# Supplementary material for: Analyzing the effects of free water modeling by deep learning on diffusion MRI structural connectivity estimates in glioma patients
Source: PLoS One. 2020 Sep 25;15(9):e0239475. doi: 10.1371/journal.pone.0239475 (PMC7518620; doi:10.1371/journal.pone.0239475)
Supplement: S1 File — All utilized connectivity and length matrices as comma-separated csv files, and the free-water maps as nifti files. (ZIP) [file pone.0239475.s003.zip]

Archive with 1,342 entries (1,075 files):
- S3/
- S3/.DS_Store
- S3/FreeWaterMaps/
- S3/FreeWaterMaps/patients/
- S3/FreeWaterMaps/patients/vp7.nii.gz
- S3/FreeWaterMaps/patients/vp34.nii.gz
- S3/FreeWaterMaps/patients/vp26.nii.gz
- S3/FreeWaterMaps/patients/vp10.nii.gz
- S3/FreeWaterMaps/patients/vp24.nii.gz
- S3/FreeWaterMaps/patients/vp36.nii.gz
- S3/FreeWaterMaps/patients/vp28.nii.gz
- S3/FreeWaterMaps/patients/vp12.nii.gz
- S3/FreeWaterMaps/patients/vp9.nii.gz
- S3/FreeWaterMaps/patients/vp5.nii.gz
- S3/FreeWaterMaps/patients/vp16.nii.gz
- S3/FreeWaterMaps/patients/vp32.nii.gz
- S3/FreeWaterMaps/patients/vp20.nii.gz
- S3/FreeWaterMaps/patients/vp1.nii.gz
- S3/FreeWaterMaps/patients/vp3.nii.gz
- S3/FreeWaterMaps/patients/vp18.nii.gz
- S3/FreeWaterMaps/patients/vp14.nii.gz
- S3/FreeWaterMaps/patients/vp22.nii.gz
- S3/FreeWaterMaps/patients/vp30.nii.gz
- S3/FreeWaterMaps/patients/vp11.nii.gz
- S3/FreeWaterMaps/patients/vp35.nii.gz
- S3/FreeWaterMaps/patients/vp27.nii.gz
- S3/FreeWaterMaps/patients/vp6.nii.gz
- S3/FreeWaterMaps/patients/vp8.nii.gz
- S3/FreeWaterMaps/patients/vp4.nii.gz
- S3/FreeWaterMaps/patients/vp13.nii.gz
- S3/FreeWaterMaps/patients/vp25.nii.gz
- S3/FreeWaterMaps/patients/vp29.nii.gz
- S3/FreeWaterMaps/patients/vp33.nii.gz
- S3/FreeWaterMaps/patients/vp21.nii.gz
- S3/FreeWaterMaps/patients/vp17.nii.gz
- S3/FreeWaterMaps/patients/vp23.nii.gz
- S3/FreeWaterMaps/patients/vp31.nii.gz
- S3/FreeWaterMaps/patients/vp19.nii.gz
- S3/FreeWaterMaps/patients/vp2.nii.gz
- S3/FreeWaterMaps/.DS_Store
- S3/FreeWaterMaps/controls/
- S3/FreeWaterMaps/controls/vp1ctrl.nii.gz
- S3/FreeWaterMaps/controls/vp31ctrl.nii.gz
- S3/FreeWaterMaps/controls/vp17ctrl.nii.gz
- S3/FreeWaterMaps/controls/vp20ctrl.nii.gz
- S3/FreeWaterMaps/controls/vp9ctrl.nii.gz
- S3/FreeWaterMaps/controls/.DS_Store
- S3/FreeWaterMaps/controls/vp12ctrl.nii.gz
- S3/FreeWaterMaps/controls/vp34ctrl.nii.gz
- S3/FreeWaterMaps/controls/vp4ctrl.nii.gz
- S3/FreeWaterMaps/controls/vp18ctrl.nii.gz
- S3/FreeWaterMaps/controls/vp3ctrl.nii.gz
- S3/FreeWaterMaps/controls/vp22ctrl.nii.gz
- S3/FreeWaterMaps/controls/vp15ctrl.nii.gz
- S3/FreeWaterMaps/controls/vp27ctrl.nii.gz
- S3/FreeWaterMaps/controls/vp6ctrl.nii.gz
- S3/FreeWaterMaps/controls/vp8ctrl.nii.gz
- S3/FreeWaterMaps/controls/vp24ctrl.nii.gz
- S3/FreeWaterMaps/controls/vp13ctrl.nii.gz
- S3/FreeWaterMaps/controls/vp5ctrl.nii.gz
- S3/FreeWaterMaps/controls/vp35ctrl.nii.gz
- S3/FreeWaterMaps/controls/vp29ctrl.nii.gz
- S3/FreeWaterMaps/controls/vp30ctrl.nii.gz
- S3/FreeWaterMaps/controls/vp11ctrl.nii.gz
- S3/FreeWaterMaps/controls/vp26ctrl.nii.gz
- S3/FreeWaterMaps/controls/vp19ctrl.nii.gz
- S3/FreeWaterMaps/controls/vp32ctrl.nii.gz
- S3/FreeWaterMaps/controls/vp2ctrl.nii.gz
- S3/FreeWaterMaps/controls/vp23ctrl.nii.gz
- S3/FreeWaterMaps/controls/vp14ctrl.nii.gz
- S3/CMs/
- S3/CMs/patients/
- S3/CMs/patients/det_boundary/
- S3/CMs/patients/det_boundary/vp34/
- S3/CMs/patients/det_boundary/vp34/fiberlengthmatrix_original.csv
- S3/CMs/patients/det_boundary/vp34/cm_original.csv
- S3/CMs/patients/det_boundary/vp34/fiberlengthmatrix_fwm.csv
- S3/CMs/patients/det_boundary/vp34/cm_fwm.csv
- S3/CMs/patients/det_boundary/vp33/
- S3/CMs/patients/det_boundary/vp33/fiberlengthmatrix_original.csv
- S3/CMs/patients/det_boundary/vp33/cm_original.csv
- S3/CMs/patients/det_boundary/vp33/fiberlengthmatrix_fwm.csv
- S3/CMs/patients/det_boundary/vp33/cm_fwm.csv
- S3/CMs/patients/det_boundary/vp32/
- S3/CMs/patients/det_boundary/vp32/fiberlengthmatrix_original.csv
- S3/CMs/patients/det_boundary/vp32/cm_original.csv
- S3/CMs/patients/det_boundary/vp32/fiberlengthmatrix_fwm.csv
- S3/CMs/patients/det_boundary/vp32/cm_fwm.csv
- S3/CMs/patients/det_boundary/vp35/
- S3/CMs/patients/det_boundary/vp35/fiberlengthmatrix_original.csv
- S3/CMs/patients/det_boundary/vp35/cm_original.csv
- S3/CMs/patients/det_boundary/vp35/fiberlengthmatrix_fwm.csv
- S3/CMs/patients/det_boundary/vp35/cm_fwm.csv
- S3/CMs/patients/det_boundary/vp9/
- S3/CMs/patients/det_boundary/vp9/fiberlengthmatrix_original.csv
- S3/CMs/patients/det_boundary/vp9/cm_original.csv
- S3/CMs/patients/det_boundary/vp9/fiberlengthmatrix_fwm.csv
- S3/CMs/patients/det_boundary/vp9/cm_fwm.csv
- S3/CMs/patients/det_boundary/vp7/
- S3/CMs/patients/det_boundary/vp7/fiberlengthmatrix_original.csv
- S3/CMs/patients/det_boundary/vp7/cm_original.csv
- S3/CMs/patients/det_boundary/vp7/fiberlengthmatrix_fwm.csv
- S3/CMs/patients/det_boundary/vp7/cm_fwm.csv
- S3/CMs/patients/det_boundary/vp1/
- S3/CMs/patients/det_boundary/vp1/fiberlengthmatrix_original.csv
- S3/CMs/patients/det_boundary/vp1/cm_original.csv
- S3/CMs/patients/det_boundary/vp1/fiberlengthmatrix_fwm.csv
- S3/CMs/patients/det_boundary/vp1/cm_fwm.csv
- S3/CMs/patients/det_boundary/vp6/
- S3/CMs/patients/det_boundary/vp6/fiberlengthmatrix_original.csv
- S3/CMs/patients/det_boundary/vp6/cm_original.csv
- S3/CMs/patients/det_boundary/vp6/fiberlengthmatrix_fwm.csv
- S3/CMs/patients/det_boundary/vp6/cm_fwm.csv
- S3/CMs/patients/det_boundary/vp8/
- S3/CMs/patients/det_boundary/vp8/fiberlengthmatrix_original.csv
- S3/CMs/patients/det_boundary/vp8/cm_original.csv
- S3/CMs/patients/det_boundary/vp8/fiberlengthmatrix_fwm.csv
- S3/CMs/patients/det_boundary/vp8/cm_fwm.csv
- S3/CMs/patients/det_boundary/vp19/
- S3/CMs/patients/det_boundary/vp19/fiberlengthmatrix_original.csv
- S3/CMs/patients/det_boundary/vp19/cm_original.csv
- S3/CMs/patients/det_boundary/vp19/fiberlengthmatrix_fwm.csv
- S3/CMs/patients/det_boundary/vp19/cm_fwm.csv
- S3/CMs/patients/det_boundary/vp26/
- S3/CMs/patients/det_boundary/vp26/fiberlengthmatrix_original.csv
- S3/CMs/patients/det_boundary/vp26/cm_original.csv
- S3/CMs/patients/det_boundary/vp26/fiberlengthmatrix_fwm.csv
- S3/CMs/patients/det_boundary/vp26/cm_fwm.csv
- S3/CMs/patients/det_boundary/vp21/
- S3/CMs/patients/det_boundary/vp21/fiberlengthmatrix_original.csv
- S3/CMs/patients/det_boundary/vp21/cm_original.csv
- S3/CMs/patients/det_boundary/vp21/fiberlengthmatrix_fwm.csv
- S3/CMs/patients/det_boundary/vp21/cm_fwm.csv
- S3/CMs/patients/det_boundary/vp28/
- S3/CMs/patients/det_boundary/vp28/fiberlengthmatrix_original.csv
- S3/CMs/patients/det_boundary/vp28/cm_original.csv
- S3/CMs/patients/det_boundary/vp28/fiberlengthmatrix_fwm.csv
- S3/CMs/patients/det_boundary/vp28/cm_fwm.csv
- S3/CMs/patients/det_boundary/vp17/
- S3/CMs/patients/det_boundary/vp17/fiberlengthmatrix_original.csv
- S3/CMs/patients/det_boundary/vp17/cm_original.csv
- S3/CMs/patients/det_boundary/vp17/fiberlengthmatrix_fwm.csv
- S3/CMs/patients/det_boundary/vp17/cm_fwm.csv
- S3/CMs/patients/det_boundary/vp10/
- S3/CMs/patients/det_boundary/vp10/fiberlengthmatrix_original.csv
- S3/CMs/patients/det_boundary/vp10/cm_original.csv
- S3/CMs/patients/det_boundary/vp10/fiberlengthmatrix_fwm.csv
- S3/CMs/patients/det_boundary/vp10/cm_fwm.csv
- S3/CMs/patients/det_boundary/vp11/
- S3/CMs/patients/det_boundary/vp11/fiberlengthmatrix_original.csv
- S3/CMs/patients/det_boundary/vp11/cm_original.csv
- S3/CMs/patients/det_boundary/vp11/fiberlengthmatrix_fwm.csv
- S3/CMs/patients/det_boundary/vp11/cm_fwm.csv
- S3/CMs/patients/det_boundary/vp29/
- S3/CMs/patients/det_boundary/vp29/fiberlengthmatrix_original.csv
- S3/CMs/patients/det_boundary/vp29/cm_original.csv
- S3/CMs/patients/det_boundary/vp29/fiberlengthmatrix_fwm.csv
- S3/CMs/patients/det_boundary/vp29/cm_fwm.csv
- S3/CMs/patients/det_boundary/vp16/
- S3/CMs/patients/det_boundary/vp16/fiberlengthmatrix_original.csv
- S3/CMs/patients/det_boundary/vp16/cm_original.csv
- S3/CMs/patients/det_boundary/vp16/fiberlengthmatrix_fwm.csv
- S3/CMs/patients/det_boundary/vp16/cm_fwm.csv
- S3/CMs/patients/det_boundary/vp20/
- S3/CMs/patients/det_boundary/vp20/fiberlengthmatrix_original.csv
- S3/CMs/patients/det_boundary/vp20/cm_original.csv
- S3/CMs/patients/det_boundary/vp20/fiberlengthmatrix_fwm.csv
- S3/CMs/patients/det_boundary/vp20/cm_fwm.csv
- S3/CMs/patients/det_boundary/vp18/
- S3/CMs/patients/det_boundary/vp18/fiberlengthmatrix_original.csv
- S3/CMs/patients/det_boundary/vp18/cm_original.csv
- S3/CMs/patients/det_boundary/vp18/fiberlengthmatrix_fwm.csv
- S3/CMs/patients/det_boundary/vp18/cm_fwm.csv
- S3/CMs/patients/det_boundary/vp27/
- S3/CMs/patients/det_boundary/vp27/fiberlengthmatrix_original.csv
- S3/CMs/patients/det_boundary/vp27/cm_original.csv
- S3/CMs/patients/det_boundary/vp27/fiberlengthmatrix_fwm.csv
- S3/CMs/patients/det_boundary/vp27/cm_fwm.csv
- S3/CMs/patients/det_boundary/vp30/
- S3/CMs/patients/det_boundary/vp30/fiberlengthmatrix_original.csv
- S3/CMs/patients/det_boundary/vp30/cm_original.csv
- S3/CMs/patients/det_boundary/vp30/fiberlengthmatrix_fwm.csv
- S3/CMs/patients/det_boundary/vp30/cm_fwm.csv
- S3/CMs/patients/det_boundary/vp36/
- S3/CMs/patients/det_boundary/vp36/fiberlengthmatrix_original.csv
- S3/CMs/patients/det_boundary/vp36/cm_original.csv
- S3/CMs/patients/det_boundary/vp36/fiberlengthmatrix_fwm.csv
- S3/CMs/patients/det_boundary/vp36/cm_fwm.csv
- S3/CMs/patients/det_boundary/vp31/
- S3/CMs/patients/det_boundary/vp31/fiberlengthmatrix_original.csv
- S3/CMs/patients/det_boundary/vp31/cm_original.csv
- S3/CMs/patients/det_boundary/vp31/fiberlengthmatrix_fwm.csv
- S3/CMs/patients/det_boundary/vp31/cm_fwm.csv
- S3/CMs/patients/det_boundary/vp3/
- S3/CMs/patients/det_boundary/vp3/fiberlengthmatrix_original.csv
- S3/CMs/patients/det_boundary/vp3/cm_original.csv
- S3/CMs/patients/det_boundary/vp3/fiberlengthmatrix_fwm.csv
- S3/CMs/patients/det_boundary/vp3/cm_fwm.csv
- S3/CMs/patients/det_boundary/vp4/
- S3/CMs/patients/det_boundary/vp4/fiberlengthmatrix_original.csv
- S3/CMs/patients/det_boundary/vp4/cm_original.csv
- S3/CMs/patients/det_boundary/vp4/fiberlengthmatrix_fwm.csv
- S3/CMs/patients/det_boundary/vp4/cm_fwm.csv
- S3/CMs/patients/det_boundary/vp5/
- S3/CMs/patients/det_boundary/vp5/fiberlengthmatrix_original.csv
- S3/CMs/patients/det_boundary/vp5/cm_original.csv
- S3/CMs/patients/det_boundary/vp5/fiberlengthmatrix_fwm.csv
- S3/CMs/patients/det_boundary/vp5/cm_fwm.csv
- S3/CMs/patients/det_boundary/vp2/
- S3/CMs/patients/det_boundary/vp2/fiberlengthmatrix_original.csv
- S3/CMs/patients/det_boundary/vp2/cm_original.csv
- S3/CMs/patients/det_boundary/vp2/fiberlengthmatrix_fwm.csv
- S3/CMs/patients/det_boundary/vp2/cm_fwm.csv
- S3/CMs/patients/det_boundary/vp22/
- S3/CMs/patients/det_boundary/vp22/fiberlengthmatrix_original.csv
- S3/CMs/patients/det_boundary/vp22/cm_original.csv
- S3/CMs/patients/det_boundary/vp22/fiberlengthmatrix_fwm.csv
- S3/CMs/patients/det_boundary/vp22/cm_fwm.csv
- S3/CMs/patients/det_boundary/vp25/
- S3/CMs/patients/det_boundary/vp25/fiberlengthmatrix_original.csv
- S3/CMs/patients/det_boundary/vp25/cm_original.csv
- S3/CMs/patients/det_boundary/vp25/fiberlengthmatrix_fwm.csv
- S3/CMs/patients/det_boundary/vp25/cm_fwm.csv
- S3/CMs/patients/det_boundary/vp13/
- S3/CMs/patients/det_boundary/vp13/fiberlengthmatrix_original.csv
- S3/CMs/patients/det_boundary/vp13/cm_original.csv
- S3/CMs/patients/det_boundary/vp13/fiberlengthmatrix_fwm.csv
- S3/CMs/patients/det_boundary/vp13/cm_fwm.csv
- S3/CMs/patients/det_boundary/vp14/
- S3/CMs/patients/det_boundary/vp14/fiberlengthmatrix_original.csv
- S3/CMs/patients/det_boundary/vp14/cm_original.csv
- S3/CMs/patients/det_boundary/vp14/fiberlengthmatrix_fwm.csv
- S3/CMs/patients/det_boundary/vp14/cm_fwm.csv
- S3/CMs/patients/det_boundary/vp12/
- S3/CMs/patients/det_boundary/vp12/fiberlengthmatrix_original.csv
- S3/CMs/patients/det_boundary/vp12/cm_original.csv
- S3/CMs/patients/det_boundary/vp12/fiberlengthmatrix_fwm.csv
- S3/CMs/patients/det_boundary/vp12/cm_fwm.csv
- S3/CMs/patients/det_boundary/vp24/
- S3/CMs/patients/det_boundary/vp24/fiberlengthmatrix_original.csv
- S3/CMs/patients/det_boundary/vp24/cm_original.csv
- S3/CMs/patients/det_boundary/vp24/fiberlengthmatrix_fwm.csv
- S3/CMs/patients/det_boundary/vp24/cm_fwm.csv
- S3/CMs/patients/det_boundary/vp23/
- S3/CMs/patients/det_boundary/vp23/fiberlengthmatrix_original.csv
- S3/CMs/patients/det_boundary/vp23/cm_original.csv
- S3/CMs/patients/det_boundary/vp23/fiberlengthmatrix_fwm.csv
- S3/CMs/patients/det_boundary/vp23/cm_fwm.csv
- S3/CMs/patients/prob_wm/
- S3/CMs/patients/prob_wm/vp34/
- S3/CMs/patients/prob_wm/vp34/fiberlengthmatrix_original.csv
- S3/CMs/patients/prob_wm/vp34/cm_original.csv
- S3/CMs/patients/prob_wm/vp34/fiberlengthmatrix_fwm.csv
- S3/CMs/patients/prob_wm/vp34/cm_fwm.csv
- S3/CMs/patients/prob_wm/vp33/
- S3/CMs/patients/prob_wm/vp33/fiberlengthmatrix_original.csv
- S3/CMs/patients/prob_wm/vp33/cm_original.csv
- S3/CMs/patients/prob_wm/vp33/fiberlengthmatrix_fwm.csv
- S3/CMs/patients/prob_wm/vp33/cm_fwm.csv
- S3/CMs/patients/prob_wm/vp32/
- S3/CMs/patients/prob_wm/vp32/fiberlengthmatrix_original.csv
- S3/CMs/patients/prob_wm/vp32/cm_original.csv
- S3/CMs/patients/prob_wm/vp32/fiberlengthmatrix_fwm.csv
- S3/CMs/patients/prob_wm/vp32/cm_fwm.csv
- S3/CMs/patients/prob_wm/vp35/
- S3/CMs/patients/prob_wm/vp35/fiberlengthmatrix_original.csv
- S3/CMs/patients/prob_wm/vp35/cm_original.csv
- S3/CMs/patients/prob_wm/vp35/fiberlengthmatrix_fwm.csv
- S3/CMs/patients/prob_wm/vp35/cm_fwm.csv
- S3/CMs/patients/prob_wm/vp9/
- S3/CMs/patients/prob_wm/vp9/fiberlengthmatrix_original.csv
- S3/CMs/patients/prob_wm/vp9/cm_original.csv
- S3/CMs/patients/prob_wm/vp9/fiberlengthmatrix_fwm.csv
- S3/CMs/patients/prob_wm/vp9/cm_fwm.csv
- S3/CMs/patients/prob_wm/vp7/
- S3/CMs/patients/prob_wm/vp7/fiberlengthmatrix_original.csv
- S3/CMs/patients/prob_wm/vp7/cm_original.csv
- S3/CMs/patients/prob_wm/vp7/fiberlengthmatrix_fwm.csv
- S3/CMs/patients/prob_wm/vp7/cm_fwm.csv
- S3/CMs/patients/prob_wm/vp1/
- S3/CMs/patients/prob_wm/vp1/fiberlengthmatrix_original.csv
- S3/CMs/patients/prob_wm/vp1/cm_original.csv
- S3/CMs/patients/prob_wm/vp1/fiberlengthmatrix_fwm.csv
- S3/CMs/patients/prob_wm/vp1/cm_fwm.csv
- S3/CMs/patients/prob_wm/vp6/
- S3/CMs/patients/prob_wm/vp6/fiberlengthmatrix_original.csv
- S3/CMs/patients/prob_wm/vp6/cm_original.csv
- S3/CMs/patients/prob_wm/vp6/fiberlengthmatrix_fwm.csv
- S3/CMs/patients/prob_wm/vp6/cm_fwm.csv
- S3/CMs/patients/prob_wm/vp8/
- S3/CMs/patients/prob_wm/vp8/fiberlengthmatrix_original.csv
- S3/CMs/patients/prob_wm/vp8/cm_original.csv
- S3/CMs/patients/prob_wm/vp8/fiberlengthmatrix_fwm.csv
- S3/CMs/patients/prob_wm/vp8/cm_fwm.csv
- S3/CMs/patients/prob_wm/vp19/
- S3/CMs/patients/prob_wm/vp19/fiberlengthmatrix_original.csv
- S3/CMs/patients/prob_wm/vp19/cm_original.csv
- S3/CMs/patients/prob_wm/vp19/fiberlengthmatrix_fwm.csv
- S3/CMs/patients/prob_wm/vp19/cm_fwm.csv
- S3/CMs/patients/prob_wm/vp26/
[truncated: 1,042 more entries]
