# Supplementary material for: Analyzing the effects of free water modeling by deep learning on diffusion MRI structural connectivity estimates in glioma patients
Source: PLoS One. 2020 Sep 25;15(9):e0239475. doi: 10.1371/journal.pone.0239475 (PMC7518620; doi:10.1371/journal.pone.0239475)
Supplement: S1 File — All utilized connectivity and length matrices as comma-separated csv files, and the free-water maps as nifti files. (ZIP) [file pone.0239475.s003.zip › S3/CMs/patients/det_boundary/vp34/cm_original.csv]

0	0	0	0	0	0	1	0	23	0	0	0	8	0	0	0	0	0	0	0	0	0	0	0	0	0	0	0	3	0	0	2	0	1	4	11	0	0	0	0	0	0	0	5	5	0	0	0	0	16
0	95	21	0	0	0	0	0	0	0	0	28	77	0	0	0	0	0	0	0	0	0	0	0	0	0	0	0	0	0	0	0	0	8	1	9	0	0	0	0	0	3	0	5	12	0	0	0	0	1
0	21	217	7	0	0	32	0	3	0	0	51	2	0	0	0	0	1	0	2	0	2	2	0	0	0	0	0	0	0	0	13	0	60	22	44	3	0	0	0	0	5	1	1	2	0	0	0	0	2
0	0	7	8	0	0	15	0	10	0	0	0	0	0	0	0	0	0	0	0	0	0	0	0	0	0	0	0	0	0	0	0	0	0	0	0	0	0	0	0	0	0	0	0	0	0	0	0	0	0
0	0	0	0	20	2	80	0	65	0	0	8	0	0	0	0	0	0	0	0	0	0	0	0	0	0	0	0	0	0	0	0	0	0	0	0	0	0	0	0	0	0	0	0	0	0	0	0	0	0
0	0	0	0	2	12	14	23	82	6	0	0	0	0	0	0	0	0	0	0	0	0	0	0	0	0	0	0	0	0	0	0	0	0	0	0	0	0	0	0	0	0	0	0	0	0	0	0	0	0
1	0	32	15	80	14	203	85	42	10	0	8	0	0	0	0	0	0	0	2	0	2	9	0	0	0	0	12	6	0	0	9	0	16	6	30	6	0	0	0	0	0	0	0	1	0	0	0	0	3
0	0	0	0	0	23	85	164	2	160	0	0	0	0	0	0	0	0	0	0	0	0	0	0	0	7	0	2	3	0	0	0	0	0	0	0	0	0	0	0	0	0	0	0	0	0	0	0	0	0
23	0	3	10	65	82	42	2	287	55	1	80	91	89	15	0	0	0	0	1	0	9	19	0	0	0	0	0	1	3	0	21	0	11	8	175	83	0	106	0	0	0	25	1	0	0	0	5	6	46
0	0	0	0	0	6	10	160	55	146	1	7	0	0	0	0	0	0	0	23	0	4	28	0	0	151	2	77	42	0	0	1	0	0	0	112	42	0	29	0	0	0	17	0	0	0	0	0	0	0
0	0	0	0	0	0	0	0	1	1	6	0	0	0	8	0	0	0	0	0	0	0	0	0	0	0	0	0	0	18	0	0	0	0	0	0	0	0	0	0	0	0	0	0	0	0	0	0	0	0
0	28	51	0	8	0	8	0	80	7	0	57	31	0	0	1	4	19	0	5	15	20	27	2	0	5	8	10	6	1	0	56	0	24	0	32	0	0	7	0	20	34	0	0	4	1	0	0	0	7
8	77	2	0	0	0	0	0	91	0	0	31	34	5	15	3	0	0	0	0	0	0	0	0	0	0	0	0	0	6	0	0	0	4	0	2	0	0	2	0	0	2	1	1	110	8	0	0	0	7
0	0	0	0	0	0	0	0	89	0	0	0	5	23	64	83	0	0	0	0	0	0	0	0	0	0	0	0	0	9	0	0	0	0	0	0	0	0	0	0	0	0	0	0	0	0	0	3	13	0
0	0	0	0	0	0	0	0	15	0	8	0	15	64	115	37	0	0	0	0	0	0	0	0	0	0	0	0	0	34	0	0	0	0	0	0	0	0	0	0	0	0	0	0	0	0	0	0	0	0
0	0	0	0	0	0	0	0	0	0	0	1	3	83	37	41	0	0	3	0	0	0	5	0	0	0	0	0	28	68	0	45	64	27	0	6	0	0	0	3	0	0	0	0	0	0	0	0	0	0
0	0	0	0	0	0	0	0	0	0	0	4	0	0	0	0	7	8	0	0	2	0	0	0	0	0	0	0	0	0	0	0	0	0	0	0	0	0	0	2	5	0	0	0	0	0	0	0	0	0
0	0	1	0	0	0	0	0	0	0	0	19	0	0	0	0	8	225	35	154	10	41	2	0	0	0	0	3	0	0	0	162	0	42	0	11	0	0	0	16	0	0	2	0	0	0	0	0	0	0
0	0	0	0	0	0	0	0	0	0	0	0	0	0	0	3	0	35	22	1	3	0	2	0	0	0	0	0	0	5	0	2	4	10	0	2	0	0	0	2	0	0	5	0	0	0	0	0	0	0
0	0	2	0	0	0	2	0	1	23	0	5	0	0	0	0	0	154	1	308	17	26	0	0	0	0	14	0	3	0	0	3	0	0	0	16	0	0	18	34	1	7	82	0	0	0	0	0	0	0
0	0	0	0	0	0	0	0	0	0	0	15	0	0	0	0	2	10	3	17	0	0	0	0	0	0	0	0	5	0	0	2	0	0	0	1	0	0	0	1	17	0	14	0	0	0	0	0	0	0
0	0	2	0	0	0	2	0	9	4	0	20	0	0	0	0	0	41	0	26	0	27	41	0	18	0	29	34	0	0	0	55	0	45	3	4	0	0	7	4	0	0	0	0	0	0	0	0	0	0
0	0	2	0	0	0	9	0	19	28	0	27	0	0	0	5	0	2	2	0	0	41	286	15	41	0	32	2	36	25	0	200	0	17	0	0	0	0	0	0	0	0	1	0	0	0	0	0	0	0
0	0	0	0	0	0	0	0	0	0	0	2	0	0	0	0	0	0	0	0	0	0	15	17	0	0	7	2	3	2	0	0	0	0	0	0	0	0	0	0	0	0	0	0	0	0	0	0	0	0
0	0	0	0	0	0	0	0	0	0	0	0	0	0	0	0	0	0	0	0	0	18	41	0	16	0	0	0	0	0	0	0	0	0	0	0	0	0	0	0	0	0	0	0	0	0	0	0	0	0
0	0	0	0	0	0	0	7	0	151	0	5	0	0	0	0	0	0	0	0	0	0	0	0	0	103	16	16	36	0	0	0	0	0	0	41	16	0	17	0	0	0	2	0	0	0	0	0	0	0
0	0	0	0	0	0	0	0	0	2	0	8	0	0	0	0	0	0	0	14	0	29	32	7	0	16	139	67	20	0	0	0	0	0	0	0	0	0	0	0	0	0	0	0	0	0	0	0	0	0
0	0	0	0	0	0	12	2	0	77	0	10	0	0	0	0	0	3	0	0	0	34	2	2	0	16	67	102	105	0	0	5	0	0	0	53	0	0	0	0	0	0	0	0	0	0	0	0	0	0
3	0	0	0	0	0	6	3	1	42	0	6	0	0	0	28	0	0	0	3	5	0	36	3	0	36	20	105	220	52	17	57	25	2	0	100	34	0	21	4	2	0	31	0	0	4	0	0	0	36
0	0	0	0	0	0	0	0	3	0	18	1	6	9	34	68	0	0	5	0	0	0	25	2	0	0	0	0	52	96	1	0	17	4	0	19	0	0	1	8	0	0	1	0	0	0	0	0	0	9
0	0	0	0	0	0	0	0	0	0	0	0	0	0	0	0	0	0	0	0	0	0	0	0	0	0	0	0	17	1	17	9	9	0	0	0	0	0	0	0	0	0	0	0	0	0	0	0	0	0
2	0	13	0	0	0	9	0	21	1	0	56	0	0	0	45	0	162	2	3	2	55	200	0	0	0	0	5	57	0	9	124	16	19	0	33	0	0	0	7	2	0	0	0	0	0	0	0	0	1
0	0	0	0	0	0	0	0	0	0	0	0	0	0	0	64	0	0	4	0	0	0	0	0	0	0	0	0	25	17	9	16	44	33	0	0	0	0	0	4	0	0	0	0	0	0	0	0	0	0
1	8	60	0	0	0	16	0	11	0	0	24	4	0	0	27	0	42	10	0	0	45	17	0	0	0	0	0	2	4	0	19	33	106	0	2	0	0	0	31	0	3	4	0	0	0	0	0	0	0
4	1	22	0	0	0	6	0	8	0	0	0	0	0	0	0	0	0	0	0	0	3	0	0	0	0	0	0	0	0	0	0	0	0	36	1	4	0	112	0	0	0	0	0	0	0	0	1	0	0
11	9	44	0	0	0	30	0	175	112	0	32	2	0	0	6	0	11	2	16	1	4	0	0	0	41	0	53	100	19	0	33	0	2	1	41	4	0	8	3	0	9	12	0	0	1	0	0	0	3
0	0	3	0	0	0	6	0	83	42	0	0	0	0	0	0	0	0	0	0	0	0	0	0	0	16	0	0	34	0	0	0	0	0	4	4	0	0	0	0	0	4	37	0	0	0	0	0	0	3
0	0	0	0	0	0	0	0	0	0	0	0	0	0	0	0	0	0	0	0	0	0	0	0	0	0	0	0	0	0	0	0	0	0	0	0	0	0	0	0	0	0	0	0	0	0	0	0	0	0
0	0	0	0	0	0	0	0	106	29	0	7	2	0	0	0	0	0	0	18	0	7	0	0	0	17	0	0	21	1	0	0	0	0	112	8	0	0	27	9	1	0	2	0	0	0	0	0	2	1
0	0	0	0	0	0	0	0	0	0	0	0	0	0	0	3	2	16	2	34	1	4	0	0	0	0	0	0	4	8	0	7	4	31	0	3	0	0	9	27	1	0	1	0	0	0	0	0	0	0
0	0	0	0	0	0	0	0	0	0	0	20	0	0	0	0	5	0	0	1	17	0	0	0	0	0	0	0	2	0	0	2	0	0	0	0	0	0	1	1	2	0	19	0	0	0	0	0	0	1
0	3	5	0	0	0	0	0	0	0	0	34	2	0	0	0	0	0	0	7	0	0	0	0	0	0	0	0	0	0	0	0	0	3	0	9	4	0	0	0	0	1	2	0	0	0	0	0	0	0
0	0	1	0	0	0	0	0	25	17	0	0	1	0	0	0	0	2	5	82	14	0	1	0	0	2	0	0	31	1	0	0	0	4	0	12	37	0	2	1	19	2	10	0	0	0	0	0	0	5
5	5	1	0	0	0	0	0	1	0	0	0	1	0	0	0	0	0	0	0	0	0	0	0	0	0	0	0	0	0	0	0	0	0	0	0	0	0	0	0	0	0	0	7	0	5	0	0	0	3
5	12	2	0	0	0	1	0	0	0	0	4	110	0	0	0	0	0	0	0	0	0	0	0	0	0	0	0	0	0	0	0	0	0	0	0	0	0	0	0	0	0	0	0	45	11	0	0	0	0
0	0	0	0	0	0	0	0	0	0	0	1	8	0	0	0	0	0	0	0	0	0	0	0	0	0	0	0	4	0	0	0	0	0	0	1	0	0	0	0	0	0	0	5	11	242	36	15	0	7
0	0	0	0	0	0	0	0	0	0	0	0	0	0	0	0	0	0	0	0	0	0	0	0	0	0	0	0	0	0	0	0	0	0	0	0	0	0	0	0	0	0	0	0	0	36	13	0	0	38
0	0	0	0	0	0	0	0	5	0	0	0	0	3	0	0	0	0	0	0	0	0	0	0	0	0	0	0	0	0	0	0	0	0	1	0	0	0	0	0	0	0	0	0	0	15	0	45	10	63
0	0	0	0	0	0	0	0	6	0	0	0	0	13	0	0	0	0	0	0	0	0	0	0	0	0	0	0	0	0	0	0	0	0	0	0	0	0	2	0	0	0	0	0	0	0	0	10	39	18
16	1	2	0	0	0	3	0	46	0	0	7	7	0	0	0	0	0	0	0	0	0	0	0	0	0	0	0	36	9	0	1	0	0	0	3	3	0	1	0	1	0	5	3	0	7	38	63	18	466
0	0	0	0	0	0	0	0	0	0	0	0	0	0	0	0	0	0	0	0	0	0	0	0	0	0	0	0	0	0	0	0	0	0	0	0	0	0	0	0	0	0	0	0	0	0	0	0	31	156
3	0	0	0	0	0	0	0	59	0	16	0	34	0	17	0	0	0	0	0	0	0	0	0	0	0	0	0	0	0	0	0	0	0	1	7	10	0	5	0	0	0	3	0	30	0	5	33	36	225
0	0	0	0	0	0	0	0	0	7	19	0	0	0	0	0	0	0	0	0	0	0	0	0	0	4	0	0	0	5	0	0	0	0	0	0	0	0	0	0	0	0	0	0	0	0	0	0	4	23
0	0	0	0	0	0	0	0	0	14	7	0	0	0	10	0	0	0	0	0	0	0	0	0	0	1	0	0	0	19	0	0	0	0	0	0	0	0	0	0	0	0	0	0	0	0	0	0	0	0
0	0	0	0	0	0	0	0	0	0	0	4	4	0	0	0	0	0	0	0	0	0	0	0	0	0	0	0	0	0	0	0	0	0	0	0	0	0	0	0	0	0	0	0	3	74	17	6	15	31
0	0	0	0	0	0	0	0	0	0	0	0	15	2	0	0	0	0	0	0	0	0	0	0	0	0	0	0	0	0	0	0	0	0	0	0	0	0	0	0	0	0	0	0	25	1	0	0	0	8
0	0	0	0	0	0	0	0	54	0	0	0	1	57	0	0	0	0	0	0	0	0	0	0	0	0	0	0	0	0	0	0	0	0	0	0	0	0	0	0	0	0	0	0	0	0	0	0	7	2
0	0	0	0	0	0	0	0	44	3	8	0	0	19	37	6	0	0	0	0	0	0	0	0	0	0	0	0	0	20	0	0	0	0	0	0	0	0	0	0	0	0	0	0	0	0	0	0	0	0
0	1	0	0	0	0	0	0	0	0	0	1	0	0	0	86	0	0	0	0	0	0	0	0	0	0	0	0	4	2	0	0	0	0	0	8	0	0	0	0	0	0	0	0	0	0	0	0	0	0
0	0	0	0	0	0	0	0	0	0	0	0	0	0	0	0	0	0	0	0	0	0	0	0	0	0	0	0	0	0	0	0	0	0	0	0	0	0	0	0	0	0	0	0	0	0	0	0	0	0
0	0	0	0	0	0	0	0	0	0	0	0	0	0	0	0	0	0	0	0	0	0	0	0	0	0	0	0	0	0	0	0	0	0	0	0	0	0	0	0	0	0	0	0	0	0	0	0	0	0
0	0	0	0	0	0	0	0	0	0	0	0	0	0	0	2	0	0	0	0	0	0	0	0	0	0	0	0	0	0	0	0	0	0	0	0	0	0	0	0	0	0	0	0	0	0	0	0	0	0
0	0	0	0	0	0	0	0	0	0	0	0	0	0	0	0	0	0	0	0	0	0	0	0	0	0	0	0	1	0	0	0	0	0	0	0	0	0	0	0	0	0	0	0	0	24	0	0	0	8
0	0	0	0	0	0	0	0	0	0	0	0	0	0	0	0	0	0	0	0	0	0	0	0	0	0	0	0	0	0	0	0	0	0	0	0	0	0	0	0	0	0	0	0	0	24	0	0	0	0
0	0	0	0	0	0	0	0	0	0	0	0	0	0	0	0	0	0	0	0	0	0	0	0	0	0	0	0	0	0	0	0	0	0	0	0	0	0	0	0	0	0	0	0	2	55	0	0	0	22
0	0	0	0	0	0	0	0	0	0	0	0	19	0	0	0	0	0	0	0	0	0	0	0	0	0	0	0	0	0	0	0	0	0	0	0	0	0	0	0	0	0	0	0	13	27	0	0	0	0
0	0	0	0	0	0	0	0	0	0	0	0	0	0	0	0	0	0	0	0	0	0	0	0	0	0	0	0	0	0	0	0	0	0	0	0	0	0	0	0	0	0	0	0	0	0	0	0	0	0
0	0	0	0	0	0	0	0	0	0	0	0	0	0	0	0	0	0	0	0	0	0	0	0	0	0	0	0	0	0	0	0	0	0	0	0	0	0	0	0	0	0	0	0	0	0	0	0	0	0
0	0	0	0	0	0	0	0	0	0	32	0	0	0	0	0	0	0	0	0	0	0	0	0	0	14	0	0	0	31	0	0	0	0	0	0	0	0	0	0	0	0	0	0	0	0	0	0	0	0
0	0	0	0	0	0	0	0	0	0	0	0	0	0	0	0	0	0	0	0	0	0	0	0	0	0	0	0	0	0	0	0	0	0	0	0	0	0	0	0	0	0	0	0	0	0	0	0	9	0
0	0	0	0	0	0	0	0	0	0	0	0	0	0	0	0	0	0	0	0	0	0	0	0	0	0	0	0	0	0	0	0	0	0	0	0	0	0	0	0	0	0	0	0	0	0	0	0	5	4
0	0	0	0	0	0	1	0	1	0	0	0	0	0	0	11	0	0	0	0	0	0	1	0	0	0	0	0	63	6	0	8	0	0	0	3	0	0	0	0	1	0	0	0	0	0	0	0	0	1
0	0	0	0	0	0	0	0	0	0	0	0	0	0	0	6	0	0	0	0	0	0	0	0	0	0	0	0	8	36	0	0	0	0	0	2	0	0	0	0	0	0	0	0	0	0	0	0	0	3
0	0	0	0	0	0	0	0	0	0	0	0	0	0	0	3	0	0	0	0	0	0	0	0	0	0	0	0	5	4	0	2	0	0	0	0	0	0	0	0	0	0	0	0	0	0	0	0	0	1
0	0	0	0	0	0	0	0	0	0	0	0	0	0	0	0	0	0	0	0	0	0	0	0	0	0	0	0	1	0	0	35	0	0	0	0	0	0	0	0	0	0	0	0	0	6	1	0	0	41
0	0	0	0	0	0	0	0	0	0	0	0	0	0	0	5	0	0	0	0	0	0	0	0	0	0	0	0	49	1	0	59	0	1	0	0	0	0	0	0	0	0	0	0	0	2	0	0	0	115
0	0	0	0	0	0	0	0	0	0	0	0	0	0	0	2	0	0	0	0	0	0	0	0	0	0	0	0	0	0	0	1	0	0	0	0	0	0	0	0	0	0	0	0	0	0	2	0	0	8
0	0	0	0	0	0	0	0	1	0	0	0	0	0	0	0	0	0	0	0	0	0	0	0	0	0	0	0	0	0	0	0	0	0	25	0	0	0	10	0	0	0	0	0	0	18	0	0	0	19
1	0	0	0	0	0	0	0	21	0	0	10	4	0	0	4	0	0	0	0	0	0	0	0	0	0	0	0	18	23	0	0	0	0	0	56	0	0	1	0	0	0	1	0	4	94	6	0	3	93
0	0	0	0	0	0	0	0	20	0	0	0	0	1	0	0	0	0	0	0	0	0	0	0	0	0	0	0	0	0	0	0	0	0	0	0	1	0	3	0	0	0	0	0	0	2	0	0	0	12
0	0	0	0	0	0	0	0	0	0	0	0	0	0	0	0	0	0	0	0	0	0	0	0	0	0	0	0	0	0	0	0	0	0	0	0	0	0	0	0	0	0	0	0	0	0	0	0	0	0
0	0	0	0	0	0	0	0	21	0	0	0	0	1	0	0	0	0	0	0	0	3	0	0	0	1	0	0	31	2	0	0	0	0	8	0	9	0	53	0	0	0	4	0	0	0	0	0	0	82
0	0	0	0	0	0	0	0	0	0	0	1	0	0	0	0	0	0	0	0	0	4	0	0	0	0	0	0	5	3	0	0	0	0	0	0	0	0	1	0	0	0	0	0	0	0	0	0	0	0
0	0	0	0	0	0	0	0	0	0	0	0	0	0	0	1	0	0	0	0	0	0	0	0	0	0	0	0	3	0	0	0	0	0	0	1	0	0	1	0	0	0	0	0	0	9	0	0	0	0
0	0	0	0	0	0	0	0	0	0	0	0	1	0	0	0	0	0	0	0	0	0	0	0	0	0	0	0	0	0	0	0	0	0	0	1	0	0	0	0	0	0	0	0	10	15	0	0	0	0
0	0	0	0	0	0	0	0	0	0	0	0	0	0	0	3	0	0	0	0	0	0	0	0	0	4	0	0	5	8	0	0	0	0	0	1	0	0	0	0	0	0	0	0	0	10	0	0	0	0
[truncated: 36 more columns]
