# Supplementary material for: Analyzing the effects of free water modeling by deep learning on diffusion MRI structural connectivity estimates in glioma patients
Source: PLoS One. 2020 Sep 25;15(9):e0239475. doi: 10.1371/journal.pone.0239475 (PMC7518620; doi:10.1371/journal.pone.0239475)
Supplement: S1 File — All utilized connectivity and length matrices as comma-separated csv files, and the free-water maps as nifti files. (ZIP) [file pone.0239475.s003.zip › S3/CMs/patients/det_boundary/vp34/fiberlengthmatrix_fwm.csv]

7	0	0	0	0	0	5	0	17	0	0	0	29	0	0	0	0	0	0	0	0	0	0	0	0	0	0	0	167	0	0	168	0	155	38	55	0	0	0	0	0	0	0	90	83	0	0	0	0	80
0	7	14	0	0	0	0	0	0	0	0	10	23	0	0	0	0	0	0	0	0	0	0	0	0	0	0	0	0	0	0	0	0	138	53	25	0	0	0	0	0	33	0	94	60	0	0	0	0	83
0	14	21	12	0	0	35	0	45	0	0	40	17	0	0	0	0	122	0	77	0	72	48	0	0	0	0	0	0	0	0	160	0	133	38	51	55	0	0	111	0	6	101	87	61	0	0	0	0	193
0	0	12	3	0	0	28	0	39	0	0	0	0	0	0	0	0	0	0	0	0	0	0	0	0	0	0	0	0	0	0	0	0	0	0	0	0	0	0	0	0	0	0	0	0	0	0	0	0	0
0	0	0	0	6	2	31	0	52	0	0	43	0	0	0	0	0	0	0	0	0	0	0	0	0	0	0	0	0	0	0	0	0	0	0	0	0	0	0	0	0	0	0	0	0	0	0	0	0	0
0	0	0	0	2	9	40	29	48	40	0	0	0	0	0	0	0	0	0	0	0	0	0	0	0	0	0	0	0	0	0	0	0	0	0	0	0	0	0	0	0	0	0	0	0	0	0	0	0	0
5	0	35	28	31	40	14	25	22	50	0	63	0	0	0	0	0	0	0	76	0	86	92	0	0	0	0	109	92	0	0	160	0	137	36	46	53	0	0	0	0	0	0	81	83	0	0	0	0	85
0	0	0	0	0	29	25	11	6	32	0	0	0	0	0	0	0	0	0	0	0	0	0	0	0	73	0	96	81	0	0	0	0	0	0	0	0	0	0	0	0	0	0	0	0	0	0	0	0	0
17	0	45	39	52	48	22	6	15	23	3	65	30	27	8	0	0	0	0	92	0	91	95	0	0	0	0	0	158	63	0	171	0	145	44	55	58	0	66	0	0	0	74	94	0	0	0	85	88	82
0	0	0	0	0	40	50	32	23	9	4	10	0	0	0	0	0	0	0	107	0	87	65	0	0	21	55	72	61	0	0	204	0	0	0	48	55	0	57	0	0	0	68	0	0	0	0	0	0	0
0	0	0	0	0	0	0	0	3	4	6	0	0	0	29	0	0	0	0	0	0	0	0	0	0	0	0	0	0	6	0	0	0	0	0	0	0	0	0	0	0	0	0	0	0	0	0	0	0	0
0	10	40	0	43	0	63	0	65	10	0	11	30	0	0	71	9	43	0	39	13	25	16	2	0	17	32	83	75	61	0	98	0	90	0	12	0	0	61	72	13	28	0	0	75	258	0	0	0	262
29	23	17	0	0	0	0	0	30	0	0	30	4	5	78	110	0	0	0	0	0	0	0	0	0	0	0	0	0	95	0	134	0	116	0	27	0	0	37	73	0	30	0	41	31	30	0	0	0	41
0	0	0	0	0	0	0	0	27	0	0	0	5	6	44	69	0	0	0	0	0	0	0	0	0	0	0	0	0	86	0	0	0	0	0	0	0	0	0	0	0	0	0	0	0	0	0	46	46	0
0	0	0	0	0	0	0	0	8	0	29	0	78	44	18	33	0	0	0	0	0	0	0	0	0	0	0	0	0	36	0	0	0	0	0	0	0	0	0	0	0	0	0	0	0	0	0	0	0	0
0	0	0	0	0	0	0	0	0	0	0	71	110	69	33	10	0	0	12	0	0	0	92	0	0	0	0	0	60	31	85	71	57	41	0	69	0	0	0	5	0	0	0	0	0	0	0	0	0	0
0	0	0	0	0	0	0	0	0	0	0	9	0	0	0	0	7	24	0	0	2	0	0	0	0	0	0	0	0	0	0	0	0	0	0	0	0	0	0	14	5	0	0	0	0	0	0	0	0	0
0	0	122	0	0	0	0	0	0	0	0	43	0	0	0	0	24	16	9	34	20	58	84	0	0	0	0	52	0	0	0	35	0	38	0	50	0	0	0	13	0	0	31	0	0	0	0	0	0	0
0	0	0	0	0	0	0	0	0	0	0	0	0	0	0	12	0	9	13	34	28	0	121	0	0	0	0	0	0	56	0	86	83	39	0	98	0	0	0	7	0	0	10	0	0	0	0	0	0	0
0	0	77	0	0	0	76	0	92	107	0	39	0	0	0	0	0	34	34	15	7	14	0	0	0	0	68	51	108	0	0	110	0	0	0	77	0	0	55	27	28	43	37	0	0	0	0	0	0	0
0	0	0	0	0	0	0	0	0	0	0	13	0	0	0	0	2	20	28	7	0	0	0	0	0	0	0	0	127	0	0	128	0	0	0	46	0	0	0	28	24	0	45	0	0	0	0	0	0	0
0	0	72	0	0	0	86	0	91	87	0	25	0	0	0	0	0	58	0	14	0	10	27	0	19	0	44	36	0	0	0	99	0	79	80	52	0	0	68	42	0	52	55	0	0	0	0	0	0	0
0	0	48	0	0	0	92	0	95	65	0	16	0	0	0	92	0	84	121	0	0	27	13	12	8	0	26	87	91	82	0	107	0	78	0	0	0	0	0	0	0	0	44	0	0	0	0	0	0	0
0	0	0	0	0	0	0	0	0	0	0	2	0	0	0	0	0	0	0	0	0	0	12	6	0	0	21	89	83	85	0	0	0	0	0	0	0	0	0	0	0	0	0	0	0	0	0	0	0	0
0	0	0	0	0	0	0	0	0	0	0	0	0	0	0	0	0	0	0	0	0	19	8	0	17	0	0	0	0	0	0	0	0	0	0	0	0	0	0	0	0	0	0	0	0	0	0	0	0	0
0	0	0	0	0	0	0	73	0	21	0	17	0	0	0	0	0	0	0	0	0	0	0	0	0	6	14	61	33	0	0	0	0	0	0	58	65	0	60	0	0	0	72	0	0	0	0	0	0	0
0	0	0	0	0	0	0	0	0	55	0	32	0	0	0	0	0	0	0	68	0	44	26	21	0	14	10	29	21	0	0	0	0	0	0	0	0	0	0	0	0	0	0	0	0	0	0	0	0	0
0	0	0	0	0	0	109	96	0	72	0	83	0	0	0	0	0	52	0	51	0	36	87	89	0	61	29	8	31	0	0	15	0	0	0	83	0	0	0	0	0	0	0	0	0	0	0	0	0	0
167	0	0	0	0	0	92	81	158	61	0	75	0	0	0	60	0	0	0	108	127	0	91	83	0	33	21	31	19	25	18	34	22	177	0	66	62	0	53	64	89	0	74	0	0	205	0	0	0	203
0	0	0	0	0	0	0	0	63	0	6	61	95	86	36	31	0	0	56	0	0	0	82	85	0	0	0	0	25	9	23	0	10	22	0	68	0	0	61	26	0	0	81	0	0	0	0	0	0	217
0	0	0	0	0	0	0	0	0	0	0	0	0	0	0	85	0	0	0	0	0	0	0	0	0	0	0	0	18	23	5	38	12	0	0	0	0	0	0	87	0	0	0	0	0	0	0	0	0	0
168	0	160	0	0	0	160	0	171	204	0	98	134	0	0	71	0	35	86	110	128	99	107	0	0	0	0	15	34	0	38	11	25	28	0	88	0	0	0	65	97	0	0	0	0	0	0	0	0	245
0	0	0	0	0	0	0	0	0	0	0	0	0	0	0	57	0	0	83	0	0	0	0	0	0	0	0	0	22	10	12	25	6	21	0	0	0	0	0	50	0	0	0	0	0	0	0	0	0	0
155	138	133	0	0	0	137	0	145	0	0	90	116	0	0	41	0	38	39	0	0	79	78	0	0	0	0	0	177	22	0	28	21	10	0	96	0	0	0	34	0	107	93	0	0	0	0	0	0	0
38	53	38	0	0	0	36	0	44	0	0	0	0	0	0	0	0	0	0	0	0	80	0	0	0	0	0	0	0	0	0	0	0	0	6	15	10	0	14	0	0	0	0	0	0	0	0	87	0	0
55	25	51	0	0	0	46	0	55	48	0	12	27	0	0	69	0	50	98	77	46	52	0	0	0	58	0	83	66	68	0	88	0	96	15	14	7	0	19	63	0	27	12	0	0	209	0	0	0	84
0	0	55	0	0	0	53	0	58	55	0	0	0	0	0	0	0	0	0	0	0	0	0	0	0	65	0	0	62	0	0	0	0	0	10	7	0	0	0	0	0	3	8	0	0	0	0	0	0	138
0	0	0	0	0	0	0	0	0	0	0	0	0	0	0	0	0	0	0	0	0	0	0	0	0	0	0	0	0	0	0	0	0	0	0	0	0	0	0	0	0	0	0	0	0	0	0	0	0	0
0	0	0	0	0	0	0	0	66	57	0	61	37	0	0	0	0	0	0	55	0	68	0	0	0	60	0	0	53	61	0	0	0	0	14	19	0	0	5	18	21	0	37	93	0	103	0	0	94	102
0	0	111	0	0	0	0	0	0	0	0	72	73	0	0	5	14	13	7	27	28	42	0	0	0	0	0	0	64	26	87	65	50	34	0	63	0	0	18	8	6	78	58	0	0	0	0	0	0	0
0	0	0	0	0	0	0	0	0	0	0	13	0	0	0	0	5	0	0	28	24	0	0	0	0	0	0	0	89	0	0	97	0	0	0	0	0	0	21	6	2	0	14	0	0	0	0	0	0	240
0	33	6	0	0	0	0	0	0	0	0	28	30	0	0	0	0	0	0	43	0	52	0	0	0	0	0	0	0	0	0	0	0	107	0	27	3	0	0	78	0	2	3	0	0	0	0	0	0	0
0	0	101	0	0	0	0	0	74	68	0	0	0	0	0	0	0	31	10	37	45	55	44	0	0	72	0	0	74	81	0	0	0	93	0	12	8	0	37	58	14	3	4	0	0	0	0	0	0	143
90	94	87	0	0	0	81	0	94	0	0	0	41	0	0	0	0	0	0	0	0	0	0	0	0	0	0	0	0	0	0	0	0	0	0	0	0	0	93	0	0	0	0	3	0	8	0	0	0	19
83	60	61	0	0	0	83	0	0	0	0	75	31	0	0	0	0	0	0	0	0	0	0	0	0	0	0	0	0	0	0	0	0	0	0	0	0	0	0	0	0	0	0	0	13	10	0	0	0	0
0	0	0	0	0	0	0	0	0	0	0	258	30	0	0	0	0	0	0	0	0	0	0	0	0	0	0	0	205	0	0	0	0	0	0	209	0	0	103	0	0	0	0	8	10	13	18	17	0	21
0	0	0	0	0	0	0	0	0	0	0	0	0	0	0	0	0	0	0	0	0	0	0	0	0	0	0	0	0	0	0	0	0	0	0	0	0	0	0	0	0	0	0	0	0	18	4	0	0	29
0	0	0	0	0	0	0	0	85	0	0	0	0	46	0	0	0	0	0	0	0	0	0	0	0	0	0	0	0	0	0	0	0	0	87	0	0	0	0	0	0	0	0	0	0	17	0	9	24	23
0	0	0	0	0	0	0	0	88	0	0	0	0	46	0	0	0	0	0	0	0	0	0	0	0	0	0	0	0	0	0	0	0	0	0	0	0	0	94	0	0	0	0	0	0	0	0	24	5	35
80	83	193	0	0	0	85	0	82	0	0	262	41	0	0	0	0	0	0	0	0	0	0	0	0	0	0	0	203	217	0	245	0	0	0	84	138	0	102	0	240	0	143	19	0	21	29	23	35	10
0	0	0	0	0	0	0	0	0	0	0	0	0	0	0	0	0	0	0	0	0	0	0	0	0	0	0	0	0	0	0	0	0	0	0	0	0	0	0	0	0	0	0	0	0	0	0	0	32	33
92	0	0	0	0	0	0	0	83	0	84	0	44	0	43	0	0	0	0	0	0	0	0	0	0	0	0	0	0	0	0	0	0	0	88	100	95	0	108	0	0	0	110	0	19	0	44	40	48	27
0	0	0	0	0	0	0	0	0	111	103	0	0	0	0	0	0	0	0	0	0	0	0	0	0	112	0	0	0	103	0	0	0	0	0	0	0	0	0	0	0	0	0	0	0	0	0	0	18	50
0	0	0	0	0	0	0	0	0	106	106	0	0	0	49	0	0	0	0	0	0	0	0	0	0	114	0	0	0	86	0	0	0	0	0	0	0	0	0	0	0	0	0	0	0	0	0	0	0	0
0	0	0	0	0	0	0	0	0	0	0	86	42	0	0	0	0	0	0	0	0	0	0	0	0	0	0	0	0	0	0	0	0	0	0	0	0	0	0	0	0	0	0	0	42	15	34	30	15	45
0	0	0	0	0	0	0	0	0	0	0	0	4	4	0	0	0	0	0	0	0	0	0	0	0	0	0	0	0	0	0	0	0	0	0	0	0	0	0	0	0	0	0	0	18	24	0	0	0	33
0	0	0	0	0	0	0	0	43	0	0	0	8	5	0	0	0	0	0	0	0	0	0	0	0	0	0	0	0	0	0	0	0	0	0	0	0	0	0	0	0	0	0	0	0	0	0	0	41	54
0	0	0	0	0	0	0	0	37	63	45	0	0	4	8	50	0	0	0	0	0	0	0	0	0	0	0	0	0	44	0	0	0	0	0	0	0	0	0	0	0	0	0	0	0	0	0	0	0	0
0	122	0	0	0	0	0	0	0	0	0	72	0	0	0	11	0	0	0	0	0	0	0	0	0	0	0	0	61	51	0	0	0	0	0	78	0	0	0	0	0	0	0	0	0	0	0	0	0	0
0	0	0	0	0	0	0	0	0	0	0	0	0	0	0	0	0	0	0	0	0	0	0	0	0	0	0	0	0	0	0	0	0	0	0	0	0	0	0	0	0	0	0	0	0	0	0	0	0	0
0	0	0	0	0	0	0	0	0	0	0	0	0	0	0	0	0	0	0	0	0	0	0	0	0	0	0	0	0	0	0	0	0	0	0	0	0	0	0	0	0	0	0	0	0	0	0	0	0	0
0	0	0	0	0	0	0	0	0	0	0	0	0	0	0	42	0	0	0	0	0	0	0	0	0	0	0	0	0	0	0	0	0	0	0	0	0	0	0	0	0	0	0	0	0	0	0	0	0	0
0	0	0	0	0	0	0	0	0	0	0	0	54	0	0	0	0	0	0	0	0	0	0	0	0	0	0	0	163	0	0	0	0	0	0	0	0	0	0	0	0	0	0	0	0	33	0	0	0	107
0	0	0	0	0	0	0	0	0	0	0	0	0	0	0	0	0	0	0	0	0	0	0	0	0	0	0	0	0	0	0	0	0	0	0	0	0	0	0	0	0	0	0	0	0	44	0	0	0	0
0	64	0	0	0	0	0	0	0	0	0	0	63	0	0	0	0	0	0	0	0	0	0	0	0	0	0	0	0	0	0	0	0	0	0	0	0	0	0	0	0	0	0	0	67	70	0	0	114	84
0	0	0	0	0	0	0	0	0	0	0	0	71	0	0	0	0	0	0	0	0	0	0	0	0	0	0	0	0	0	0	0	0	0	0	0	0	0	0	0	0	0	0	0	67	64	0	0	0	0
0	0	0	0	0	0	0	0	0	0	0	0	0	0	0	0	0	0	0	0	0	0	0	0	0	0	0	0	0	0	0	0	0	0	0	0	0	0	0	0	0	0	0	0	0	0	0	0	0	0
0	0	0	0	0	0	0	0	0	0	0	0	0	0	0	0	0	0	0	0	0	0	0	0	0	0	0	0	0	0	0	0	0	0	0	0	0	0	0	0	0	0	0	0	0	0	0	0	0	0
0	0	0	0	0	0	0	0	0	0	114	0	0	0	0	0	0	0	0	0	0	0	0	0	0	113	0	0	0	109	0	0	0	0	0	0	0	0	0	0	0	0	0	0	0	0	0	0	0	0
0	0	0	0	0	0	0	0	0	0	0	0	0	0	0	0	0	0	0	0	0	0	0	0	0	0	0	0	0	0	0	0	0	0	0	0	0	0	0	0	0	0	0	0	0	0	0	0	63	0
0	0	0	0	0	0	0	0	0	0	0	0	0	0	0	0	0	0	0	0	0	0	0	0	0	0	0	0	0	0	0	0	0	0	0	0	0	0	0	0	0	0	0	0	0	0	0	0	100	142
0	0	0	0	0	0	234	0	237	0	0	0	0	0	0	74	0	0	0	0	0	0	142	0	0	0	0	0	139	110	0	149	0	0	0	152	0	0	0	0	161	0	0	0	0	0	0	0	0	159
0	0	0	0	0	0	0	0	0	0	0	0	0	0	0	55	0	0	0	0	0	0	0	0	0	0	0	0	106	99	0	0	0	103	0	113	0	0	0	0	0	0	0	0	0	0	0	0	0	157
0	0	0	0	0	0	0	0	0	0	0	0	0	0	0	67	0	0	0	0	0	0	0	0	0	0	0	0	142	101	0	145	0	130	0	0	0	0	0	0	0	0	0	0	0	0	0	0	0	178
0	0	0	0	0	0	0	0	0	0	0	0	0	0	0	0	0	0	0	0	0	0	0	0	0	0	0	0	161	0	0	158	0	0	0	0	0	0	0	0	0	0	0	0	0	153	162	0	0	166
0	0	0	0	0	0	0	0	0	0	0	0	0	0	0	73	0	0	0	0	0	0	0	0	0	0	0	0	149	101	0	152	115	142	0	0	0	0	0	0	0	0	0	0	0	151	155	0	0	161
0	0	0	0	0	0	0	0	0	0	0	0	0	0	0	39	0	0	0	0	0	0	0	0	0	0	0	0	0	0	0	185	0	132	0	0	0	0	0	0	0	0	0	0	0	0	0	0	0	138
0	0	0	0	0	0	0	0	78	0	0	0	0	0	0	0	0	0	0	0	0	0	0	0	0	0	0	0	0	0	0	0	0	0	69	87	0	0	109	0	0	0	0	0	0	36	0	0	0	37
132	0	0	0	0	0	0	0	90	0	0	152	34	0	0	80	0	0	0	0	0	0	0	0	0	0	0	0	148	135	0	0	0	0	0	155	0	0	127	0	0	0	173	0	29	32	39	0	36	46
0	0	0	0	0	0	0	0	102	0	0	0	0	66	0	0	0	0	0	0	0	0	0	0	0	0	0	0	0	0	0	0	0	0	0	0	117	0	124	0	0	0	0	0	0	17	0	0	0	52
0	0	0	0	0	0	0	0	0	0	0	0	0	0	0	0	0	0	0	0	0	0	0	0	0	0	0	0	0	0	0	0	0	0	0	0	0	0	0	0	0	0	0	0	0	0	0	0	0	0
0	0	0	0	0	0	0	0	100	0	0	0	0	74	0	21	0	79	0	0	0	139	0	0	0	109	0	0	106	107	0	0	0	92	101	0	114	0	97	0	0	0	93	0	0	0	0	0	0	65
0	0	0	0	0	0	0	0	0	0	0	167	0	0	0	0	0	102	0	0	0	157	0	0	0	0	0	0	122	119	0	0	0	105	0	0	0	0	33	69	0	0	0	0	0	115	0	0	0	117
0	0	0	0	0	0	0	0	0	0	0	0	0	0	0	100	0	0	0	0	0	0	0	0	0	0	0	0	137	0	0	0	0	0	0	155	0	0	106	0	0	0	0	0	0	6	0	0	0	0
0	0	0	0	0	0	0	0	0	0	0	0	36	0	0	0	0	0	0	0	0	0	0	0	0	0	0	0	0	0	0	0	0	0	0	67	0	0	0	0	0	0	0	0	14	6	0	0	0	0
0	0	0	0	0	0	0	0	0	0	0	0	0	0	0	89	0	0	0	0	0	0	0	0	0	114	0	0	122	116	0	0	0	0	0	148	0	0	27	0	0	0	0	0	0	5	0	0	0	0
[truncated: 36 more columns]
