# Supplementary material for: Analyzing the effects of free water modeling by deep learning on diffusion MRI structural connectivity estimates in glioma patients
Source: PLoS One. 2020 Sep 25;15(9):e0239475. doi: 10.1371/journal.pone.0239475 (PMC7518620; doi:10.1371/journal.pone.0239475)
Supplement: S1 File — All utilized connectivity and length matrices as comma-separated csv files, and the free-water maps as nifti files. (ZIP) [file pone.0239475.s003.zip › S3/CMs/patients/det_boundary/vp34/cm_fwm.csv]

19	0	0	0	0	0	5	0	31	0	0	0	8	0	0	0	0	0	0	0	0	0	0	0	0	0	0	0	3	0	0	2	0	1	22	11	0	0	0	0	0	0	0	9	4	0	0	0	0	16
0	95	21	0	0	0	0	0	0	0	0	36	77	0	0	0	0	0	0	0	0	0	0	0	0	0	0	0	0	0	0	0	0	8	1	9	0	0	0	0	0	3	0	6	12	0	0	0	0	1
0	21	223	7	0	0	32	0	3	0	0	52	2	0	0	0	0	1	0	2	0	2	2	0	0	0	0	0	0	0	0	20	0	62	30	44	3	0	0	11	0	5	1	2	2	0	0	0	0	2
0	0	7	8	0	0	15	0	15	0	0	0	0	0	0	0	0	0	0	0	0	0	0	0	0	0	0	0	0	0	0	0	0	0	0	0	0	0	0	0	0	0	0	0	0	0	0	0	0	0
0	0	0	0	22	2	83	0	65	0	0	8	0	0	0	0	0	0	0	0	0	0	0	0	0	0	0	0	0	0	0	0	0	0	0	0	0	0	0	0	0	0	0	0	0	0	0	0	0	0
0	0	0	0	2	12	14	45	84	6	0	0	0	0	0	0	0	0	0	0	0	0	0	0	0	0	0	0	0	0	0	0	0	0	0	0	0	0	0	0	0	0	0	0	0	0	0	0	0	0
5	0	32	15	83	14	225	85	43	10	0	8	0	0	0	0	0	0	0	2	0	2	9	0	0	0	0	12	6	0	0	10	0	11	14	31	6	0	0	0	0	0	0	2	1	0	0	0	0	2
0	0	0	0	0	45	85	176	2	160	0	0	0	0	0	0	0	0	0	0	0	0	0	0	0	7	0	2	3	0	0	0	0	0	0	0	0	0	0	0	0	0	0	0	0	0	0	0	0	0
31	0	3	15	65	84	43	2	289	55	1	80	94	89	17	0	0	0	0	1	0	9	19	0	0	0	0	0	1	3	0	21	0	12	15	173	83	0	106	0	0	0	25	2	0	0	0	5	7	55
0	0	0	0	0	6	10	160	55	146	1	7	0	0	0	0	0	0	0	23	0	6	29	0	0	162	2	79	44	0	0	1	0	0	0	112	42	0	33	0	0	0	17	0	0	0	0	0	0	0
0	0	0	0	0	0	0	0	1	1	6	0	0	0	8	0	0	0	0	0	0	0	0	0	0	0	0	0	0	18	0	0	0	0	0	0	0	0	0	0	0	0	0	0	0	0	0	0	0	0
0	36	52	0	8	0	8	0	80	7	0	81	31	0	0	3	4	19	0	6	15	20	27	2	0	5	8	10	6	1	0	56	0	25	0	33	0	0	7	1	26	35	0	0	4	1	0	0	0	7
8	77	2	0	0	0	0	0	94	0	0	31	41	5	15	3	0	0	0	0	0	0	0	0	0	0	0	0	0	6	0	1	0	4	0	2	0	0	7	2	0	2	0	1	113	8	0	0	0	7
0	0	0	0	0	0	0	0	89	0	0	0	5	23	64	82	0	0	0	0	0	0	0	0	0	0	0	0	0	9	0	0	0	0	0	0	0	0	0	0	0	0	0	0	0	0	0	3	13	0
0	0	0	0	0	0	0	0	17	0	8	0	15	64	115	37	0	0	0	0	0	0	0	0	0	0	0	0	0	34	0	0	0	0	0	0	0	0	0	0	0	0	0	0	0	0	0	0	0	0
0	0	0	0	0	0	0	0	0	0	0	3	3	82	37	48	0	0	6	0	0	0	5	0	0	0	0	0	28	69	2	47	62	28	0	6	0	0	0	4	0	0	0	0	0	0	0	0	0	0
0	0	0	0	0	0	0	0	0	0	0	4	0	0	0	0	9	8	0	0	2	0	0	0	0	0	0	0	0	0	0	0	0	0	0	0	0	0	0	2	5	0	0	0	0	0	0	0	0	0
0	0	1	0	0	0	0	0	0	0	0	19	0	0	0	0	8	241	39	197	10	39	2	0	0	0	0	2	0	0	0	169	0	76	0	11	0	0	0	20	0	0	2	0	0	0	0	0	0	0
0	0	0	0	0	0	0	0	0	0	0	0	0	0	0	6	0	39	34	1	3	0	2	0	0	0	0	0	0	5	0	3	4	10	0	2	0	0	0	11	0	0	15	0	0	0	0	0	0	0
0	0	2	0	0	0	2	0	1	23	0	6	0	0	0	0	0	197	1	319	17	39	0	0	0	0	25	1	3	0	0	3	0	0	0	17	0	0	19	38	1	7	82	0	0	0	0	0	0	0
0	0	0	0	0	0	0	0	0	0	0	15	0	0	0	0	2	10	3	17	0	0	0	0	0	0	0	0	4	0	0	2	0	0	0	1	0	0	0	1	17	0	14	0	0	0	0	0	0	0
0	0	2	0	0	0	2	0	9	6	0	20	0	0	0	0	0	39	0	39	0	33	47	0	28	0	60	67	0	0	0	63	0	69	3	11	0	0	7	5	0	1	1	0	0	0	0	0	0	0
0	0	2	0	0	0	9	0	19	29	0	27	0	0	0	5	0	2	2	0	0	47	305	15	45	0	32	4	37	30	0	209	0	16	0	0	0	0	0	0	0	0	1	0	0	0	0	0	0	0
0	0	0	0	0	0	0	0	0	0	0	2	0	0	0	0	0	0	0	0	0	0	15	19	0	0	7	4	7	4	0	0	0	0	0	0	0	0	0	0	0	0	0	0	0	0	0	0	0	0
0	0	0	0	0	0	0	0	0	0	0	0	0	0	0	0	0	0	0	0	0	28	45	0	21	0	0	0	0	0	0	0	0	0	0	0	0	0	0	0	0	0	0	0	0	0	0	0	0	0
0	0	0	0	0	0	0	7	0	162	0	5	0	0	0	0	0	0	0	0	0	0	0	0	0	124	26	16	37	0	0	0	0	0	0	41	17	0	19	0	0	0	6	0	0	0	0	0	0	0
0	0	0	0	0	0	0	0	0	2	0	8	0	0	0	0	0	0	0	25	0	60	32	7	0	26	152	68	20	0	0	0	0	0	0	0	0	0	0	0	0	0	0	0	0	0	0	0	0	0
0	0	0	0	0	0	12	2	0	79	0	10	0	0	0	0	0	2	0	1	0	67	4	4	0	16	68	141	105	0	0	5	0	0	0	53	0	0	0	0	0	0	0	0	0	0	0	0	0	0
3	0	0	0	0	0	6	3	1	44	0	6	0	0	0	28	0	0	0	3	4	0	37	7	0	37	20	105	241	52	17	57	25	2	0	100	34	0	24	4	2	0	31	0	0	4	0	0	0	38
0	0	0	0	0	0	0	0	3	0	18	1	6	9	34	69	0	0	5	0	0	0	30	4	0	0	0	0	52	103	1	0	18	4	0	19	0	0	1	7	0	0	1	0	0	0	0	0	0	10
0	0	0	0	0	0	0	0	0	0	0	0	0	0	0	2	0	0	0	0	0	0	0	0	0	0	0	0	17	1	17	9	10	0	0	0	0	0	0	1	0	0	0	0	0	0	0	0	0	0
2	0	20	0	0	0	10	0	21	1	0	56	1	0	0	47	0	169	3	3	2	63	209	0	0	0	0	5	57	0	9	126	16	25	0	33	0	0	0	6	2	0	0	0	0	0	0	0	0	1
0	0	0	0	0	0	0	0	0	0	0	0	0	0	0	62	0	0	4	0	0	0	0	0	0	0	0	0	25	18	10	16	46	36	0	0	0	0	0	5	0	0	0	0	0	0	0	0	0	0
1	8	62	0	0	0	11	0	12	0	0	25	4	0	0	28	0	76	10	0	0	69	16	0	0	0	0	0	2	4	0	25	36	109	0	2	0	0	0	36	0	3	4	0	0	0	0	0	0	0
22	1	30	0	0	0	14	0	15	0	0	0	0	0	0	0	0	0	0	0	0	3	0	0	0	0	0	0	0	0	0	0	0	0	56	1	4	0	123	0	0	0	0	0	0	0	0	1	0	0
11	9	44	0	0	0	31	0	173	112	0	33	2	0	0	6	0	11	2	17	1	11	0	0	0	41	0	53	100	19	0	33	0	2	1	49	4	0	8	3	0	9	12	0	0	1	0	0	0	3
0	0	3	0	0	0	6	0	83	42	0	0	0	0	0	0	0	0	0	0	0	0	0	0	0	17	0	0	34	0	0	0	0	0	4	4	0	0	0	0	0	4	37	0	0	0	0	0	0	3
0	0	0	0	0	0	0	0	0	0	0	0	0	0	0	0	0	0	0	0	0	0	0	0	0	0	0	0	0	0	0	0	0	0	0	0	0	0	0	0	0	0	0	0	0	0	0	0	0	0
0	0	0	0	0	0	0	0	106	33	0	7	7	0	0	0	0	0	0	19	0	7	0	0	0	19	0	0	24	1	0	0	0	0	123	8	0	0	41	36	1	0	5	2	0	1	0	0	2	1
0	0	11	0	0	0	0	0	0	0	0	1	2	0	0	4	2	20	11	38	1	5	0	0	0	0	0	0	4	7	1	6	5	36	0	3	0	0	36	42	3	2	6	0	0	0	0	0	0	0
0	0	0	0	0	0	0	0	0	0	0	26	0	0	0	0	5	0	0	1	17	0	0	0	0	0	0	0	2	0	0	2	0	0	0	0	0	0	1	3	2	0	19	0	0	0	0	0	0	1
0	3	5	0	0	0	0	0	0	0	0	35	2	0	0	0	0	0	0	7	0	1	0	0	0	0	0	0	0	0	0	0	0	3	0	9	4	0	0	2	0	2	2	0	0	0	0	0	0	0
0	0	1	0	0	0	0	0	25	17	0	0	0	0	0	0	0	2	15	82	14	1	1	0	0	6	0	0	31	1	0	0	0	4	0	12	37	0	5	6	19	2	10	0	0	0	0	0	0	5
9	6	2	0	0	0	2	0	2	0	0	0	1	0	0	0	0	0	0	0	0	0	0	0	0	0	0	0	0	0	0	0	0	0	0	0	0	0	2	0	0	0	0	5	0	5	0	0	0	11
4	12	2	0	0	0	1	0	0	0	0	4	113	0	0	0	0	0	0	0	0	0	0	0	0	0	0	0	0	0	0	0	0	0	0	0	0	0	0	0	0	0	0	0	45	11	0	0	0	0
0	0	0	0	0	0	0	0	0	0	0	1	8	0	0	0	0	0	0	0	0	0	0	0	0	0	0	0	4	0	0	0	0	0	0	1	0	0	1	0	0	0	0	5	11	244	41	15	0	7
0	0	0	0	0	0	0	0	0	0	0	0	0	0	0	0	0	0	0	0	0	0	0	0	0	0	0	0	0	0	0	0	0	0	0	0	0	0	0	0	0	0	0	0	0	41	14	0	0	39
0	0	0	0	0	0	0	0	5	0	0	0	0	3	0	0	0	0	0	0	0	0	0	0	0	0	0	0	0	0	0	0	0	0	1	0	0	0	0	0	0	0	0	0	0	15	0	50	10	64
0	0	0	0	0	0	0	0	7	0	0	0	0	13	0	0	0	0	0	0	0	0	0	0	0	0	0	0	0	0	0	0	0	0	0	0	0	0	2	0	0	0	0	0	0	0	0	10	40	18
16	1	2	0	0	0	2	0	55	0	0	7	7	0	0	0	0	0	0	0	0	0	0	0	0	0	0	0	38	10	0	1	0	0	0	3	3	0	1	0	1	0	5	11	0	7	39	64	18	509
0	0	0	0	0	0	0	0	0	0	0	0	0	0	0	0	0	0	0	0	0	0	0	0	0	0	0	0	0	0	0	0	0	0	0	0	0	0	0	0	0	0	0	0	0	0	0	0	31	156
3	0	0	0	0	0	0	0	61	0	16	0	34	0	18	0	0	0	0	0	0	0	0	0	0	0	0	0	0	0	0	0	0	0	1	7	10	0	5	0	0	0	3	0	30	0	5	33	36	229
0	0	0	0	0	0	0	0	0	7	19	0	0	0	0	0	0	0	0	0	0	0	0	0	0	4	0	0	0	5	0	0	0	0	0	0	0	0	0	0	0	0	0	0	0	0	0	0	4	23
0	0	0	0	0	0	0	0	0	14	7	0	0	0	10	0	0	0	0	0	0	0	0	0	0	2	0	0	0	19	0	0	0	0	0	0	0	0	0	0	0	0	0	0	0	0	0	0	0	0
0	0	0	0	0	0	0	0	0	0	0	4	4	0	0	0	0	0	0	0	0	0	0	0	0	0	0	0	0	0	0	0	0	0	0	0	0	0	0	0	0	0	0	0	3	74	17	6	15	31
0	0	0	0	0	0	0	0	0	0	0	0	20	3	0	0	0	0	0	0	0	0	0	0	0	0	0	0	0	0	0	0	0	0	0	0	0	0	0	0	0	0	0	0	27	1	0	0	0	8
0	0	0	0	0	0	0	0	54	0	0	0	1	76	0	0	0	0	0	0	0	0	0	0	0	0	0	0	0	0	0	0	0	0	0	0	0	0	0	0	0	0	0	0	0	0	0	0	7	2
0	0	0	0	0	0	0	0	44	3	8	0	0	19	38	6	0	0	0	0	0	0	0	0	0	0	0	0	0	20	0	0	0	0	0	0	0	0	0	0	0	0	0	0	0	0	0	0	0	0
0	1	0	0	0	0	0	0	0	0	0	1	0	0	0	128	0	0	0	0	0	0	0	0	0	0	0	0	4	3	0	0	0	0	0	8	0	0	0	0	0	0	0	0	0	0	0	0	0	0
0	0	0	0	0	0	0	0	0	0	0	0	0	0	0	0	0	0	0	0	0	0	0	0	0	0	0	0	0	0	0	0	0	0	0	0	0	0	0	0	0	0	0	0	0	0	0	0	0	0
0	0	0	0	0	0	0	0	0	0	0	0	0	0	0	0	0	0	0	0	0	0	0	0	0	0	0	0	0	0	0	0	0	0	0	0	0	0	0	0	0	0	0	0	0	0	0	0	0	0
0	0	0	0	0	0	0	0	0	0	0	0	0	0	0	2	0	0	0	0	0	0	0	0	0	0	0	0	0	0	0	0	0	0	0	0	0	0	0	0	0	0	0	0	0	0	0	0	0	0
0	0	0	0	0	0	0	0	0	0	0	0	1	0	0	0	0	0	0	0	0	0	0	0	0	0	0	0	1	0	0	0	0	0	0	0	0	0	0	0	0	0	0	0	0	24	0	0	0	8
0	0	0	0	0	0	0	0	0	0	0	0	0	0	0	0	0	0	0	0	0	0	0	0	0	0	0	0	0	0	0	0	0	0	0	0	0	0	0	0	0	0	0	0	0	24	0	0	0	0
0	1	0	0	0	0	0	0	0	0	0	0	1	0	0	0	0	0	0	0	0	0	0	0	0	0	0	0	0	0	0	0	0	0	0	0	0	0	0	0	0	0	0	0	2	55	0	0	1	22
0	0	0	0	0	0	0	0	0	0	0	0	21	0	0	0	0	0	0	0	0	0	0	0	0	0	0	0	0	0	0	0	0	0	0	0	0	0	0	0	0	0	0	0	13	27	0	0	0	0
0	0	0	0	0	0	0	0	0	0	0	0	0	0	0	0	0	0	0	0	0	0	0	0	0	0	0	0	0	0	0	0	0	0	0	0	0	0	0	0	0	0	0	0	0	0	0	0	0	0
0	0	0	0	0	0	0	0	0	0	0	0	0	0	0	0	0	0	0	0	0	0	0	0	0	0	0	0	0	0	0	0	0	0	0	0	0	0	0	0	0	0	0	0	0	0	0	0	0	0
0	0	0	0	0	0	0	0	0	0	34	0	0	0	0	0	0	0	0	0	0	0	0	0	0	15	0	0	0	35	0	0	0	0	0	0	0	0	0	0	0	0	0	0	0	0	0	0	0	0
0	0	0	0	0	0	0	0	0	0	0	0	0	0	0	0	0	0	0	0	0	0	0	0	0	0	0	0	0	0	0	0	0	0	0	0	0	0	0	0	0	0	0	0	0	0	0	0	9	0
0	0	0	0	0	0	0	0	0	0	0	0	0	0	0	0	0	0	0	0	0	0	0	0	0	0	0	0	0	0	0	0	0	0	0	0	0	0	0	0	0	0	0	0	0	0	0	0	5	4
0	0	0	0	0	0	1	0	1	0	0	0	0	0	0	11	0	0	0	0	0	0	1	0	0	0	0	0	63	6	0	9	0	0	0	3	0	0	0	0	1	0	0	0	0	0	0	0	0	1
0	0	0	0	0	0	0	0	0	0	0	0	0	0	0	8	0	0	0	0	0	0	0	0	0	0	0	0	8	37	0	0	0	2	0	2	0	0	0	0	0	0	0	0	0	0	0	0	0	4
0	0	0	0	0	0	0	0	0	0	0	0	0	0	0	3	0	0	0	0	0	0	0	0	0	0	0	0	5	4	0	3	0	1	0	0	0	0	0	0	0	0	0	0	0	0	0	0	0	2
0	0	0	0	0	0	0	0	0	0	0	0	0	0	0	0	0	0	0	0	0	0	0	0	0	0	0	0	1	0	0	32	0	0	0	0	0	0	0	0	0	0	0	0	0	6	1	0	0	41
0	0	0	0	0	0	0	0	0	0	0	0	0	0	0	8	0	0	0	0	0	0	0	0	0	0	0	0	50	1	0	81	2	4	0	0	0	0	0	0	0	0	0	0	0	2	1	0	0	123
0	0	0	0	0	0	0	0	0	0	0	0	0	0	0	2	0	0	0	0	0	0	0	0	0	0	0	0	0	0	0	1	0	2	0	0	0	0	0	0	0	0	0	0	0	0	0	0	0	9
0	0	0	0	0	0	0	0	3	0	0	0	0	0	0	0	0	0	0	0	0	0	0	0	0	0	0	0	0	0	0	0	0	0	51	1	0	0	11	0	0	0	0	0	0	22	0	0	0	41
1	0	0	0	0	0	0	0	21	0	0	10	9	0	0	4	0	0	0	0	0	0	0	0	0	0	0	0	19	24	0	0	0	0	0	56	0	0	2	0	0	0	1	0	4	94	6	0	3	93
0	0	0	0	0	0	0	0	20	0	0	0	0	1	0	0	0	0	0	0	0	0	0	0	0	0	0	0	0	0	0	0	0	0	0	0	1	0	3	0	0	0	0	0	0	2	0	0	0	12
0	0	0	0	0	0	0	0	0	0	0	0	0	0	0	0	0	0	0	0	0	0	0	0	0	0	0	0	0	0	0	0	0	0	0	0	0	0	0	0	0	0	0	0	0	0	0	0	0	0
0	0	0	0	0	0	0	0	21	0	0	0	0	1	0	1	0	3	0	0	0	3	0	0	0	1	0	0	31	2	0	0	0	2	8	0	9	0	62	0	0	0	7	0	0	0	0	0	0	82
0	0	0	0	0	0	0	0	0	0	0	1	0	0	0	0	0	6	0	0	0	4	0	0	0	0	0	0	6	3	0	0	0	2	0	0	0	0	1	1	0	0	0	0	0	1	0	0	0	18
0	0	0	0	0	0	0	0	0	0	0	0	0	0	0	1	0	0	0	0	0	0	0	0	0	0	0	0	3	0	0	0	0	0	0	1	0	0	1	0	0	0	0	0	0	13	0	0	0	0
0	0	0	0	0	0	0	0	0	0	0	0	1	0	0	0	0	0	0	0	0	0	0	0	0	0	0	0	0	0	0	0	0	0	0	1	0	0	0	0	0	0	0	0	9	15	0	0	0	0
0	0	0	0	0	0	0	0	0	0	0	0	0	0	0	3	0	0	0	0	0	0	0	0	0	4	0	0	5	8	0	0	0	0	0	1	0	0	2	0	0	0	0	0	0	12	0	0	0	0
[truncated: 36 more columns]
