# Supplementary material for: Analyzing the effects of free water modeling by deep learning on diffusion MRI structural connectivity estimates in glioma patients
Source: PLoS One. 2020 Sep 25;15(9):e0239475. doi: 10.1371/journal.pone.0239475 (PMC7518620; doi:10.1371/journal.pone.0239475)
Supplement: S1 File — All utilized connectivity and length matrices as comma-separated csv files, and the free-water maps as nifti files. (ZIP) [file pone.0239475.s003.zip › S3/CMs/patients/det_boundary/vp33/fiberlengthmatrix_original.csv]

3	0	5	0	0	0	8	0	5	0	0	0	0	0	0	0	0	0	0	0	0	0	0	0	0	0	0	0	0	0	0	0	0	0	0	0	0	0	0	0	0	0	0	0	0	0	0	0	0	0
0	8	7	0	0	0	22	0	13	0	0	11	12	0	0	0	0	0	0	0	0	0	0	0	0	0	0	0	0	0	0	0	0	0	0	12	0	0	32	0	6	4	7	0	4	0	0	0	0	0
5	7	8	21	4	0	16	0	0	0	0	14	20	0	0	0	0	0	0	0	0	0	7	0	0	0	0	0	0	0	0	0	0	0	13	17	0	0	0	0	0	17	0	65	63	55	0	0	0	0
0	0	21	15	24	0	1	0	0	0	0	0	0	0	0	0	0	0	0	0	0	0	0	0	0	0	0	0	0	0	0	0	0	0	0	0	0	0	0	0	0	0	0	0	0	0	0	0	0	0
0	0	4	24	13	13	15	0	0	0	0	0	0	0	0	0	0	0	0	0	0	0	0	0	0	0	64	0	0	0	0	0	0	0	0	0	0	0	0	0	0	0	0	0	0	0	0	0	0	0
0	0	0	0	13	7	17	8	33	0	0	17	0	0	0	0	0	0	0	0	0	73	60	0	67	0	0	91	0	0	0	0	0	0	0	0	0	0	0	0	0	0	0	0	0	0	0	0	0	0
8	22	16	1	15	17	7	12	8	0	0	19	19	22	0	96	0	0	0	0	0	0	0	0	0	0	0	77	0	0	0	0	0	0	32	28	38	0	47	0	0	0	0	72	0	64	0	0	0	58
0	0	0	0	0	8	12	8	16	12	0	18	0	0	0	0	0	0	0	82	0	56	0	0	0	21	0	61	32	0	0	0	0	0	0	25	30	0	34	0	0	0	0	0	0	0	0	0	0	0
5	13	0	0	0	33	8	16	8	17	9	30	26	28	33	98	0	0	0	0	0	0	0	0	0	0	0	0	44	86	0	0	0	0	30	35	43	0	48	0	0	0	0	0	0	0	0	0	0	67
0	0	0	0	0	0	0	12	17	8	11	12	0	0	27	0	0	0	0	69	0	56	46	0	48	8	30	39	22	0	0	0	0	0	0	37	47	0	43	0	0	0	0	0	0	0	0	0	0	0
0	0	0	0	0	0	0	0	9	11	5	0	0	0	28	0	0	0	0	0	0	0	0	0	0	0	0	0	0	10	0	0	0	0	0	0	0	0	0	0	0	0	0	0	0	0	0	0	0	0
0	11	14	0	0	17	19	18	30	12	0	8	0	0	0	0	0	67	0	47	12	14	4	7	36	35	15	47	52	0	0	67	0	72	0	8	15	0	0	28	0	0	25	0	0	0	0	0	0	0
0	12	20	0	0	0	19	0	26	0	0	0	3	0	0	0	0	0	0	0	0	0	0	0	0	0	0	0	0	0	0	0	0	0	0	0	0	0	14	0	0	0	0	42	36	33	0	0	0	35
0	0	0	0	0	0	22	0	28	0	0	0	0	3	9	46	0	0	0	0	0	0	0	0	0	0	0	0	0	0	0	0	0	0	0	0	0	0	0	0	0	0	0	0	0	0	0	0	0	0
0	0	0	0	0	0	0	0	33	27	28	0	0	9	6	19	0	0	0	0	0	0	0	0	0	30	0	0	30	23	0	0	0	0	0	0	0	0	0	0	0	0	0	0	0	0	0	0	0	0
0	0	0	0	0	0	96	0	98	0	0	0	0	46	19	14	0	0	10	0	0	0	0	0	0	0	0	0	44	29	0	59	0	0	0	0	0	0	0	0	0	0	0	0	0	0	0	0	0	0
0	0	0	0	0	0	0	0	0	0	0	0	0	0	0	0	0	0	0	0	0	0	0	0	0	0	0	0	0	0	0	0	0	0	0	0	0	0	0	3	0	0	0	0	0	0	0	0	0	0
0	0	0	0	0	0	0	0	0	0	0	67	0	0	0	0	0	12	0	10	4	0	0	0	0	0	0	0	0	0	0	21	18	32	0	0	0	0	59	47	15	0	0	0	0	0	0	0	0	0
0	0	0	0	0	0	0	0	0	0	0	0	0	0	0	10	0	0	6	7	0	0	0	0	0	0	0	0	58	32	58	0	28	12	0	0	0	0	0	15	0	0	6	0	0	0	0	0	0	0
0	0	0	0	0	0	0	82	0	69	0	47	0	0	0	0	0	10	7	11	0	29	45	0	0	0	0	23	48	0	0	34	0	31	0	0	0	0	0	18	9	0	29	0	0	0	0	0	0	0
0	0	0	0	0	0	0	0	0	0	0	12	0	0	0	0	0	4	0	0	0	2	12	0	0	0	0	0	0	0	0	0	0	0	0	0	0	0	0	0	0	0	0	0	0	0	0	0	0	0
0	0	0	0	0	73	0	56	0	56	0	14	0	0	0	0	0	0	0	29	2	14	11	0	8	0	40	16	61	0	0	50	0	110	0	28	0	0	0	24	0	0	33	0	0	0	0	0	0	0
0	0	7	0	0	60	0	0	0	46	0	4	0	0	0	0	0	0	0	45	12	11	10	15	10	0	23	0	71	0	0	58	0	0	0	0	0	0	0	0	0	0	0	0	0	0	0	0	0	0
0	0	0	0	0	0	0	0	0	0	0	7	0	0	0	0	0	0	0	0	0	0	15	6	0	0	0	0	0	0	0	0	0	0	0	0	0	0	0	0	0	0	0	0	0	0	0	0	0	0
0	0	0	0	0	67	0	0	0	48	0	36	0	0	0	0	0	0	0	0	0	8	10	0	3	0	19	4	0	0	0	0	0	0	0	0	0	0	0	0	0	0	0	0	0	0	0	0	0	0
0	0	0	0	0	0	0	21	0	8	0	35	0	0	30	0	0	0	0	0	0	0	0	0	0	7	16	37	12	0	0	0	0	0	0	43	0	0	46	0	0	0	62	0	0	0	0	0	0	0
0	0	0	0	64	0	0	0	0	30	0	15	0	0	0	0	0	0	0	0	0	40	23	0	19	16	10	15	10	0	0	0	0	0	0	0	0	0	0	0	0	0	0	0	0	0	0	0	0	0
0	0	0	0	0	91	77	61	0	39	0	47	0	0	0	0	0	0	0	23	0	16	0	0	4	37	15	11	22	0	0	15	0	0	0	68	0	0	0	76	0	0	0	0	0	0	0	0	0	0
0	0	0	0	0	0	0	32	44	22	0	52	0	0	30	44	0	0	58	48	0	61	71	0	0	12	10	22	7	24	7	22	24	0	0	53	62	0	48	69	69	0	64	0	0	0	0	0	0	0
0	0	0	0	0	0	0	0	86	0	10	0	0	0	23	29	0	0	32	0	0	0	0	0	0	0	0	0	24	8	0	0	9	7	0	0	0	0	0	0	0	0	0	0	0	0	0	0	0	0
0	0	0	0	0	0	0	0	0	0	0	0	0	0	0	0	0	0	58	0	0	0	0	0	0	0	0	0	7	0	10	0	10	49	0	0	0	0	0	0	0	0	0	0	0	0	0	0	0	0
0	0	0	0	0	0	0	0	0	0	0	67	0	0	0	59	0	21	0	34	0	50	58	0	0	0	0	15	22	0	0	11	11	22	0	59	0	0	0	0	72	0	66	0	0	0	0	0	0	0
0	0	0	0	0	0	0	0	0	0	0	0	0	0	0	0	0	18	28	0	0	0	0	0	0	0	0	0	24	9	10	11	5	22	0	0	0	0	0	0	0	0	0	0	0	0	0	0	0	0
0	0	0	0	0	0	0	0	0	0	0	72	0	0	0	0	0	32	12	31	0	110	0	0	0	0	0	0	0	7	49	22	22	9	0	0	0	0	60	5	0	0	0	0	0	0	0	0	0	0
0	0	13	0	0	0	32	0	30	0	0	0	0	0	0	0	0	0	0	0	0	0	0	0	0	0	0	0	0	0	0	0	0	0	9	0	16	0	9	0	0	0	0	0	0	0	0	0	0	0
0	12	17	0	0	0	28	25	35	37	0	8	0	0	0	0	0	0	0	0	0	28	0	0	0	43	0	68	53	0	0	59	0	0	0	2	6	0	18	0	9	3	7	0	0	0	0	0	0	0
0	0	0	0	0	0	38	30	43	47	0	15	0	0	0	0	0	0	0	0	0	0	0	0	0	0	0	0	62	0	0	0	0	0	16	6	0	0	6	0	0	0	5	0	0	0	0	0	0	0
0	0	0	0	0	0	0	0	0	0	0	0	0	0	0	0	0	0	0	0	0	0	0	0	0	0	0	0	0	0	0	0	0	0	0	0	0	0	0	0	0	0	0	0	0	0	0	0	0	0
0	32	0	0	0	0	47	34	48	43	0	0	14	0	0	0	0	59	0	0	0	0	0	0	0	46	0	0	48	0	0	0	0	60	9	18	6	0	5	12	0	9	6	0	0	0	0	0	0	0
0	0	0	0	0	0	0	0	0	0	0	28	0	0	0	0	3	47	15	18	0	24	0	0	0	0	0	76	69	0	0	0	0	5	0	0	0	0	12	3	3	0	4	0	0	0	0	0	0	0
0	6	0	0	0	0	0	0	0	0	0	0	0	0	0	0	0	15	0	9	0	0	0	0	0	0	0	0	69	0	0	72	0	0	0	9	0	0	0	3	4	0	7	0	0	0	0	0	0	0
0	4	17	0	0	0	0	0	0	0	0	0	0	0	0	0	0	0	0	0	0	0	0	0	0	0	0	0	0	0	0	0	0	0	0	3	0	0	9	0	0	0	3	0	0	0	0	0	0	0
0	7	0	0	0	0	0	0	0	0	0	25	0	0	0	0	0	0	6	29	0	33	0	0	0	62	0	0	64	0	0	66	0	0	0	7	5	0	6	4	7	3	4	0	0	0	0	0	0	0
0	0	65	0	0	0	72	0	0	0	0	0	42	0	0	0	0	0	0	0	0	0	0	0	0	0	0	0	0	0	0	0	0	0	0	0	0	0	0	0	0	0	0	2	23	2	0	0	0	5
0	4	63	0	0	0	0	0	0	0	0	0	36	0	0	0	0	0	0	0	0	0	0	0	0	0	0	0	0	0	0	0	0	0	0	0	0	0	0	0	0	0	0	23	8	15	0	0	0	15
0	0	55	0	0	0	64	0	0	0	0	0	33	0	0	0	0	0	0	0	0	0	0	0	0	0	0	0	0	0	0	0	0	0	0	0	0	0	0	0	0	0	0	2	15	10	28	17	0	15
0	0	0	0	0	0	0	0	0	0	0	0	0	0	0	0	0	0	0	0	0	0	0	0	0	0	0	0	0	0	0	0	0	0	0	0	0	0	0	0	0	0	0	0	0	28	3	0	0	0
0	0	0	0	0	0	0	0	0	0	0	0	0	0	0	0	0	0	0	0	0	0	0	0	0	0	0	0	0	0	0	0	0	0	0	0	0	0	0	0	0	0	0	0	0	17	0	16	21	13
0	0	0	0	0	0	0	0	0	0	0	0	0	0	0	0	0	0	0	0	0	0	0	0	0	0	0	0	0	0	0	0	0	0	0	0	0	0	0	0	0	0	0	0	0	0	0	21	9	19
0	0	0	0	0	0	58	0	67	0	0	0	35	0	0	0	0	0	0	0	0	0	0	0	0	0	0	0	0	0	0	0	0	0	0	0	0	0	0	0	0	0	0	5	15	15	0	13	19	7
0	0	0	0	0	0	0	0	0	0	0	0	0	0	0	0	0	0	0	0	0	0	0	0	0	0	0	0	0	0	0	0	0	0	0	0	0	0	0	0	0	0	0	0	0	0	0	0	17	22
0	0	0	0	0	0	46	45	52	49	0	0	43	14	23	0	0	0	0	0	0	0	0	0	0	0	0	0	0	0	0	0	0	0	0	0	0	0	0	0	0	0	0	0	16	0	0	0	0	7
0	0	0	0	0	0	0	0	67	79	81	0	0	0	45	0	0	0	0	0	0	0	0	0	0	82	0	0	81	0	0	0	0	0	0	0	0	0	0	0	0	0	0	0	0	0	0	44	22	35
0	0	0	0	0	0	0	0	0	0	0	0	0	0	47	0	0	0	0	0	0	0	0	0	0	0	0	0	0	0	0	0	0	0	0	0	0	0	0	0	0	0	0	0	0	0	0	0	0	0
0	0	0	0	0	0	0	0	0	0	0	0	0	0	0	0	0	0	0	0	0	0	0	0	0	0	0	0	0	0	0	0	0	0	0	149	0	0	174	0	0	0	0	0	0	11	29	24	13	43
0	0	25	0	0	0	27	0	0	0	0	0	4	3	0	0	0	0	0	0	0	0	0	0	0	0	0	0	0	0	0	0	0	0	0	0	0	0	0	0	0	0	0	29	18	24	0	0	0	24
0	0	0	0	0	0	36	35	44	0	0	0	0	9	8	0	0	0	0	0	0	0	0	0	0	0	0	0	0	0	0	0	0	0	0	0	0	0	60	0	0	0	0	0	0	0	0	0	0	0
0	0	0	0	0	0	0	0	0	0	0	0	0	0	4	8	0	0	0	0	0	0	0	0	0	0	0	0	0	0	0	0	0	0	0	0	0	0	0	0	0	0	0	0	0	0	0	0	0	0
0	0	0	0	0	0	0	0	0	0	0	0	0	0	36	7	0	0	0	0	0	0	0	0	0	0	0	51	50	48	0	0	0	0	0	0	0	0	0	0	0	0	0	0	0	0	0	0	0	0
0	0	0	0	0	0	0	0	0	0	0	0	0	0	0	0	0	0	0	0	0	0	0	0	0	0	0	0	0	0	0	0	0	0	0	0	0	0	0	0	0	0	0	0	0	0	0	0	0	0
0	0	0	0	0	0	0	0	0	0	0	0	0	0	0	0	0	0	0	0	0	0	0	0	0	0	0	0	0	0	0	0	122	0	0	0	0	0	0	0	0	0	0	0	0	0	0	0	0	0
0	0	0	0	0	0	0	0	0	0	0	0	0	0	0	0	0	0	0	0	0	0	0	0	0	0	0	0	0	0	0	0	0	0	0	0	0	0	0	0	0	0	0	0	0	0	0	0	0	0
0	0	0	0	0	0	0	0	0	0	0	0	0	0	0	0	0	0	0	0	0	0	0	0	0	0	0	0	0	0	0	0	0	0	0	0	0	0	0	0	0	0	0	0	0	0	0	0	0	0
0	0	0	0	0	0	0	0	0	0	0	0	0	0	0	0	0	0	0	0	0	0	0	0	0	0	0	0	0	0	0	0	0	0	0	0	0	0	0	0	0	0	0	0	0	0	0	0	0	0
0	0	0	0	0	0	0	0	0	0	0	0	0	0	0	0	0	0	0	0	0	0	0	0	0	0	0	0	0	0	0	0	0	0	0	0	0	0	173	0	0	0	0	0	0	0	0	98	92	115
0	0	0	0	0	0	0	0	0	0	0	0	0	0	0	0	0	0	0	0	0	0	0	0	0	0	0	0	128	0	0	0	0	0	0	0	0	0	0	0	0	0	0	0	0	0	0	0	0	0
0	0	0	0	0	0	0	0	0	0	0	0	0	0	0	0	0	0	0	0	0	0	0	0	0	0	0	0	0	0	0	0	0	0	0	0	0	0	0	0	0	0	0	0	0	0	0	0	0	0
0	0	0	0	0	0	0	0	0	0	0	0	0	0	0	0	0	0	0	0	0	0	0	0	0	0	0	0	0	0	0	0	0	0	0	0	0	0	0	0	0	0	0	0	0	0	0	0	0	0
0	0	0	0	0	0	0	0	0	0	0	0	0	0	0	0	0	0	0	0	0	0	0	0	0	87	0	0	81	0	0	0	0	0	0	0	0	0	0	0	0	0	0	0	0	0	0	0	0	0
0	0	0	0	0	0	0	0	0	0	0	0	0	0	0	0	0	0	0	0	0	0	0	0	0	0	0	0	0	0	0	0	0	0	0	0	0	0	0	0	0	0	0	0	0	0	0	59	38	0
0	0	0	0	0	0	0	0	0	0	0	0	0	0	0	0	0	0	0	0	0	0	0	0	0	0	0	0	0	0	0	0	0	0	0	0	0	0	0	0	0	0	0	0	0	0	0	101	63	92
0	0	0	0	0	0	0	0	0	0	0	0	0	0	48	46	0	0	0	0	0	0	120	0	0	0	0	0	105	93	124	105	109	94	0	117	0	0	87	0	131	0	110	0	0	0	0	0	0	0
0	0	0	0	0	0	0	0	0	0	0	0	0	0	45	54	0	0	0	0	0	0	0	0	0	0	0	0	0	0	0	0	0	0	0	0	0	0	0	0	0	0	0	0	0	0	0	0	0	0
0	0	0	0	0	0	0	0	0	0	0	0	0	0	0	0	0	0	0	0	0	0	0	0	0	0	0	0	0	0	0	0	0	0	0	0	0	0	0	0	0	0	0	0	0	0	0	0	0	0
0	0	0	0	0	0	0	0	0	0	0	0	0	0	0	0	0	0	0	0	0	0	0	0	0	0	0	0	130	0	126	121	106	84	0	0	0	0	0	0	0	0	0	0	0	0	0	0	0	0
0	0	0	0	0	0	0	0	0	0	0	0	0	0	0	0	0	0	0	0	0	0	0	0	0	0	0	0	0	0	0	127	0	0	0	0	0	0	146	0	0	0	0	0	0	0	0	0	0	0
0	0	0	0	0	0	0	0	0	0	0	0	0	0	0	24	0	0	0	0	0	0	0	0	0	0	0	0	79	0	0	0	0	46	0	0	0	0	25	26	0	0	0	0	0	0	0	0	0	0
0	0	0	0	0	0	0	0	0	0	0	0	0	0	0	0	0	0	0	0	0	0	0	0	0	0	0	0	0	0	0	0	0	0	0	0	0	0	88	0	0	0	0	0	3	10	0	0	0	32
0	0	0	0	0	0	0	0	0	0	0	138	0	0	0	0	0	0	0	0	0	0	0	0	0	0	0	0	0	0	0	0	0	0	0	0	0	0	0	0	0	0	0	0	0	18	35	45	18	41
0	0	0	0	0	0	0	0	0	0	0	0	0	0	0	0	0	0	0	0	0	0	0	0	0	0	0	0	0	0	0	0	0	0	0	0	0	0	0	0	0	0	0	0	0	0	0	49	26	46
0	0	0	0	0	0	0	0	0	0	0	0	0	0	0	0	0	0	0	0	0	0	0	0	0	0	0	0	0	0	0	0	0	0	0	0	0	0	0	0	0	0	0	0	0	0	0	0	0	0
0	0	0	0	0	0	0	0	0	0	0	0	21	0	0	0	0	0	0	0	0	0	0	0	0	0	0	0	93	0	0	0	0	0	0	0	0	0	11	0	0	0	0	0	9	0	0	0	0	52
0	0	0	0	0	0	0	0	0	0	0	0	0	0	0	0	0	0	0	0	0	0	0	0	0	0	0	0	0	0	0	0	0	39	0	0	0	0	18	0	0	0	0	0	0	0	0	0	0	0
0	0	0	0	0	0	0	0	0	0	0	0	0	0	0	0	0	0	0	0	0	0	0	0	0	0	0	0	0	0	0	0	0	0	0	0	0	0	0	0	0	0	0	0	15	8	0	0	0	0
0	0	0	0	0	0	0	0	0	0	0	0	0	0	0	0	0	0	0	0	0	0	0	0	0	0	0	0	0	0	0	0	0	0	0	0	0	0	0	0	0	0	0	0	0	2	0	0	0	0
0	0	0	0	0	0	0	0	0	0	0	0	0	0	0	0	0	0	0	0	0	0	0	0	0	0	0	0	0	0	0	0	0	0	0	0	0	0	110	0	0	0	0	0	5	0	0	0	35	0
[truncated: 36 more columns]
