# Supplementary material for: Analyzing the effects of free water modeling by deep learning on diffusion MRI structural connectivity estimates in glioma patients
Source: PLoS One. 2020 Sep 25;15(9):e0239475. doi: 10.1371/journal.pone.0239475 (PMC7518620; doi:10.1371/journal.pone.0239475)
Supplement: S1 File — All utilized connectivity and length matrices as comma-separated csv files, and the free-water maps as nifti files. (ZIP) [file pone.0239475.s003.zip › S3/CMs/patients/det_boundary/vp33/fiberlengthmatrix_fwm.csv]

3	0	5	0	0	0	3	0	3	0	0	0	0	0	0	0	0	0	0	0	0	0	0	0	0	0	0	0	0	0	0	0	0	0	0	0	0	0	0	0	0	0	0	0	0	0	0	0	0	0
0	10	6	0	0	0	22	0	12	0	0	11	11	0	0	0	8	0	0	0	0	0	0	0	0	0	0	0	0	0	0	0	0	0	0	12	0	0	31	0	6	3	4	0	5	0	0	0	0	0
5	6	8	21	4	0	17	0	0	0	0	17	19	0	0	0	0	0	0	0	6	0	8	0	0	0	0	0	0	0	0	0	0	0	13	18	0	0	0	0	0	18	0	55	60	54	0	0	0	0
0	0	21	13	24	0	1	0	0	0	0	0	0	0	0	0	0	0	0	0	0	0	0	0	0	0	0	0	0	0	0	0	0	0	0	0	0	0	0	0	0	0	0	0	0	0	0	0	0	0
0	0	4	24	13	12	15	0	0	0	0	0	0	0	0	0	0	0	0	0	0	0	0	0	0	0	64	0	0	0	0	0	0	0	0	0	0	0	0	0	0	0	0	0	0	0	0	0	0	0
0	0	0	0	12	7	17	11	33	0	0	15	0	0	0	0	0	0	0	0	0	73	59	0	67	0	0	91	0	0	0	0	0	0	0	0	0	0	0	0	0	0	0	0	0	0	0	0	0	0
3	22	17	1	15	17	7	11	8	0	0	20	19	21	0	0	0	0	0	0	0	0	0	0	0	0	0	77	0	0	0	0	0	0	23	28	39	0	47	0	0	0	0	73	0	66	0	0	0	57
0	0	0	0	0	11	11	8	15	12	0	18	0	0	0	0	0	0	0	84	0	57	0	0	0	21	0	61	37	0	0	0	0	0	0	25	32	0	33	0	0	0	0	0	0	0	0	0	0	0
3	12	0	0	0	33	8	15	8	16	9	29	26	28	31	94	0	0	0	0	0	0	0	0	0	0	0	0	37	86	0	0	0	0	27	35	42	0	48	0	0	0	0	0	0	0	0	0	0	0
0	0	0	0	0	0	0	12	16	8	11	12	0	0	27	0	0	0	0	69	0	56	46	0	47	8	30	39	22	0	0	0	0	0	0	37	48	0	42	0	0	0	0	0	0	0	0	0	0	0
0	0	0	0	0	0	0	0	9	11	5	0	0	0	28	0	0	0	0	0	0	0	0	0	0	0	0	0	0	10	0	0	0	0	0	0	0	0	0	0	0	0	0	0	0	0	0	0	0	0
0	11	17	0	0	15	20	18	29	12	0	7	0	0	0	0	0	67	0	45	12	14	4	7	36	35	14	48	52	0	0	65	0	70	0	9	15	0	0	27	0	0	25	0	0	0	0	0	0	0
0	11	19	0	0	0	19	0	26	0	0	0	3	0	0	0	0	0	0	0	0	0	0	0	0	0	0	0	0	0	0	0	0	0	0	0	0	0	21	55	0	0	0	41	28	33	0	0	0	35
0	0	0	0	0	0	21	0	28	0	0	0	0	3	10	45	0	0	0	0	0	0	0	0	0	0	0	0	0	0	0	0	0	0	0	0	0	0	0	0	0	0	0	0	0	0	0	0	0	0
0	0	0	0	0	0	0	0	31	27	28	0	0	10	5	21	0	0	0	0	0	0	0	0	0	30	0	0	30	22	0	0	0	0	0	0	0	0	0	0	0	0	0	0	0	0	0	0	0	0
0	0	0	0	0	0	0	0	94	0	0	0	0	45	21	15	0	0	13	0	0	0	0	0	0	0	0	0	45	31	0	0	0	0	0	0	0	0	0	26	0	0	0	0	0	0	0	0	0	0
0	8	0	0	0	0	0	0	0	0	0	0	0	0	0	0	3	0	0	0	0	0	0	0	0	0	0	0	0	0	0	0	0	0	0	0	0	0	0	3	0	0	0	0	0	0	0	0	0	0
0	0	0	0	0	0	0	0	0	0	0	67	0	0	0	0	0	12	0	9	4	0	0	0	0	0	0	0	0	0	0	21	18	31	0	0	0	0	59	0	14	0	0	0	0	0	0	0	0	0
0	0	0	0	0	0	0	0	0	0	0	0	0	0	0	13	0	0	6	7	0	0	0	0	0	0	0	80	58	34	54	0	28	12	0	0	0	0	0	14	0	0	6	0	0	0	0	0	0	0
0	0	0	0	0	0	0	84	0	69	0	45	0	0	0	0	0	9	7	11	0	29	45	0	0	0	0	23	49	0	0	32	0	30	0	0	0	0	0	16	9	0	29	0	0	0	0	0	0	0
0	0	6	0	0	0	0	0	0	0	0	12	0	0	0	0	0	4	0	0	0	3	12	0	0	0	0	0	0	0	0	0	0	0	0	0	0	0	0	0	0	0	0	0	0	0	0	0	0	0
0	0	0	0	0	73	0	57	0	56	0	14	0	0	0	0	0	0	0	29	3	14	10	0	8	50	40	16	58	0	0	55	0	0	0	29	0	0	0	24	0	0	34	0	0	0	0	0	0	0
0	0	8	0	0	59	0	0	0	46	0	4	0	0	0	0	0	0	0	45	12	10	10	15	11	0	20	43	71	0	0	59	0	0	0	0	0	0	0	0	0	0	0	0	0	0	0	0	0	0
0	0	0	0	0	0	0	0	0	0	0	7	0	0	0	0	0	0	0	0	0	0	15	6	0	0	0	0	0	0	0	0	0	0	0	0	0	0	0	0	0	0	0	0	0	0	0	0	0	0
0	0	0	0	0	67	0	0	0	47	0	36	0	0	0	0	0	0	0	0	0	8	11	0	3	0	19	4	0	0	0	0	0	0	0	0	0	0	0	0	0	0	0	0	0	0	0	0	0	0
0	0	0	0	0	0	0	21	0	8	0	35	0	0	30	0	0	0	0	0	0	50	0	0	0	7	16	38	12	0	0	0	0	0	0	43	0	0	48	0	0	0	62	0	0	0	0	0	0	0
0	0	0	0	64	0	0	0	0	30	0	14	0	0	0	0	0	0	0	0	0	40	20	0	19	16	10	15	10	0	0	0	0	0	0	0	0	0	0	0	0	0	0	0	0	0	0	0	0	0
0	0	0	0	0	91	77	61	0	39	0	48	0	0	0	0	0	0	80	23	0	16	43	0	4	38	15	11	23	0	0	13	0	0	0	69	0	0	0	0	0	0	0	0	0	0	0	0	0	0
0	0	0	0	0	0	0	37	37	22	0	52	0	0	30	45	0	0	58	49	0	58	71	0	0	12	10	23	7	24	7	22	24	55	0	52	62	0	48	73	71	0	64	0	0	0	0	0	0	0
0	0	0	0	0	0	0	0	86	0	10	0	0	0	22	31	0	0	34	0	0	0	0	0	0	0	0	0	24	9	0	0	9	7	0	0	0	0	0	0	0	0	0	0	0	0	0	0	0	0
0	0	0	0	0	0	0	0	0	0	0	0	0	0	0	0	0	0	54	0	0	0	0	0	0	0	0	0	7	0	8	0	10	51	0	0	0	0	0	0	0	0	0	0	0	0	0	0	0	0
0	0	0	0	0	0	0	0	0	0	0	65	0	0	0	0	0	21	0	32	0	55	59	0	0	0	0	13	22	0	0	11	12	22	0	60	0	0	65	0	71	0	63	0	0	0	0	0	0	0
0	0	0	0	0	0	0	0	0	0	0	0	0	0	0	0	0	18	28	0	0	0	0	0	0	0	0	0	24	9	10	12	5	21	0	0	0	0	0	0	0	0	0	0	0	0	0	0	0	0
0	0	0	0	0	0	0	0	0	0	0	70	0	0	0	0	0	31	12	30	0	0	0	0	0	0	0	0	55	7	51	22	21	9	0	0	0	0	59	7	0	0	0	0	0	0	0	0	0	0
0	0	13	0	0	0	23	0	27	0	0	0	0	0	0	0	0	0	0	0	0	0	0	0	0	0	0	0	0	0	0	0	0	0	8	0	16	0	9	0	0	0	0	0	0	0	0	0	0	0
0	12	18	0	0	0	28	25	35	37	0	9	0	0	0	0	0	0	0	0	0	29	0	0	0	43	0	69	52	0	0	60	0	0	0	2	3	0	0	0	9	3	7	0	0	0	0	0	0	0
0	0	0	0	0	0	39	32	42	48	0	15	0	0	0	0	0	0	0	0	0	0	0	0	0	0	0	0	62	0	0	0	0	0	16	3	0	0	6	5	0	0	5	0	0	0	0	0	0	0
0	0	0	0	0	0	0	0	0	0	0	0	0	0	0	0	0	0	0	0	0	0	0	0	0	0	0	0	0	0	0	0	0	0	0	0	0	0	0	0	0	0	0	0	0	0	0	0	0	0
0	31	0	0	0	0	47	33	48	42	0	0	21	0	0	0	0	59	0	0	0	0	0	0	0	48	0	0	48	0	0	65	0	59	9	0	6	0	5	12	0	11	6	0	0	0	0	0	0	0
0	0	0	0	0	0	0	0	0	0	0	27	55	0	0	26	3	0	14	16	0	24	0	0	0	0	0	0	73	0	0	0	0	7	0	0	5	0	12	4	3	0	4	0	0	0	0	0	0	0
0	6	0	0	0	0	0	0	0	0	0	0	0	0	0	0	0	14	0	9	0	0	0	0	0	0	0	0	71	0	0	71	0	0	0	9	0	0	0	3	4	0	7	0	0	0	0	0	0	0
0	3	18	0	0	0	0	0	0	0	0	0	0	0	0	0	0	0	0	0	0	0	0	0	0	0	0	0	0	0	0	0	0	0	0	3	0	0	11	0	0	0	3	0	0	0	0	0	0	0
0	4	0	0	0	0	0	0	0	0	0	25	0	0	0	0	0	0	6	29	0	34	0	0	0	62	0	0	64	0	0	63	0	0	0	7	5	0	6	4	7	3	9	0	0	0	0	0	0	0
0	0	55	0	0	0	73	0	0	0	0	0	41	0	0	0	0	0	0	0	0	0	0	0	0	0	0	0	0	0	0	0	0	0	0	0	0	0	0	0	0	0	0	2	23	6	0	0	0	5
0	5	60	0	0	0	0	0	0	0	0	0	28	0	0	0	0	0	0	0	0	0	0	0	0	0	0	0	0	0	0	0	0	0	0	0	0	0	0	0	0	0	0	23	9	15	0	0	0	15
0	0	54	0	0	0	66	0	0	0	0	0	33	0	0	0	0	0	0	0	0	0	0	0	0	0	0	0	0	0	0	0	0	0	0	0	0	0	0	0	0	0	0	6	15	10	28	17	0	15
0	0	0	0	0	0	0	0	0	0	0	0	0	0	0	0	0	0	0	0	0	0	0	0	0	0	0	0	0	0	0	0	0	0	0	0	0	0	0	0	0	0	0	0	0	28	0	0	0	0
0	0	0	0	0	0	0	0	0	0	0	0	0	0	0	0	0	0	0	0	0	0	0	0	0	0	0	0	0	0	0	0	0	0	0	0	0	0	0	0	0	0	0	0	0	17	0	15	20	16
0	0	0	0	0	0	0	0	0	0	0	0	0	0	0	0	0	0	0	0	0	0	0	0	0	0	0	0	0	0	0	0	0	0	0	0	0	0	0	0	0	0	0	0	0	0	0	20	9	20
0	0	0	0	0	0	57	0	0	0	0	0	35	0	0	0	0	0	0	0	0	0	0	0	0	0	0	0	0	0	0	0	0	0	0	0	0	0	0	0	0	0	0	5	15	15	0	16	20	9
0	0	0	0	0	0	0	0	0	0	0	0	0	0	0	0	0	0	0	0	0	0	0	0	0	0	0	0	0	0	0	0	0	0	0	0	0	0	0	0	0	0	0	0	0	0	0	0	18	30
0	0	0	0	0	0	45	45	53	49	0	0	43	14	23	0	0	0	0	0	0	0	0	0	0	0	0	0	0	0	0	0	0	0	0	0	0	0	0	0	0	0	0	0	16	0	0	46	42	24
0	0	0	0	0	0	0	0	68	82	82	0	0	0	46	0	0	0	0	0	0	0	0	0	0	80	0	0	80	0	0	0	0	0	0	0	0	0	0	0	0	0	0	0	0	0	0	44	23	34
0	0	0	0	0	0	0	0	0	0	0	0	0	0	44	0	0	0	0	0	0	0	0	0	0	0	0	0	0	0	0	0	0	0	0	0	0	0	0	0	0	0	0	0	0	0	0	0	0	0
0	0	0	0	0	0	0	0	0	0	0	0	0	0	0	0	0	0	0	0	0	0	0	0	0	0	0	0	0	0	0	0	0	0	0	0	0	0	0	0	0	0	0	0	14	11	31	25	13	43
0	0	25	0	0	0	27	0	0	0	0	0	4	3	0	0	0	0	0	0	0	0	0	0	0	0	0	0	0	0	0	0	0	0	0	0	0	0	0	0	0	0	0	29	19	24	0	0	0	24
0	0	0	0	0	0	36	35	43	0	0	0	0	9	8	0	0	0	0	0	0	0	0	0	0	0	0	0	0	0	0	0	0	0	0	0	0	0	0	0	0	0	0	0	0	0	0	0	0	0
0	0	0	0	0	0	0	0	0	0	0	0	0	0	4	8	0	0	0	0	0	0	0	0	0	0	0	0	0	0	0	0	0	0	0	0	0	0	0	0	0	0	0	0	0	0	0	0	0	0
0	0	0	0	0	0	0	0	0	0	0	0	0	0	64	7	0	0	0	0	0	0	0	0	0	0	0	48	53	47	0	0	0	0	0	0	0	0	0	14	0	0	0	0	0	0	0	0	0	0
0	0	0	0	0	0	0	0	0	0	0	0	0	0	0	0	0	0	0	0	0	0	0	0	0	0	0	0	0	0	0	0	0	0	0	0	0	0	0	0	0	0	0	0	0	0	0	0	0	0
0	0	0	0	0	0	0	0	0	0	0	0	0	0	0	0	0	0	0	0	0	0	0	0	0	0	0	0	0	0	0	0	0	0	0	0	0	0	0	0	0	0	0	0	0	0	0	0	0	0
0	0	0	0	0	0	0	0	0	0	0	0	0	0	0	0	0	0	0	0	0	0	0	0	0	0	0	0	0	0	0	0	0	0	0	0	0	0	33	0	0	0	0	0	0	0	0	0	0	0
0	0	0	0	0	0	0	0	0	0	0	0	0	0	0	0	0	0	0	0	0	0	0	0	0	0	0	0	0	0	0	0	0	0	0	0	0	0	0	0	0	0	0	0	0	0	0	0	0	0
0	0	0	0	0	0	0	0	0	0	0	0	0	0	0	0	0	0	0	0	0	0	0	0	0	0	0	0	0	0	0	0	0	0	0	0	0	0	0	0	0	0	0	0	0	2	0	0	0	0
0	0	0	0	0	0	0	0	0	0	0	0	0	0	0	0	0	0	0	0	0	0	0	0	0	0	0	0	0	0	0	0	0	0	0	0	0	0	169	0	0	0	0	0	0	0	0	99	94	115
0	0	0	0	0	0	0	0	0	0	0	0	0	0	0	0	0	0	0	0	0	0	0	0	0	0	0	0	0	0	0	0	0	0	0	0	0	0	0	0	0	0	0	0	0	8	0	0	0	0
0	0	0	0	0	0	0	0	0	0	0	0	0	0	0	0	0	0	0	0	0	0	0	0	0	0	0	0	0	0	0	0	0	0	0	0	0	0	0	0	0	0	0	0	0	0	0	0	0	0
0	0	0	0	0	0	0	0	0	0	0	0	0	0	0	0	0	0	0	0	0	0	0	0	0	0	0	0	0	0	0	0	0	0	0	0	0	0	0	0	0	0	0	0	0	0	0	0	0	0
0	0	0	0	0	0	0	0	0	0	0	0	0	0	0	0	0	0	0	0	0	0	0	0	0	88	0	0	79	0	0	0	0	0	0	0	0	0	0	0	0	0	0	0	0	0	0	0	0	0
0	0	0	0	0	0	0	0	0	0	0	0	0	0	0	0	0	0	0	0	0	0	0	0	0	0	0	0	0	0	0	0	0	0	0	0	0	0	0	0	0	0	0	0	0	0	0	64	36	0
0	0	0	0	0	0	0	0	0	0	0	0	0	0	0	0	0	0	0	0	0	0	0	0	0	0	0	0	0	0	0	113	0	0	0	0	0	0	0	0	0	0	0	0	0	0	0	88	63	95
0	0	0	0	0	0	0	0	0	0	0	123	0	0	49	46	0	0	0	0	0	0	0	0	0	0	0	0	105	92	123	107	106	94	0	121	0	0	88	0	130	0	108	0	108	0	0	0	0	0
0	0	0	0	0	0	0	0	0	0	0	0	0	0	44	55	0	0	0	0	0	0	0	0	0	0	0	0	0	0	0	0	0	0	0	0	0	0	0	0	0	0	0	0	0	0	0	0	0	0
0	0	0	0	0	0	0	0	0	0	0	0	0	0	0	0	0	0	0	0	0	0	0	0	0	0	0	0	0	0	0	0	0	0	0	0	0	0	0	0	0	0	0	0	0	0	0	0	0	0
0	0	0	0	0	0	0	0	0	0	0	0	0	0	0	0	0	0	0	0	0	0	0	0	0	0	0	0	125	0	125	114	101	84	0	0	0	0	0	0	0	0	0	0	0	0	0	0	0	0
0	0	0	0	0	0	0	0	0	0	0	0	0	0	0	0	0	0	0	0	0	0	0	0	0	0	0	0	0	0	0	129	0	0	0	0	0	0	147	0	0	0	0	0	0	0	0	0	0	0
0	0	0	0	0	0	0	0	0	0	0	0	0	0	0	0	0	0	0	0	0	0	0	0	0	0	0	0	78	0	0	0	0	23	0	0	0	0	25	26	0	0	0	0	0	0	0	0	0	0
0	0	0	0	0	0	0	0	59	0	0	0	0	0	0	0	0	0	0	0	0	0	0	0	0	0	0	0	0	0	0	0	0	0	0	0	0	0	0	0	0	0	0	0	6	10	0	0	0	32
0	0	0	0	0	0	0	0	0	0	0	0	0	0	0	0	0	0	0	0	0	0	0	0	0	0	0	0	0	0	0	0	0	0	0	0	0	0	0	0	0	0	0	0	0	18	36	45	18	41
0	0	0	0	0	0	0	0	0	0	0	0	0	0	0	0	0	0	0	0	0	0	0	0	0	0	0	0	0	0	0	0	0	0	0	0	0	0	0	0	0	0	0	0	0	0	0	44	26	47
0	0	0	0	0	0	0	0	0	0	0	0	0	0	0	0	0	0	0	0	0	0	0	0	0	0	0	0	0	0	0	0	0	0	0	0	0	0	0	0	0	0	0	0	0	0	0	0	0	0
0	13	0	0	0	0	0	0	0	0	0	0	0	0	0	0	0	0	0	0	0	0	0	0	0	0	0	0	91	0	0	0	0	0	0	0	0	0	59	0	0	0	0	0	13	0	0	0	0	52
0	0	0	0	0	0	0	0	0	0	0	0	0	0	0	0	0	0	0	0	0	0	0	0	0	0	0	0	0	0	0	0	0	39	0	0	0	0	41	0	0	0	0	0	0	0	0	0	0	0
0	0	0	0	0	0	0	0	0	0	0	0	0	0	0	0	0	0	0	0	0	0	0	0	0	0	0	0	0	0	0	0	0	0	0	0	0	0	0	0	0	0	0	0	16	8	0	0	0	0
0	0	0	0	0	0	0	0	0	0	0	0	0	0	0	0	0	0	0	0	0	0	0	0	0	0	0	0	0	0	0	0	0	0	0	0	0	0	0	0	0	0	0	0	0	1	0	0	0	0
0	0	0	0	0	0	0	0	0	0	0	0	0	0	0	0	0	0	0	0	0	0	0	0	0	0	0	0	0	0	0	0	0	0	0	0	0	0	108	0	0	0	0	0	6	5	0	57	36	0
[truncated: 36 more columns]
