# Supplementary material for: Analyzing the effects of free water modeling by deep learning on diffusion MRI structural connectivity estimates in glioma patients
Source: PLoS One. 2020 Sep 25;15(9):e0239475. doi: 10.1371/journal.pone.0239475 (PMC7518620; doi:10.1371/journal.pone.0239475)
Supplement: S1 File — All utilized connectivity and length matrices as comma-separated csv files, and the free-water maps as nifti files. (ZIP) [file pone.0239475.s003.zip › S3/CMs/patients/det_boundary/vp32/fiberlengthmatrix_original.csv]

0	2	0	0	0	0	0	0	0	0	0	0	0	0	0	0	0	0	0	0	0	0	0	0	0	0	0	0	0	0	0	0	0	0	0	0	0	0	0	0	0	0	0	0	0	0	0	0	0	0
2	14	19	0	0	0	0	0	158	0	0	0	25	0	0	0	0	0	0	0	0	0	0	0	0	0	0	0	0	0	0	0	0	0	0	0	0	0	27	0	0	0	3	82	71	56	0	0	0	0
0	19	12	10	3	0	6	0	32	0	0	33	18	0	0	0	0	0	0	0	10	0	0	0	0	0	0	0	0	0	0	0	0	0	28	33	40	0	46	0	0	29	0	84	0	56	0	0	0	0
0	0	10	8	0	0	29	0	0	0	0	63	0	0	0	0	0	0	0	0	0	0	81	0	0	0	0	0	0	0	0	155	0	0	35	47	50	0	59	0	0	0	0	0	0	0	0	0	0	86
0	0	3	0	10	3	6	0	51	0	0	32	0	0	0	0	0	0	0	0	0	0	0	0	0	0	0	0	0	0	0	0	0	0	45	48	0	0	59	0	0	0	0	0	0	0	0	0	0	0
0	0	0	0	3	8	0	42	51	45	0	17	0	0	0	0	0	0	0	0	0	0	78	0	61	0	81	89	69	0	0	0	0	0	0	0	0	0	0	0	0	0	0	0	0	0	0	0	0	0
0	0	6	29	6	0	19	28	29	58	0	35	0	0	0	0	0	0	0	0	0	0	0	0	0	0	0	0	0	0	0	0	0	0	40	31	48	0	50	0	0	0	0	85	88	0	0	0	0	89
0	0	0	0	0	42	28	18	17	32	0	43	0	0	0	0	0	0	0	0	0	0	0	0	0	45	0	0	0	0	0	0	0	0	0	29	41	0	0	0	0	0	0	0	0	0	0	0	0	0
0	158	32	0	51	51	29	17	8	8	9	47	25	17	34	101	0	0	0	0	0	0	0	0	0	0	0	0	0	78	0	0	0	0	54	41	53	0	56	0	0	0	0	0	88	0	0	96	82	90
0	0	0	0	0	45	58	32	8	11	0	28	0	0	0	0	0	0	0	0	0	0	79	0	68	20	57	85	41	0	0	0	0	0	34	41	48	0	49	0	0	0	61	0	0	0	0	0	0	0
0	0	0	0	0	0	0	0	9	0	7	0	0	0	2	0	0	0	0	0	0	0	0	0	0	0	0	0	0	0	0	0	0	0	45	0	0	0	53	0	0	0	0	0	0	0	0	0	0	0
0	0	33	63	32	17	35	43	47	28	0	15	0	0	0	0	13	76	0	30	11	37	36	0	51	0	23	63	43	0	0	105	0	92	0	10	6	0	0	0	4	0	0	0	0	0	0	0	0	0
0	25	18	0	0	0	0	0	25	0	0	0	7	29	61	91	0	0	0	0	0	0	0	0	0	0	0	0	0	88	0	0	0	0	0	0	0	0	0	0	0	0	0	0	34	24	0	0	0	0
0	0	0	0	0	0	0	0	17	0	0	0	29	5	31	66	0	0	0	0	0	0	0	0	0	0	0	0	0	70	0	0	0	0	0	0	0	0	0	0	0	0	0	0	0	0	0	0	0	0
0	0	0	0	0	0	0	0	34	0	2	0	61	31	10	24	0	0	0	0	0	0	0	0	0	0	0	0	0	24	0	0	0	0	0	0	0	0	0	0	0	0	0	0	0	0	0	0	0	0
0	0	0	0	0	0	0	0	101	0	0	0	91	66	24	8	0	0	27	0	0	0	0	0	0	0	0	0	0	27	0	0	45	14	0	0	0	0	0	0	0	0	0	0	0	0	0	0	0	0
0	0	0	0	0	0	0	0	0	0	0	13	0	0	0	0	2	0	15	5	2	0	0	0	0	0	0	0	0	0	0	0	0	0	0	0	0	0	0	6	5	0	0	0	0	0	0	0	0	0
0	0	0	0	0	0	0	0	0	0	0	76	0	0	0	0	0	8	0	50	0	68	68	0	40	0	0	43	0	0	0	3	0	13	0	0	0	0	39	25	13	0	39	0	0	0	0	0	0	0
0	0	0	0	0	0	0	0	0	0	0	0	0	0	0	27	15	0	6	0	0	0	0	0	0	0	0	0	0	29	0	0	0	10	0	0	0	0	0	7	0	0	4	0	0	0	0	0	0	0
0	0	0	0	0	0	0	0	0	0	0	30	0	0	0	0	5	50	0	5	0	10	0	0	0	0	0	67	0	0	0	99	0	70	0	31	32	0	48	26	20	0	47	0	0	0	0	0	0	0
0	0	10	0	0	0	0	0	0	0	0	11	0	0	0	0	2	0	0	0	7	2	10	0	0	0	0	0	0	0	0	0	0	0	0	0	0	0	0	0	0	0	0	0	0	0	0	0	0	0
0	0	0	0	0	0	0	0	0	0	0	37	0	0	0	0	0	68	0	10	2	7	17	0	22	0	0	53	0	0	0	0	0	46	0	0	0	0	0	0	0	0	0	0	0	0	0	0	0	0
0	0	0	81	0	78	0	0	0	79	0	36	0	0	0	0	0	68	0	0	10	17	12	18	21	0	27	41	69	0	0	80	0	67	0	7	0	0	0	0	0	0	0	0	0	0	0	0	0	0
0	0	0	0	0	0	0	0	0	0	0	0	0	0	0	0	0	0	0	0	0	0	18	11	0	0	0	61	0	0	0	0	0	0	0	10	0	0	0	0	0	0	0	0	0	0	0	0	0	0
0	0	0	0	0	61	0	0	0	68	0	51	0	0	0	0	0	40	0	0	0	22	21	0	8	0	21	3	55	0	0	30	0	0	0	55	0	0	0	0	0	0	0	0	0	0	0	0	0	0
0	0	0	0	0	0	0	45	0	20	0	0	0	0	0	0	0	0	0	0	0	0	0	0	0	5	26	0	13	0	0	0	0	0	0	44	50	0	49	0	0	0	62	0	0	0	0	0	0	0
0	0	0	0	0	81	0	0	0	57	0	23	0	0	0	0	0	0	0	0	0	0	27	0	21	26	12	23	24	0	0	0	0	0	0	52	0	0	0	0	0	0	0	0	0	0	0	0	0	0
0	0	0	0	0	89	0	0	0	85	0	63	0	0	0	0	0	43	0	67	0	53	41	61	3	0	23	9	27	49	0	22	0	0	0	72	79	0	80	0	0	0	87	0	0	0	0	0	0	0
0	0	0	0	0	69	0	0	0	41	0	43	0	0	0	0	0	0	0	0	0	0	69	0	55	13	24	27	10	7	17	5	20	0	0	58	58	0	65	0	0	0	79	0	0	0	0	0	0	0
0	0	0	0	0	0	0	0	78	0	0	0	88	70	24	27	0	0	29	0	0	0	0	0	0	0	0	49	7	5	23	0	12	24	0	0	0	0	60	18	0	0	0	0	0	0	0	0	0	0
0	0	0	0	0	0	0	0	0	0	0	0	0	0	0	0	0	0	0	0	0	0	0	0	0	0	0	0	17	23	10	0	9	0	0	0	0	0	75	0	0	0	0	0	0	0	0	0	0	0
0	0	0	155	0	0	0	0	0	0	0	105	0	0	0	0	0	3	0	99	0	0	80	0	30	0	0	22	5	0	0	10	15	3	0	91	94	0	84	0	0	0	0	0	0	0	0	0	0	0
0	0	0	0	0	0	0	0	0	0	0	0	0	0	0	45	0	0	0	0	0	0	0	0	0	0	0	0	20	12	9	15	6	22	0	0	0	0	0	0	0	0	0	0	0	0	0	0	0	0
0	0	0	0	0	0	0	0	0	0	0	92	0	0	0	14	0	13	10	70	0	46	67	0	0	0	0	0	0	24	0	3	22	9	0	0	0	0	0	15	0	0	0	0	0	0	0	0	0	0
0	0	28	35	45	0	40	0	54	34	45	0	0	0	0	0	0	0	0	0	0	0	0	0	0	0	0	0	0	0	0	0	0	0	5	10	14	0	10	0	0	14	10	0	0	0	0	0	0	0
0	0	33	47	48	0	31	29	41	41	0	10	0	0	0	0	0	0	0	31	0	0	7	10	55	44	52	72	58	0	0	91	0	0	10	11	11	0	15	0	6	0	8	0	0	0	0	0	0	0
0	0	40	50	0	0	48	41	53	48	0	6	0	0	0	0	0	0	0	32	0	0	0	0	0	50	0	79	58	0	0	94	0	0	14	11	2	0	0	0	10	0	7	0	0	0	0	0	0	0
0	0	0	0	0	0	0	0	0	0	0	0	0	0	0	0	0	0	0	0	0	0	0	0	0	0	0	0	0	0	0	0	0	0	0	0	0	0	0	0	0	0	0	0	0	0	0	0	0	0
0	27	46	59	59	0	50	0	56	49	53	0	0	0	0	0	0	39	0	48	0	0	0	0	0	49	0	80	65	60	75	84	0	0	10	15	0	0	3	21	0	16	9	0	0	0	0	0	0	0
0	0	0	0	0	0	0	0	0	0	0	0	0	0	0	0	6	25	7	26	0	0	0	0	0	0	0	0	0	18	0	0	0	15	0	0	0	0	21	7	0	0	0	0	0	0	0	0	0	0
0	0	0	0	0	0	0	0	0	0	0	4	0	0	0	0	5	13	0	20	0	0	0	0	0	0	0	0	0	0	0	0	0	0	0	6	10	0	0	0	0	0	12	0	0	0	0	0	0	0
0	0	29	0	0	0	0	0	0	0	0	0	0	0	0	0	0	0	0	0	0	0	0	0	0	0	0	0	0	0	0	0	0	0	14	0	0	0	16	0	0	2	4	0	0	0	0	0	0	0
0	3	0	0	0	0	0	0	0	61	0	0	0	0	0	0	0	39	4	47	0	0	0	0	0	62	0	87	79	0	0	0	0	0	10	8	7	0	9	0	12	4	10	0	0	0	0	0	0	0
0	82	84	0	0	0	85	0	0	0	0	0	0	0	0	0	0	0	0	0	0	0	0	0	0	0	0	0	0	0	0	0	0	0	0	0	0	0	0	0	0	0	0	0	0	0	0	0	0	0
0	71	0	0	0	0	88	0	88	0	0	0	34	0	0	0	0	0	0	0	0	0	0	0	0	0	0	0	0	0	0	0	0	0	0	0	0	0	0	0	0	0	0	0	12	5	0	0	0	2
0	56	56	0	0	0	0	0	0	0	0	0	24	0	0	0	0	0	0	0	0	0	0	0	0	0	0	0	0	0	0	0	0	0	0	0	0	0	0	0	0	0	0	0	5	8	16	15	0	34
0	0	0	0	0	0	0	0	0	0	0	0	0	0	0	0	0	0	0	0	0	0	0	0	0	0	0	0	0	0	0	0	0	0	0	0	0	0	0	0	0	0	0	0	0	16	3	0	0	35
0	0	0	0	0	0	0	0	96	0	0	0	0	0	0	0	0	0	0	0	0	0	0	0	0	0	0	0	0	0	0	0	0	0	0	0	0	0	0	0	0	0	0	0	0	15	0	7	6	9
0	0	0	0	0	0	0	0	82	0	0	0	0	0	0	0	0	0	0	0	0	0	0	0	0	0	0	0	0	0	0	0	0	0	0	0	0	0	0	0	0	0	0	0	0	0	0	6	15	34
0	0	0	86	0	0	89	0	90	0	0	0	0	0	0	0	0	0	0	0	0	0	0	0	0	0	0	0	0	0	0	0	0	0	0	0	0	0	0	0	0	0	0	0	2	34	35	9	34	14
0	0	0	0	0	0	0	0	0	0	0	0	0	0	0	0	0	0	0	0	0	0	0	0	0	0	0	0	0	0	0	0	0	0	0	0	0	0	0	0	0	0	0	0	0	0	0	0	13	29
0	0	0	0	0	0	94	0	77	83	75	0	40	33	0	0	0	0	0	0	0	0	0	0	0	0	0	0	0	0	0	0	0	0	0	0	0	0	0	0	0	0	0	0	11	0	41	49	56	41
0	0	0	0	0	0	0	0	88	85	93	0	75	0	0	0	0	0	0	0	0	0	0	0	0	0	0	0	0	0	0	0	0	0	0	0	0	0	0	0	0	0	0	0	0	0	0	0	12	40
0	0	0	0	0	0	0	0	56	87	80	0	0	0	63	77	0	0	0	0	0	0	0	0	0	0	0	0	93	77	0	0	0	0	0	0	0	0	0	0	0	0	0	0	0	0	0	0	0	0
0	0	0	0	0	0	0	0	0	0	0	186	0	0	0	0	0	0	0	196	0	0	0	0	0	0	0	0	0	133	0	274	0	172	0	150	0	0	149	0	0	0	0	0	0	22	34	31	9	47
0	0	0	0	0	0	0	0	38	0	0	0	5	0	0	0	0	0	0	0	0	0	0	0	0	0	0	0	0	0	0	0	0	0	0	0	0	0	0	0	0	0	0	0	21	0	0	0	0	0
0	0	0	0	0	0	0	0	0	0	0	0	0	10	0	0	0	0	0	0	0	0	0	0	0	0	0	0	0	0	0	0	0	0	0	0	0	0	0	0	0	0	0	0	0	0	0	0	0	0
0	0	0	0	0	0	0	0	0	0	0	0	0	0	11	0	0	0	0	0	0	0	0	0	0	0	0	0	0	0	0	0	0	0	0	0	0	0	0	0	0	0	0	0	0	0	0	0	0	0
0	0	0	0	0	0	0	0	0	0	0	0	0	0	0	8	0	0	0	0	0	0	0	0	0	0	0	0	62	50	58	0	0	0	0	0	0	0	0	0	0	0	0	0	0	0	0	0	0	0
0	0	0	0	0	0	0	0	0	0	0	0	0	0	0	0	0	0	0	0	0	0	0	0	0	0	0	0	0	0	0	0	0	0	0	0	0	0	0	0	0	0	0	0	0	0	0	0	0	0
0	0	0	0	0	0	0	0	0	0	0	0	0	0	0	0	0	0	0	0	0	0	0	0	0	0	0	0	0	0	0	0	0	0	0	0	0	0	0	0	0	0	0	0	0	0	161	0	0	159
0	0	0	0	0	0	0	0	0	0	0	0	0	0	0	0	0	0	0	0	0	0	0	0	0	0	0	0	0	0	0	0	0	0	0	0	0	0	0	0	0	0	0	0	0	0	0	0	0	0
0	0	0	0	0	0	0	0	0	0	0	0	0	0	0	0	0	0	0	0	0	0	0	0	0	0	0	0	0	0	0	0	0	0	0	0	0	0	0	0	0	0	0	0	0	0	0	0	0	0
0	0	0	0	0	0	0	0	0	0	0	0	0	0	0	0	0	0	0	0	0	0	0	0	0	0	0	0	0	0	0	0	0	0	0	0	0	0	0	0	0	0	0	0	0	8	0	0	0	0
0	0	0	0	0	0	0	0	0	0	0	0	0	0	0	0	0	0	0	0	0	0	0	0	0	0	0	0	0	0	0	0	0	0	0	0	0	0	0	0	0	0	0	0	0	0	0	0	0	0
0	0	0	0	0	0	0	0	0	0	0	0	0	0	0	0	0	0	0	0	0	0	0	0	0	0	0	0	0	0	0	0	0	0	0	0	0	0	0	0	0	0	0	0	0	3	0	0	0	0
0	0	0	0	0	0	0	0	0	0	0	0	0	0	0	0	0	0	0	0	0	0	0	0	0	0	0	0	0	0	0	0	0	0	0	0	0	0	0	0	0	0	0	0	0	0	0	0	0	0
0	0	0	0	0	0	0	0	0	0	0	0	0	0	0	0	0	0	0	0	0	0	0	0	0	0	0	0	0	0	0	0	0	0	0	0	0	0	0	0	0	0	0	0	0	0	0	0	0	0
0	0	0	0	0	0	0	0	0	0	0	0	0	0	0	0	0	0	0	0	0	0	0	0	0	0	0	0	0	0	0	0	0	0	0	0	0	0	0	0	0	0	0	0	0	0	0	0	0	0
0	0	0	0	0	0	0	0	0	0	0	0	0	0	0	0	0	0	0	0	0	0	0	0	0	0	0	0	0	0	0	0	0	0	0	0	0	0	0	0	0	0	0	0	0	0	0	71	0	0
0	0	0	0	0	0	0	0	0	0	0	0	0	0	0	0	0	0	0	0	0	0	0	0	0	0	0	0	0	0	0	0	0	0	0	0	0	0	0	0	0	0	0	0	0	0	140	0	0	0
0	0	0	0	0	0	0	0	0	0	0	0	0	0	0	0	0	0	0	0	0	0	0	0	0	0	0	0	0	98	0	149	0	0	0	0	0	0	0	0	0	0	0	0	0	0	0	0	0	0
0	0	0	0	0	0	0	0	0	0	92	0	0	0	45	42	0	0	0	0	0	0	0	0	0	0	0	0	105	85	103	133	119	0	0	0	0	0	0	0	0	0	0	0	0	0	0	0	0	0
0	0	0	0	0	0	0	0	0	0	0	0	0	0	0	0	0	0	0	0	0	0	0	0	0	0	0	0	122	0	120	0	0	0	0	0	0	0	0	0	0	0	0	0	0	0	0	0	0	0
0	0	0	0	0	0	0	0	0	0	0	0	0	0	0	0	0	0	0	0	0	0	0	0	0	0	0	0	0	0	0	0	0	0	0	0	0	0	0	0	0	0	0	0	0	0	159	0	0	0
0	0	0	0	0	0	0	0	0	0	0	0	0	0	0	0	0	0	0	0	0	0	0	0	0	0	0	0	0	0	123	149	113	144	0	0	0	0	0	0	0	0	0	0	0	0	0	0	0	0
0	0	0	0	0	0	0	0	0	0	0	0	0	0	0	0	0	0	0	0	0	0	0	0	0	0	0	0	0	0	103	0	0	0	0	0	0	0	0	0	0	0	0	0	0	0	0	0	0	0
0	0	0	0	0	0	55	0	56	61	0	50	0	0	0	0	0	0	0	0	0	0	0	0	0	0	0	0	0	0	0	0	0	0	0	50	0	0	0	0	0	0	0	0	0	26	0	37	0	35
0	0	0	0	0	0	0	0	78	0	0	0	0	0	0	0	0	0	0	0	0	0	0	0	0	0	0	0	0	0	0	0	0	0	0	0	0	0	0	0	0	0	0	0	0	28	55	39	33	49
0	0	0	0	0	0	0	0	0	0	0	0	0	0	0	0	0	0	0	0	0	0	0	0	0	0	0	0	0	0	0	0	0	0	0	0	0	0	0	0	0	0	0	0	0	3	0	0	0	0
0	0	0	0	0	0	0	0	0	0	0	0	0	0	0	0	0	0	0	0	0	0	0	0	0	0	0	0	0	0	0	0	0	0	0	0	0	0	0	0	0	0	0	0	0	0	0	0	0	0
0	0	0	0	0	100	89	0	97	0	0	0	0	0	0	0	0	0	0	0	0	0	0	0	0	0	0	0	94	89	0	0	0	0	0	78	0	0	93	0	0	0	0	0	0	0	62	59	0	54
0	0	0	0	0	0	0	0	0	0	0	0	0	0	0	74	0	0	0	0	0	0	0	0	0	0	0	0	0	98	0	0	0	0	0	0	0	0	103	0	0	0	0	0	0	0	0	0	0	0
0	0	0	0	0	0	0	0	0	0	0	0	0	0	0	0	0	0	0	0	0	0	0	0	0	0	0	0	0	145	0	0	0	0	0	0	0	0	0	0	0	0	0	0	0	5	0	0	0	0
0	0	0	0	0	0	0	0	0	0	0	0	0	0	0	0	0	0	0	0	0	0	0	0	0	0	0	0	0	0	0	0	0	0	0	0	0	0	0	0	0	0	0	0	0	13	0	0	0	0
0	0	0	0	0	0	0	0	0	0	0	0	0	0	0	0	0	0	0	0	0	0	0	0	0	0	0	0	0	95	0	0	0	0	0	0	0	0	0	0	0	0	0	0	0	4	0	0	0	0
[truncated: 36 more columns]
