# Supplementary material for: Analyzing the effects of free water modeling by deep learning on diffusion MRI structural connectivity estimates in glioma patients
Source: PLoS One. 2020 Sep 25;15(9):e0239475. doi: 10.1371/journal.pone.0239475 (PMC7518620; doi:10.1371/journal.pone.0239475)
Supplement: S1 File — All utilized connectivity and length matrices as comma-separated csv files, and the free-water maps as nifti files. (ZIP) [file pone.0239475.s003.zip › S3/CMs/patients/det_boundary/vp32/fiberlengthmatrix_fwm.csv]

0	2	0	0	0	0	0	0	0	0	0	0	0	0	0	0	0	0	0	0	0	0	0	0	0	0	0	0	0	0	0	0	0	0	0	0	0	0	0	0	0	0	0	0	0	0	0	0	0	0
2	14	19	0	0	0	0	0	158	0	0	8	25	40	0	0	0	0	0	0	0	0	0	0	0	0	0	0	0	0	0	0	0	0	0	2	0	0	25	0	0	0	3	82	71	58	0	0	0	0
0	19	12	10	3	0	6	0	32	0	0	33	22	0	0	0	0	0	0	0	10	0	0	0	0	0	0	0	0	0	0	0	0	0	28	33	40	0	46	0	0	33	0	84	0	57	0	0	0	0
0	0	10	8	0	0	26	0	0	0	0	63	51	0	0	0	0	0	0	0	0	0	81	0	0	0	0	0	0	0	0	155	0	0	34	47	50	0	59	0	0	0	0	0	0	0	0	0	0	86
0	0	3	0	10	3	6	0	51	0	0	32	0	0	0	0	0	0	0	0	0	0	0	0	0	0	0	0	0	0	0	0	0	0	45	49	0	0	59	0	0	0	0	0	0	0	0	0	0	0
0	0	0	0	3	7	0	41	51	46	0	17	0	0	0	0	0	0	0	0	0	0	78	0	61	0	81	89	69	0	0	0	0	0	0	0	0	0	0	0	0	0	0	0	0	0	0	0	0	0
0	0	6	26	6	0	19	27	29	57	0	35	0	0	0	0	0	0	0	0	0	0	0	0	0	0	0	0	0	0	0	0	0	0	39	31	48	0	50	0	0	0	0	85	88	0	0	0	0	89
0	0	0	0	0	41	27	18	17	32	0	43	0	0	0	0	0	0	0	0	0	0	0	0	0	45	0	0	0	0	0	0	0	0	0	29	41	0	0	0	0	0	0	0	0	0	0	0	0	0
0	158	32	0	51	51	29	17	8	8	9	47	25	16	34	101	0	0	0	0	0	0	0	0	0	0	0	0	0	79	0	0	0	0	54	41	53	0	56	0	0	0	0	0	88	0	0	96	82	91
0	0	0	0	0	46	57	32	8	11	0	28	0	0	0	0	0	0	0	0	0	0	79	0	68	19	56	85	41	0	0	0	0	0	34	41	48	0	49	0	0	0	61	0	0	0	0	0	0	0
0	0	0	0	0	0	0	0	9	0	7	0	0	0	2	0	0	0	0	0	0	0	0	0	0	0	0	0	0	0	0	0	0	0	45	0	0	0	53	0	0	0	0	0	0	0	0	0	0	0
0	8	33	63	32	17	35	43	47	28	0	15	0	0	0	0	13	76	0	30	11	37	35	0	52	0	23	66	43	0	0	106	74	88	0	10	6	0	0	0	5	0	0	0	0	0	0	0	0	0
0	25	22	51	0	0	0	0	25	0	0	0	8	29	61	90	0	0	0	0	0	0	0	0	0	0	0	0	0	88	0	0	0	0	0	0	0	0	87	0	0	5	0	0	33	24	0	0	0	0
0	40	0	0	0	0	0	0	16	0	0	0	29	5	31	66	0	0	0	0	0	0	0	0	0	0	0	0	0	69	0	0	0	0	0	0	0	0	0	0	0	0	0	0	0	0	0	0	0	0
0	0	0	0	0	0	0	0	34	0	2	0	61	31	10	23	0	0	0	0	0	0	0	0	0	0	0	0	0	24	0	0	0	0	0	0	0	0	0	0	0	0	0	0	0	0	0	0	0	0
0	0	0	0	0	0	0	0	101	0	0	0	90	66	23	9	0	0	29	0	0	0	0	0	0	0	0	0	0	27	0	0	45	13	0	0	0	0	22	0	0	0	0	0	0	0	0	0	0	0
0	0	0	0	0	0	0	0	0	0	0	13	0	0	0	0	5	10	15	9	2	0	0	0	0	0	0	0	0	0	0	0	0	0	0	0	0	0	0	6	7	0	0	0	0	0	0	0	0	0
0	0	0	0	0	0	0	0	0	0	0	76	0	0	0	0	10	16	10	33	0	54	68	0	43	0	0	43	0	0	0	3	0	13	0	0	0	0	40	19	13	0	37	0	0	0	0	0	0	0
0	0	0	0	0	0	0	0	0	0	0	0	0	0	0	29	15	10	7	8	0	0	0	0	0	0	0	0	0	42	0	0	0	13	0	0	0	0	0	10	0	0	0	0	0	0	0	0	0	0
0	0	0	0	0	0	0	0	0	0	0	30	0	0	0	0	9	33	8	17	0	15	37	0	22	0	0	67	0	75	0	75	0	71	0	31	32	0	48	25	20	0	47	0	0	0	0	0	0	0
0	0	10	0	0	0	0	0	0	0	0	11	0	0	0	0	2	0	0	0	7	2	8	0	0	0	0	0	0	0	0	0	0	0	0	0	0	0	0	0	0	0	0	0	0	0	0	0	0	0
0	0	0	0	0	0	0	0	0	0	0	37	0	0	0	0	0	54	0	15	2	9	17	0	18	0	0	65	0	55	0	113	65	51	0	0	0	0	0	0	0	0	0	0	0	0	0	0	0	0
0	0	0	81	0	78	0	0	0	79	0	35	0	0	0	0	0	68	0	37	8	17	12	18	21	0	27	49	69	0	0	83	0	67	0	7	0	0	0	0	0	0	0	0	0	0	0	0	0	0
0	0	0	0	0	0	0	0	0	0	0	0	0	0	0	0	0	0	0	0	0	0	18	11	0	0	0	59	0	0	0	0	0	0	0	10	0	0	0	0	0	0	0	0	0	0	0	0	0	0
0	0	0	0	0	61	0	0	0	68	0	52	0	0	0	0	0	43	0	22	0	18	21	0	7	0	21	3	55	0	0	26	0	0	0	56	0	0	0	0	0	0	0	0	0	0	0	0	0	0
0	0	0	0	0	0	0	45	0	19	0	0	0	0	0	0	0	0	0	0	0	0	0	0	0	5	27	0	8	0	0	0	0	0	42	44	50	0	49	0	0	0	62	0	0	0	0	0	0	0
0	0	0	0	0	81	0	0	0	56	0	23	0	0	0	0	0	0	0	0	0	0	27	0	21	27	12	23	24	0	0	0	0	0	0	52	0	0	0	0	0	0	0	0	0	0	0	0	0	0
0	0	0	0	0	89	0	0	0	85	0	66	0	0	0	0	0	43	0	67	0	65	49	59	3	0	23	9	27	49	0	24	0	0	0	72	79	0	80	0	0	0	87	0	0	0	0	0	0	0
0	0	0	0	0	69	0	0	0	41	0	43	0	0	0	0	0	0	0	0	0	0	69	0	55	8	24	27	10	6	17	5	20	0	0	58	58	0	65	0	0	0	79	0	0	0	0	0	0	0
0	0	0	0	0	0	0	0	79	0	0	0	88	69	24	27	0	0	42	75	0	55	0	0	0	0	0	49	6	5	23	0	11	24	0	0	0	0	49	18	0	0	0	0	0	0	0	0	0	0
0	0	0	0	0	0	0	0	0	0	0	0	0	0	0	0	0	0	0	0	0	0	0	0	0	0	0	0	17	23	10	0	11	0	0	0	0	0	75	0	0	0	0	0	0	0	0	0	0	0
0	0	0	155	0	0	0	0	0	0	0	106	0	0	0	0	0	3	0	75	0	113	83	0	26	0	0	24	5	0	0	11	15	3	0	89	94	0	84	0	0	0	0	0	0	0	0	0	0	0
0	0	0	0	0	0	0	0	0	0	0	74	0	0	0	45	0	0	0	0	0	65	0	0	0	0	0	0	20	11	11	15	6	21	0	0	0	0	0	0	0	0	0	0	0	0	0	0	0	0
0	0	0	0	0	0	0	0	0	0	0	88	0	0	0	13	0	13	13	71	0	51	67	0	0	0	0	0	0	24	0	3	21	10	0	0	0	0	0	15	0	0	0	0	0	0	0	0	0	0
0	0	28	34	45	0	39	0	54	34	45	0	0	0	0	0	0	0	0	0	0	0	0	0	0	42	0	0	0	0	0	0	0	0	5	10	14	0	10	0	0	14	10	0	0	0	0	0	0	62
0	2	33	47	49	0	31	29	41	41	0	10	0	0	0	0	0	0	0	31	0	0	7	10	56	44	52	72	58	0	0	89	0	0	10	11	11	0	15	0	6	0	8	0	0	0	0	0	0	0
0	0	40	50	0	0	48	41	53	48	0	6	0	0	0	0	0	0	0	32	0	0	0	0	0	50	0	79	58	0	0	94	0	0	14	11	2	0	0	0	7	0	7	0	0	0	0	0	0	0
0	0	0	0	0	0	0	0	0	0	0	0	0	0	0	0	0	0	0	0	0	0	0	0	0	0	0	0	0	0	0	0	0	0	0	0	0	0	0	0	0	0	0	0	0	0	0	0	0	0
0	25	46	59	59	0	50	0	56	49	53	0	87	0	0	22	0	40	0	48	0	0	0	0	0	49	0	80	65	49	75	84	0	0	10	15	0	0	5	20	0	16	9	0	0	0	0	0	0	0
0	0	0	0	0	0	0	0	0	0	0	0	0	0	0	0	6	19	10	25	0	0	0	0	0	0	0	0	0	18	0	0	0	15	0	0	0	0	20	7	0	0	8	0	0	0	0	0	0	0
0	0	0	0	0	0	0	0	0	0	0	5	0	0	0	0	7	13	0	20	0	0	0	0	0	0	0	0	0	0	0	0	0	0	0	6	7	0	0	0	0	0	12	0	0	0	0	0	0	0
0	0	33	0	0	0	0	0	0	0	0	0	5	0	0	0	0	0	0	0	0	0	0	0	0	0	0	0	0	0	0	0	0	0	14	0	0	0	16	0	0	2	4	0	0	0	0	0	0	0
0	3	0	0	0	0	0	0	0	61	0	0	0	0	0	0	0	37	0	47	0	0	0	0	0	62	0	87	79	0	0	0	0	0	10	8	7	0	9	8	12	4	10	0	0	0	0	0	0	0
0	82	84	0	0	0	85	0	0	0	0	0	0	0	0	0	0	0	0	0	0	0	0	0	0	0	0	0	0	0	0	0	0	0	0	0	0	0	0	0	0	0	0	0	0	0	0	0	0	0
0	71	0	0	0	0	88	0	88	0	0	0	33	0	0	0	0	0	0	0	0	0	0	0	0	0	0	0	0	0	0	0	0	0	0	0	0	0	0	0	0	0	0	0	12	5	0	0	0	2
0	58	57	0	0	0	0	0	0	0	0	0	24	0	0	0	0	0	0	0	0	0	0	0	0	0	0	0	0	0	0	0	0	0	0	0	0	0	0	0	0	0	0	0	5	8	16	15	0	34
0	0	0	0	0	0	0	0	0	0	0	0	0	0	0	0	0	0	0	0	0	0	0	0	0	0	0	0	0	0	0	0	0	0	0	0	0	0	0	0	0	0	0	0	0	16	2	0	0	35
0	0	0	0	0	0	0	0	96	0	0	0	0	0	0	0	0	0	0	0	0	0	0	0	0	0	0	0	0	0	0	0	0	0	0	0	0	0	0	0	0	0	0	0	0	15	0	7	6	9
0	0	0	0	0	0	0	0	82	0	0	0	0	0	0	0	0	0	0	0	0	0	0	0	0	0	0	0	0	0	0	0	0	0	0	0	0	0	0	0	0	0	0	0	0	0	0	6	16	34
0	0	0	86	0	0	89	0	91	0	0	0	0	0	0	0	0	0	0	0	0	0	0	0	0	0	0	0	0	0	0	0	0	0	62	0	0	0	0	0	0	0	0	0	2	34	35	9	34	13
0	0	0	0	0	0	0	0	0	0	0	0	0	0	0	0	0	0	0	0	0	0	0	0	0	0	0	0	0	0	0	0	0	0	0	0	0	0	0	0	0	0	0	0	0	0	0	0	13	29
0	0	0	0	0	0	95	0	78	83	75	0	39	34	0	0	0	0	0	0	0	0	0	0	0	0	0	0	0	0	0	0	0	0	0	0	0	0	0	0	0	0	0	0	11	0	41	49	56	41
0	0	0	0	0	0	0	0	88	85	93	0	75	0	0	0	0	0	0	0	0	0	0	0	0	0	0	0	0	0	0	0	0	0	53	0	0	0	0	0	0	0	0	0	0	0	0	0	11	40
0	0	0	0	0	0	0	0	56	87	80	0	0	0	63	77	0	0	0	0	0	0	0	0	0	0	0	0	93	77	0	0	0	0	0	0	0	0	0	0	0	0	0	0	0	0	0	0	0	0
0	0	0	0	0	0	0	0	0	0	0	186	0	0	0	0	0	0	0	195	0	168	0	0	0	0	0	0	0	132	0	210	0	172	0	150	0	0	144	0	0	0	0	0	0	21	34	31	9	47
0	0	0	0	0	0	0	0	37	0	0	0	5	0	0	0	0	0	0	0	0	0	0	0	0	0	0	0	0	0	0	0	0	0	0	0	0	0	0	0	0	0	0	0	21	0	0	0	0	0
0	0	0	0	0	0	0	0	0	0	0	0	0	10	0	0	0	0	0	0	0	0	0	0	0	0	0	0	0	0	0	0	0	0	0	0	0	0	0	0	0	0	0	0	0	0	0	0	0	0
0	0	0	0	0	0	0	0	0	0	0	0	0	0	10	0	0	0	0	0	0	0	0	0	0	0	0	0	0	0	0	0	0	0	0	0	0	0	0	0	0	0	0	0	0	0	0	0	0	0
0	0	0	0	0	0	0	0	0	0	0	0	0	0	0	11	0	0	0	0	0	0	0	0	0	0	0	0	62	50	58	0	0	0	0	0	0	0	0	0	0	0	0	0	0	0	0	0	0	0
0	0	0	0	0	0	0	0	0	0	0	0	0	0	0	0	0	0	0	0	0	0	0	0	0	0	0	0	0	0	0	0	0	0	0	0	0	0	0	0	0	0	0	0	0	0	0	0	0	0
0	0	0	0	0	0	0	0	0	0	0	0	0	0	0	0	0	0	0	0	0	0	0	0	0	0	0	0	0	0	0	0	0	0	0	0	0	0	0	0	0	0	0	0	0	0	161	0	0	159
0	0	0	0	0	0	0	0	0	0	0	0	0	0	0	0	0	0	0	0	0	0	0	0	0	0	0	0	0	0	0	0	0	0	0	0	0	0	0	0	0	0	0	0	0	0	0	0	0	0
0	0	0	0	0	0	0	0	0	0	0	0	0	0	0	0	0	0	0	0	0	0	0	0	0	0	0	0	0	0	0	0	0	0	0	0	0	0	0	0	0	0	0	0	0	0	0	0	0	0
0	0	0	0	0	0	0	0	0	0	0	0	0	0	0	0	0	0	0	0	0	0	0	0	0	0	0	0	0	0	0	0	0	0	0	0	0	0	0	0	0	0	0	0	0	8	0	0	0	0
0	0	0	0	0	0	0	0	0	0	0	0	0	0	0	0	0	0	0	0	0	0	0	0	0	0	0	0	0	0	0	0	0	0	0	0	0	0	0	0	0	0	0	0	0	0	0	0	0	0
0	0	0	0	0	0	0	0	0	0	0	0	0	0	0	0	0	0	0	0	0	0	0	0	0	0	0	0	0	0	0	0	0	0	0	0	0	0	0	0	0	0	0	0	0	3	0	0	0	0
0	0	0	0	0	0	0	0	0	0	0	0	0	0	0	0	0	0	0	0	0	0	0	0	0	0	0	0	0	0	0	0	0	0	0	0	0	0	0	0	0	0	0	0	0	0	0	0	0	0
0	0	0	0	0	0	0	0	0	0	0	0	0	0	0	0	0	0	0	0	0	0	0	0	0	0	0	0	0	0	0	0	0	0	0	0	0	0	0	0	0	0	0	0	0	0	0	0	0	0
0	0	0	0	0	0	0	0	0	0	0	0	0	0	0	0	0	0	0	0	0	0	0	0	0	0	0	0	0	0	0	0	0	0	0	0	0	0	0	0	0	0	0	0	0	0	0	0	0	0
0	0	0	0	0	0	0	0	0	0	0	0	0	0	0	0	0	0	0	0	0	0	0	0	0	0	0	0	0	0	0	0	0	0	0	0	0	0	0	0	0	0	0	0	0	0	0	71	0	0
0	0	0	0	0	0	0	0	0	0	0	0	0	0	0	0	0	0	0	0	0	0	0	0	0	0	0	0	0	0	0	0	0	0	0	0	0	0	0	0	0	0	0	0	0	0	140	0	0	0
0	0	0	0	0	0	0	0	0	0	0	0	0	0	0	0	0	0	0	0	0	0	0	0	0	0	0	0	0	98	0	149	0	0	0	0	0	0	0	0	0	0	0	0	0	0	0	0	0	0
0	0	0	0	0	0	0	0	0	0	92	0	0	0	45	42	0	0	0	0	0	0	0	0	0	0	0	0	105	85	104	133	119	0	0	0	0	0	0	0	0	0	0	0	0	0	0	0	0	0
0	0	0	0	0	0	0	0	0	0	0	0	0	0	0	0	0	0	0	0	0	0	0	0	0	0	0	0	125	0	122	0	141	0	0	0	0	0	0	0	0	0	0	0	0	0	0	0	0	0
0	0	0	0	0	0	0	0	0	0	0	0	0	0	0	0	0	0	0	0	0	0	0	0	0	0	0	0	0	0	0	0	0	0	0	0	0	0	0	0	0	0	0	0	0	0	159	0	0	0
0	0	0	0	0	0	0	0	0	0	0	0	0	0	0	0	0	0	0	0	0	134	0	0	0	0	0	0	0	0	120	146	126	142	0	0	0	0	0	0	0	0	0	0	0	0	0	0	0	0
0	0	0	0	0	0	0	0	0	0	0	0	0	0	0	0	0	0	0	0	0	0	0	0	0	0	0	0	0	69	102	5	0	0	0	0	0	0	0	0	0	0	0	0	0	0	0	0	0	0
0	0	45	0	0	0	55	0	55	64	66	50	0	0	0	0	0	0	0	0	0	0	0	0	0	0	0	0	0	0	0	0	0	0	0	50	0	0	0	0	0	0	0	0	0	26	0	37	0	35
0	0	0	0	0	0	0	0	78	0	0	0	0	0	0	0	0	0	0	0	0	0	0	0	0	0	0	0	0	0	0	0	0	0	0	0	0	0	0	0	0	0	0	0	0	28	55	39	33	49
0	0	0	0	0	0	0	0	0	0	0	0	0	0	0	0	0	0	0	0	0	0	0	0	0	0	0	0	0	0	0	0	0	0	0	0	0	0	0	0	0	0	0	0	0	3	0	0	0	0
0	0	0	0	0	0	0	0	0	0	0	0	0	0	0	0	0	0	0	0	0	0	0	0	0	0	0	0	0	0	0	0	0	0	0	0	0	0	0	0	0	0	0	0	0	0	0	0	0	0
0	0	0	0	0	100	89	0	97	0	0	0	0	0	0	0	0	0	0	0	0	0	0	0	0	0	0	0	94	82	0	0	61	0	77	78	0	0	93	0	0	0	0	0	0	0	62	59	0	54
0	0	0	0	0	0	0	0	0	0	0	0	0	0	0	74	0	0	0	0	0	0	0	0	0	0	0	0	0	83	60	0	0	0	0	0	0	0	102	0	0	0	0	0	0	0	0	0	0	0
0	0	0	0	0	0	0	0	0	0	0	0	0	0	0	0	0	0	0	0	0	0	0	0	0	0	0	0	0	145	0	0	0	0	0	0	0	0	0	0	0	0	0	0	0	9	0	0	0	0
0	0	0	0	0	0	0	0	0	0	0	0	0	0	0	0	0	0	0	0	0	0	0	0	0	0	0	0	0	0	0	0	0	0	0	0	0	0	0	0	0	0	0	0	0	13	0	0	0	0
0	0	0	0	0	0	0	0	0	0	0	0	0	0	0	0	0	0	0	0	0	0	0	0	0	0	0	0	0	95	0	0	0	131	0	0	0	0	0	0	0	0	0	0	0	4	0	0	0	0
[truncated: 36 more columns]
