# Supplementary material for: Analyzing the effects of free water modeling by deep learning on diffusion MRI structural connectivity estimates in glioma patients
Source: PLoS One. 2020 Sep 25;15(9):e0239475. doi: 10.1371/journal.pone.0239475 (PMC7518620; doi:10.1371/journal.pone.0239475)
Supplement: S1 File — All utilized connectivity and length matrices as comma-separated csv files, and the free-water maps as nifti files. (ZIP) [file pone.0239475.s003.zip › S3/CMs/patients/det_boundary/vp35/fiberlengthmatrix_original.csv]

0	184	0	0	0	0	8	0	142	0	0	0	0	0	0	0	0	0	0	0	0	0	0	0	0	0	0	0	0	0	0	0	0	0	46	52	63	0	0	0	0	58	0	115	0	0	0	0	0	103
184	7	23	0	0	0	0	0	27	0	0	0	34	46	0	0	0	0	0	0	0	0	0	0	0	0	0	0	0	0	0	0	0	0	44	44	0	0	0	0	0	39	0	0	74	106	0	0	0	0
0	23	13	4	0	0	16	0	0	0	0	21	0	0	0	0	0	0	0	0	0	0	0	0	0	0	0	0	0	0	0	0	0	0	17	34	47	0	0	0	0	13	0	0	0	0	0	0	0	0
0	0	4	17	37	0	38	0	0	0	0	53	0	0	0	0	0	0	0	0	0	0	0	0	0	0	0	0	0	0	0	0	0	0	0	52	56	0	67	0	0	0	67	0	0	0	0	0	0	0
0	0	0	37	9	17	35	0	46	0	0	40	0	0	0	0	0	0	0	0	0	0	0	0	0	0	0	0	0	0	0	0	0	0	0	41	54	0	62	0	0	0	0	0	0	0	0	0	0	0
0	0	0	0	17	6	48	17	49	33	0	29	0	0	0	0	0	0	0	131	0	128	108	0	0	77	100	0	0	0	0	0	0	0	0	29	0	0	46	0	0	0	0	0	0	0	0	0	0	0
8	0	16	38	35	48	19	47	20	0	0	0	0	0	0	0	0	0	0	0	0	0	0	0	0	78	92	0	0	0	0	0	0	0	49	48	55	0	64	0	0	0	68	0	0	0	0	0	0	0
0	0	0	0	0	17	47	9	17	30	0	0	0	0	0	0	0	0	0	122	0	114	0	0	0	61	0	89	0	0	0	0	0	0	0	42	0	0	51	0	0	0	0	0	0	0	0	0	0	0
142	27	0	0	46	49	20	17	7	42	13	0	40	33	60	103	0	0	0	0	0	0	0	0	0	0	0	0	0	103	0	0	0	0	51	41	0	0	54	0	0	0	0	102	0	0	0	0	0	104
0	0	0	0	0	33	0	30	42	14	3	25	0	0	0	0	0	0	0	100	0	89	75	0	0	27	47	0	0	0	0	0	0	0	36	0	0	0	44	0	0	0	0	0	0	0	0	0	0	0
0	0	0	0	0	0	0	0	13	3	12	0	0	0	10	0	0	0	0	0	0	0	0	0	0	6	0	0	0	19	0	0	0	0	0	0	0	0	0	0	0	0	0	0	0	0	0	0	0	0
0	0	21	53	40	29	0	0	0	25	0	10	4	0	0	0	0	0	0	0	0	28	18	4	0	16	18	0	0	0	0	79	0	0	0	13	11	0	0	0	0	0	0	0	0	53	0	0	0	0
0	34	0	0	0	0	0	0	40	0	0	4	7	22	49	0	0	0	0	0	0	0	0	0	0	0	0	0	0	0	0	0	0	0	0	0	0	0	0	0	0	5	0	54	43	43	0	0	0	190
0	46	0	0	0	0	0	0	33	0	0	0	22	12	49	61	0	0	0	0	0	0	0	0	0	0	0	0	0	61	0	0	0	0	0	0	0	0	0	0	0	0	0	0	0	0	0	0	0	0
0	0	0	0	0	0	0	0	60	0	10	0	49	49	14	21	0	0	0	0	0	0	0	0	0	0	0	0	0	24	0	0	0	0	0	0	0	0	0	0	0	0	0	0	0	0	0	0	0	0
0	0	0	0	0	0	0	0	103	0	0	0	0	61	21	6	0	0	14	0	0	0	0	0	0	0	0	0	56	31	0	0	39	9	0	0	0	0	0	7	0	0	11	0	0	0	0	0	0	0
0	0	0	0	0	0	0	0	0	0	0	0	0	0	0	0	3	11	8	4	0	0	0	0	0	0	0	0	0	0	0	0	0	0	0	0	0	0	0	10	6	0	0	0	0	0	0	0	0	0
0	0	0	0	0	0	0	0	0	0	0	0	0	0	0	0	11	12	24	26	4	57	0	0	0	0	0	40	74	0	0	35	0	25	0	0	0	0	0	21	0	0	0	0	0	0	0	0	0	0
0	0	0	0	0	0	0	0	0	0	0	0	0	0	0	14	8	24	15	23	0	0	0	0	0	0	0	0	103	46	86	0	66	31	0	0	0	0	0	13	0	0	7	0	0	0	0	0	0	0
0	0	0	0	0	131	0	122	0	100	0	0	0	0	0	0	4	26	23	10	0	10	0	0	0	92	66	33	0	0	0	82	0	77	0	34	39	0	0	29	0	0	49	0	0	0	0	0	0	0
0	0	0	0	0	0	0	0	0	0	0	0	0	0	0	0	0	4	0	0	6	0	0	0	0	0	0	0	0	0	0	0	0	0	0	0	0	0	0	0	0	0	0	0	0	0	0	0	0	0
0	0	0	0	0	128	0	114	0	89	0	28	0	0	0	0	0	57	0	10	0	7	42	0	32	85	57	39	102	0	0	86	0	85	0	40	58	0	0	0	0	0	48	0	0	0	0	0	0	0
0	0	0	0	0	108	0	0	0	75	0	18	0	0	0	0	0	0	0	0	0	42	13	11	25	38	16	0	78	0	0	91	0	0	0	19	0	0	0	0	0	0	87	0	0	0	0	0	0	0
0	0	0	0	0	0	0	0	0	0	0	4	0	0	0	0	0	0	0	0	0	0	11	5	0	0	0	0	56	0	0	0	0	0	0	9	0	0	0	0	0	0	0	0	0	0	0	0	0	0
0	0	0	0	0	0	0	0	0	0	0	0	0	0	0	0	0	0	0	0	0	32	25	0	11	0	38	26	0	0	0	0	0	0	0	0	0	0	0	0	0	0	0	0	0	0	0	0	0	0
0	0	0	0	0	77	78	61	0	27	6	16	0	0	0	0	0	0	0	92	0	85	38	0	0	9	37	67	39	0	0	0	0	0	32	37	59	0	44	0	0	0	0	0	0	0	0	0	0	0
0	0	0	0	0	100	92	0	0	47	0	18	0	0	0	0	0	0	0	66	0	57	16	0	38	37	8	7	28	0	0	0	0	0	0	27	0	0	0	0	0	0	0	0	0	0	0	0	0	0
0	0	0	0	0	0	0	89	0	0	0	0	0	0	0	0	0	40	0	33	0	39	0	0	26	67	7	13	35	49	0	6	0	0	0	0	0	0	0	0	0	0	0	0	0	0	0	0	0	0
0	0	0	0	0	0	0	0	0	0	0	0	0	0	0	56	0	74	103	0	0	102	78	56	0	39	28	35	16	35	3	0	39	52	0	60	71	0	56	78	0	0	77	0	0	0	0	0	0	0
0	0	0	0	0	0	0	0	103	0	19	0	0	61	24	31	0	0	46	0	0	0	0	0	0	0	0	49	35	8	13	35	21	0	0	0	0	0	57	21	0	0	78	0	0	0	0	0	0	0
0	0	0	0	0	0	0	0	0	0	0	0	0	0	0	0	0	0	86	0	0	0	0	0	0	0	0	0	3	13	5	18	13	40	0	0	0	0	0	63	0	0	88	0	0	0	0	0	0	0
0	0	0	0	0	0	0	0	0	0	0	79	0	0	0	0	0	35	0	82	0	86	91	0	0	0	0	6	0	35	18	10	9	6	0	79	0	0	77	0	0	0	88	0	0	0	0	0	0	0
0	0	0	0	0	0	0	0	0	0	0	0	0	0	0	39	0	0	66	0	0	0	0	0	0	0	0	0	39	21	13	9	6	15	0	74	0	0	66	44	0	0	75	0	0	0	0	0	0	0
0	0	0	0	0	0	0	0	0	0	0	0	0	0	0	9	0	25	31	77	0	85	0	0	0	0	0	0	52	0	40	6	15	7	0	73	0	0	0	19	0	0	82	0	0	0	0	0	0	0
46	44	17	0	0	0	49	0	51	36	0	0	0	0	0	0	0	0	0	0	0	0	0	0	0	32	0	0	0	0	0	0	0	0	5	0	11	0	13	0	0	0	13	0	0	0	0	0	0	0
52	44	34	52	41	29	48	42	41	0	0	13	0	0	0	0	0	0	0	34	0	40	19	9	0	37	27	0	60	0	0	79	74	73	0	5	6	0	8	0	0	4	16	0	0	0	0	0	0	0
63	0	47	56	54	0	55	0	0	0	0	11	0	0	0	0	0	0	0	39	0	58	0	0	0	59	0	0	71	0	0	0	0	0	11	6	6	0	7	14	0	5	9	0	0	0	0	0	0	0
0	0	0	0	0	0	0	0	0	0	0	0	0	0	0	0	0	0	0	0	0	0	0	0	0	0	0	0	0	0	0	0	0	0	0	0	0	0	0	0	0	0	0	0	0	0	0	0	0	0
0	0	0	67	62	46	64	51	54	44	0	0	0	0	0	0	0	0	0	0	0	0	0	0	0	44	0	0	56	57	0	77	66	0	13	8	7	0	8	13	0	0	21	0	0	0	0	0	0	0
0	0	0	0	0	0	0	0	0	0	0	0	0	0	0	7	10	21	13	29	0	0	0	0	0	0	0	0	78	21	63	0	44	19	0	0	14	0	13	6	0	0	5	0	0	0	0	0	0	0
0	0	0	0	0	0	0	0	0	0	0	0	0	0	0	0	6	0	0	0	0	0	0	0	0	0	0	0	0	0	0	0	0	0	0	0	0	0	0	0	0	0	0	0	0	0	0	0	0	0
58	39	13	0	0	0	0	0	0	0	0	0	5	0	0	0	0	0	0	0	0	0	0	0	0	0	0	0	0	0	0	0	0	0	0	4	5	0	0	0	0	2	3	0	0	0	0	0	0	0
0	0	0	67	0	0	68	0	0	0	0	0	0	0	0	11	0	0	7	49	0	48	87	0	0	0	0	0	77	78	88	88	75	82	13	16	9	0	21	5	0	3	9	0	0	0	0	0	0	0
115	0	0	0	0	0	0	0	102	0	0	0	54	0	0	0	0	0	0	0	0	0	0	0	0	0	0	0	0	0	0	0	0	0	0	0	0	0	0	0	0	0	0	9	4	21	0	0	0	12
0	74	0	0	0	0	0	0	0	0	0	0	43	0	0	0	0	0	0	0	0	0	0	0	0	0	0	0	0	0	0	0	0	0	0	0	0	0	0	0	0	0	0	4	20	4	0	0	0	0
0	106	0	0	0	0	0	0	0	0	0	53	43	0	0	0	0	0	0	0	0	0	0	0	0	0	0	0	0	0	0	0	0	0	0	0	0	0	0	0	0	0	0	21	4	13	11	15	0	30
0	0	0	0	0	0	0	0	0	0	0	0	0	0	0	0	0	0	0	0	0	0	0	0	0	0	0	0	0	0	0	0	0	0	0	0	0	0	0	0	0	0	0	0	0	11	4	1	0	35
0	0	0	0	0	0	0	0	0	0	0	0	0	0	0	0	0	0	0	0	0	0	0	0	0	0	0	0	0	0	0	0	0	0	0	0	0	0	0	0	0	0	0	0	0	15	1	24	23	38
0	0	0	0	0	0	0	0	0	0	0	0	0	0	0	0	0	0	0	0	0	0	0	0	0	0	0	0	0	0	0	0	0	0	0	0	0	0	0	0	0	0	0	0	0	0	0	23	8	0
103	0	0	0	0	0	0	0	104	0	0	0	190	0	0	0	0	0	0	0	0	0	0	0	0	0	0	0	0	0	0	0	0	0	0	0	0	0	0	0	0	0	0	12	0	30	35	38	0	19
0	0	0	0	0	0	0	0	0	0	0	0	0	0	0	0	0	0	0	0	0	0	0	0	0	0	0	0	0	0	0	0	0	0	0	0	0	0	0	0	0	0	0	0	0	0	0	47	40	32
115	119	0	0	0	99	100	0	91	0	0	0	51	32	72	0	0	0	0	0	0	0	0	0	0	0	0	0	0	0	0	0	0	0	0	0	0	0	0	0	0	0	0	24	21	0	0	49	57	36
0	0	0	0	0	0	0	0	0	0	0	0	0	0	0	0	0	0	0	0	0	0	0	0	0	0	0	0	0	0	0	0	0	0	0	0	0	0	0	0	0	0	0	0	0	0	0	43	42	42
0	0	0	0	0	0	0	0	72	105	94	0	0	0	0	0	0	0	0	0	0	0	0	0	0	100	0	0	105	93	0	0	0	0	0	0	0	0	0	0	0	0	0	0	0	0	0	0	0	0
0	0	0	0	0	0	0	0	0	0	0	0	0	0	0	0	0	0	0	0	0	0	0	0	0	0	0	0	0	0	0	0	0	0	0	0	0	0	0	0	0	0	0	0	0	36	44	55	3	48
0	0	0	0	0	0	0	0	159	0	0	0	5	0	0	0	0	0	0	0	0	0	0	0	0	0	0	0	0	0	0	0	0	0	0	0	0	0	0	0	0	0	0	0	24	0	0	0	0	0
0	0	0	0	0	0	0	0	0	0	0	0	3	11	5	0	0	0	0	0	0	0	0	0	0	0	0	0	0	0	0	0	0	0	0	0	0	0	0	0	0	0	0	0	41	0	0	0	0	0
0	0	0	0	0	0	0	0	0	0	0	0	0	0	9	0	0	0	0	0	0	0	0	0	0	0	0	0	0	0	0	0	0	0	0	0	0	0	0	0	0	0	0	0	0	0	0	0	0	0
0	0	0	0	0	0	0	0	0	0	0	0	106	0	0	13	0	0	0	0	0	0	0	0	0	0	0	0	68	43	0	0	70	0	0	0	0	0	0	0	0	0	0	0	0	0	0	0	0	0
0	0	0	0	0	0	0	0	0	0	0	0	0	0	0	0	0	0	0	0	0	0	0	0	0	0	0	0	0	0	0	0	0	0	0	0	0	0	0	0	0	0	0	0	0	0	0	0	0	0
0	0	0	0	0	0	0	0	0	0	0	0	0	0	0	0	0	0	0	0	0	0	0	0	0	0	0	0	188	0	0	193	0	0	0	0	0	0	0	0	0	0	0	0	0	0	0	0	0	0
0	0	0	0	0	0	0	0	0	0	0	0	0	0	0	0	0	0	0	0	0	0	0	0	0	0	0	0	0	0	0	0	0	0	0	0	0	0	0	0	0	0	0	0	0	0	0	0	0	0
0	0	0	0	0	0	0	0	0	0	0	0	0	0	0	0	0	0	0	174	0	0	0	0	0	0	0	159	0	140	0	175	0	0	0	0	0	0	0	0	0	0	0	0	0	0	0	0	0	0
0	0	0	0	0	0	0	0	0	0	0	0	0	0	0	0	0	0	0	0	0	0	0	0	0	0	0	0	0	0	0	0	0	0	0	0	0	0	0	0	0	0	0	0	0	0	0	0	0	0
0	0	0	0	0	0	0	0	0	0	0	0	0	0	0	0	0	0	0	0	0	0	0	0	0	0	0	0	0	0	0	0	265	0	0	0	0	0	0	0	0	0	0	0	0	83	0	110	0	127
0	0	0	0	0	0	0	0	0	0	0	0	0	0	0	0	0	0	0	0	0	0	0	0	0	0	0	0	0	0	0	0	0	0	0	0	0	0	0	0	0	0	0	0	0	64	0	0	0	0
0	0	0	0	0	0	0	0	0	0	0	0	0	0	0	0	0	0	0	0	0	0	0	0	0	0	0	0	0	0	0	0	0	0	0	0	0	0	0	0	0	0	0	0	0	0	0	0	0	0
0	0	0	0	0	0	0	0	0	0	0	0	0	0	0	0	0	0	0	0	0	0	0	0	0	0	0	0	0	0	0	0	0	0	0	0	0	0	0	0	0	0	0	0	0	0	0	0	0	0
0	0	0	0	0	0	0	0	0	0	122	0	0	0	0	0	0	0	0	0	0	0	0	0	0	116	0	0	0	122	0	0	0	0	0	0	0	0	0	0	0	0	0	0	0	0	0	66	0	0
0	0	0	0	0	0	0	0	0	0	0	0	0	0	0	0	0	0	0	0	0	0	0	0	0	0	0	0	0	0	0	0	0	0	0	0	0	0	0	0	0	0	0	0	0	0	0	101	92	0
0	0	0	0	0	0	0	0	0	0	0	0	0	0	0	0	0	0	0	0	0	0	0	0	0	0	0	0	119	113	0	139	0	0	0	0	0	0	0	0	0	0	0	0	0	0	0	92	95	110
0	0	0	0	0	0	0	0	0	0	0	0	0	0	0	0	0	0	0	0	0	0	0	0	0	0	0	0	113	111	0	0	139	0	0	0	0	0	102	0	0	0	0	0	0	0	0	0	0	0
0	0	0	0	0	0	0	0	0	0	0	0	0	0	0	0	0	0	0	0	0	0	0	0	0	0	0	0	105	89	0	0	125	0	0	0	0	0	92	0	0	0	0	0	0	0	0	0	0	0
0	0	0	0	0	0	0	0	0	0	0	0	0	0	0	0	0	0	0	0	0	0	0	0	0	0	0	0	0	0	0	0	113	2	0	0	0	0	0	0	0	0	0	0	0	0	0	0	0	0
0	0	0	0	0	0	0	0	0	0	0	0	0	0	0	0	0	153	0	0	0	198	0	0	0	0	0	140	138	122	0	159	142	0	0	0	0	0	0	0	0	0	0	0	0	154	166	0	0	165
0	0	0	0	0	0	0	0	0	0	0	0	0	0	0	0	0	0	0	0	0	0	0	0	0	0	0	0	141	0	0	131	127	118	0	0	0	0	0	83	0	0	0	0	0	0	152	0	0	157
0	0	0	0	0	0	0	0	0	0	0	0	0	0	0	0	0	0	0	0	0	0	0	0	0	0	0	0	141	61	109	144	147	0	0	0	0	0	0	117	0	0	0	0	0	0	158	0	0	0
0	169	0	0	0	0	0	0	161	0	0	31	89	0	0	0	0	0	0	0	0	0	0	0	0	0	0	0	0	0	0	0	0	0	0	0	0	0	0	0	0	0	0	62	0	30	0	38	0	49
0	0	0	0	0	0	0	0	0	0	0	0	0	0	0	0	0	0	0	0	0	0	0	0	0	0	0	0	132	0	0	0	0	0	0	0	0	0	0	0	0	0	0	0	0	39	47	51	61	57
0	0	0	0	0	0	0	0	0	0	0	0	0	0	0	0	0	0	0	0	0	0	0	0	0	0	0	0	135	127	0	0	0	0	0	0	0	0	0	0	0	0	0	0	0	56	0	52	0	70
0	0	0	0	0	0	0	0	0	0	0	0	0	0	0	0	0	0	0	0	0	0	0	0	0	0	0	0	0	0	0	0	0	0	0	0	0	0	0	0	0	0	0	0	0	0	0	0	0	0
0	189	0	0	0	0	0	0	0	0	0	0	0	0	0	0	0	0	0	0	0	0	0	0	0	0	0	0	0	0	0	0	0	0	0	0	0	0	0	25	0	0	0	0	0	0	0	64	0	72
0	0	0	0	0	0	0	0	0	0	0	0	0	0	0	0	0	0	0	0	0	0	0	0	0	0	0	0	0	0	0	0	160	67	0	0	0	0	0	26	0	0	0	0	0	0	0	0	0	0
0	0	0	0	0	0	0	0	0	0	0	0	0	0	0	0	0	0	0	0	0	0	0	0	0	0	0	0	0	0	0	0	0	0	0	0	0	0	0	0	0	0	0	0	0	0	0	0	0	0
0	0	0	0	0	0	0	0	0	0	0	0	0	0	0	0	0	0	0	0	0	0	0	0	0	0	0	0	0	0	0	0	0	0	0	0	0	0	0	0	0	0	0	0	36	31	0	0	0	0
0	0	0	0	0	0	0	0	0	0	0	0	0	0	0	0	0	0	0	0	0	0	0	0	0	0	0	0	120	117	0	0	147	0	0	0	0	0	0	0	0	0	9	0	0	0	0	0	0	0
[truncated: 36 more columns]
