# Supplementary material for: Analyzing the effects of free water modeling by deep learning on diffusion MRI structural connectivity estimates in glioma patients
Source: PLoS One. 2020 Sep 25;15(9):e0239475. doi: 10.1371/journal.pone.0239475 (PMC7518620; doi:10.1371/journal.pone.0239475)
Supplement: S1 File — All utilized connectivity and length matrices as comma-separated csv files, and the free-water maps as nifti files. (ZIP) [file pone.0239475.s003.zip › S3/CMs/patients/det_boundary/vp35/fiberlengthmatrix_fwm.csv]

201	93	0	0	0	0	8	0	88	0	0	0	53	0	0	0	0	0	0	0	0	0	0	0	0	0	0	0	0	0	0	0	0	0	48	52	63	0	0	0	0	0	0	111	105	0	0	0	0	109
93	8	22	0	0	0	0	0	26	0	0	6	35	46	0	0	13	0	0	0	0	0	0	0	0	0	0	0	0	0	0	0	0	0	42	44	0	0	0	0	0	39	0	105	74	106	0	0	0	109
0	22	13	4	0	0	13	0	0	0	0	23	0	0	0	0	14	0	0	0	3	0	6	0	0	0	0	0	0	0	0	0	0	0	17	34	47	0	0	0	17	13	0	0	0	0	0	0	0	0
0	0	4	18	37	0	36	0	0	0	0	53	0	0	0	0	0	0	0	0	0	0	10	0	0	0	0	0	0	0	0	0	0	0	0	52	56	0	67	0	0	0	67	0	0	0	0	0	0	0
0	0	0	37	9	17	34	0	46	0	0	40	0	0	0	0	0	0	0	0	0	0	0	0	0	0	0	0	0	0	0	0	0	0	0	42	54	0	61	0	0	0	0	0	0	0	0	0	0	0
0	0	0	0	17	6	48	16	49	32	0	29	0	0	0	0	0	0	0	131	0	130	108	0	0	77	100	0	0	0	0	0	0	0	0	29	0	0	46	0	0	0	0	0	0	0	0	0	0	0
8	0	13	36	34	48	19	50	21	0	0	0	0	0	138	0	0	0	0	0	0	0	0	0	0	79	92	0	0	0	0	0	0	0	50	48	55	0	64	0	0	0	68	0	0	0	0	0	0	0
0	0	0	0	0	16	50	9	21	29	0	0	0	0	0	0	0	0	0	122	0	114	0	0	0	64	94	89	0	0	0	0	0	0	0	43	0	0	51	0	0	0	0	0	0	0	0	0	0	0
88	26	0	0	46	49	21	21	7	42	13	0	41	31	60	103	0	0	0	0	0	0	0	0	0	0	0	0	0	103	0	0	0	0	59	41	0	0	54	0	0	0	0	103	0	0	0	0	0	102
0	0	0	0	0	32	0	29	42	14	3	25	0	0	0	0	0	0	0	98	0	99	75	0	0	29	50	0	0	0	0	0	0	0	36	0	0	0	44	0	0	0	0	0	0	0	0	0	0	0
0	0	0	0	0	0	0	0	13	3	12	0	0	0	10	0	0	0	0	0	0	0	0	0	0	6	0	0	0	18	0	0	0	0	0	0	0	0	0	0	0	0	0	0	0	0	0	0	0	0
0	6	23	53	40	29	0	0	0	25	0	9	7	0	0	0	3	0	0	19	28	29	17	4	0	16	21	0	0	0	0	79	0	0	0	11	9	0	0	0	7	0	4	0	0	53	0	0	0	0
53	35	0	0	0	0	0	0	41	0	0	7	7	23	49	0	0	0	0	0	0	0	0	0	0	0	0	0	0	0	0	0	0	0	0	0	0	0	0	0	0	6	0	56	39	40	0	0	0	190
0	46	0	0	0	0	0	0	31	0	0	0	23	12	49	61	0	0	0	0	0	0	0	0	0	0	0	0	0	61	0	0	0	0	0	0	0	0	0	0	0	0	0	0	0	0	0	0	0	0
0	0	0	0	0	0	138	0	60	0	10	0	49	49	14	21	0	0	0	0	0	0	0	0	0	0	0	0	0	23	0	0	0	0	0	0	0	0	0	0	0	0	0	0	0	0	0	0	0	0
0	0	0	0	0	0	0	0	103	0	0	0	0	61	21	5	0	0	14	0	0	0	0	0	0	0	0	0	56	30	0	0	39	8	0	0	0	0	0	9	0	0	11	0	0	0	0	0	0	0
0	13	14	0	0	0	0	0	0	0	0	3	0	0	0	0	3	11	9	3	0	0	0	0	0	0	0	0	0	0	0	0	0	0	0	0	0	0	0	10	6	0	0	0	0	0	0	0	0	0
0	0	0	0	0	0	0	0	0	0	0	0	0	0	0	0	11	12	24	26	4	56	0	0	0	0	0	40	74	0	0	35	0	27	0	0	22	0	0	20	4	0	0	0	0	0	0	0	0	0
0	0	0	0	0	0	0	0	0	0	0	0	0	0	0	14	9	24	13	23	0	0	0	0	0	0	0	0	103	46	86	0	66	30	0	0	0	0	0	13	0	0	9	0	0	0	0	0	0	0
0	0	0	0	0	131	0	122	0	98	0	19	0	0	0	0	3	26	23	10	4	10	16	0	0	92	65	34	0	0	0	83	0	78	0	32	39	0	0	24	16	0	49	0	0	0	0	0	0	0
0	0	3	0	0	0	0	0	0	0	0	28	0	0	0	0	0	4	0	4	2	0	33	0	0	0	0	0	0	0	0	0	0	0	0	37	42	0	0	27	26	0	0	0	0	0	0	0	0	0
0	0	0	0	0	130	0	114	0	99	0	29	0	0	0	0	0	56	0	10	0	7	39	0	30	85	57	40	101	0	0	88	0	86	0	40	58	0	0	27	0	0	48	0	0	0	0	0	0	0
0	0	6	10	0	108	0	0	0	75	0	17	0	0	0	0	0	0	0	16	33	39	13	14	27	38	15	0	78	0	0	91	0	94	0	28	0	0	0	0	0	0	87	0	0	0	0	0	0	0
0	0	0	0	0	0	0	0	0	0	0	4	0	0	0	0	0	0	0	0	0	0	14	5	0	0	0	0	56	0	0	0	0	0	0	9	0	0	0	0	0	0	0	0	0	0	0	0	0	0
0	0	0	0	0	0	0	0	0	0	0	0	0	0	0	0	0	0	0	0	0	30	27	0	11	0	38	26	0	0	0	0	0	0	0	0	0	0	0	0	0	0	0	0	0	0	0	0	0	0
0	0	0	0	0	77	79	64	0	29	6	16	0	0	0	0	0	0	0	92	0	85	38	0	0	9	39	67	39	0	0	0	0	0	34	38	59	0	45	0	0	0	0	0	0	0	0	0	0	0
0	0	0	0	0	100	92	94	0	50	0	21	0	0	0	0	0	0	0	65	0	57	15	0	38	39	8	8	28	0	0	0	0	0	0	27	0	0	0	0	0	0	0	0	0	0	0	0	0	0
0	0	0	0	0	0	0	89	0	0	0	0	0	0	0	0	0	40	0	34	0	40	0	0	26	67	8	13	35	49	0	6	0	0	0	0	0	0	0	0	0	0	0	0	0	0	0	0	0	0
0	0	0	0	0	0	0	0	0	0	0	0	0	0	0	56	0	74	103	0	0	101	78	56	0	39	28	35	15	34	3	0	40	51	0	60	71	0	56	76	0	0	77	0	0	0	0	0	0	0
0	0	0	0	0	0	0	0	103	0	18	0	0	61	23	30	0	0	46	0	0	0	0	0	0	0	0	49	34	8	11	35	21	0	0	0	0	0	57	21	0	0	78	0	0	0	0	0	0	0
0	0	0	0	0	0	0	0	0	0	0	0	0	0	0	0	0	0	86	0	0	0	0	0	0	0	0	0	3	11	5	18	14	40	0	0	0	0	0	62	0	0	88	0	0	0	0	0	0	0
0	0	0	0	0	0	0	0	0	0	0	79	0	0	0	0	0	35	0	83	0	88	91	0	0	0	0	6	0	35	18	10	9	6	0	80	0	0	77	0	0	0	88	0	0	0	0	0	0	0
0	0	0	0	0	0	0	0	0	0	0	0	0	0	0	39	0	0	66	0	0	0	0	0	0	0	0	0	40	21	14	9	7	16	0	74	0	0	66	45	0	0	75	0	0	0	0	0	0	0
0	0	0	0	0	0	0	0	0	0	0	0	0	0	0	8	0	27	30	78	0	86	94	0	0	0	0	0	51	0	40	6	16	7	0	72	0	0	0	19	0	0	80	0	0	0	0	0	0	0
48	42	17	0	0	0	50	0	59	36	0	0	0	0	0	0	0	0	0	0	0	0	0	0	0	34	0	0	0	0	0	0	0	0	7	0	11	0	14	0	0	0	13	0	0	0	0	0	0	93
52	44	34	52	42	29	48	43	41	0	0	11	0	0	0	0	0	0	0	32	37	40	28	9	0	38	27	0	60	0	0	80	74	72	0	5	6	0	8	0	0	4	16	0	0	0	0	0	0	0
63	0	47	56	54	0	55	0	0	0	0	9	0	0	0	0	0	22	0	39	42	58	0	0	0	59	0	0	71	0	0	0	0	0	11	6	6	0	7	13	0	5	9	0	0	0	0	0	0	0
0	0	0	0	0	0	0	0	0	0	0	0	0	0	0	0	0	0	0	0	0	0	0	0	0	0	0	0	0	0	0	0	0	0	0	0	0	0	0	0	0	0	0	0	0	0	0	0	0	0
0	0	0	67	61	46	64	51	54	44	0	0	0	0	0	0	0	0	0	0	0	0	0	0	0	45	0	0	56	57	0	77	66	0	14	8	7	0	6	15	0	0	22	0	0	0	0	0	0	0
0	0	0	0	0	0	0	0	0	0	0	0	0	0	0	9	10	20	13	24	27	27	0	0	0	0	0	0	76	21	62	0	45	19	0	0	13	0	15	6	0	0	5	0	0	0	0	0	0	0
0	0	17	0	0	0	0	0	0	0	0	7	0	0	0	0	6	4	0	16	26	0	0	0	0	0	0	0	0	0	0	0	0	0	0	0	0	0	0	0	6	0	5	0	0	0	0	0	0	0
0	39	13	0	0	0	0	0	0	0	0	0	6	0	0	0	0	0	0	0	0	0	0	0	0	0	0	0	0	0	0	0	0	0	0	4	5	0	0	0	0	2	3	0	0	0	0	0	0	0
0	0	0	67	0	0	68	0	0	0	0	4	0	0	0	11	0	0	9	49	0	48	87	0	0	0	0	0	77	78	88	88	75	80	13	16	9	0	22	5	5	3	8	0	0	0	0	0	0	0
111	105	0	0	0	0	0	0	103	0	0	0	56	0	0	0	0	0	0	0	0	0	0	0	0	0	0	0	0	0	0	0	0	0	0	0	0	0	0	0	0	0	0	18	14	22	0	0	0	12
105	74	0	0	0	0	0	0	0	0	0	0	39	0	0	0	0	0	0	0	0	0	0	0	0	0	0	0	0	0	0	0	0	0	0	0	0	0	0	0	0	0	0	14	21	5	0	0	0	0
0	106	0	0	0	0	0	0	0	0	0	53	40	0	0	0	0	0	0	0	0	0	0	0	0	0	0	0	0	0	0	0	0	0	0	0	0	0	0	0	0	0	0	22	5	12	11	15	0	30
0	0	0	0	0	0	0	0	0	0	0	0	0	0	0	0	0	0	0	0	0	0	0	0	0	0	0	0	0	0	0	0	0	0	0	0	0	0	0	0	0	0	0	0	0	11	4	1	0	35
0	0	0	0	0	0	0	0	0	0	0	0	0	0	0	0	0	0	0	0	0	0	0	0	0	0	0	0	0	0	0	0	0	0	0	0	0	0	0	0	0	0	0	0	0	15	1	24	23	38
0	0	0	0	0	0	0	0	0	0	0	0	0	0	0	0	0	0	0	0	0	0	0	0	0	0	0	0	0	0	0	0	0	0	0	0	0	0	0	0	0	0	0	0	0	0	0	23	7	0
109	109	0	0	0	0	0	0	102	0	0	0	190	0	0	0	0	0	0	0	0	0	0	0	0	0	0	0	0	0	0	0	0	0	93	0	0	0	0	0	0	0	0	12	0	30	35	38	0	20
0	0	0	0	0	0	0	0	0	0	0	0	0	0	0	0	0	0	0	0	0	0	0	0	0	0	0	0	0	0	0	0	0	0	0	0	0	0	0	0	0	0	0	0	0	0	0	47	40	32
123	119	0	0	0	99	100	0	91	0	0	0	51	32	63	0	0	0	0	0	0	0	0	0	0	0	0	0	0	0	0	0	0	0	0	0	0	0	0	0	0	0	0	24	21	0	0	51	57	37
0	0	0	0	0	0	0	0	0	0	0	0	0	0	0	0	0	0	0	0	0	0	0	0	0	0	0	0	0	0	0	0	0	0	0	0	0	0	0	0	0	0	0	0	0	0	0	43	42	42
0	0	0	0	0	0	0	0	72	105	94	0	0	0	37	0	0	0	0	0	0	0	0	0	0	101	0	0	105	93	0	0	0	0	0	0	0	0	0	0	0	0	0	0	0	0	0	0	0	0
0	0	0	0	0	0	0	0	0	0	0	0	0	0	0	0	0	0	0	0	0	0	0	0	0	0	0	0	0	0	0	0	0	0	0	0	0	0	0	0	0	0	0	0	0	35	45	52	3	48
0	0	0	0	0	0	0	0	159	0	0	10	4	0	0	0	0	0	0	0	0	0	0	0	0	0	0	0	0	0	0	0	0	0	0	0	0	0	0	0	0	10	0	0	23	0	0	0	0	0
0	0	0	0	0	0	0	0	0	0	0	0	4	11	14	0	0	0	0	0	0	0	0	0	0	0	0	0	0	0	0	0	0	0	0	0	0	0	0	0	0	0	0	0	41	0	0	0	0	0
0	0	0	0	0	0	0	0	0	0	0	0	0	0	9	0	0	0	0	0	0	0	0	0	0	0	0	0	0	0	0	0	0	0	0	0	0	0	0	0	0	0	0	0	0	0	0	0	0	0
0	0	0	0	0	0	0	0	0	0	0	0	106	0	0	12	0	0	0	0	0	0	0	0	0	0	0	0	68	44	0	0	70	0	0	0	0	0	0	0	0	0	0	0	0	0	0	0	0	0
0	0	0	0	0	0	0	0	0	0	0	0	0	0	0	0	0	0	0	0	0	0	0	0	0	0	0	0	0	0	0	0	0	0	0	0	0	0	0	0	0	0	0	0	0	4	0	0	0	0
0	0	0	0	0	0	0	0	0	0	0	0	0	0	0	0	0	0	0	0	0	0	0	0	0	0	0	0	188	0	0	193	0	0	0	0	0	0	0	0	0	0	0	0	0	0	0	0	0	0
0	0	0	0	0	0	0	0	0	0	0	0	0	0	0	0	0	0	0	0	0	0	0	0	0	0	0	0	0	0	0	0	0	0	0	0	0	0	0	0	0	0	0	0	0	0	0	0	0	0
0	0	0	0	0	0	0	0	0	0	0	0	0	0	0	0	0	0	0	174	0	0	0	0	0	0	0	0	0	140	0	175	0	0	0	0	0	0	0	0	0	0	0	0	0	0	0	0	0	0
0	0	0	0	0	0	0	0	0	0	0	0	0	0	0	0	0	0	0	0	0	0	0	0	0	0	0	0	0	0	0	0	0	0	0	0	0	0	0	0	0	0	0	0	0	0	0	0	0	0
0	0	0	0	0	0	0	0	0	0	0	0	0	0	0	0	0	0	0	0	0	0	0	0	0	0	0	0	0	0	0	0	265	0	0	0	0	0	0	0	0	0	0	0	0	83	0	110	0	127
0	0	0	0	0	0	0	0	0	0	0	0	0	0	0	0	0	0	0	0	0	0	0	0	0	0	0	0	0	0	0	0	0	0	0	0	0	0	0	0	0	0	0	0	0	64	0	0	0	0
0	0	0	0	0	0	0	0	0	0	0	0	0	0	0	0	0	0	0	0	0	0	0	0	0	0	0	0	0	0	0	0	0	0	0	0	0	0	0	0	0	0	0	0	0	0	0	0	0	0
0	0	0	0	0	0	0	0	0	0	0	0	0	0	0	0	0	0	0	0	0	0	0	0	0	0	0	0	0	0	0	0	0	0	0	0	0	0	0	0	0	0	0	0	0	0	0	0	0	0
0	0	0	0	0	0	0	0	0	0	122	0	0	0	0	0	0	0	0	0	0	0	0	0	0	116	0	0	0	122	0	0	0	0	0	0	0	0	0	0	0	0	0	0	0	0	0	66	0	0
0	0	0	0	0	0	0	0	0	0	0	0	0	0	0	0	0	0	0	0	0	0	0	0	0	0	0	0	0	0	0	0	0	0	0	0	0	0	0	0	0	0	0	0	0	0	0	104	92	0
0	0	0	0	0	0	0	0	0	0	0	0	0	0	0	0	0	0	0	0	0	0	0	0	0	0	0	0	119	114	0	134	0	0	0	0	0	0	0	0	0	0	0	0	0	0	0	92	95	110
0	0	0	0	0	0	0	0	0	0	0	0	0	0	0	0	0	0	0	0	0	0	0	0	0	0	0	0	113	110	0	0	139	0	0	0	0	0	102	0	0	0	0	0	0	0	0	0	0	0
0	0	0	0	0	0	0	0	0	0	0	0	0	0	0	0	0	0	0	0	0	0	0	0	0	0	0	0	97	90	4	0	125	0	0	0	0	0	92	0	0	0	0	0	0	0	0	0	0	0
0	0	0	0	0	0	0	0	0	0	0	0	0	0	0	0	0	0	0	0	0	0	0	0	0	0	0	0	0	0	0	3	113	2	0	0	0	0	0	88	0	0	0	0	0	0	0	0	0	0
0	0	0	0	0	0	0	0	0	0	0	0	0	0	0	0	0	153	0	0	0	198	0	0	0	0	0	140	137	122	0	159	142	0	0	0	0	0	0	0	0	0	0	0	0	154	166	0	0	165
0	0	0	0	0	0	0	0	0	0	0	0	0	0	0	0	0	0	0	0	0	0	0	0	0	0	0	0	141	0	144	131	127	117	0	0	0	0	0	81	0	0	0	0	0	0	152	0	0	157
0	0	0	0	0	0	0	0	0	0	0	0	0	0	0	9	0	0	0	0	0	0	0	0	0	0	0	0	171	60	0	117	147	0	0	0	0	0	0	117	0	0	0	0	0	0	158	0	0	0
148	169	0	0	0	0	0	0	161	0	0	31	85	0	0	0	0	0	0	0	0	0	0	0	0	0	0	0	0	0	0	0	0	0	0	0	0	0	0	0	0	0	0	61	0	32	0	38	0	49
0	0	0	0	0	0	0	0	0	0	0	0	0	0	0	0	0	0	0	0	0	0	0	0	0	0	0	0	132	0	0	0	0	0	0	0	0	0	0	0	0	0	0	0	0	40	46	51	61	57
0	0	0	0	0	0	0	0	0	0	0	0	0	0	0	0	0	0	0	0	0	0	0	0	0	0	0	0	135	127	0	0	0	0	0	0	0	0	0	0	0	0	0	0	0	56	0	52	0	69
0	0	0	0	0	0	0	0	0	0	0	0	0	0	0	0	0	0	0	0	0	0	0	0	0	0	0	0	0	0	0	0	0	0	0	0	0	0	0	0	0	0	0	0	0	0	0	0	0	0
0	189	0	0	0	0	0	0	0	0	0	0	0	0	0	0	0	0	0	0	0	171	0	0	0	0	0	0	0	0	0	0	0	0	0	0	0	0	68	25	0	0	4	0	0	0	0	64	0	72
0	0	0	0	0	0	0	0	0	0	0	0	0	0	0	0	0	0	0	0	0	0	0	0	0	0	0	0	0	0	0	0	160	67	0	0	0	0	0	26	0	0	0	0	0	0	0	0	0	0
0	0	0	0	0	0	0	0	0	0	0	0	0	0	0	0	0	0	0	0	0	0	0	0	0	0	0	0	0	0	0	0	0	0	0	0	0	0	0	0	0	0	0	0	0	0	0	0	0	0
0	0	0	0	0	0	0	0	0	0	0	0	0	0	0	0	0	0	0	0	0	0	0	0	0	0	0	0	0	0	0	0	0	0	0	0	0	0	0	0	0	0	0	0	37	31	0	0	0	0
0	0	0	0	0	0	0	0	0	0	0	5	0	0	0	0	0	0	0	0	0	0	0	0	0	0	0	0	120	117	0	0	147	0	0	0	0	0	0	0	0	0	0	0	0	0	0	0	0	0
[truncated: 36 more columns]
