# Supplementary material for: Analyzing the effects of free water modeling by deep learning on diffusion MRI structural connectivity estimates in glioma patients
Source: PLoS One. 2020 Sep 25;15(9):e0239475. doi: 10.1371/journal.pone.0239475 (PMC7518620; doi:10.1371/journal.pone.0239475)
Supplement: S1 File — All utilized connectivity and length matrices as comma-separated csv files, and the free-water maps as nifti files. (ZIP) [file pone.0239475.s003.zip › S3/CMs/patients/det_boundary/vp35/cm_fwm.csv]

7	2	0	0	0	0	2	0	5	0	0	0	78	0	0	0	0	0	0	0	0	0	0	0	0	0	0	0	0	0	0	0	0	0	18	6	1	0	0	0	0	0	0	4	18	0	0	0	0	7
2	30	24	0	0	0	0	0	33	0	0	4	77	5	0	0	6	0	0	0	0	0	0	0	0	0	0	0	0	0	0	0	0	0	11	14	0	0	0	0	0	2	0	3	2	1	0	0	0	4
0	24	254	19	0	0	8	0	0	0	0	90	0	0	0	0	14	0	0	0	4	0	2	0	0	0	0	0	0	0	0	0	0	0	5	176	1	0	0	0	1	13	0	0	0	0	0	0	0	0
0	0	19	70	1	0	57	0	0	0	0	4	0	0	0	0	0	0	0	0	0	0	1	0	0	0	0	0	0	0	0	0	0	0	0	64	17	0	11	0	0	0	2	0	0	0	0	0	0	0
0	0	0	1	55	29	13	0	2	0	0	49	0	0	0	0	0	0	0	0	0	0	0	0	0	0	0	0	0	0	0	0	0	0	0	62	8	0	42	0	0	0	0	0	0	0	0	0	0	0
0	0	0	0	29	28	13	21	8	12	0	13	0	0	0	0	0	0	0	16	0	34	12	0	0	3	2	0	0	0	0	0	0	0	0	38	0	0	32	0	0	0	0	0	0	0	0	0	0	0
2	0	8	57	13	13	350	12	53	0	0	0	0	0	1	0	0	0	0	0	0	0	0	0	0	3	1	0	0	0	0	0	0	0	98	38	20	0	50	0	0	0	5	0	0	0	0	0	0	0
0	0	0	0	0	21	12	37	11	36	0	0	0	0	0	0	0	0	0	1	0	2	0	0	0	21	2	2	0	0	0	0	0	0	0	17	0	0	9	0	0	0	0	0	0	0	0	0	0	0
5	33	0	0	2	8	53	11	189	49	4	0	76	85	59	4	0	0	0	0	0	0	0	0	0	0	0	0	0	26	0	0	0	0	4	1	0	0	97	0	0	0	0	8	0	0	0	0	0	9
0	0	0	0	0	12	0	36	49	179	1	33	0	0	0	0	0	0	0	2	0	3	2	0	0	217	23	0	0	0	0	0	0	0	42	0	0	0	50	0	0	0	0	0	0	0	0	0	0	0
0	0	0	0	0	0	0	0	4	1	73	0	0	0	4	0	0	0	0	0	0	0	0	0	0	2	0	0	0	8	0	0	0	0	0	0	0	0	0	0	0	0	0	0	0	0	0	0	0	0
0	4	90	4	49	13	0	0	0	33	0	142	7	0	0	0	7	0	0	4	1	27	101	3	0	10	27	0	0	0	0	10	0	0	0	173	9	0	0	0	32	0	8	0	0	5	0	0	0	0
78	77	0	0	0	0	0	0	76	0	0	7	31	88	41	0	0	0	0	0	0	0	0	0	0	0	0	0	0	0	0	0	0	0	0	0	0	0	0	0	0	5	0	9	65	8	0	0	0	1
0	5	0	0	0	0	0	0	85	0	0	0	88	28	15	6	0	0	0	0	0	0	0	0	0	0	0	0	0	65	0	0	0	0	0	0	0	0	0	0	0	0	0	0	0	0	0	0	0	0
0	0	0	0	0	0	1	0	59	0	4	0	41	15	61	53	0	0	0	0	0	0	0	0	0	0	0	0	0	17	0	0	0	0	0	0	0	0	0	0	0	0	0	0	0	0	0	0	0	0
0	0	0	0	0	0	0	0	4	0	0	0	0	6	53	36	0	0	4	0	0	0	0	0	0	0	0	0	12	47	0	0	1	6	0	0	0	0	0	13	0	0	1	0	0	0	0	0	0	0
0	6	14	0	0	0	0	0	0	0	0	7	0	0	0	0	11	5	3	4	0	0	0	0	0	0	0	0	0	0	0	0	0	0	0	0	0	0	0	11	25	0	0	0	0	0	0	0	0	0
0	0	0	0	0	0	0	0	0	0	0	0	0	0	0	0	5	260	14	189	6	6	0	0	0	0	0	34	1	0	0	108	0	37	0	0	1	0	0	116	2	0	0	0	0	0	0	0	0	0
0	0	0	0	0	0	0	0	0	0	0	0	0	0	0	4	3	14	42	1	0	0	0	0	0	0	0	0	1	1	1	0	1	50	0	0	0	0	0	22	0	0	21	0	0	0	0	0	0	0
0	0	0	0	0	16	0	1	0	2	0	4	0	0	0	0	4	189	1	167	8	19	1	0	0	1	37	34	0	0	0	164	0	64	0	29	2	0	0	31	3	0	5	0	0	0	0	0	0	0
0	0	4	0	0	0	0	0	0	0	0	1	0	0	0	0	0	6	0	8	5	0	1	0	0	0	0	0	0	0	0	0	0	0	0	1	2	0	0	1	2	0	0	0	0	0	0	0	0	0
0	0	0	0	0	34	0	2	0	3	0	27	0	0	0	0	0	6	0	19	0	37	65	0	34	4	114	192	4	0	0	50	0	35	0	52	5	0	0	1	0	0	31	0	0	0	0	0	0	0
0	0	2	1	0	12	0	0	0	2	0	101	0	0	0	0	0	0	0	1	1	65	304	11	115	2	21	0	14	0	0	10	0	1	0	12	0	0	0	0	0	0	1	0	0	0	0	0	0	0
0	0	0	0	0	0	0	0	0	0	0	3	0	0	0	0	0	0	0	0	0	0	11	4	0	0	0	0	3	0	0	0	0	0	0	3	0	0	0	0	0	0	0	0	0	0	0	0	0	0
0	0	0	0	0	0	0	0	0	0	0	0	0	0	0	0	0	0	0	0	0	34	115	0	31	0	2	24	0	0	0	0	0	0	0	0	0	0	0	0	0	0	0	0	0	0	0	0	0	0
0	0	0	0	0	3	3	21	0	217	2	10	0	0	0	0	0	0	0	1	0	4	2	0	0	116	140	1	27	0	0	0	0	0	7	3	12	0	75	0	0	0	0	0	0	0	0	0	0	0
0	0	0	0	0	2	1	2	0	23	0	27	0	0	0	0	0	0	0	37	0	114	21	0	2	140	69	23	40	0	0	0	0	0	0	2	0	0	0	0	0	0	0	0	0	0	0	0	0	0
0	0	0	0	0	0	0	2	0	0	0	0	0	0	0	0	0	34	0	34	0	192	0	0	24	1	23	112	269	19	0	4	0	0	0	0	0	0	0	0	0	0	0	0	0	0	0	0	0	0
0	0	0	0	0	0	0	0	0	0	0	0	0	0	0	12	0	1	1	0	0	4	14	3	0	27	40	269	96	51	3	0	4	2	0	13	25	0	7	3	0	0	35	0	0	0	0	0	0	0
0	0	0	0	0	0	0	0	26	0	8	0	0	65	17	47	0	0	1	0	0	0	0	0	0	0	0	19	51	156	11	1	3	0	0	0	0	0	6	13	0	0	1	0	0	0	0	0	0	0
0	0	0	0	0	0	0	0	0	0	0	0	0	0	0	0	0	0	1	0	0	0	0	0	0	0	0	0	3	11	34	1	28	96	0	0	0	0	0	22	0	0	1	0	0	0	0	0	0	0
0	0	0	0	0	0	0	0	0	0	0	10	0	0	0	0	0	108	0	164	0	50	10	0	0	0	0	4	0	1	1	136	18	6	0	36	0	0	2	0	0	0	5	0	0	0	0	0	0	0
0	0	0	0	0	0	0	0	0	0	0	0	0	0	0	1	0	0	1	0	0	0	0	0	0	0	0	0	4	3	28	18	36	15	0	1	0	0	5	11	0	0	10	0	0	0	0	0	0	0
0	0	0	0	0	0	0	0	0	0	0	0	0	0	0	6	0	37	50	64	0	35	1	0	0	0	0	0	2	0	96	6	15	81	0	15	0	0	0	62	0	0	16	0	0	0	0	0	0	0
18	11	5	0	0	0	98	0	4	42	0	0	0	0	0	0	0	0	0	0	0	0	0	0	0	7	0	0	0	0	0	0	0	0	45	0	1	0	34	0	0	0	7	0	0	0	0	0	0	3
6	14	176	64	62	38	38	17	1	0	0	173	0	0	0	0	0	0	0	29	1	52	12	3	0	3	2	0	13	0	0	36	1	15	0	28	12	0	9	0	0	2	26	0	0	0	0	0	0	0
1	0	1	17	8	0	20	0	0	0	0	9	0	0	0	0	0	1	0	2	2	5	0	0	0	12	0	0	25	0	0	0	0	0	1	12	27	0	3	23	0	5	60	0	0	0	0	0	0	0
0	0	0	0	0	0	0	0	0	0	0	0	0	0	0	0	0	0	0	0	0	0	0	0	0	0	0	0	0	0	0	0	0	0	0	0	0	0	0	0	0	0	0	0	0	0	0	0	0	0
0	0	0	11	42	32	50	9	97	50	0	0	0	0	0	0	0	0	0	0	0	0	0	0	0	75	0	0	7	6	0	2	5	0	34	9	3	0	39	13	0	0	74	0	0	0	0	0	0	0
0	0	0	0	0	0	0	0	0	0	0	0	0	0	0	13	11	116	22	31	1	1	0	0	0	0	0	0	3	13	22	0	11	62	0	0	23	0	13	34	0	0	19	0	0	0	0	0	0	0
0	0	1	0	0	0	0	0	0	0	0	32	0	0	0	0	25	2	0	3	2	0	0	0	0	0	0	0	0	0	0	0	0	0	0	0	0	0	0	0	3	0	2	0	0	0	0	0	0	0
0	2	13	0	0	0	0	0	0	0	0	0	5	0	0	0	0	0	0	0	0	0	0	0	0	0	0	0	0	0	0	0	0	0	0	2	5	0	0	0	0	4	6	0	0	0	0	0	0	0
0	0	0	2	0	0	5	0	0	0	0	8	0	0	0	1	0	0	21	5	0	31	1	0	0	0	0	0	35	1	1	5	10	16	7	26	60	0	74	19	2	6	16	0	0	0	0	0	0	0
4	3	0	0	0	0	0	0	8	0	0	0	9	0	0	0	0	0	0	0	0	0	0	0	0	0	0	0	0	0	0	0	0	0	0	0	0	0	0	0	0	0	0	8	2	12	0	0	0	24
18	2	0	0	0	0	0	0	0	0	0	0	65	0	0	0	0	0	0	0	0	0	0	0	0	0	0	0	0	0	0	0	0	0	0	0	0	0	0	0	0	0	0	2	119	3	0	0	0	0
0	1	0	0	0	0	0	0	0	0	0	5	8	0	0	0	0	0	0	0	0	0	0	0	0	0	0	0	0	0	0	0	0	0	0	0	0	0	0	0	0	0	0	12	3	222	13	3	0	1
0	0	0	0	0	0	0	0	0	0	0	0	0	0	0	0	0	0	0	0	0	0	0	0	0	0	0	0	0	0	0	0	0	0	0	0	0	0	0	0	0	0	0	0	0	13	10	1	0	10
0	0	0	0	0	0	0	0	0	0	0	0	0	0	0	0	0	0	0	0	0	0	0	0	0	0	0	0	0	0	0	0	0	0	0	0	0	0	0	0	0	0	0	0	0	3	1	82	19	11
0	0	0	0	0	0	0	0	0	0	0	0	0	0	0	0	0	0	0	0	0	0	0	0	0	0	0	0	0	0	0	0	0	0	0	0	0	0	0	0	0	0	0	0	0	0	0	19	43	0
7	4	0	0	0	0	0	0	9	0	0	0	1	0	0	0	0	0	0	0	0	0	0	0	0	0	0	0	0	0	0	0	0	0	3	0	0	0	0	0	0	0	0	24	0	1	10	11	0	347
0	0	0	0	0	0	0	0	0	0	0	0	0	0	0	0	0	0	0	0	0	0	0	0	0	0	0	0	0	0	0	0	0	0	0	0	0	0	0	0	0	0	0	0	0	0	0	3	29	59
12	47	0	0	0	2	12	0	294	0	0	0	37	5	7	0	0	0	0	0	0	0	0	0	0	0	0	0	0	0	0	0	0	0	0	0	0	0	0	0	0	0	0	2	12	0	0	16	50	109
0	0	0	0	0	0	0	0	0	0	0	0	0	0	0	0	0	0	0	0	0	0	0	0	0	0	0	0	0	0	0	0	0	0	0	0	0	0	0	0	0	0	0	0	0	0	0	1	5	5
0	0	0	0	0	0	0	0	1	27	100	0	0	0	1	0	0	0	0	0	0	0	0	0	0	36	0	0	9	30	0	0	0	0	0	0	0	0	0	0	0	0	0	0	0	0	0	0	0	0
0	0	0	0	0	0	0	0	0	0	0	0	0	0	0	0	0	0	0	0	0	0	0	0	0	0	0	0	0	0	0	0	0	0	0	0	0	0	0	0	0	0	0	0	0	150	10	14	3	3
0	0	0	0	0	0	0	0	1	0	0	8	17	0	0	0	0	0	0	0	0	0	0	0	0	0	0	0	0	0	0	0	0	0	0	0	0	0	0	0	0	1	0	0	43	0	0	0	0	0
0	0	0	0	0	0	0	0	0	0	0	0	7	3	9	0	0	0	0	0	0	0	0	0	0	0	0	0	0	0	0	0	0	0	0	0	0	0	0	0	0	0	0	0	6	0	0	0	0	0
0	0	0	0	0	0	0	0	0	0	0	0	0	0	5	0	0	0	0	0	0	0	0	0	0	0	0	0	0	0	0	0	0	0	0	0	0	0	0	0	0	0	0	0	0	0	0	0	0	0
0	0	0	0	0	0	0	0	0	0	0	0	2	0	0	39	0	0	0	0	0	0	0	0	0	0	0	0	2	80	0	0	1	0	0	0	0	0	0	0	0	0	0	0	0	0	0	0	0	0
0	0	0	0	0	0	0	0	0	0	0	0	0	0	0	0	0	0	0	0	0	0	0	0	0	0	0	0	0	0	0	0	0	0	0	0	0	0	0	0	0	0	0	0	0	8	0	0	0	0
0	0	0	0	0	0	0	0	0	0	0	0	0	0	0	0	0	0	0	0	0	0	0	0	0	0	0	0	3	0	0	1	0	0	0	0	0	0	0	0	0	0	0	0	0	0	0	0	0	0
0	0	0	0	0	0	0	0	0	0	0	0	0	0	0	0	0	0	0	0	0	0	0	0	0	0	0	0	0	0	0	0	0	0	0	0	0	0	0	0	0	0	0	0	0	0	0	0	0	0
0	0	0	0	0	0	0	0	0	0	0	0	0	0	0	0	0	0	0	1	0	0	0	0	0	0	0	0	0	1	0	1	0	0	0	0	0	0	0	0	0	0	0	0	0	0	0	0	0	0
0	0	0	0	0	0	0	0	0	0	0	0	0	0	0	0	0	0	0	0	0	0	0	0	0	0	0	0	0	0	0	0	0	0	0	0	0	0	0	0	0	0	0	0	0	0	0	0	0	0
0	0	0	0	0	0	0	0	0	0	0	0	0	0	0	0	0	0	0	0	0	0	0	0	0	0	0	0	0	0	0	0	1	0	0	0	0	0	0	0	0	0	0	0	0	8	0	2	0	12
0	0	0	0	0	0	0	0	0	0	0	0	0	0	0	0	0	0	0	0	0	0	0	0	0	0	0	0	0	0	0	0	0	0	0	0	0	0	0	0	0	0	0	0	0	9	0	0	0	0
0	0	0	0	0	0	0	0	0	0	0	0	0	0	0	0	0	0	0	0	0	0	0	0	0	0	0	0	0	0	0	0	0	0	0	0	0	0	0	0	0	0	0	0	0	0	0	0	0	0
0	0	0	0	0	0	0	0	0	0	0	0	0	0	0	0	0	0	0	0	0	0	0	0	0	0	0	0	0	0	0	0	0	0	0	0	0	0	0	0	0	0	0	0	0	0	0	0	0	0
0	0	0	0	0	0	0	0	0	0	3	0	0	0	0	0	0	0	0	0	0	0	0	0	0	11	0	0	0	2	0	0	0	0	0	0	0	0	0	0	0	0	0	0	0	0	0	18	0	0
0	0	0	0	0	0	0	0	0	0	0	0	0	0	0	0	0	0	0	0	0	0	0	0	0	0	0	0	0	0	0	0	0	0	0	0	0	0	0	0	0	0	0	0	0	0	0	6	1	0
0	0	0	0	0	0	0	0	0	0	0	0	0	0	0	0	0	0	0	0	0	0	0	0	0	0	0	0	20	9	0	1	0	0	0	0	0	0	0	0	0	0	0	0	0	0	0	10	9	9
0	0	0	0	0	0	0	0	0	0	0	0	0	0	0	0	0	0	0	0	0	0	0	0	0	0	0	0	1	19	0	0	1	0	0	0	0	0	7	0	0	0	0	0	0	0	0	0	0	0
0	0	0	0	0	0	0	0	0	0	0	0	0	0	0	0	0	0	0	0	0	0	0	0	0	0	0	0	42	140	1	0	4	0	0	0	0	0	4	0	0	0	0	0	0	0	0	0	0	0
0	0	0	0	0	0	0	0	0	0	0	0	0	0	0	0	0	0	0	0	0	0	0	0	0	0	0	0	0	0	0	2	2	2	0	0	0	0	0	5	0	0	0	0	0	0	0	0	0	0
0	0	0	0	0	0	0	0	0	0	0	0	0	0	0	0	0	1	0	0	0	1	0	0	0	0	0	1	11	23	0	1	10	0	0	0	0	0	0	0	0	0	0	0	0	32	24	0	0	32
0	0	0	0	0	0	0	0	0	0	0	0	0	0	0	0	0	0	0	0	0	0	0	0	0	0	0	0	2	0	2	15	42	2	0	0	0	0	0	7	0	0	0	0	0	0	3	0	0	10
0	0	0	0	0	0	0	0	0	0	0	0	0	0	0	4	0	0	0	0	0	0	0	0	0	0	0	0	6	5	0	9	32	0	0	0	0	0	0	1	0	0	0	0	0	0	3	0	0	0
1	1	0	0	0	0	0	0	3	0	0	2	18	0	0	0	0	0	0	0	0	0	0	0	0	0	0	0	0	0	0	0	0	0	0	0	0	0	0	0	0	0	0	22	0	8	0	1	0	67
0	0	0	0	0	0	0	0	0	0	0	0	0	0	0	0	0	0	0	0	0	0	0	0	0	0	0	0	1	0	0	0	0	0	0	0	0	0	0	0	0	0	0	0	0	121	25	71	1	272
0	0	0	0	0	0	0	0	0	0	0	0	0	0	0	0	0	0	0	0	0	0	0	0	0	0	0	0	2	2	0	0	0	0	0	0	0	0	0	0	0	0	0	0	0	1	0	1	0	65
0	0	0	0	0	0	0	0	0	0	0	0	0	0	0	0	0	0	0	0	0	0	0	0	0	0	0	0	0	0	0	0	0	0	0	0	0	0	0	0	0	0	0	0	0	0	0	0	0	0
0	1	0	0	0	0	0	0	0	0	0	0	0	0	0	0	0	0	0	0	0	2	0	0	0	0	0	0	0	0	0	0	0	0	0	0	0	0	2	3	0	0	2	0	0	0	0	6	0	79
0	0	0	0	0	0	0	0	0	0	0	0	0	0	0	0	0	0	0	0	0	0	0	0	0	0	0	0	0	0	0	0	3	3	0	0	0	0	0	6	0	0	0	0	0	0	0	0	0	0
0	0	0	0	0	0	0	0	0	0	0	0	0	0	0	0	0	0	0	0	0	0	0	0	0	0	0	0	0	0	0	0	0	0	0	0	0	0	0	0	0	0	0	0	0	0	0	0	0	0
0	0	0	0	0	0	0	0	0	0	0	0	0	0	0	0	0	0	0	0	0	0	0	0	0	0	0	0	0	0	0	0	0	0	0	0	0	0	0	0	0	0	0	0	7	11	0	0	0	0
0	0	0	0	0	0	0	0	0	0	0	1	0	0	0	0	0	0	0	0	0	0	0	0	0	0	0	0	5	11	0	0	1	0	0	0	0	0	0	0	0	0	0	0	0	0	0	0	0	0
[truncated: 36 more columns]
