# Supplementary material for: Analyzing the effects of free water modeling by deep learning on diffusion MRI structural connectivity estimates in glioma patients
Source: PLoS One. 2020 Sep 25;15(9):e0239475. doi: 10.1371/journal.pone.0239475 (PMC7518620; doi:10.1371/journal.pone.0239475)
Supplement: S1 File — All utilized connectivity and length matrices as comma-separated csv files, and the free-water maps as nifti files. (ZIP) [file pone.0239475.s003.zip › S3/CMs/patients/det_boundary/vp9/fiberlengthmatrix_original.csv]

0	22	0	0	0	0	0	0	0	0	0	0	0	0	0	0	0	0	0	0	0	0	0	0	0	0	0	0	0	0	0	0	0	0	45	0	0	0	0	0	0	0	0	122	112	0	0	0	0	109
22	13	13	0	0	0	0	0	18	0	0	18	28	35	76	88	0	0	0	0	0	0	0	0	0	0	0	0	0	0	0	0	0	0	45	0	0	0	49	0	25	7	11	102	103	95	0	0	0	106
0	13	17	30	7	0	18	0	0	0	0	33	28	0	0	0	0	118	0	133	0	0	54	0	0	0	0	0	0	0	0	172	0	0	28	45	0	0	0	0	0	32	0	0	85	72	0	0	0	0
0	0	30	4	25	0	61	0	56	0	0	61	0	0	0	0	0	145	115	0	0	175	0	0	0	0	0	0	0	0	0	163	0	159	46	73	61	0	67	0	0	0	83	0	0	0	0	0	0	0
0	0	7	25	8	9	61	64	68	0	0	41	0	0	0	0	0	140	0	163	0	0	100	0	0	0	0	0	0	0	0	169	0	0	55	67	61	0	68	114	0	0	69	0	0	0	0	0	0	0
0	0	0	0	9	10	34	35	72	17	0	19	0	0	0	0	0	0	0	0	0	111	0	0	0	0	0	0	0	0	0	0	0	0	0	0	0	0	0	0	0	0	0	0	0	0	0	0	0	0
0	0	18	61	61	34	21	36	46	0	0	57	0	0	0	0	0	137	104	0	0	0	0	0	0	0	0	0	0	0	0	0	0	0	50	61	60	0	70	101	0	0	69	0	0	0	0	0	0	98
0	0	0	0	64	35	36	10	23	41	0	0	0	0	0	0	0	0	0	0	0	0	0	0	0	0	0	0	0	0	0	0	0	0	0	0	0	0	0	0	0	0	0	0	0	0	0	0	0	0
0	18	0	56	68	72	46	23	9	49	8	74	24	46	70	105	0	158	0	0	0	121	90	0	0	0	0	0	0	0	0	240	0	0	59	62	66	0	68	115	0	0	78	0	107	0	0	0	0	113
0	0	0	0	0	17	0	41	49	10	10	30	0	0	0	0	0	0	0	0	0	105	53	0	0	32	48	0	40	0	0	0	0	0	53	53	64	0	67	0	0	0	83	0	0	0	0	0	0	0
0	0	0	0	0	0	0	0	8	10	8	0	0	0	0	0	0	0	0	0	0	0	0	0	0	0	0	0	27	15	0	0	0	0	0	0	0	0	0	0	0	0	0	0	0	0	0	0	0	0
0	18	33	61	41	19	57	0	74	30	0	9	0	0	0	0	13	73	58	42	13	0	30	9	0	16	10	87	101	0	0	101	0	99	53	13	0	0	81	39	6	27	36	0	0	0	0	0	0	197
0	28	28	0	0	0	0	0	24	0	0	0	9	17	0	0	0	0	0	0	0	0	0	0	0	0	0	0	0	0	0	0	0	0	0	0	0	0	0	0	0	0	0	0	47	35	0	0	0	0
0	35	0	0	0	0	0	0	46	0	0	0	17	9	37	69	0	0	0	0	0	0	0	0	0	0	0	0	0	98	0	0	0	0	0	0	0	0	0	0	0	0	0	0	0	0	0	0	0	68
0	76	0	0	0	0	0	0	70	0	0	0	0	37	9	14	0	0	0	0	0	0	0	0	0	0	0	0	0	55	0	0	0	0	0	0	0	0	0	0	0	0	0	0	0	0	0	0	0	0
0	88	0	0	0	0	0	0	105	0	0	0	0	69	14	11	0	0	28	0	0	0	0	0	0	0	0	0	0	33	78	83	61	31	0	0	0	0	0	15	0	0	0	0	0	0	0	0	0	0
0	0	0	0	0	0	0	0	0	0	0	13	0	0	0	0	4	7	7	0	9	0	0	0	0	0	0	0	0	0	0	0	0	56	0	0	0	0	0	18	12	0	0	0	0	0	0	0	0	0
0	0	118	145	140	0	137	0	158	0	0	73	0	0	0	0	7	12	15	29	49	85	88	0	0	0	0	0	0	0	0	36	22	20	43	0	0	0	0	55	21	80	78	0	0	0	0	0	0	0
0	0	0	115	0	0	104	0	0	0	0	58	0	0	0	28	7	15	11	0	0	0	0	0	0	0	0	0	0	91	0	0	0	34	0	0	0	0	0	16	0	62	0	0	0	0	0	0	0	0
0	0	133	0	163	0	0	0	0	0	0	42	0	0	0	0	0	29	0	18	11	14	110	0	0	105	0	99	107	0	0	37	0	0	0	0	0	0	0	46	67	63	78	0	0	0	0	0	0	0
0	0	0	0	0	0	0	0	0	0	0	13	0	0	0	0	9	49	0	11	5	0	10	0	0	0	0	0	0	0	0	0	0	0	0	0	0	0	0	43	28	0	61	0	0	0	0	0	0	0
0	0	0	175	0	111	0	0	121	105	0	0	0	0	0	0	0	85	0	14	0	12	50	0	31	0	65	32	113	0	0	89	0	0	0	0	0	0	0	0	0	0	0	0	0	0	0	0	0	0
0	0	54	0	100	0	0	0	90	53	0	30	0	0	0	0	0	88	0	110	10	50	13	28	24	0	18	65	88	0	0	115	0	0	0	0	0	0	0	43	0	0	0	0	0	0	0	0	0	0
0	0	0	0	0	0	0	0	0	0	0	9	0	0	0	0	0	0	0	0	0	0	28	7	0	0	24	0	0	0	0	0	0	0	0	0	0	0	0	0	0	0	0	0	0	0	0	0	0	0
0	0	0	0	0	0	0	0	0	0	0	0	0	0	0	0	0	0	0	0	0	31	24	0	14	0	41	0	0	0	0	0	0	0	0	0	0	0	0	0	0	0	0	0	0	0	0	0	0	0
0	0	0	0	0	0	0	0	0	32	0	16	0	0	0	0	0	0	0	105	0	0	0	0	0	14	27	0	45	0	0	0	0	0	0	58	69	0	62	0	0	0	78	0	0	0	0	0	0	0
0	0	0	0	0	0	0	0	0	48	0	10	0	0	0	0	0	0	0	0	0	65	18	24	41	27	8	18	46	0	0	0	0	0	0	32	0	0	0	0	0	0	0	0	0	0	0	0	0	0
0	0	0	0	0	0	0	0	0	0	0	87	0	0	0	0	0	0	0	99	0	32	65	0	0	0	18	9	90	35	0	5	0	0	0	82	0	0	0	0	0	0	0	0	0	0	0	0	0	0
0	0	0	0	0	0	0	0	0	40	27	101	0	0	0	0	0	0	0	107	0	113	88	0	0	45	46	90	10	12	8	27	0	0	0	68	81	0	74	0	0	0	83	0	0	0	0	0	0	0
0	0	0	0	0	0	0	0	0	0	15	0	0	98	55	33	0	0	91	0	0	0	0	0	0	0	0	35	12	15	25	14	15	5	0	0	0	0	59	0	0	0	0	0	0	0	0	0	0	0
0	0	0	0	0	0	0	0	0	0	0	0	0	0	0	78	0	0	0	0	0	0	0	0	0	0	0	0	8	25	13	13	13	46	0	109	95	0	92	0	0	0	0	0	0	0	0	0	0	0
0	0	172	163	169	0	0	0	240	0	0	101	0	0	0	83	0	36	0	37	0	89	115	0	0	0	0	5	27	14	13	8	7	24	103	94	134	0	82	0	104	0	109	0	0	0	0	0	0	0
0	0	0	0	0	0	0	0	0	0	0	0	0	0	0	61	0	22	0	0	0	0	0	0	0	0	0	0	0	15	13	7	8	15	0	0	0	0	0	0	0	0	0	0	0	0	0	0	0	0
0	0	0	159	0	0	0	0	0	0	0	99	0	0	0	31	56	20	34	0	0	0	0	0	0	0	0	0	0	5	46	24	15	17	0	0	0	0	88	51	0	0	0	0	0	0	0	0	0	0
45	45	28	46	55	0	50	0	59	53	0	53	0	0	0	0	0	43	0	0	0	0	0	0	0	0	0	0	0	0	0	103	0	0	8	0	0	0	11	0	0	0	0	0	65	0	0	0	0	0
0	0	45	73	67	0	61	0	62	53	0	13	0	0	0	0	0	0	0	0	0	0	0	0	0	58	32	82	68	0	109	94	0	0	0	22	8	0	23	29	4	23	19	0	0	0	0	0	0	169
0	0	0	61	61	0	60	0	66	64	0	0	0	0	0	0	0	0	0	0	0	0	0	0	0	69	0	0	81	0	95	134	0	0	0	8	0	0	0	0	11	0	7	0	0	0	0	0	0	0
0	0	0	0	0	0	0	0	0	0	0	0	0	0	0	0	0	0	0	0	0	0	0	0	0	0	0	0	0	0	0	0	0	0	0	0	0	0	0	0	0	0	0	0	0	0	0	0	0	0
0	49	0	67	68	0	70	0	68	67	0	81	0	0	0	0	0	0	0	0	0	0	0	0	0	62	0	0	74	59	92	82	0	88	11	23	0	0	8	12	0	10	21	0	0	0	0	0	0	0
0	0	0	0	114	0	101	0	115	0	0	39	0	0	0	15	18	55	16	46	43	0	43	0	0	0	0	0	0	0	0	0	0	51	0	29	0	0	12	17	11	52	40	0	0	0	0	0	0	0
0	25	0	0	0	0	0	0	0	0	0	6	0	0	0	0	12	21	0	67	28	0	0	0	0	0	0	0	0	0	0	104	0	0	0	4	11	0	0	11	7	20	11	0	0	0	0	0	0	0
0	7	32	0	0	0	0	0	0	0	0	27	0	0	0	0	0	80	62	63	0	0	0	0	0	0	0	0	0	0	0	0	0	0	0	23	0	0	10	52	20	2	0	0	0	0	0	0	0	0
0	11	0	83	69	0	69	0	78	83	0	36	0	0	0	0	0	78	0	78	61	0	0	0	0	78	0	0	83	0	0	109	0	0	0	19	7	0	21	40	11	0	4	0	0	0	0	0	0	0
122	102	0	0	0	0	0	0	0	0	0	0	0	0	0	0	0	0	0	0	0	0	0	0	0	0	0	0	0	0	0	0	0	0	0	0	0	0	0	0	0	0	0	11	0	0	0	0	0	12
112	103	85	0	0	0	0	0	107	0	0	0	47	0	0	0	0	0	0	0	0	0	0	0	0	0	0	0	0	0	0	0	0	0	65	0	0	0	0	0	0	0	0	0	11	8	0	0	0	7
0	95	72	0	0	0	0	0	0	0	0	0	35	0	0	0	0	0	0	0	0	0	0	0	0	0	0	0	0	0	0	0	0	0	0	0	0	0	0	0	0	0	0	0	8	23	10	16	0	30
0	0	0	0	0	0	0	0	0	0	0	0	0	0	0	0	0	0	0	0	0	0	0	0	0	0	0	0	0	0	0	0	0	0	0	0	0	0	0	0	0	0	0	0	0	10	5	4	0	28
0	0	0	0	0	0	0	0	0	0	0	0	0	0	0	0	0	0	0	0	0	0	0	0	0	0	0	0	0	0	0	0	0	0	0	0	0	0	0	0	0	0	0	0	0	16	4	6	14	39
0	0	0	0	0	0	0	0	0	0	0	0	0	0	0	0	0	0	0	0	0	0	0	0	0	0	0	0	0	0	0	0	0	0	0	0	0	0	0	0	0	0	0	0	0	0	0	14	10	52
109	106	0	0	0	0	98	0	113	0	0	197	0	68	0	0	0	0	0	0	0	0	0	0	0	0	0	0	0	0	0	0	0	0	0	169	0	0	0	0	0	0	0	12	7	30	28	39	52	22
0	0	0	0	0	0	0	0	0	0	0	0	0	0	0	0	0	0	0	0	0	0	0	0	0	0	0	0	0	0	0	0	0	0	0	0	0	0	0	0	0	0	0	0	0	0	0	69	39	32
118	0	0	0	0	0	118	0	103	0	0	0	0	44	0	0	0	0	0	0	0	0	0	0	0	0	0	0	0	0	0	0	0	0	109	0	0	0	123	0	0	0	0	3	21	0	51	59	64	27
0	0	0	0	0	0	0	0	117	0	0	0	0	0	0	0	0	0	0	0	0	0	0	0	0	0	0	0	0	0	0	0	0	0	0	0	0	0	0	0	0	0	0	0	0	0	0	0	7	64
0	0	0	0	0	0	0	0	99	124	93	0	0	0	0	0	0	0	0	0	0	0	0	0	0	125	0	0	0	94	0	0	0	0	0	0	0	0	0	0	0	0	0	0	0	0	0	0	0	0
0	0	0	0	0	0	0	0	0	0	0	0	52	0	0	0	0	0	0	0	0	0	0	0	0	0	0	0	0	0	0	0	0	0	0	0	0	0	0	0	0	0	0	0	63	38	56	41	13	46
0	0	0	0	150	0	0	0	61	0	0	0	4	14	0	0	0	0	0	0	0	0	0	0	0	0	0	0	0	0	0	0	0	0	0	0	0	0	0	0	0	0	0	0	27	34	0	0	0	28
0	0	0	0	0	0	0	0	55	0	0	0	0	8	0	0	0	0	0	0	0	0	0	0	0	0	0	0	0	0	0	0	0	0	0	0	0	0	0	0	0	0	0	0	0	0	0	0	0	60
0	0	0	0	0	0	0	0	0	0	50	0	0	0	9	0	0	0	0	0	0	0	0	0	0	0	0	0	0	43	0	0	0	0	0	0	0	0	0	0	0	0	0	0	49	0	0	0	0	0
0	0	0	0	0	0	0	0	0	0	0	0	0	0	0	28	0	0	0	0	0	0	0	0	0	0	0	0	0	53	0	0	0	58	0	0	0	0	0	0	0	0	0	0	117	0	0	0	0	0
0	0	0	0	0	0	0	0	0	0	0	0	0	0	0	0	0	0	0	0	0	0	0	0	0	0	0	0	0	0	0	0	0	0	0	0	0	0	0	0	0	0	0	0	0	0	0	0	0	0
0	0	0	0	0	0	0	0	0	0	0	0	0	0	0	0	0	0	0	0	0	0	0	0	0	0	0	0	0	0	207	151	0	0	0	0	0	0	0	0	0	0	0	159	0	0	0	0	0	145
0	0	0	0	0	0	0	0	0	0	0	0	0	0	0	0	0	0	0	0	0	0	0	0	0	0	0	0	0	0	0	0	0	0	0	0	0	0	0	0	0	0	0	0	0	0	0	0	0	0
0	0	0	0	0	0	0	0	0	0	0	0	0	0	0	0	0	0	0	0	0	0	0	0	0	0	0	0	0	0	0	0	0	0	0	0	0	0	0	0	0	0	0	0	0	0	0	0	0	112
0	0	0	0	0	0	0	0	0	0	0	0	0	0	0	0	0	0	0	0	0	0	0	0	0	0	0	0	0	0	0	0	0	0	0	0	0	0	0	0	0	0	0	0	95	88	0	0	0	0
0	0	0	0	0	0	0	0	0	0	0	0	0	0	0	0	0	0	0	0	0	0	0	0	0	0	0	0	0	0	0	0	0	0	0	0	0	0	0	0	0	0	0	0	0	0	0	0	0	0
0	0	0	0	0	0	0	0	0	0	0	0	0	0	0	0	0	0	0	0	0	0	0	0	0	0	0	0	0	0	0	231	0	225	0	0	0	0	0	0	0	0	0	0	90	71	0	0	0	93
0	0	0	0	0	0	0	0	0	0	0	0	0	0	0	0	0	0	0	0	0	0	0	0	0	0	0	0	0	0	0	0	0	0	0	0	0	0	0	0	0	0	0	0	0	0	0	0	0	0
0	0	0	0	0	0	0	0	0	0	0	0	0	0	0	0	0	0	0	0	0	0	0	0	0	0	0	0	0	0	0	0	0	0	0	0	0	0	0	0	0	0	0	0	0	0	0	0	95	0
0	0	0	0	0	0	0	0	0	135	120	0	0	0	0	0	0	0	0	0	0	0	0	0	0	136	0	0	0	0	0	0	0	0	0	0	0	0	0	0	0	0	0	0	0	0	0	0	0	0
0	0	0	0	0	0	0	0	0	0	0	0	0	0	0	0	0	0	0	0	0	0	0	0	0	0	0	0	0	0	0	0	0	0	0	0	0	0	0	0	0	0	0	0	0	0	0	0	85	0
0	0	0	0	0	0	0	0	0	0	0	0	0	0	0	0	0	0	0	0	0	0	0	0	0	0	0	0	0	0	0	0	0	0	0	0	0	0	0	0	0	0	0	0	0	0	0	0	83	108
0	0	0	257	0	0	0	0	0	0	0	0	0	0	0	86	0	135	0	0	0	0	0	0	0	0	0	0	134	115	176	181	153	191	0	0	0	0	0	0	0	0	0	0	0	0	0	0	0	166
0	0	0	0	0	0	0	0	0	0	90	0	0	0	0	60	0	0	0	0	0	0	0	0	0	0	0	0	125	101	0	0	0	0	0	0	0	0	99	0	0	0	0	0	117	0	0	0	0	0
0	0	0	0	0	0	0	0	0	0	0	0	0	0	0	88	0	0	0	0	0	0	0	0	0	0	0	0	0	0	171	178	144	0	0	0	0	0	0	0	0	0	0	0	0	0	0	0	0	0
0	0	0	0	0	0	0	0	0	0	0	0	0	0	0	0	0	0	0	0	0	0	0	0	0	0	0	0	0	0	0	180	0	0	0	0	0	0	0	0	0	0	0	179	0	183	168	165	0	168
0	0	0	0	0	0	0	0	0	0	0	0	0	0	0	89	0	0	0	0	0	0	0	0	0	0	0	0	0	130	189	177	0	131	0	0	0	0	0	0	0	0	0	0	0	0	0	0	0	177
0	0	0	0	0	0	0	0	0	0	0	0	0	0	0	98	0	0	0	0	0	0	0	0	0	0	0	0	0	128	0	144	0	0	0	0	0	0	0	0	0	0	0	135	0	0	0	0	0	135
0	0	0	0	0	0	0	0	0	0	0	0	0	0	0	0	0	0	0	0	0	0	0	0	0	0	0	0	0	0	0	0	0	0	0	0	0	0	0	0	0	0	0	42	31	35	48	0	0	48
0	0	0	0	0	0	0	0	0	0	0	0	0	0	0	0	0	0	0	0	0	0	0	0	0	0	0	0	0	0	0	0	0	0	0	0	0	0	0	0	0	0	0	55	51	37	45	41	0	49
0	0	0	0	0	0	0	0	0	0	0	0	0	0	0	0	0	0	0	0	0	0	0	0	0	0	0	0	0	0	0	0	0	0	0	0	0	0	0	0	0	0	0	0	0	66	57	55	0	58
0	0	0	0	0	0	0	0	0	0	0	0	0	0	0	0	0	0	0	0	0	0	0	0	0	0	0	0	0	0	0	0	0	0	0	0	0	0	0	0	0	0	0	0	0	0	0	0	0	0
0	0	0	0	0	0	0	0	0	0	0	0	0	0	0	18	0	0	0	0	0	0	0	0	0	0	0	0	123	124	0	105	101	0	0	0	0	0	17	32	0	0	14	0	0	27	67	62	0	70
0	0	0	0	0	0	0	0	0	0	0	0	0	0	0	21	0	129	0	0	0	0	0	0	0	0	0	0	0	152	0	113	0	0	0	0	0	0	0	0	0	0	0	0	0	0	0	0	0	90
0	0	0	0	0	0	0	0	0	0	0	0	0	0	0	0	0	0	0	0	0	0	0	0	0	0	0	0	0	0	0	0	0	0	0	0	0	0	0	0	0	0	0	0	16	0	0	0	0	0
0	0	0	0	0	0	0	0	0	0	0	0	0	0	0	0	0	0	0	0	0	0	0	0	0	0	0	0	0	0	0	0	0	0	0	0	0	0	0	0	0	0	0	0	19	10	0	0	0	0
0	0	0	0	0	0	0	0	0	0	0	0	0	0	0	0	0	0	0	0	0	0	0	0	0	0	0	0	0	0	0	0	0	0	0	0	0	0	0	0	0	0	0	0	11	5	0	70	0	86
[truncated: 36 more columns]
