# Supplementary material for: Analyzing the effects of free water modeling by deep learning on diffusion MRI structural connectivity estimates in glioma patients
Source: PLoS One. 2020 Sep 25;15(9):e0239475. doi: 10.1371/journal.pone.0239475 (PMC7518620; doi:10.1371/journal.pone.0239475)
Supplement: S1 File — All utilized connectivity and length matrices as comma-separated csv files, and the free-water maps as nifti files. (ZIP) [file pone.0239475.s003.zip › S3/CMs/patients/det_boundary/vp9/cm_original.csv]

0	1	0	0	0	0	0	0	0	0	0	0	0	0	0	0	0	0	0	0	0	0	0	0	0	0	0	0	0	0	0	0	0	0	11	0	0	0	0	0	0	0	0	4	61	0	0	0	0	30
1	118	13	0	0	0	0	0	5	0	0	7	81	20	4	2	0	0	0	0	0	0	0	0	0	0	0	0	0	0	0	0	0	0	12	0	0	0	3	0	2	12	10	5	235	5	0	0	0	7
0	13	220	17	5	0	5	0	0	0	0	40	16	0	0	0	0	10	0	3	0	0	1	0	0	0	0	0	0	0	0	2	0	0	38	14	0	0	0	0	0	26	0	0	29	2	0	0	0	0
0	0	17	10	1	0	9	0	1	0	0	31	0	0	0	0	0	25	1	0	0	1	0	0	0	0	0	0	0	0	0	24	0	7	5	29	1	0	22	0	0	0	9	0	0	0	0	0	0	0
0	0	5	1	26	16	4	2	97	0	0	22	0	0	0	0	0	68	0	3	0	0	3	0	0	0	0	0	0	0	0	40	0	0	23	57	12	0	45	2	0	0	5	0	0	0	0	0	0	0
0	0	0	0	16	77	30	241	116	19	0	30	0	0	0	0	0	0	0	0	0	1	0	0	0	0	0	0	0	0	0	0	0	0	0	0	0	0	0	0	0	0	0	0	0	0	0	0	0	0
0	0	5	9	4	30	463	74	131	0	0	22	0	0	0	0	0	16	1	0	0	0	0	0	0	0	0	0	0	0	0	0	0	0	25	14	1	0	6	3	0	0	15	0	0	0	0	0	0	13
0	0	0	0	2	241	74	75	53	120	0	0	0	0	0	0	0	0	0	0	0	0	0	0	0	0	0	0	0	0	0	0	0	0	0	0	0	0	0	0	0	0	0	0	0	0	0	0	0	0
0	5	0	1	97	116	131	53	235	77	3	53	22	118	21	26	0	2	0	0	0	1	3	0	0	0	0	0	0	0	0	1	0	0	13	120	44	0	109	1	0	0	23	0	6	0	0	0	0	25
0	0	0	0	0	19	0	120	77	108	14	18	0	0	0	0	0	0	0	0	0	26	6	0	0	104	30	0	1	0	0	0	0	0	2	111	125	0	63	0	0	0	37	0	0	0	0	0	0	0
0	0	0	0	0	0	0	0	3	14	99	0	0	0	0	0	0	0	0	0	0	0	0	0	0	0	0	0	12	25	0	0	0	0	0	0	0	0	0	0	0	0	0	0	0	0	0	0	0	0
0	7	40	31	22	30	22	0	53	18	0	84	0	0	0	0	3	79	8	29	34	0	103	6	0	5	21	5	8	0	0	75	0	4	3	33	0	0	1	28	2	35	35	0	0	0	0	0	0	2
0	81	16	0	0	0	0	0	22	0	0	0	57	28	0	0	0	0	0	0	0	0	0	0	0	0	0	0	0	0	0	0	0	0	0	0	0	0	0	0	0	0	0	0	22	1	0	0	0	0
0	20	0	0	0	0	0	0	118	0	0	0	28	15	98	16	0	0	0	0	0	0	0	0	0	0	0	0	0	10	0	0	0	0	0	0	0	0	0	0	0	0	0	0	0	0	0	0	0	1
0	4	0	0	0	0	0	0	21	0	0	0	0	98	39	41	0	0	0	0	0	0	0	0	0	0	0	0	0	28	0	0	0	0	0	0	0	0	0	0	0	0	0	0	0	0	0	0	0	0
0	2	0	0	0	0	0	0	26	0	0	0	0	16	41	98	0	0	58	0	0	0	0	0	0	0	0	0	0	90	75	30	19	227	0	0	0	0	0	2	0	0	0	0	0	0	0	0	0	0
0	0	0	0	0	0	0	0	0	0	0	3	0	0	0	0	14	9	12	0	9	0	0	0	0	0	0	0	0	0	0	0	0	11	0	0	0	0	0	28	23	0	0	0	0	0	0	0	0	0
0	0	10	25	68	0	16	0	2	0	0	79	0	0	0	0	9	305	1	81	17	22	35	0	0	0	0	0	0	0	0	223	3	42	1	0	0	0	0	51	22	12	9	0	0	0	0	0	0	0
0	0	0	1	0	0	1	0	0	0	0	8	0	0	0	58	12	1	39	0	0	0	0	0	0	0	0	0	0	1	0	0	0	24	0	0	0	0	0	54	0	6	0	0	0	0	0	0	0	0
0	0	3	0	3	0	0	0	0	0	0	29	0	0	0	0	0	81	0	538	6	59	4	0	0	13	0	11	15	0	0	58	0	0	0	0	0	0	0	7	1	7	11	0	0	0	0	0	0	0
0	0	0	0	0	0	0	0	0	0	0	34	0	0	0	0	9	17	0	6	15	0	2	0	0	0	0	0	0	0	0	0	0	0	0	0	0	0	0	2	19	0	1	0	0	0	0	0	0	0
0	0	0	1	0	1	0	0	1	26	0	0	0	0	0	0	0	22	0	59	0	187	45	0	63	0	133	56	106	0	0	36	0	0	0	0	0	0	0	0	0	0	0	0	0	0	0	0	0	0
0	0	1	0	3	0	0	0	3	6	0	103	0	0	0	0	0	35	0	4	2	45	202	2	43	0	47	24	26	0	0	63	0	0	0	0	0	0	0	8	0	0	0	0	0	0	0	0	0	0
0	0	0	0	0	0	0	0	0	0	0	6	0	0	0	0	0	0	0	0	0	0	2	16	0	0	3	0	0	0	0	0	0	0	0	0	0	0	0	0	0	0	0	0	0	0	0	0	0	0
0	0	0	0	0	0	0	0	0	0	0	0	0	0	0	0	0	0	0	0	0	63	43	0	61	0	71	0	0	0	0	0	0	0	0	0	0	0	0	0	0	0	0	0	0	0	0	0	0	0
0	0	0	0	0	0	0	0	0	104	0	5	0	0	0	0	0	0	0	13	0	0	0	0	0	181	57	0	34	0	0	0	0	0	0	135	57	0	19	0	0	0	12	0	0	0	0	0	0	0
0	0	0	0	0	0	0	0	0	30	0	21	0	0	0	0	0	0	0	0	0	133	47	3	71	57	145	83	275	0	0	0	0	0	0	73	0	0	0	0	0	0	0	0	0	0	0	0	0	0
0	0	0	0	0	0	0	0	0	0	0	5	0	0	0	0	0	0	0	11	0	56	24	0	0	0	83	211	238	37	0	4	0	0	0	1	0	0	0	0	0	0	0	0	0	0	0	0	0	0
0	0	0	0	0	0	0	0	0	1	12	8	0	0	0	0	0	0	0	15	0	106	26	0	0	34	275	238	294	125	52	40	0	0	0	59	29	0	58	0	0	0	61	0	0	0	0	0	0	0
0	0	0	0	0	0	0	0	0	0	25	0	0	10	28	90	0	0	1	0	0	0	0	0	0	0	0	37	125	235	44	25	52	1	0	0	0	0	1	0	0	0	0	0	0	0	0	0	0	0
0	0	0	0	0	0	0	0	0	0	0	0	0	0	0	75	0	0	0	0	0	0	0	0	0	0	0	0	52	44	36	35	109	194	0	3	1	0	4	0	0	0	0	0	0	0	0	0	0	0
0	0	2	24	40	0	0	0	1	0	0	75	0	0	0	30	0	223	0	58	0	36	63	0	0	0	0	4	40	25	35	126	6	131	2	55	3	0	26	0	14	0	2	0	0	0	0	0	0	0
0	0	0	0	0	0	0	0	0	0	0	0	0	0	0	19	0	3	0	0	0	0	0	0	0	0	0	0	0	52	109	6	56	188	0	0	0	0	0	0	0	0	0	0	0	0	0	0	0	0
0	0	0	7	0	0	0	0	0	0	0	4	0	0	0	227	11	42	24	0	0	0	0	0	0	0	0	0	0	1	194	131	188	223	0	0	0	0	4	80	0	0	0	0	0	0	0	0	0	0
11	12	38	5	23	0	25	0	13	2	0	3	0	0	0	0	0	1	0	0	0	0	0	0	0	0	0	0	0	0	0	2	0	0	42	0	0	0	81	0	0	0	0	0	7	0	0	0	0	0
0	0	14	29	57	0	14	0	120	111	0	33	0	0	0	0	0	0	0	0	0	0	0	0	0	135	73	1	59	0	3	55	0	0	0	35	19	0	18	8	4	2	52	0	0	0	0	0	0	4
0	0	0	1	12	0	1	0	44	125	0	0	0	0	0	0	0	0	0	0	0	0	0	0	0	57	0	0	29	0	1	3	0	0	0	19	0	0	0	0	1	0	56	0	0	0	0	0	0	0
0	0	0	0	0	0	0	0	0	0	0	0	0	0	0	0	0	0	0	0	0	0	0	0	0	0	0	0	0	0	0	0	0	0	0	0	0	0	0	0	0	0	0	0	0	0	0	0	0	0
0	3	0	22	45	0	6	0	109	63	0	1	0	0	0	0	0	0	0	0	0	0	0	0	0	19	0	0	58	1	4	26	0	4	81	18	0	0	34	41	0	5	26	0	0	0	0	0	0	0
0	0	0	0	2	0	3	0	1	0	0	28	0	0	0	2	28	51	54	7	2	0	8	0	0	0	0	0	0	0	0	0	0	80	0	8	0	0	41	50	14	3	25	0	0	0	0	0	0	0
0	2	0	0	0	0	0	0	0	0	0	2	0	0	0	0	23	22	0	1	19	0	0	0	0	0	0	0	0	0	0	14	0	0	0	4	1	0	0	14	3	1	48	0	0	0	0	0	0	0
0	12	26	0	0	0	0	0	0	0	0	35	0	0	0	0	0	12	6	7	0	0	0	0	0	0	0	0	0	0	0	0	0	0	0	2	0	0	5	3	1	2	0	0	0	0	0	0	0	0
0	10	0	9	5	0	15	0	23	37	0	35	0	0	0	0	0	9	0	11	1	0	0	0	0	12	0	0	61	0	0	2	0	0	0	52	56	0	26	25	48	0	22	0	0	0	0	0	0	0
4	5	0	0	0	0	0	0	0	0	0	0	0	0	0	0	0	0	0	0	0	0	0	0	0	0	0	0	0	0	0	0	0	0	0	0	0	0	0	0	0	0	0	2	0	0	0	0	0	2
61	235	29	0	0	0	0	0	6	0	0	0	22	0	0	0	0	0	0	0	0	0	0	0	0	0	0	0	0	0	0	0	0	0	7	0	0	0	0	0	0	0	0	0	100	18	0	0	0	7
0	5	2	0	0	0	0	0	0	0	0	0	1	0	0	0	0	0	0	0	0	0	0	0	0	0	0	0	0	0	0	0	0	0	0	0	0	0	0	0	0	0	0	0	18	344	9	17	0	49
0	0	0	0	0	0	0	0	0	0	0	0	0	0	0	0	0	0	0	0	0	0	0	0	0	0	0	0	0	0	0	0	0	0	0	0	0	0	0	0	0	0	0	0	0	9	17	4	0	17
0	0	0	0	0	0	0	0	0	0	0	0	0	0	0	0	0	0	0	0	0	0	0	0	0	0	0	0	0	0	0	0	0	0	0	0	0	0	0	0	0	0	0	0	0	17	4	46	28	53
0	0	0	0	0	0	0	0	0	0	0	0	0	0	0	0	0	0	0	0	0	0	0	0	0	0	0	0	0	0	0	0	0	0	0	0	0	0	0	0	0	0	0	0	0	0	0	28	54	60
30	7	0	0	0	0	13	0	25	0	0	2	0	1	0	0	0	0	0	0	0	0	0	0	0	0	0	0	0	0	0	0	0	0	0	4	0	0	0	0	0	0	0	2	7	49	17	53	60	539
0	0	0	0	0	0	0	0	0	0	0	0	0	0	0	0	0	0	0	0	0	0	0	0	0	0	0	0	0	0	0	0	0	0	0	0	0	0	0	0	0	0	0	0	0	0	0	1	73	39
33	0	0	0	0	0	10	0	376	0	0	0	0	1	0	0	0	0	0	0	0	0	0	0	0	0	0	0	0	0	0	0	0	0	2	0	0	0	3	0	0	0	0	1	4	0	1	55	80	102
0	0	0	0	0	0	0	0	2	0	0	0	0	0	0	0	0	0	0	0	0	0	0	0	0	0	0	0	0	0	0	0	0	0	0	0	0	0	0	0	0	0	0	0	0	0	0	0	11	6
0	0	0	0	0	0	0	0	40	67	88	0	0	0	0	0	0	0	0	0	0	0	0	0	0	8	0	0	0	1	0	0	0	0	0	0	0	0	0	0	0	0	0	0	0	0	0	0	0	0
0	0	0	0	0	0	0	0	0	0	0	0	1	0	0	0	0	0	0	0	0	0	0	0	0	0	0	0	0	0	0	0	0	0	0	0	0	0	0	0	0	0	0	0	15	63	9	30	13	28
0	0	0	0	1	0	0	0	9	0	0	0	60	10	0	0	0	0	0	0	0	0	0	0	0	0	0	0	0	0	0	0	0	0	0	0	0	0	0	0	0	0	0	0	98	1	0	0	0	5
0	0	0	0	0	0	0	0	40	0	0	0	0	39	0	0	0	0	0	0	0	0	0	0	0	0	0	0	0	0	0	0	0	0	0	0	0	0	0	0	0	0	0	0	0	0	0	0	0	2
0	0	0	0	0	0	0	0	0	0	1	0	0	0	2	0	0	0	0	0	0	0	0	0	0	0	0	0	0	5	0	0	0	0	0	0	0	0	0	0	0	0	0	0	3	0	0	0	0	0
0	0	0	0	0	0	0	0	0	0	0	0	0	0	0	57	0	0	0	0	0	0	0	0	0	0	0	0	0	5	0	0	0	3	0	0	0	0	0	0	0	0	0	0	1	0	0	0	0	0
0	0	0	0	0	0	0	0	0	0	0	0	0	0	0	0	0	0	0	0	0	0	0	0	0	0	0	0	0	0	0	0	0	0	0	0	0	0	0	0	0	0	0	0	0	0	0	0	0	0
0	0	0	0	0	0	0	0	0	0	0	0	0	0	0	0	0	0	0	0	0	0	0	0	0	0	0	0	0	0	1	1	0	0	0	0	0	0	0	0	0	0	0	1	0	0	0	0	0	112
0	0	0	0	0	0	0	0	0	0	0	0	0	0	0	0	0	0	0	0	0	0	0	0	0	0	0	0	0	0	0	0	0	0	0	0	0	0	0	0	0	0	0	0	0	0	0	0	0	0
0	0	0	0	0	0	0	0	0	0	0	0	0	0	0	0	0	0	0	0	0	0	0	0	0	0	0	0	0	0	0	0	0	0	0	0	0	0	0	0	0	0	0	0	0	0	0	0	0	15
0	0	0	0	0	0	0	0	0	0	0	0	0	0	0	0	0	0	0	0	0	0	0	0	0	0	0	0	0	0	0	0	0	0	0	0	0	0	0	0	0	0	0	0	6	23	0	0	0	0
0	0	0	0	0	0	0	0	0	0	0	0	0	0	0	0	0	0	0	0	0	0	0	0	0	0	0	0	0	0	0	0	0	0	0	0	0	0	0	0	0	0	0	0	0	0	0	0	0	0
0	0	0	0	0	0	0	0	0	0	0	0	0	0	0	0	0	0	0	0	0	0	0	0	0	0	0	0	0	0	0	2	0	1	0	0	0	0	0	0	0	0	0	0	1	42	0	0	0	16
0	0	0	0	0	0	0	0	0	0	0	0	0	0	0	0	0	0	0	0	0	0	0	0	0	0	0	0	0	0	0	0	0	0	0	0	0	0	0	0	0	0	0	0	0	0	0	0	0	0
0	0	0	0	0	0	0	0	0	0	0	0	0	0	0	0	0	0	0	0	0	0	0	0	0	0	0	0	0	0	0	0	0	0	0	0	0	0	0	0	0	0	0	0	0	0	0	0	1	0
0	0	0	0	0	0	0	0	0	8	1	0	0	0	0	0	0	0	0	0	0	0	0	0	0	5	0	0	0	0	0	0	0	0	0	0	0	0	0	0	0	0	0	0	0	0	0	0	0	0
0	0	0	0	0	0	0	0	0	0	0	0	0	0	0	0	0	0	0	0	0	0	0	0	0	0	0	0	0	0	0	0	0	0	0	0	0	0	0	0	0	0	0	0	0	0	0	0	4	0
0	0	0	0	0	0	0	0	0	0	0	0	0	0	0	0	0	0	0	0	0	0	0	0	0	0	0	0	0	0	0	0	0	0	0	0	0	0	0	0	0	0	0	0	0	0	0	0	23	26
0	0	0	1	0	0	0	0	0	0	0	0	0	0	0	74	0	1	0	0	0	0	0	0	0	0	0	0	74	108	36	29	27	1	0	0	0	0	0	0	0	0	0	0	0	0	0	0	0	4
0	0	0	0	0	0	0	0	0	0	34	0	0	0	0	18	0	0	0	0	0	0	0	0	0	0	0	0	190	176	0	0	0	0	0	0	0	0	1	0	0	0	0	0	6	0	0	0	0	0
0	0	0	0	0	0	0	0	0	0	0	0	0	0	0	18	0	0	0	0	0	0	0	0	0	0	0	0	0	0	4	6	8	0	0	0	0	0	0	0	0	0	0	0	0	0	0	0	0	0
0	0	0	0	0	0	0	0	0	0	0	0	0	0	0	0	0	0	0	0	0	0	0	0	0	0	0	0	0	0	0	1	0	0	0	0	0	0	0	0	0	0	0	4	0	6	22	124	0	197
0	0	0	0	0	0	0	0	0	0	0	0	0	0	0	18	0	0	0	0	0	0	0	0	0	0	0	0	0	4	1	21	0	4	0	0	0	0	0	0	0	0	0	0	0	0	0	0	0	2
0	0	0	0	0	0	0	0	0	0	0	0	0	0	0	1	0	0	0	0	0	0	0	0	0	0	0	0	0	2	0	16	0	0	0	0	0	0	0	0	0	0	0	3	0	0	0	0	0	4
0	0	0	0	0	0	0	0	0	0	0	0	0	0	0	0	0	0	0	0	0	0	0	0	0	0	0	0	0	0	0	0	0	0	0	0	0	0	0	0	0	0	0	21	25	7	1	0	0	112
0	0	0	0	0	0	0	0	0	0	0	0	0	0	0	0	0	0	0	0	0	0	0	0	0	0	0	0	0	0	0	0	0	0	0	0	0	0	0	0	0	0	0	10	4	7	4	29	0	57
0	0	0	0	0	0	0	0	0	0	0	0	0	0	0	0	0	0	0	0	0	0	0	0	0	0	0	0	0	0	0	0	0	0	0	0	0	0	0	0	0	0	0	0	0	1	29	5	0	28
0	0	0	0	0	0	0	0	0	0	0	0	0	0	0	0	0	0	0	0	0	0	0	0	0	0	0	0	0	0	0	0	0	0	0	0	0	0	0	0	0	0	0	0	0	0	0	0	0	0
0	0	0	0	0	0	0	0	0	0	0	0	0	0	0	1	0	0	0	0	0	0	0	0	0	0	0	0	4	1	0	22	1	0	0	0	0	0	6	2	0	0	3	0	0	6	41	3	0	90
0	0	0	0	0	0	0	0	0	0	0	0	0	0	0	2	0	2	0	0	0	0	0	0	0	0	0	0	0	2	0	4	0	0	0	0	0	0	0	0	0	0	0	0	0	0	0	0	0	1
0	0	0	0	0	0	0	0	0	0	0	0	0	0	0	0	0	0	0	0	0	0	0	0	0	0	0	0	0	0	0	0	0	0	0	0	0	0	0	0	0	0	0	0	4	0	0	0	0	0
0	0	0	0	0	0	0	0	0	0	0	0	0	0	0	0	0	0	0	0	0	0	0	0	0	0	0	0	0	0	0	0	0	0	0	0	0	0	0	0	0	0	0	0	5	20	0	0	0	0
0	0	0	0	0	0	0	0	0	0	0	0	0	0	0	0	0	0	0	0	0	0	0	0	0	0	0	0	0	0	0	0	0	0	0	0	0	0	0	0	0	0	0	0	6	2	0	5	0	25
[truncated: 36 more columns]
