# Supplementary material for: Analyzing the effects of free water modeling by deep learning on diffusion MRI structural connectivity estimates in glioma patients
Source: PLoS One. 2020 Sep 25;15(9):e0239475. doi: 10.1371/journal.pone.0239475 (PMC7518620; doi:10.1371/journal.pone.0239475)
Supplement: S1 File — All utilized connectivity and length matrices as comma-separated csv files, and the free-water maps as nifti files. (ZIP) [file pone.0239475.s003.zip › S3/CMs/patients/det_boundary/vp9/fiberlengthmatrix_fwm.csv]

213	48	0	0	0	0	8	0	0	0	0	0	71	0	0	0	0	0	0	0	0	0	0	0	0	0	0	0	0	0	0	0	0	0	47	49	0	0	0	0	0	0	75	120	111	80	0	0	0	109
48	16	15	0	0	0	73	0	18	0	0	16	29	35	75	88	0	0	0	0	0	0	0	0	0	0	0	0	0	0	0	0	0	0	42	13	0	0	49	0	28	10	13	106	102	96	0	0	0	106
0	15	17	32	7	0	19	0	0	0	0	35	29	0	0	0	0	102	0	126	5	0	6	0	0	0	0	0	0	0	0	171	0	0	28	45	0	0	0	0	0	32	0	0	85	0	0	0	0	0
0	0	32	4	26	0	58	0	56	0	0	60	0	0	0	0	0	148	0	0	0	175	0	0	0	0	0	0	0	0	0	166	0	177	59	73	61	0	78	109	0	0	83	0	0	0	0	0	0	0
0	0	7	26	8	9	42	64	70	0	0	41	0	0	0	0	0	138	0	0	0	0	105	0	0	0	0	0	0	0	0	174	0	0	56	67	61	0	68	113	0	0	69	0	0	0	0	0	0	0
0	0	0	0	9	10	34	35	72	18	0	19	0	0	0	0	0	0	0	0	0	112	0	0	0	0	0	0	0	0	0	0	0	0	0	0	0	0	0	0	0	0	0	0	0	0	0	0	0	0
8	73	19	58	42	34	21	36	41	0	0	58	0	0	0	0	0	141	0	0	0	0	0	0	0	0	0	0	0	0	0	0	0	0	54	54	60	0	68	99	0	0	70	0	0	79	0	0	0	100
0	0	0	0	64	35	36	10	23	42	0	0	0	0	0	0	0	0	0	0	0	0	0	0	0	0	0	0	0	0	0	0	0	0	0	0	0	0	0	0	0	0	0	0	0	0	0	0	0	0
0	18	0	56	70	72	41	23	8	49	8	74	22	47	79	105	0	158	0	0	0	121	90	0	0	0	0	0	0	0	0	0	0	0	53	63	66	0	68	0	0	0	77	0	106	0	0	0	0	112
0	0	0	0	0	18	0	42	49	11	10	30	0	0	0	0	0	0	0	0	0	105	53	0	0	29	49	0	40	0	0	0	0	0	53	53	64	0	67	0	0	0	82	0	0	0	0	0	0	0
0	0	0	0	0	0	0	0	8	10	8	0	0	0	0	0	0	0	0	0	0	0	0	0	0	0	0	0	27	15	0	0	0	0	0	0	0	0	0	0	0	0	0	0	0	0	0	0	0	0
0	16	35	60	41	19	58	0	74	30	0	7	0	0	0	0	13	74	43	39	12	0	30	8	0	16	10	86	88	0	109	99	0	74	29	12	0	0	94	37	5	28	34	0	0	0	0	0	0	198
71	29	29	0	0	0	0	0	22	0	0	0	9	17	0	0	0	0	0	0	0	0	0	0	0	0	0	0	0	0	0	0	0	0	22	0	0	0	0	0	0	0	0	0	34	35	0	0	0	0
0	35	0	0	0	0	0	0	47	0	0	0	17	8	37	68	0	0	0	0	0	0	0	0	0	0	0	0	0	97	0	0	0	0	0	0	0	0	0	0	0	0	0	0	0	0	0	0	0	68
0	75	0	0	0	0	0	0	79	0	0	0	0	37	10	16	0	0	0	0	0	0	0	0	0	0	0	0	0	55	0	0	0	0	0	0	0	0	0	0	0	0	0	0	0	0	0	0	0	0
0	88	0	0	0	0	0	0	105	0	0	0	0	68	16	9	0	0	28	0	0	0	0	0	0	0	0	0	0	34	78	83	61	30	0	0	0	0	0	15	0	0	0	0	0	0	0	0	0	0
0	0	0	0	0	0	0	0	0	0	0	13	0	0	0	0	5	6	11	0	13	0	0	0	0	0	0	0	0	0	0	0	0	56	0	0	0	0	0	17	10	0	0	0	0	0	0	0	0	0
0	0	102	148	138	0	141	0	158	0	0	74	0	0	0	0	6	12	6	30	45	84	87	0	0	0	0	0	0	0	0	33	25	15	43	0	0	0	0	54	19	82	78	0	0	0	0	0	0	0
0	0	0	0	0	0	0	0	0	0	0	43	0	0	0	28	11	6	10	0	0	0	0	0	0	0	0	0	0	0	0	0	0	29	42	0	0	0	37	15	0	62	0	0	0	0	0	0	0	0
0	0	126	0	0	0	0	0	0	0	0	39	0	0	0	0	0	30	0	18	11	14	111	0	0	103	0	103	104	0	0	34	0	0	0	0	0	0	0	46	67	73	74	0	0	0	0	0	0	0
0	0	5	0	0	0	0	0	0	0	0	12	0	0	0	0	13	45	0	11	5	0	10	0	0	0	0	0	0	0	0	0	0	0	0	0	0	0	0	43	28	0	56	0	0	0	0	0	0	0
0	0	0	175	0	112	0	0	121	105	0	0	0	0	0	0	0	84	0	14	0	11	52	0	28	116	66	32	115	103	0	86	0	0	0	0	0	0	0	0	0	0	0	0	0	0	0	0	0	0
0	0	6	0	105	0	0	0	90	53	0	30	0	0	0	0	0	87	0	111	10	52	13	28	25	0	17	67	90	0	0	107	0	0	0	0	0	0	0	43	0	0	0	0	0	0	0	0	0	0
0	0	0	0	0	0	0	0	0	0	0	8	0	0	0	0	0	0	0	0	0	0	28	8	0	0	24	0	0	0	0	0	0	0	0	0	0	0	0	0	0	0	0	0	0	0	0	0	0	0
0	0	0	0	0	0	0	0	0	0	0	0	0	0	0	0	0	0	0	0	0	28	25	0	14	0	40	0	0	0	0	0	0	0	0	0	0	0	0	0	0	0	0	0	0	0	0	0	0	0
0	0	0	0	0	0	0	0	0	29	0	16	0	0	0	0	0	0	0	103	0	116	0	0	0	13	28	0	46	0	0	0	0	0	0	58	69	0	64	0	0	0	77	0	0	0	0	0	0	0
0	0	0	0	0	0	0	0	0	49	0	10	0	0	0	0	0	0	0	0	0	66	17	24	40	28	8	18	44	0	0	0	0	0	0	32	0	0	0	0	0	0	0	0	0	0	0	0	0	0
0	0	0	0	0	0	0	0	0	0	0	86	0	0	0	0	0	0	0	103	0	32	67	0	0	0	18	11	69	37	0	5	0	0	0	69	0	0	0	0	0	0	0	0	0	0	0	0	0	0
0	0	0	0	0	0	0	0	0	40	27	88	0	0	0	0	0	0	0	104	0	115	90	0	0	46	44	69	10	14	8	43	0	0	0	69	83	0	75	0	0	0	85	0	0	0	0	0	0	0
0	0	0	0	0	0	0	0	0	0	15	0	0	97	55	34	0	0	0	0	0	103	0	0	0	0	0	37	14	15	19	14	14	14	0	69	0	0	57	0	0	0	80	0	0	0	0	0	0	0
0	0	0	0	0	0	0	0	0	0	0	109	0	0	0	78	0	0	0	0	0	0	0	0	0	0	0	0	8	19	17	12	12	46	0	105	0	0	89	0	0	0	0	0	0	0	0	0	0	0
0	0	171	166	174	0	0	0	0	0	0	99	0	0	0	83	0	33	0	34	0	86	107	0	0	0	0	5	43	14	12	7	7	25	0	92	86	0	84	0	99	0	91	0	0	0	0	0	0	0
0	0	0	0	0	0	0	0	0	0	0	0	0	0	0	61	0	25	0	0	0	0	0	0	0	0	0	0	0	14	12	7	7	15	0	0	0	0	80	0	0	0	0	0	0	0	0	0	0	0
0	0	0	177	0	0	0	0	0	0	0	74	0	0	0	30	56	15	29	0	0	0	0	0	0	0	0	0	0	14	46	25	15	17	113	101	0	0	89	43	0	0	0	0	0	0	0	0	0	0
47	42	28	59	56	0	54	0	53	53	0	29	22	0	0	0	0	43	42	0	0	0	0	0	0	0	0	0	0	0	0	0	0	113	8	0	0	0	11	33	0	0	0	0	66	26	0	0	0	0
49	13	45	73	67	0	54	0	63	53	0	12	0	0	0	0	0	0	0	0	0	0	0	0	0	58	32	69	69	69	105	92	0	101	0	22	8	0	23	29	4	23	20	0	0	0	0	0	0	167
0	0	0	61	61	0	60	0	66	64	0	0	0	0	0	0	0	0	0	0	0	0	0	0	0	69	0	0	83	0	0	86	0	0	0	8	0	0	0	0	11	0	7	0	0	0	0	0	0	0
0	0	0	0	0	0	0	0	0	0	0	0	0	0	0	0	0	0	0	0	0	0	0	0	0	0	0	0	0	0	0	0	0	0	0	0	0	0	0	0	0	0	0	0	0	0	0	0	0	0
0	49	0	78	68	0	68	0	68	67	0	94	0	0	0	0	0	0	37	0	0	0	0	0	0	64	0	0	75	57	89	84	80	89	11	23	0	0	7	11	0	10	24	0	0	0	0	0	0	0
0	0	0	109	113	0	99	0	0	0	0	37	0	0	0	15	17	54	15	46	43	0	43	0	0	0	0	0	0	0	0	0	0	43	33	29	0	0	11	16	12	53	41	0	0	0	0	0	0	0
0	28	0	0	0	0	0	0	0	0	0	5	0	0	0	0	10	19	0	67	28	0	0	0	0	0	0	0	0	0	0	99	0	0	0	4	11	0	0	12	6	20	10	0	0	0	0	0	0	0
0	10	32	0	0	0	0	0	0	0	0	28	0	0	0	0	0	82	62	73	0	0	0	0	0	0	0	0	0	0	0	0	0	0	0	23	0	0	10	53	20	2	0	0	0	0	0	0	0	0
75	13	0	83	69	0	70	0	77	82	0	34	0	0	0	0	0	78	0	74	56	0	0	0	0	77	0	0	85	80	0	91	0	0	0	20	7	0	24	41	10	0	4	0	0	0	0	0	0	0
120	106	0	0	0	0	0	0	0	0	0	0	0	0	0	0	0	0	0	0	0	0	0	0	0	0	0	0	0	0	0	0	0	0	0	0	0	0	0	0	0	0	0	3	0	0	0	0	0	13
111	102	85	0	0	0	0	0	106	0	0	0	34	0	0	0	0	0	0	0	0	0	0	0	0	0	0	0	0	0	0	0	0	0	66	0	0	0	0	0	0	0	0	0	10	9	0	0	0	8
80	96	0	0	0	0	79	0	0	0	0	0	35	0	0	0	0	0	0	0	0	0	0	0	0	0	0	0	0	0	0	0	0	0	26	0	0	0	0	0	0	0	0	0	9	21	10	16	0	34
0	0	0	0	0	0	0	0	0	0	0	0	0	0	0	0	0	0	0	0	0	0	0	0	0	0	0	0	0	0	0	0	0	0	0	0	0	0	0	0	0	0	0	0	0	10	8	4	0	28
0	0	0	0	0	0	0	0	0	0	0	0	0	0	0	0	0	0	0	0	0	0	0	0	0	0	0	0	0	0	0	0	0	0	0	0	0	0	0	0	0	0	0	0	0	16	4	6	14	38
0	0	0	0	0	0	0	0	0	0	0	0	0	0	0	0	0	0	0	0	0	0	0	0	0	0	0	0	0	0	0	0	0	0	0	0	0	0	0	0	0	0	0	0	0	0	0	14	9	52
109	106	0	0	0	0	100	0	112	0	0	198	0	68	0	0	0	0	0	0	0	0	0	0	0	0	0	0	0	0	0	0	0	0	0	167	0	0	0	0	0	0	0	13	8	34	28	38	52	21
0	0	0	0	0	0	0	0	0	0	0	0	0	0	0	0	0	0	0	0	0	0	0	0	0	0	0	0	0	0	0	0	0	0	0	0	0	0	0	0	0	0	0	0	0	0	0	69	39	33
117	0	0	0	0	0	121	0	100	0	0	0	0	34	0	0	0	0	0	0	0	0	0	0	0	0	0	0	0	0	0	0	0	0	109	170	0	0	124	0	0	0	0	3	26	0	52	60	64	28
0	0	0	0	0	0	0	0	0	0	0	0	0	0	0	0	0	0	0	0	0	0	0	0	0	0	0	0	0	0	0	0	0	0	0	0	0	0	0	0	0	0	0	0	0	0	0	0	6	64
0	0	0	0	0	0	0	0	100	126	94	0	0	0	0	0	0	0	0	0	0	0	0	0	0	129	0	0	0	0	0	0	0	0	0	0	0	0	0	0	0	0	0	0	0	0	0	0	0	0
0	0	0	0	0	0	0	0	0	0	0	0	53	0	0	0	0	0	0	0	0	0	0	0	0	0	0	0	0	0	0	0	0	0	0	0	0	0	0	0	0	0	0	0	38	34	56	41	15	46
0	0	0	0	0	0	0	0	76	0	0	0	4	14	0	0	0	0	0	0	0	0	0	0	0	0	0	0	0	0	0	0	0	0	0	0	0	0	0	0	0	0	0	0	28	34	0	0	0	28
0	0	0	0	0	0	0	0	57	0	0	0	0	7	0	0	0	0	0	0	0	0	0	0	0	0	0	0	0	0	0	0	0	0	0	0	0	0	0	0	0	0	0	0	0	0	0	0	0	60
0	0	0	0	0	0	0	0	182	0	50	0	0	0	10	0	0	0	0	0	0	0	0	0	0	0	0	0	0	43	0	0	0	0	0	0	0	0	0	0	0	0	0	0	49	0	0	0	0	0
0	0	0	0	0	0	0	0	0	0	62	0	0	0	0	18	0	0	0	0	0	0	0	0	0	0	0	0	0	55	0	0	68	0	0	0	0	0	0	0	0	0	0	0	117	0	0	0	0	0
0	0	0	0	0	0	0	0	0	0	0	0	0	0	0	0	0	0	0	0	0	0	0	0	0	0	0	0	0	0	0	0	0	0	0	0	0	0	0	0	0	0	0	0	0	0	0	0	0	0
0	0	0	0	0	0	0	0	0	0	0	0	0	0	0	0	0	0	0	0	0	0	0	0	0	0	0	0	0	0	0	162	0	0	0	0	0	0	0	0	0	0	0	157	0	0	0	0	0	145
0	0	0	0	0	0	0	0	0	0	0	0	0	0	0	0	0	0	0	0	0	0	0	0	0	0	0	0	0	0	0	0	0	0	0	0	0	0	0	0	0	0	0	0	0	0	0	0	0	0
0	0	0	0	0	0	0	0	0	0	0	0	0	0	0	0	0	0	0	0	0	0	0	0	0	0	0	0	0	201	0	0	0	0	0	0	0	0	0	0	0	0	0	0	0	0	0	0	0	113
0	0	0	0	0	0	0	0	0	0	0	0	0	0	0	0	0	0	0	0	0	0	0	0	0	0	0	0	0	0	0	0	0	0	0	0	0	0	0	0	0	0	0	0	95	86	0	0	0	0
0	0	0	0	0	0	0	0	0	0	0	0	0	0	0	0	0	0	0	0	0	0	0	0	0	0	0	0	0	0	0	0	0	0	0	0	0	0	0	0	0	0	0	0	0	0	0	0	0	0
0	0	0	0	0	0	0	0	0	0	0	0	0	0	0	0	0	0	0	0	0	0	0	0	0	0	0	0	0	0	0	0	0	0	0	0	0	0	0	0	0	0	0	0	91	71	0	0	0	95
0	0	0	0	0	0	0	0	0	0	0	0	0	0	0	0	0	0	0	0	0	0	0	0	0	0	0	0	0	0	0	0	0	0	0	0	0	0	0	0	0	0	0	0	0	0	0	0	0	0
0	0	0	0	0	0	0	0	0	0	0	0	0	0	0	0	0	0	0	0	0	0	0	0	0	0	0	0	0	0	0	0	0	0	0	0	0	0	0	0	0	0	0	0	0	0	0	0	95	0
0	0	0	0	0	0	0	0	0	136	0	0	0	0	0	0	0	0	0	0	0	0	0	0	0	136	0	0	0	0	0	0	0	0	0	0	0	0	0	0	0	0	0	0	0	0	0	0	0	0
0	0	0	0	0	0	0	0	0	0	0	0	0	0	0	0	0	0	0	0	0	0	0	0	0	0	0	0	0	0	0	0	0	0	0	0	0	0	0	0	0	0	0	0	0	0	0	0	87	0
0	0	0	0	0	0	0	0	0	0	0	0	0	0	0	0	0	0	0	0	0	0	0	0	0	0	0	0	0	0	0	0	0	0	0	0	0	0	0	0	0	0	0	0	0	0	0	0	85	109
0	0	0	0	0	0	0	0	0	0	0	0	0	0	0	85	0	135	0	0	0	0	0	0	0	0	0	0	134	113	176	180	151	87	0	0	0	0	0	0	0	0	0	0	0	0	0	0	0	166
0	0	0	0	0	0	0	0	0	0	95	0	0	0	0	57	0	0	134	0	0	0	0	0	0	0	0	0	124	101	127	0	90	0	0	0	0	0	0	0	0	0	0	0	117	0	0	0	0	0
0	0	0	0	0	0	0	0	0	0	0	0	0	0	0	88	0	0	0	0	0	0	0	0	0	0	0	0	0	129	172	176	74	125	0	0	0	0	0	0	0	0	0	0	0	0	0	0	0	0
0	0	0	0	0	0	0	0	0	0	0	0	0	0	0	0	0	0	0	0	0	0	0	0	0	0	0	0	0	0	0	183	0	0	0	0	0	0	0	0	0	0	0	176	0	186	169	165	0	170
0	0	0	0	0	0	0	0	0	0	0	0	0	0	0	90	0	0	0	0	0	0	0	0	0	0	0	0	0	128	0	179	168	0	0	0	0	0	0	0	0	0	0	0	0	0	0	0	0	180
0	0	0	0	0	0	0	0	0	0	0	0	0	0	0	0	0	0	0	0	0	0	0	0	0	0	0	0	0	127	0	145	0	0	0	0	0	0	0	0	0	0	0	137	0	0	0	0	0	138
0	0	54	0	0	0	0	0	0	0	0	0	0	0	0	0	0	0	0	0	0	0	0	0	0	0	0	0	0	0	0	0	0	0	26	0	0	0	0	0	0	0	0	43	30	33	48	0	0	49
0	0	0	0	0	0	0	0	0	0	0	0	0	0	0	0	0	0	0	0	0	0	0	0	0	0	0	0	0	0	0	0	0	0	0	0	0	0	0	0	0	0	0	55	51	37	45	41	0	50
0	0	0	0	0	0	0	0	0	0	0	0	0	0	0	0	0	0	0	0	0	0	0	0	0	0	0	0	0	0	0	0	0	0	0	0	0	0	0	0	0	0	0	0	0	67	57	55	0	59
0	0	0	0	0	0	0	0	0	0	0	0	0	0	0	0	0	0	0	0	0	0	0	0	0	0	0	0	0	0	0	0	0	0	0	0	0	0	0	0	0	0	0	0	0	0	0	0	0	0
0	0	0	0	0	0	0	0	0	0	0	0	0	0	0	18	0	0	0	0	0	0	0	0	0	0	0	0	123	124	0	106	0	93	0	0	0	0	20	0	0	0	15	0	0	28	67	62	0	70
0	0	0	0	0	0	0	0	0	0	0	0	0	0	0	22	0	127	0	0	0	0	0	0	0	0	0	0	0	0	0	109	0	120	0	0	0	0	0	0	0	0	0	0	0	0	0	0	0	100
0	23	0	0	0	0	0	0	0	0	0	0	0	0	0	0	0	0	0	0	0	0	0	0	0	0	0	0	0	0	0	0	0	0	0	0	0	0	0	0	0	0	0	0	19	0	0	0	0	0
0	0	0	0	0	0	0	0	0	0	0	0	0	0	0	0	0	0	0	0	0	0	0	0	0	0	0	0	0	0	0	0	0	0	0	0	0	0	0	0	0	0	0	0	16	10	0	0	0	74
0	16	0	0	0	0	0	0	0	0	0	0	0	0	0	0	0	0	0	0	0	0	0	0	0	0	0	0	0	0	0	0	0	0	0	0	0	0	15	0	0	0	0	0	16	5	0	70	0	84
[truncated: 36 more columns]
