# Supplementary material for: Analyzing the effects of free water modeling by deep learning on diffusion MRI structural connectivity estimates in glioma patients
Source: PLoS One. 2020 Sep 25;15(9):e0239475. doi: 10.1371/journal.pone.0239475 (PMC7518620; doi:10.1371/journal.pone.0239475)
Supplement: S1 File — All utilized connectivity and length matrices as comma-separated csv files, and the free-water maps as nifti files. (ZIP) [file pone.0239475.s003.zip › S3/CMs/patients/det_boundary/vp9/cm_fwm.csv]

1	6	0	0	0	0	7	0	0	0	0	0	2	0	0	0	0	0	0	0	0	0	0	0	0	0	0	0	0	0	0	0	0	0	30	2	0	0	0	0	0	0	8	4	70	4	0	0	0	51
6	143	21	0	0	0	1	0	6	0	0	20	86	21	7	2	0	0	0	0	0	0	0	0	0	0	0	0	0	0	0	0	0	0	14	3	0	0	7	0	2	13	27	3	251	4	0	0	0	6
0	21	246	26	5	0	17	0	0	0	0	38	17	0	0	0	0	5	0	2	2	0	1	0	0	0	0	0	0	0	0	2	0	0	38	13	0	0	0	0	0	28	0	0	30	0	0	0	0	0
0	0	26	10	1	0	12	0	1	0	0	35	0	0	0	0	0	37	0	0	0	1	0	0	0	0	0	0	0	0	0	24	0	21	14	32	1	0	26	5	0	0	9	0	0	0	0	0	0	0
0	0	5	1	26	16	6	2	105	0	0	21	0	0	0	0	0	60	0	0	0	0	1	0	0	0	0	0	0	0	0	50	0	0	25	59	12	0	45	2	0	0	5	0	0	0	0	0	0	0
0	0	0	0	16	86	30	252	110	19	0	30	0	0	0	0	0	0	0	0	0	2	0	0	0	0	0	0	0	0	0	0	0	0	0	0	0	0	0	0	0	0	0	0	0	0	0	0	0	0
7	1	17	12	6	30	485	74	121	0	0	29	0	0	0	0	0	17	0	0	0	0	0	0	0	0	0	0	0	0	0	0	0	0	50	28	1	0	7	2	0	0	17	0	0	1	0	0	0	16
0	0	0	0	2	252	74	78	54	135	0	0	0	0	0	0	0	0	0	0	0	0	0	0	0	0	0	0	0	0	0	0	0	0	0	0	0	0	0	0	0	0	0	0	0	0	0	0	0	0
0	6	0	1	105	110	121	54	245	76	3	52	20	123	35	10	0	2	0	0	0	1	3	0	0	0	0	0	0	0	0	0	0	0	9	128	47	0	108	0	0	0	22	0	4	0	0	0	0	25
0	0	0	0	0	19	0	135	76	111	17	18	0	0	0	0	0	0	0	0	0	24	6	0	0	109	31	0	1	0	0	0	0	0	2	111	126	0	63	0	0	0	36	0	0	0	0	0	0	0
0	0	0	0	0	0	0	0	3	17	101	0	0	0	0	0	0	0	0	0	0	0	0	0	0	0	0	0	12	27	0	0	0	0	0	0	0	0	0	0	0	0	0	0	0	0	0	0	0	0
0	20	38	35	21	30	29	0	52	18	0	88	0	0	0	0	3	60	9	29	31	0	110	8	0	5	21	6	3	0	2	76	0	2	2	37	0	0	1	29	19	39	40	0	0	0	0	0	0	3
2	86	17	0	0	0	0	0	20	0	0	0	72	28	0	0	0	0	0	0	0	0	0	0	0	0	0	0	0	0	0	0	0	0	2	0	0	0	0	0	0	0	0	0	33	1	0	0	0	0
0	21	0	0	0	0	0	0	123	0	0	0	28	16	104	20	0	0	0	0	0	0	0	0	0	0	0	0	0	7	0	0	0	0	0	0	0	0	0	0	0	0	0	0	0	0	0	0	0	1
0	7	0	0	0	0	0	0	35	0	0	0	0	104	33	37	0	0	0	0	0	0	0	0	0	0	0	0	0	29	0	0	0	0	0	0	0	0	0	0	0	0	0	0	0	0	0	0	0	0
0	2	0	0	0	0	0	0	10	0	0	0	0	20	37	134	0	0	63	0	0	0	0	0	0	0	0	0	0	88	78	35	20	204	0	0	0	0	0	2	0	0	0	0	0	0	0	0	0	0
0	0	0	0	0	0	0	0	0	0	0	3	0	0	0	0	19	8	21	0	13	0	0	0	0	0	0	0	0	0	0	0	0	11	0	0	0	0	0	35	30	0	0	0	0	0	0	0	0	0
0	0	5	37	60	0	17	0	2	0	0	60	0	0	0	0	8	324	9	84	11	22	27	0	0	0	0	0	0	0	0	222	2	55	1	0	0	0	0	56	18	13	10	0	0	0	0	0	0	0
0	0	0	0	0	0	0	0	0	0	0	9	0	0	0	63	21	9	56	0	0	0	0	0	0	0	0	0	0	0	0	0	0	26	2	0	0	0	1	64	0	6	0	0	0	0	0	0	0	0
0	0	2	0	0	0	0	0	0	0	0	29	0	0	0	0	0	84	0	541	6	63	4	0	0	14	0	15	11	0	0	61	0	0	0	0	0	0	0	7	1	7	11	0	0	0	0	0	0	0
0	0	2	0	0	0	0	0	0	0	0	31	0	0	0	0	13	11	0	6	15	0	2	0	0	0	0	0	0	0	0	0	0	0	0	0	0	0	0	2	20	0	2	0	0	0	0	0	0	0
0	0	0	1	0	2	0	0	1	24	0	0	0	0	0	0	0	22	0	63	0	194	51	0	52	1	120	53	97	1	0	29	0	0	0	0	0	0	0	0	0	0	0	0	0	0	0	0	0	0
0	0	1	0	1	0	0	0	3	6	0	110	0	0	0	0	0	27	0	4	2	51	206	3	45	0	47	43	16	0	0	88	0	0	0	0	0	0	0	8	0	0	0	0	0	0	0	0	0	0
0	0	0	0	0	0	0	0	0	0	0	8	0	0	0	0	0	0	0	0	0	0	3	16	0	0	3	0	0	0	0	0	0	0	0	0	0	0	0	0	0	0	0	0	0	0	0	0	0	0
0	0	0	0	0	0	0	0	0	0	0	0	0	0	0	0	0	0	0	0	0	52	45	0	68	0	70	0	0	0	0	0	0	0	0	0	0	0	0	0	0	0	0	0	0	0	0	0	0	0
0	0	0	0	0	0	0	0	0	109	0	5	0	0	0	0	0	0	0	14	0	1	0	0	0	191	59	0	38	0	0	0	0	0	0	139	58	0	24	0	0	0	15	0	0	0	0	0	0	0
0	0	0	0	0	0	0	0	0	31	0	21	0	0	0	0	0	0	0	0	0	120	47	3	70	59	149	89	264	0	0	0	0	0	0	80	0	0	0	0	0	0	0	0	0	0	0	0	0	0
0	0	0	0	0	0	0	0	0	0	0	6	0	0	0	0	0	0	0	15	0	53	43	0	0	0	89	510	358	88	0	4	0	0	0	1	0	0	0	0	0	0	0	0	0	0	0	0	0	0
0	0	0	0	0	0	0	0	0	1	12	3	0	0	0	0	0	0	0	11	0	97	16	0	0	38	264	358	414	178	105	59	0	0	0	52	35	0	61	0	0	0	69	0	0	0	0	0	0	0
0	0	0	0	0	0	0	0	0	0	27	0	0	7	29	88	0	0	0	0	0	1	0	0	0	0	0	88	178	323	64	28	107	3	0	7	0	0	8	0	0	0	2	0	0	0	0	0	0	0
0	0	0	0	0	0	0	0	0	0	0	2	0	0	0	78	0	0	0	0	0	0	0	0	0	0	0	0	105	64	122	41	93	194	0	8	0	0	12	0	0	0	0	0	0	0	0	0	0	0
0	0	2	24	50	0	0	0	0	0	0	76	0	0	0	35	0	222	0	61	0	29	88	0	0	0	0	4	59	28	41	138	7	131	0	56	7	0	24	0	7	0	6	0	0	0	0	0	0	0
0	0	0	0	0	0	0	0	0	0	0	0	0	0	0	20	0	2	0	0	0	0	0	0	0	0	0	0	0	107	93	7	108	197	0	0	0	0	1	0	0	0	0	0	0	0	0	0	0	0
0	0	0	21	0	0	0	0	0	0	0	2	0	0	0	204	11	55	26	0	0	0	0	0	0	0	0	0	0	3	194	131	197	269	1	1	0	0	4	80	0	0	0	0	0	0	0	0	0	0
30	14	38	14	25	0	50	0	9	2	0	2	2	0	0	0	0	1	2	0	0	0	0	0	0	0	0	0	0	0	0	0	0	1	60	0	0	0	80	9	0	0	0	0	9	1	0	0	0	0
2	3	13	32	59	0	28	0	128	111	0	37	0	0	0	0	0	0	0	0	0	0	0	0	0	139	80	1	52	7	8	56	0	1	0	35	19	0	19	7	5	2	55	0	0	0	0	0	0	5
0	0	0	1	12	0	1	0	47	126	0	0	0	0	0	0	0	0	0	0	0	0	0	0	0	58	0	0	35	0	0	7	0	0	0	19	0	0	0	0	1	0	64	0	0	0	0	0	0	0
0	0	0	0	0	0	0	0	0	0	0	0	0	0	0	0	0	0	0	0	0	0	0	0	0	0	0	0	0	0	0	0	0	0	0	0	0	0	0	0	0	0	0	0	0	0	0	0	0	0
0	7	0	26	45	0	7	0	108	63	0	1	0	0	0	0	0	0	1	0	0	0	0	0	0	24	0	0	61	8	12	24	1	4	80	19	0	0	38	39	0	5	41	0	0	0	0	0	0	0
0	0	0	5	2	0	2	0	0	0	0	29	0	0	0	2	35	56	64	7	2	0	8	0	0	0	0	0	0	0	0	0	0	80	9	7	0	0	39	50	13	3	32	0	0	0	0	0	0	0
0	2	0	0	0	0	0	0	0	0	0	19	0	0	0	0	30	18	0	1	20	0	0	0	0	0	0	0	0	0	0	7	0	0	0	5	1	0	0	13	2	1	44	0	0	0	0	0	0	0
0	13	28	0	0	0	0	0	0	0	0	39	0	0	0	0	0	13	6	7	0	0	0	0	0	0	0	0	0	0	0	0	0	0	0	2	0	0	5	3	1	2	0	0	0	0	0	0	0	0
8	27	0	9	5	0	17	0	22	36	0	40	0	0	0	0	0	10	0	11	2	0	0	0	0	15	0	0	69	2	0	6	0	0	0	55	64	0	41	32	44	0	25	0	0	0	0	0	0	0
4	3	0	0	0	0	0	0	0	0	0	0	0	0	0	0	0	0	0	0	0	0	0	0	0	0	0	0	0	0	0	0	0	0	0	0	0	0	0	0	0	0	0	1	0	0	0	0	0	2
70	251	30	0	0	0	0	0	4	0	0	0	33	0	0	0	0	0	0	0	0	0	0	0	0	0	0	0	0	0	0	0	0	0	9	0	0	0	0	0	0	0	0	0	114	22	0	0	0	9
4	4	0	0	0	0	1	0	0	0	0	0	1	0	0	0	0	0	0	0	0	0	0	0	0	0	0	0	0	0	0	0	0	0	1	0	0	0	0	0	0	0	0	0	22	334	9	17	0	102
0	0	0	0	0	0	0	0	0	0	0	0	0	0	0	0	0	0	0	0	0	0	0	0	0	0	0	0	0	0	0	0	0	0	0	0	0	0	0	0	0	0	0	0	0	9	24	4	0	14
0	0	0	0	0	0	0	0	0	0	0	0	0	0	0	0	0	0	0	0	0	0	0	0	0	0	0	0	0	0	0	0	0	0	0	0	0	0	0	0	0	0	0	0	0	17	4	47	28	52
0	0	0	0	0	0	0	0	0	0	0	0	0	0	0	0	0	0	0	0	0	0	0	0	0	0	0	0	0	0	0	0	0	0	0	0	0	0	0	0	0	0	0	0	0	0	0	28	60	60
51	6	0	0	0	0	16	0	25	0	0	3	0	1	0	0	0	0	0	0	0	0	0	0	0	0	0	0	0	0	0	0	0	0	0	5	0	0	0	0	0	0	0	2	9	102	14	52	60	569
0	0	0	0	0	0	0	0	0	0	0	0	0	0	0	0	0	0	0	0	0	0	0	0	0	0	0	0	0	0	0	0	0	0	0	0	0	0	0	0	0	0	0	0	0	0	0	1	73	41
27	0	0	0	0	0	9	0	388	0	0	0	0	13	0	0	0	0	0	0	0	0	0	0	0	0	0	0	0	0	0	0	0	0	1	1	0	0	5	0	0	0	0	1	11	0	1	53	89	115
0	0	0	0	0	0	0	0	0	0	0	0	0	0	0	0	0	0	0	0	0	0	0	0	0	0	0	0	0	0	0	0	0	0	0	0	0	0	0	0	0	0	0	0	0	0	0	0	12	6
0	0	0	0	0	0	0	0	44	94	84	0	0	0	0	0	0	0	0	0	0	0	0	0	0	5	0	0	0	0	0	0	0	0	0	0	0	0	0	0	0	0	0	0	0	0	0	0	0	0
0	0	0	0	0	0	0	0	0	0	0	0	1	0	0	0	0	0	0	0	0	0	0	0	0	0	0	0	0	0	0	0	0	0	0	0	0	0	0	0	0	0	0	0	37	68	9	30	9	28
0	0	0	0	0	0	0	0	5	0	0	0	85	10	0	0	0	0	0	0	0	0	0	0	0	0	0	0	0	0	0	0	0	0	0	0	0	0	0	0	0	0	0	0	97	1	0	0	0	5
0	0	0	0	0	0	0	0	38	0	0	0	0	46	0	0	0	0	0	0	0	0	0	0	0	0	0	0	0	0	0	0	0	0	0	0	0	0	0	0	0	0	0	0	0	0	0	0	0	2
0	0	0	0	0	0	0	0	1	0	1	0	0	0	9	0	0	0	0	0	0	0	0	0	0	0	0	0	0	6	0	0	0	0	0	0	0	0	0	0	0	0	0	0	3	0	0	0	0	0
0	0	0	0	0	0	0	0	0	0	1	0	0	0	0	63	0	0	0	0	0	0	0	0	0	0	0	0	0	8	0	0	7	0	0	0	0	0	0	0	0	0	0	0	1	0	0	0	0	0
0	0	0	0	0	0	0	0	0	0	0	0	0	0	0	0	0	0	0	0	0	0	0	0	0	0	0	0	0	0	0	0	0	0	0	0	0	0	0	0	0	0	0	0	0	0	0	0	0	0
0	0	0	0	0	0	0	0	0	0	0	0	0	0	0	0	0	0	0	0	0	0	0	0	0	0	0	0	0	0	0	1	0	0	0	0	0	0	0	0	0	0	0	2	0	0	0	0	0	112
0	0	0	0	0	0	0	0	0	0	0	0	0	0	0	0	0	0	0	0	0	0	0	0	0	0	0	0	0	0	0	0	0	0	0	0	0	0	0	0	0	0	0	0	0	0	0	0	0	0
0	0	0	0	0	0	0	0	0	0	0	0	0	0	0	0	0	0	0	0	0	0	0	0	0	0	0	0	0	1	0	0	0	0	0	0	0	0	0	0	0	0	0	0	0	0	0	0	0	13
0	0	0	0	0	0	0	0	0	0	0	0	0	0	0	0	0	0	0	0	0	0	0	0	0	0	0	0	0	0	0	0	0	0	0	0	0	0	0	0	0	0	0	0	5	18	0	0	0	0
0	0	0	0	0	0	0	0	0	0	0	0	0	0	0	0	0	0	0	0	0	0	0	0	0	0	0	0	0	0	0	0	0	0	0	0	0	0	0	0	0	0	0	0	0	0	0	0	0	0
0	0	0	0	0	0	0	0	0	0	0	0	0	0	0	0	0	0	0	0	0	0	0	0	0	0	0	0	0	0	0	0	0	0	0	0	0	0	0	0	0	0	0	0	1	43	0	0	0	28
0	0	0	0	0	0	0	0	0	0	0	0	0	0	0	0	0	0	0	0	0	0	0	0	0	0	0	0	0	0	0	0	0	0	0	0	0	0	0	0	0	0	0	0	0	0	0	0	0	0
0	0	0	0	0	0	0	0	0	0	0	0	0	0	0	0	0	0	0	0	0	0	0	0	0	0	0	0	0	0	0	0	0	0	0	0	0	0	0	0	0	0	0	0	0	0	0	0	1	0
0	0	0	0	0	0	0	0	0	14	0	0	0	0	0	0	0	0	0	0	0	0	0	0	0	5	0	0	0	0	0	0	0	0	0	0	0	0	0	0	0	0	0	0	0	0	0	0	0	0
0	0	0	0	0	0	0	0	0	0	0	0	0	0	0	0	0	0	0	0	0	0	0	0	0	0	0	0	0	0	0	0	0	0	0	0	0	0	0	0	0	0	0	0	0	0	0	0	2	0
0	0	0	0	0	0	0	0	0	0	0	0	0	0	0	0	0	0	0	0	0	0	0	0	0	0	0	0	0	0	0	0	0	0	0	0	0	0	0	0	0	0	0	0	0	0	0	0	34	27
0	0	0	0	0	0	0	0	0	0	0	0	0	0	0	69	0	2	0	0	0	0	0	0	0	0	0	0	67	123	52	35	27	1	0	0	0	0	0	0	0	0	0	0	0	0	0	0	0	5
0	0	0	0	0	0	0	0	0	0	43	0	0	0	0	13	0	0	2	0	0	0	0	0	0	0	0	0	191	199	4	0	1	0	0	0	0	0	0	0	0	0	0	0	7	0	0	0	0	0
0	0	0	0	0	0	0	0	0	0	0	0	0	0	0	16	0	0	0	0	0	0	0	0	0	0	0	0	0	1	9	4	10	2	0	0	0	0	0	0	0	0	0	0	0	0	0	0	0	0
0	0	0	0	0	0	0	0	0	0	0	0	0	0	0	0	0	0	0	0	0	0	0	0	0	0	0	0	0	0	0	1	0	0	0	0	0	0	0	0	0	0	0	1	0	10	24	128	0	210
0	0	0	0	0	0	0	0	0	0	0	0	0	0	0	34	0	0	0	0	0	0	0	0	0	0	0	0	0	2	0	23	2	0	0	0	0	0	0	0	0	0	0	0	0	0	0	0	0	3
0	0	0	0	0	0	0	0	0	0	0	0	0	0	0	0	0	0	0	0	0	0	0	0	0	0	0	0	0	1	0	19	0	0	0	0	0	0	0	0	0	0	0	3	0	0	0	0	0	1
0	0	1	0	0	0	0	0	0	0	0	0	0	0	0	0	0	0	0	0	0	0	0	0	0	0	0	0	0	0	0	0	0	0	2	0	0	0	0	0	0	0	0	26	28	8	1	0	0	122
0	0	0	0	0	0	0	0	0	0	0	0	0	0	0	0	0	0	0	0	0	0	0	0	0	0	0	0	0	0	0	0	0	0	0	0	0	0	0	0	0	0	0	10	4	7	4	31	0	68
0	0	0	0	0	0	0	0	0	0	0	0	0	0	0	0	0	0	0	0	0	0	0	0	0	0	0	0	0	0	0	0	0	0	0	0	0	0	0	0	0	0	0	0	0	1	29	5	0	29
0	0	0	0	0	0	0	0	0	0	0	0	0	0	0	0	0	0	0	0	0	0	0	0	0	0	0	0	0	0	0	0	0	0	0	0	0	0	0	0	0	0	0	0	0	0	0	0	0	0
0	0	0	0	0	0	0	0	0	0	0	0	0	0	0	2	0	0	0	0	0	0	0	0	0	0	0	0	5	3	0	36	0	2	0	0	0	0	14	0	0	0	21	0	0	7	41	3	0	88
0	0	0	0	0	0	0	0	0	0	0	0	0	0	0	2	0	2	0	0	0	0	0	0	0	0	0	0	0	0	0	4	0	1	0	0	0	0	0	0	0	0	0	0	0	0	0	0	0	1
0	4	0	0	0	0	0	0	0	0	0	0	0	0	0	0	0	0	0	0	0	0	0	0	0	0	0	0	0	0	0	0	0	0	0	0	0	0	0	0	0	0	0	0	19	0	0	0	0	0
0	0	0	0	0	0	0	0	0	0	0	0	0	0	0	0	0	0	0	0	0	0	0	0	0	0	0	0	0	0	0	0	0	0	0	0	0	0	0	0	0	0	0	0	6	20	0	0	0	1
0	5	0	0	0	0	0	0	0	0	0	0	0	0	0	0	0	0	0	0	0	0	0	0	0	0	0	0	0	0	0	0	0	0	0	0	0	0	2	0	0	0	0	0	11	2	0	5	0	23
[truncated: 36 more columns]
