# Supplementary material for: Analyzing the effects of free water modeling by deep learning on diffusion MRI structural connectivity estimates in glioma patients
Source: PLoS One. 2020 Sep 25;15(9):e0239475. doi: 10.1371/journal.pone.0239475 (PMC7518620; doi:10.1371/journal.pone.0239475)
Supplement: S1 File — All utilized connectivity and length matrices as comma-separated csv files, and the free-water maps as nifti files. (ZIP) [file pone.0239475.s003.zip › S3/CMs/patients/det_boundary/vp7/fiberlengthmatrix_original.csv]

3	20	0	0	0	0	5	0	5	0	0	0	36	0	0	0	0	0	0	0	0	0	0	0	0	0	0	0	0	0	0	0	0	0	0	0	0	0	0	0	0	0	0	88	0	0	0	0	0	0
20	11	14	0	0	0	15	0	29	0	0	4	22	0	0	0	0	0	0	0	0	42	0	0	0	0	0	0	0	0	0	119	0	0	0	14	0	0	22	0	0	3	3	0	62	102	0	0	0	0
0	14	11	25	28	0	21	0	42	0	0	11	26	0	0	0	0	0	0	0	0	42	0	0	0	0	0	0	0	0	0	140	0	0	37	40	47	0	66	0	0	0	0	0	66	92	0	0	0	92
0	0	25	4	0	0	25	0	33	0	0	69	38	0	0	0	0	0	0	0	0	0	0	0	0	0	0	0	149	156	0	163	0	0	45	52	59	0	62	0	0	0	69	0	0	0	0	0	0	0
0	0	28	0	12	18	8	0	41	0	0	47	0	0	0	0	0	0	0	92	0	0	0	0	0	0	0	0	0	0	0	0	0	0	0	49	44	0	0	0	0	0	0	0	0	0	0	0	0	0
0	0	0	0	18	7	30	30	48	9	0	25	0	0	0	0	0	0	0	94	0	0	65	0	75	0	0	97	0	0	0	0	0	0	0	54	37	0	52	0	0	0	0	0	0	0	0	0	0	0
5	15	21	25	8	30	10	9	21	0	0	42	28	0	0	0	0	0	0	0	0	0	0	0	0	0	0	0	0	0	0	155	0	0	35	44	49	0	55	0	0	0	0	81	80	72	0	0	0	72
0	0	0	0	0	30	9	10	21	37	0	0	0	0	0	0	0	0	0	84	0	84	0	0	0	57	76	65	0	0	0	0	0	0	0	0	0	0	0	0	0	0	0	0	0	0	0	0	0	0
5	29	42	33	41	48	21	21	12	47	26	58	37	26	67	102	0	0	0	109	0	103	0	0	0	0	99	94	148	106	0	0	0	0	54	55	56	0	61	106	0	0	68	90	0	79	0	0	0	84
0	0	0	0	0	9	0	37	47	12	20	29	0	0	0	0	0	0	0	0	0	77	55	0	71	22	49	63	0	0	0	0	0	0	0	47	60	0	56	0	0	0	69	0	0	0	0	0	0	0
0	0	0	0	0	0	0	0	26	20	11	0	0	0	35	0	0	0	0	0	0	0	0	0	0	0	0	0	0	12	0	0	0	0	0	58	0	0	0	0	0	0	0	0	0	0	0	0	0	0
0	4	11	69	47	25	42	0	58	29	0	10	76	72	0	0	0	0	0	76	18	23	33	5	61	39	48	79	67	99	0	97	0	0	0	16	0	0	0	0	2	0	5	0	183	231	0	0	0	122
36	22	26	38	0	0	28	0	37	0	0	76	5	13	55	0	0	0	0	0	0	0	0	0	0	0	0	0	144	152	0	138	0	0	0	58	0	0	0	0	0	0	0	45	34	0	0	0	0	41
0	0	0	0	0	0	0	0	26	0	0	72	13	7	31	85	0	0	0	0	0	0	0	0	0	0	0	0	0	81	0	0	0	0	0	0	0	0	0	90	0	0	0	0	0	0	0	0	0	44
0	0	0	0	0	0	0	0	67	0	35	0	55	31	11	24	0	0	0	0	0	0	0	0	0	0	0	0	0	34	0	0	0	0	0	0	0	0	54	0	0	0	0	0	0	0	0	0	0	0
0	0	0	0	0	0	0	0	102	0	0	0	0	85	24	6	0	0	19	0	0	0	0	0	0	0	0	0	59	27	62	66	61	6	0	78	70	0	45	9	0	0	0	0	0	0	0	0	0	0
0	0	0	0	0	0	0	0	0	0	0	0	0	0	0	0	5	0	4	0	0	0	0	0	0	0	0	0	0	0	0	0	0	0	0	0	0	0	0	5	5	0	0	0	0	0	0	0	0	0
0	0	0	0	0	0	0	0	0	0	0	0	0	0	0	0	0	25	14	16	12	55	87	0	0	0	0	29	0	0	0	32	0	19	0	0	0	0	0	34	0	0	0	0	0	0	0	0	0	0
0	0	0	0	0	0	0	0	0	0	0	0	0	0	0	19	4	14	6	0	0	0	0	0	0	0	0	0	81	43	75	0	81	16	0	0	0	0	0	7	0	0	0	0	0	0	0	0	0	0
0	0	0	0	92	94	0	84	109	0	0	76	0	0	0	0	0	16	0	11	0	23	0	0	18	0	0	29	30	0	0	57	67	0	0	25	0	0	52	25	20	0	44	0	0	0	0	0	0	0
0	0	0	0	0	0	0	0	0	0	0	18	0	0	0	0	0	12	0	0	3	0	0	0	0	0	0	0	0	0	0	0	0	0	0	0	0	0	0	30	20	0	0	0	0	0	0	0	0	0
0	42	42	0	0	0	0	84	103	77	0	23	0	0	0	0	0	55	0	23	0	10	13	0	20	0	34	20	71	0	0	91	0	99	0	27	0	0	48	0	0	0	42	0	0	219	0	0	0	0
0	0	0	0	0	65	0	0	0	55	0	33	0	0	0	0	0	87	0	0	0	13	12	14	14	0	7	65	80	94	0	91	0	103	0	61	0	0	0	0	0	0	0	0	0	0	0	0	0	0
0	0	0	0	0	0	0	0	0	0	0	5	0	0	0	0	0	0	0	0	0	0	14	7	0	0	0	0	53	0	0	0	0	0	0	0	0	0	0	0	0	0	0	0	0	0	0	0	0	0
0	0	0	0	0	75	0	0	0	71	0	61	0	0	0	0	0	0	0	18	0	20	14	0	7	0	16	12	0	0	0	0	0	0	0	0	0	0	0	0	0	0	0	0	0	0	0	0	0	0
0	0	0	0	0	0	0	57	0	22	0	39	0	0	0	0	0	0	0	0	0	0	0	0	0	9	28	46	14	0	0	0	0	0	0	50	0	0	60	0	0	0	0	0	0	0	0	0	0	0
0	0	0	0	0	0	0	76	99	49	0	48	0	0	0	0	0	0	0	0	0	34	7	0	16	28	12	16	19	0	0	0	0	0	0	0	0	0	0	0	0	0	0	0	0	0	0	0	0	0
0	0	0	0	0	97	0	65	94	63	0	79	0	0	0	0	0	29	0	29	0	20	65	0	12	46	16	8	34	44	0	19	0	0	0	66	0	0	0	0	0	0	0	0	0	0	0	0	0	0
0	0	0	149	0	0	0	0	148	0	0	67	144	0	0	59	0	0	81	30	0	71	80	53	0	14	19	34	12	34	0	0	0	44	0	67	73	0	70	58	0	0	76	0	0	0	0	0	0	0
0	0	0	156	0	0	0	0	106	0	12	99	152	81	34	27	0	0	43	0	0	0	94	0	0	0	0	44	34	6	0	0	0	11	0	75	73	0	66	38	0	0	81	0	0	0	0	0	0	0
0	0	0	0	0	0	0	0	0	0	0	0	0	0	0	62	0	0	75	0	0	0	0	0	0	0	0	0	0	0	3	0	12	44	0	0	0	0	0	54	0	0	0	0	0	0	0	0	0	0
0	119	140	163	0	0	155	0	0	0	0	97	138	0	0	66	0	32	0	57	0	91	91	0	0	0	0	19	0	0	0	10	0	0	0	85	77	0	0	60	0	0	0	0	0	222	214	0	0	232
0	0	0	0	0	0	0	0	0	0	0	0	0	0	0	61	0	0	81	67	0	0	0	0	0	0	0	0	0	0	12	0	2	23	0	0	0	0	0	62	0	0	0	0	0	0	0	0	0	0
0	0	0	0	0	0	0	0	0	0	0	0	0	0	0	6	0	19	16	0	0	99	103	0	0	0	0	0	44	11	44	0	23	12	0	0	0	0	0	33	0	0	0	0	0	0	0	0	0	0
0	0	37	45	0	0	35	0	54	0	0	0	0	0	0	0	0	0	0	0	0	0	0	0	0	0	0	0	0	0	0	0	0	0	5	4	6	0	16	43	0	0	0	0	0	0	0	0	0	0
0	14	40	52	49	54	44	0	55	47	58	16	58	0	0	78	0	0	0	25	0	27	61	0	0	50	0	66	67	75	0	85	0	0	4	5	20	0	18	0	0	6	16	0	34	0	0	114	0	99
0	0	47	59	44	37	49	0	56	60	0	0	0	0	0	70	0	0	0	0	0	0	0	0	0	0	0	0	73	73	0	77	0	0	6	20	3	0	11	0	11	3	6	0	0	0	0	113	0	0
0	0	0	0	0	0	0	0	0	0	0	0	0	0	0	0	0	0	0	0	0	0	0	0	0	0	0	0	0	0	0	0	0	0	0	0	0	0	0	0	0	0	0	0	0	0	0	0	0	0
0	22	66	62	0	52	55	0	61	56	0	0	0	0	54	45	0	0	0	52	0	48	0	0	0	60	0	0	70	66	0	0	0	0	16	18	11	0	6	11	0	0	3	0	0	0	0	0	0	102
0	0	0	0	0	0	0	0	106	0	0	0	0	90	0	9	5	34	7	25	30	0	0	0	0	0	0	0	58	38	54	60	62	33	43	0	0	0	11	11	13	0	8	0	0	0	0	0	0	0
0	0	0	0	0	0	0	0	0	0	0	2	0	0	0	0	5	0	0	20	20	0	0	0	0	0	0	0	0	0	0	0	0	0	0	0	11	0	0	13	3	0	22	0	0	0	0	0	0	0
0	3	0	0	0	0	0	0	0	0	0	0	0	0	0	0	0	0	0	0	0	0	0	0	0	0	0	0	0	0	0	0	0	0	0	6	3	0	0	0	0	3	0	0	12	0	0	0	0	0
0	3	0	69	0	0	0	0	68	69	0	5	0	0	0	0	0	0	0	44	0	42	0	0	0	0	0	0	76	81	0	0	0	0	0	16	6	0	3	8	22	0	7	0	0	0	0	0	0	0
88	0	0	0	0	0	81	0	90	0	0	0	45	0	0	0	0	0	0	0	0	0	0	0	0	0	0	0	0	0	0	0	0	0	0	0	0	0	0	0	0	0	0	3	17	8	0	0	0	4
0	62	66	0	0	0	80	0	0	0	0	183	34	0	0	0	0	0	0	0	0	0	0	0	0	0	0	0	0	0	0	0	0	0	0	34	0	0	0	0	0	12	0	17	5	13	0	0	0	13
0	102	92	0	0	0	72	0	79	0	0	231	0	0	0	0	0	0	0	0	0	219	0	0	0	0	0	0	0	0	0	222	0	0	0	0	0	0	0	0	0	0	0	8	13	9	18	23	0	12
0	0	0	0	0	0	0	0	0	0	0	0	0	0	0	0	0	0	0	0	0	0	0	0	0	0	0	0	0	0	0	214	0	0	0	0	0	0	0	0	0	0	0	0	0	18	7	0	0	13
0	0	0	0	0	0	0	0	0	0	0	0	0	0	0	0	0	0	0	0	0	0	0	0	0	0	0	0	0	0	0	0	0	0	0	114	113	0	0	0	0	0	0	0	0	23	0	15	18	9
0	0	0	0	0	0	0	0	0	0	0	0	0	0	0	0	0	0	0	0	0	0	0	0	0	0	0	0	0	0	0	0	0	0	0	0	0	0	0	0	0	0	0	0	0	0	0	18	11	0
0	0	92	0	0	0	72	0	84	0	0	122	41	44	0	0	0	0	0	0	0	0	0	0	0	0	0	0	0	0	0	232	0	0	0	99	0	0	102	0	0	0	0	4	13	12	13	9	0	13
0	0	0	0	0	0	0	0	96	0	0	0	0	0	0	0	0	0	0	0	0	0	0	0	0	0	0	0	0	0	0	0	0	0	0	0	0	0	0	0	0	0	0	0	0	0	0	25	50	20
0	0	0	79	0	0	74	0	87	0	89	121	47	44	53	0	0	0	0	0	0	0	0	0	0	0	0	0	0	204	0	0	0	0	0	98	103	0	104	0	0	0	0	0	16	39	0	56	60	33
0	0	0	0	0	0	0	0	0	111	108	0	0	0	0	0	0	0	0	0	0	0	0	0	0	0	0	0	0	111	0	0	0	0	0	0	0	0	0	0	0	0	0	0	0	0	0	47	33	75
0	0	0	0	0	0	0	0	98	115	95	0	0	0	40	0	0	0	0	0	0	0	0	0	0	0	0	0	0	0	0	0	0	0	0	0	0	0	92	0	0	0	0	0	0	0	0	0	0	0
0	0	209	0	0	0	0	0	102	0	0	210	0	0	0	0	0	0	0	0	0	191	0	0	0	0	0	0	0	0	0	186	0	0	0	0	0	0	0	0	0	0	0	0	0	18	69	34	16	41
0	95	104	43	0	0	0	0	50	0	0	90	5	0	0	0	0	0	0	0	0	0	0	0	0	0	0	0	0	0	0	0	0	0	0	82	0	0	0	0	0	0	0	31	16	44	0	0	0	33
0	0	0	0	0	0	0	0	45	0	0	85	8	6	0	0	0	0	0	0	0	0	0	0	0	0	0	0	0	0	0	0	0	0	0	52	0	0	0	0	0	0	0	0	0	0	0	0	0	34
0	0	0	0	0	0	0	0	47	0	48	0	0	0	9	0	0	0	0	0	0	0	0	0	0	0	0	0	0	50	0	0	0	0	0	0	0	0	0	0	0	0	0	0	0	0	0	0	0	0
0	0	0	0	0	0	0	0	0	0	0	0	0	0	0	10	0	0	0	0	0	0	0	0	0	0	0	0	0	52	0	0	0	0	0	0	0	0	63	0	0	0	0	0	0	0	0	0	0	0
0	0	0	0	0	0	0	0	0	0	0	0	0	0	0	0	0	0	0	0	0	0	0	0	0	0	0	0	0	0	0	0	0	0	0	0	0	0	0	0	0	0	0	0	0	0	0	0	0	0
0	0	0	0	0	0	0	0	0	0	0	0	0	0	0	0	0	0	0	0	0	0	0	0	0	0	0	0	0	0	0	0	0	0	0	0	0	0	0	0	0	0	0	0	0	0	0	0	0	0
0	0	0	0	0	0	0	0	0	0	0	0	0	0	0	48	0	0	0	0	0	0	0	0	0	0	0	0	0	0	0	0	0	0	0	0	0	0	0	0	0	0	0	0	0	0	0	0	0	0
0	0	0	0	0	0	0	0	0	0	0	0	0	0	0	0	0	0	0	0	0	0	0	0	0	0	0	0	0	0	0	0	0	0	0	0	0	0	0	0	0	0	0	0	0	0	0	0	0	0
0	0	0	0	0	0	0	0	0	0	0	0	0	0	0	0	0	0	0	0	0	0	0	0	0	0	0	0	0	0	0	0	0	0	0	0	0	0	0	0	0	0	0	0	0	0	0	0	0	0
0	0	217	0	0	0	0	0	0	0	0	201	0	0	0	0	0	0	0	0	0	0	0	0	0	0	0	0	0	0	0	194	0	0	0	0	0	0	0	0	0	0	0	0	72	61	103	0	0	0
0	0	220	0	0	0	0	0	0	0	0	0	0	0	0	0	0	0	0	0	0	0	0	0	0	0	0	0	0	0	0	0	0	0	0	0	0	0	0	0	0	0	0	0	0	52	0	0	0	0
0	0	0	0	0	0	0	0	0	0	0	0	0	0	0	0	0	0	0	0	0	0	0	0	0	0	0	0	0	0	0	0	0	0	0	0	0	0	0	0	0	0	0	0	0	0	0	0	0	0
0	0	0	0	0	0	0	0	0	0	0	0	0	0	0	0	0	0	0	0	0	0	0	0	0	0	0	0	0	0	0	0	0	0	0	0	0	0	0	0	0	0	0	0	0	0	0	0	0	0
0	0	0	0	0	0	0	0	0	118	117	0	0	0	0	0	0	0	0	0	0	0	0	0	0	116	0	0	0	102	0	0	0	0	107	0	0	0	0	0	0	0	0	0	0	0	0	0	0	0
0	0	0	0	0	0	0	0	0	0	0	0	0	0	0	0	0	0	0	0	0	0	0	0	0	0	0	0	0	0	0	0	0	0	0	0	0	0	0	0	0	0	0	0	0	0	0	0	61	0
0	0	0	0	0	0	0	0	0	0	0	0	0	0	0	0	0	0	0	0	0	0	0	0	0	0	0	0	0	0	0	0	0	0	0	0	0	0	0	0	0	0	0	0	0	0	0	0	0	0
0	0	203	0	0	0	0	0	0	0	0	0	0	0	0	68	0	0	0	0	0	0	0	0	0	0	0	0	124	0	0	132	0	0	0	0	0	0	102	0	0	0	0	0	0	134	146	0	0	147
0	0	0	0	0	0	0	0	0	0	0	0	0	0	44	46	0	0	0	143	0	172	0	0	0	0	0	0	0	3	0	115	0	0	0	128	120	0	102	0	0	0	122	156	0	114	134	0	0	136
0	0	0	0	0	0	0	0	0	0	0	0	0	0	0	76	0	0	0	0	0	0	0	0	0	0	0	0	136	0	0	133	0	0	0	0	0	0	0	0	0	0	0	0	0	0	0	0	0	0
0	0	0	0	0	0	0	0	0	0	0	0	0	0	0	81	0	0	0	0	0	0	0	0	0	0	0	0	141	0	152	146	0	0	0	0	0	0	0	0	0	0	0	0	0	139	154	0	0	157
0	0	0	0	0	0	0	0	0	0	0	0	0	0	0	84	0	0	0	0	0	0	0	0	0	0	0	0	144	138	0	156	0	0	0	0	0	0	0	0	0	0	0	0	0	0	141	0	0	0
0	0	0	0	0	0	0	0	0	0	0	0	0	0	0	46	0	0	0	0	0	0	0	0	0	0	0	0	0	0	0	0	0	0	0	0	0	0	0	0	0	0	0	0	0	0	0	0	0	0
0	0	0	0	0	0	0	0	0	0	0	0	0	0	0	0	0	0	0	0	0	0	0	0	0	0	0	0	0	0	0	0	0	0	0	0	0	0	84	0	0	0	0	38	0	25	0	0	0	37
0	0	188	93	0	0	83	0	91	0	0	190	0	0	0	0	0	0	0	180	0	162	161	0	0	0	0	0	0	0	0	217	0	0	0	129	0	0	112	0	160	0	144	52	20	35	41	30	0	35
0	0	0	0	0	0	0	0	0	0	0	0	0	0	0	0	0	0	0	0	0	0	0	0	0	0	0	0	0	0	0	0	0	0	0	0	0	0	0	0	0	0	0	0	0	41	54	0	0	53
0	0	0	0	0	0	0	0	0	0	0	0	0	0	0	0	0	0	0	0	0	0	0	0	0	0	0	0	0	0	0	0	0	0	0	0	0	0	0	0	0	0	0	0	0	0	0	0	0	0
0	0	0	0	0	0	104	0	0	97	0	129	0	0	0	0	0	0	0	135	0	0	0	0	0	0	0	0	0	228	0	0	0	0	0	128	121	0	89	0	0	0	0	0	0	66	63	50	0	59
0	0	0	0	0	0	0	0	0	0	0	0	0	0	0	25	0	0	0	0	0	0	0	0	0	0	0	0	0	0	0	0	96	0	0	0	0	0	0	0	0	0	0	0	0	0	0	0	0	0
0	0	0	0	0	0	0	0	0	0	0	0	0	0	0	0	0	0	0	0	0	0	0	0	0	0	0	0	0	0	0	0	0	0	0	151	0	0	0	0	0	0	0	0	0	0	0	0	0	0
0	0	0	0	0	0	0	0	0	0	0	0	0	0	0	0	0	0	0	0	0	0	0	0	0	0	0	0	0	0	0	0	0	0	0	0	0	0	0	0	0	0	0	0	0	32	0	0	0	0
0	198	0	0	0	0	0	0	0	0	0	227	0	0	0	0	0	0	0	0	0	168	0	0	0	0	0	0	0	0	0	0	0	0	0	151	153	0	0	0	0	0	0	0	0	35	0	0	0	57
[truncated: 36 more columns]
