# Supplementary material for: Analyzing the effects of free water modeling by deep learning on diffusion MRI structural connectivity estimates in glioma patients
Source: PLoS One. 2020 Sep 25;15(9):e0239475. doi: 10.1371/journal.pone.0239475 (PMC7518620; doi:10.1371/journal.pone.0239475)
Supplement: S1 File — All utilized connectivity and length matrices as comma-separated csv files, and the free-water maps as nifti files. (ZIP) [file pone.0239475.s003.zip › S3/CMs/patients/det_boundary/vp7/cm_original.csv]

1	3	0	0	0	0	9	0	1	0	0	0	6	0	0	0	0	0	0	0	0	0	0	0	0	0	0	0	0	0	0	0	0	0	0	0	0	0	0	0	0	0	0	1	0	0	0	0	0	0
3	66	10	0	0	0	10	0	8	0	0	5	51	0	0	0	0	0	0	0	0	1	0	0	0	0	0	0	0	0	0	15	0	0	0	9	0	0	1	0	0	3	10	0	8	5	0	0	0	0
0	10	189	90	26	0	12	0	1	0	0	22	18	0	0	0	0	0	0	0	0	4	0	0	0	0	0	0	0	0	0	166	0	0	2	69	4	0	5	0	0	0	0	0	26	27	0	0	0	1
0	0	90	2	0	0	10	0	34	0	0	36	1	0	0	0	0	0	0	0	0	0	0	0	0	0	0	0	2	1	0	6	0	0	5	45	6	0	25	0	0	0	2	0	0	0	0	0	0	0
0	0	26	0	50	3	16	0	1	0	0	59	0	0	0	0	0	0	0	1	0	0	0	0	0	0	0	0	0	0	0	0	0	0	0	59	2	0	0	0	0	0	0	0	0	0	0	0	0	0
0	0	0	0	3	57	21	138	109	7	0	36	0	0	0	0	0	0	0	3	0	0	6	0	40	0	0	1	0	0	0	0	0	0	0	19	1	0	1	0	0	0	0	0	0	0	0	0	0	0
9	10	12	10	16	21	308	19	164	0	0	39	45	0	0	0	0	0	0	0	0	0	0	0	0	0	0	0	0	0	0	11	0	0	19	103	18	0	117	0	0	0	0	6	4	5	0	0	0	19
0	0	0	0	0	138	19	153	92	78	0	0	0	0	0	0	0	0	0	1	0	8	0	0	0	17	13	40	0	0	0	0	0	0	0	0	0	0	0	0	0	0	0	0	0	0	0	0	0	0
1	8	1	34	1	109	164	92	266	60	16	74	76	76	33	38	0	0	0	2	0	1	0	0	0	0	3	6	1	45	0	0	0	0	39	261	35	0	59	1	0	0	12	3	0	2	0	0	0	17
0	0	0	0	0	7	0	78	60	298	1	29	0	0	0	0	0	0	0	0	0	16	2	0	7	131	233	33	0	0	0	0	0	0	0	149	41	0	33	0	0	0	36	0	0	0	0	0	0	0
0	0	0	0	0	0	0	0	16	1	40	0	0	0	19	0	0	0	0	0	0	0	0	0	0	0	0	0	0	2	0	0	0	0	0	1	0	0	0	0	0	0	0	0	0	0	0	0	0	0
0	5	22	36	59	36	39	0	74	29	0	117	17	1	0	0	0	0	0	4	27	39	16	4	21	26	1	20	19	9	0	72	0	0	0	98	0	0	0	0	1	0	2	0	3	4	0	0	0	4
6	51	18	1	0	0	45	0	76	0	0	17	21	20	22	0	0	0	0	0	0	0	0	0	0	0	0	0	1	3	0	5	0	0	0	16	0	0	0	0	0	0	0	8	12	0	0	0	0	18
0	0	0	0	0	0	0	0	76	0	0	1	20	36	99	10	0	0	0	0	0	0	0	0	0	0	0	0	0	30	0	0	0	0	0	0	0	0	0	1	0	0	0	0	0	0	0	0	0	7
0	0	0	0	0	0	0	0	33	0	19	0	22	99	72	64	0	0	0	0	0	0	0	0	0	0	0	0	0	62	0	0	0	0	0	0	0	0	1	0	0	0	0	0	0	0	0	0	0	0
0	0	0	0	0	0	0	0	38	0	0	0	0	10	64	53	0	0	46	0	0	0	0	0	0	0	0	0	24	33	12	8	3	10	0	1	1	0	2	8	0	0	0	0	0	0	0	0	0	0
0	0	0	0	0	0	0	0	0	0	0	0	0	0	0	0	18	0	4	0	0	0	0	0	0	0	0	0	0	0	0	0	0	0	0	0	0	0	0	12	6	0	0	0	0	0	0	0	0	0
0	0	0	0	0	0	0	0	0	0	0	0	0	0	0	0	0	221	13	53	7	16	17	0	0	0	0	1	0	0	0	170	0	14	0	0	0	0	0	2	0	0	0	0	0	0	0	0	0	0
0	0	0	0	0	0	0	0	0	0	0	0	0	0	0	46	4	13	2	0	0	0	0	0	0	0	0	0	12	37	5	0	1	22	0	0	0	0	0	10	0	0	0	0	0	0	0	0	0	0
0	0	0	0	1	3	0	1	2	0	0	4	0	0	0	0	0	53	0	209	0	58	0	0	30	0	0	26	2	0	0	197	1	0	0	56	0	0	25	15	21	0	25	0	0	0	0	0	0	0
0	0	0	0	0	0	0	0	0	0	0	27	0	0	0	0	0	7	0	0	2	0	0	0	0	0	0	0	0	0	0	0	0	0	0	0	0	0	0	1	19	0	0	0	0	0	0	0	0	0
0	1	4	0	0	0	0	8	1	16	0	39	0	0	0	0	0	16	0	58	0	221	66	0	118	0	8	55	3	0	0	49	0	13	0	4	0	0	15	0	0	0	3	0	0	2	0	0	0	0
0	0	0	0	0	6	0	0	0	2	0	16	0	0	0	0	0	17	0	0	0	66	308	36	24	0	14	82	29	59	0	192	0	7	0	1	0	0	0	0	0	0	0	0	0	0	0	0	0	0
0	0	0	0	0	0	0	0	0	0	0	4	0	0	0	0	0	0	0	0	0	0	36	6	0	0	0	0	13	0	0	0	0	0	0	0	0	0	0	0	0	0	0	0	0	0	0	0	0	0
0	0	0	0	0	40	0	0	0	7	0	21	0	0	0	0	0	0	0	30	0	118	24	0	50	0	12	35	0	0	0	0	0	0	0	0	0	0	0	0	0	0	0	0	0	0	0	0	0	0
0	0	0	0	0	0	0	17	0	131	0	26	0	0	0	0	0	0	0	0	0	0	0	0	0	246	98	25	5	0	0	0	0	0	0	138	0	0	4	0	0	0	0	0	0	0	0	0	0	0
0	0	0	0	0	0	0	13	3	233	0	1	0	0	0	0	0	0	0	0	0	8	14	0	12	98	165	23	70	0	0	0	0	0	0	0	0	0	0	0	0	0	0	0	0	0	0	0	0	0
0	0	0	0	0	1	0	40	6	33	0	20	0	0	0	0	0	1	0	26	0	55	82	0	35	25	23	103	258	35	0	25	0	0	0	12	0	0	0	0	0	0	0	0	0	0	0	0	0	0
0	0	0	2	0	0	0	0	1	0	0	19	1	0	0	24	0	0	12	2	0	3	29	13	0	5	70	258	168	32	0	0	0	15	0	138	14	0	3	33	0	0	2	0	0	0	0	0	0	0
0	0	0	1	0	0	0	0	45	0	2	9	3	30	62	33	0	0	37	0	0	0	59	0	0	0	0	35	32	47	0	0	0	2	0	51	6	0	37	27	0	0	20	0	0	0	0	0	0	0
0	0	0	0	0	0	0	0	0	0	0	0	0	0	0	12	0	0	5	0	0	0	0	0	0	0	0	0	0	0	13	0	3	12	0	0	0	0	0	15	0	0	0	0	0	0	0	0	0	0
0	15	166	6	0	0	11	0	0	0	0	72	5	0	0	8	0	170	0	197	0	49	192	0	0	0	0	25	0	0	0	230	0	0	0	33	1	0	0	3	0	0	0	0	0	3	1	0	0	1
0	0	0	0	0	0	0	0	0	0	0	0	0	0	0	3	0	0	1	1	0	0	0	0	0	0	0	0	0	0	3	0	4	13	0	0	0	0	0	5	0	0	0	0	0	0	0	0	0	0
0	0	0	0	0	0	0	0	0	0	0	0	0	0	0	10	0	14	22	0	0	13	7	0	0	0	0	0	15	2	12	0	13	77	0	0	0	0	0	8	0	0	0	0	0	0	0	0	0	0
0	0	2	5	0	0	19	0	39	0	0	0	0	0	0	0	0	0	0	0	0	0	0	0	0	0	0	0	0	0	0	0	0	0	50	2	14	0	79	1	0	0	0	0	0	0	0	0	0	0
0	9	69	45	59	19	103	0	261	149	1	98	16	0	0	1	0	0	0	56	0	4	1	0	0	138	0	12	138	51	0	33	0	0	2	25	25	0	5	0	0	13	31	0	7	0	0	6	0	19
0	0	4	6	2	1	18	0	35	41	0	0	0	0	0	1	0	0	0	0	0	0	0	0	0	0	0	0	14	6	0	1	0	0	14	25	1	0	1	0	3	1	52	0	0	0	0	3	0	0
0	0	0	0	0	0	0	0	0	0	0	0	0	0	0	0	0	0	0	0	0	0	0	0	0	0	0	0	0	0	0	0	0	0	0	0	0	0	0	0	0	0	0	0	0	0	0	0	0	0
0	1	5	25	0	1	117	0	59	33	0	0	0	0	1	2	0	0	0	25	0	15	0	0	0	4	0	0	3	37	0	0	0	0	79	5	1	0	27	17	0	0	2	0	0	0	0	0	0	5
0	0	0	0	0	0	0	0	1	0	0	0	0	1	0	8	12	2	10	15	1	0	0	0	0	0	0	0	33	27	15	3	5	8	1	0	0	0	17	37	6	0	4	0	0	0	0	0	0	0
0	0	0	0	0	0	0	0	0	0	0	1	0	0	0	0	6	0	0	21	19	0	0	0	0	0	0	0	0	0	0	0	0	0	0	0	3	0	0	6	3	0	8	0	0	0	0	0	0	0
0	3	0	0	0	0	0	0	0	0	0	0	0	0	0	0	0	0	0	0	0	0	0	0	0	0	0	0	0	0	0	0	0	0	0	13	1	0	0	0	0	1	0	0	2	0	0	0	0	0
0	10	0	2	0	0	0	0	12	36	0	2	0	0	0	0	0	0	0	25	0	3	0	0	0	0	0	0	2	20	0	0	0	0	0	31	52	0	2	4	8	0	17	0	0	0	0	0	0	0
1	0	0	0	0	0	6	0	3	0	0	0	8	0	0	0	0	0	0	0	0	0	0	0	0	0	0	0	0	0	0	0	0	0	0	0	0	0	0	0	0	0	0	4	18	21	0	0	0	25
0	8	26	0	0	0	4	0	0	0	0	3	12	0	0	0	0	0	0	0	0	0	0	0	0	0	0	0	0	0	0	0	0	0	0	7	0	0	0	0	0	2	0	18	66	10	0	0	0	3
0	5	27	0	0	0	5	0	2	0	0	4	0	0	0	0	0	0	0	0	0	2	0	0	0	0	0	0	0	0	0	3	0	0	0	0	0	0	0	0	0	0	0	21	10	206	87	24	0	34
0	0	0	0	0	0	0	0	0	0	0	0	0	0	0	0	0	0	0	0	0	0	0	0	0	0	0	0	0	0	0	1	0	0	0	0	0	0	0	0	0	0	0	0	0	87	27	0	0	22
0	0	0	0	0	0	0	0	0	0	0	0	0	0	0	0	0	0	0	0	0	0	0	0	0	0	0	0	0	0	0	0	0	0	0	6	3	0	0	0	0	0	0	0	0	24	0	87	35	8
0	0	0	0	0	0	0	0	0	0	0	0	0	0	0	0	0	0	0	0	0	0	0	0	0	0	0	0	0	0	0	0	0	0	0	0	0	0	0	0	0	0	0	0	0	0	0	35	53	0
0	0	1	0	0	0	19	0	17	0	0	4	18	7	0	0	0	0	0	0	0	0	0	0	0	0	0	0	0	0	0	1	0	0	0	19	0	0	5	0	0	0	0	25	3	34	22	8	0	500
0	0	0	0	0	0	0	0	2	0	0	0	0	0	0	0	0	0	0	0	0	0	0	0	0	0	0	0	0	0	0	0	0	0	0	0	0	0	0	0	0	0	0	0	0	0	0	3	10	155
0	0	0	33	0	0	13	0	127	0	4	15	43	127	15	0	0	0	0	0	0	0	0	0	0	0	0	0	0	1	0	0	0	0	0	34	3	0	3	0	0	0	0	0	42	7	0	30	17	429
0	0	0	0	0	0	0	0	0	13	37	0	0	0	0	0	0	0	0	0	0	0	0	0	0	0	0	0	0	1	0	0	0	0	0	0	0	0	0	0	0	0	0	0	0	0	0	68	8	30
0	0	0	0	0	0	0	0	21	4	38	0	0	0	5	0	0	0	0	0	0	0	0	0	0	0	0	0	0	0	0	0	0	0	0	0	0	0	3	0	0	0	0	0	0	0	0	0	0	0
0	0	7	0	0	0	0	0	7	0	0	42	0	0	0	0	0	0	0	0	0	4	0	0	0	0	0	0	0	0	0	14	0	0	0	0	0	0	0	0	0	0	0	0	0	29	4	199	11	135
0	8	10	32	0	0	0	0	10	0	0	11	34	0	0	0	0	0	0	0	0	0	0	0	0	0	0	0	0	0	0	0	0	0	0	4	0	0	0	0	0	0	0	6	25	1	0	0	0	1
0	0	0	0	0	0	0	0	11	0	0	1	3	10	0	0	0	0	0	0	0	0	0	0	0	0	0	0	0	0	0	0	0	0	0	1	0	0	0	0	0	0	0	0	0	0	0	0	0	5
0	0	0	0	0	0	0	0	2	0	5	0	0	0	18	0	0	0	0	0	0	0	0	0	0	0	0	0	0	3	0	0	0	0	0	0	0	0	0	0	0	0	0	0	0	0	0	0	0	0
0	0	0	0	0	0	0	0	0	0	0	0	0	0	0	116	0	0	0	0	0	0	0	0	0	0	0	0	0	6	0	0	0	0	0	0	0	0	14	0	0	0	0	0	0	0	0	0	0	0
0	0	0	0	0	0	0	0	0	0	0	0	0	0	0	0	0	0	0	0	0	0	0	0	0	0	0	0	0	0	0	0	0	0	0	0	0	0	0	0	0	0	0	0	0	0	0	0	0	0
0	0	0	0	0	0	0	0	0	0	0	0	0	0	0	0	0	0	0	0	0	0	0	0	0	0	0	0	0	0	0	0	0	0	0	0	0	0	0	0	0	0	0	0	0	0	0	0	0	0
0	0	0	0	0	0	0	0	0	0	0	0	0	0	0	1	0	0	0	0	0	0	0	0	0	0	0	0	0	0	0	0	0	0	0	0	0	0	0	0	0	0	0	0	0	0	0	0	0	0
0	0	0	0	0	0	0	0	0	0	0	0	0	0	0	0	0	0	0	0	0	0	0	0	0	0	0	0	0	0	0	0	0	0	0	0	0	0	0	0	0	0	0	0	0	0	0	0	0	0
0	0	0	0	0	0	0	0	0	0	0	0	0	0	0	0	0	0	0	0	0	0	0	0	0	0	0	0	0	0	0	0	0	0	0	0	0	0	0	0	0	0	0	0	0	0	0	0	0	0
0	0	3	0	0	0	0	0	0	0	0	13	0	0	0	0	0	0	0	0	0	0	0	0	0	0	0	0	0	0	0	3	0	0	0	0	0	0	0	0	0	0	0	0	1	46	1	0	0	0
0	0	2	0	0	0	0	0	0	0	0	0	0	0	0	0	0	0	0	0	0	0	0	0	0	0	0	0	0	0	0	0	0	0	0	0	0	0	0	0	0	0	0	0	0	2	0	0	0	0
0	0	0	0	0	0	0	0	0	0	0	0	0	0	0	0	0	0	0	0	0	0	0	0	0	0	0	0	0	0	0	0	0	0	0	0	0	0	0	0	0	0	0	0	0	0	0	0	0	0
0	0	0	0	0	0	0	0	0	0	0	0	0	0	0	0	0	0	0	0	0	0	0	0	0	0	0	0	0	0	0	0	0	0	0	0	0	0	0	0	0	0	0	0	0	0	0	0	0	0
0	0	0	0	0	0	0	0	0	5	7	0	0	0	0	0	0	0	0	0	0	0	0	0	0	8	0	0	0	1	0	0	0	0	2	0	0	0	0	0	0	0	0	0	0	0	0	0	0	0
0	0	0	0	0	0	0	0	0	0	0	0	0	0	0	0	0	0	0	0	0	0	0	0	0	0	0	0	0	0	0	0	0	0	0	0	0	0	0	0	0	0	0	0	0	0	0	0	47	0
0	0	0	0	0	0	0	0	0	0	0	0	0	0	0	0	0	0	0	0	0	0	0	0	0	0	0	0	0	0	0	0	0	0	0	0	0	0	0	0	0	0	0	0	0	0	0	0	0	0
0	0	1	0	0	0	0	0	0	0	0	0	0	0	0	73	0	0	0	0	0	0	0	0	0	0	0	0	42	0	0	81	0	0	0	0	0	0	42	0	0	0	0	0	0	3	9	0	0	8
0	0	0	0	0	0	0	0	0	0	0	0	0	0	5	16	0	0	0	3	0	2	0	0	0	0	0	0	0	1	0	16	0	0	0	1	1	0	4	0	0	0	2	1	0	27	33	0	0	20
0	0	0	0	0	0	0	0	0	0	0	0	0	0	0	5	0	0	0	0	0	0	0	0	0	0	0	0	5	0	0	2	0	0	0	0	0	0	0	0	0	0	0	0	0	0	0	0	0	0
0	0	0	0	0	0	0	0	0	0	0	0	0	0	0	1	0	0	0	0	0	0	0	0	0	0	0	0	21	0	1	46	0	0	0	0	0	0	0	0	0	0	0	0	0	3	5	0	0	3
0	0	0	0	0	0	0	0	0	0	0	0	0	0	0	7	0	0	0	0	0	0	0	0	0	0	0	0	10	3	0	3	0	0	0	0	0	0	0	0	0	0	0	0	0	0	1	0	0	0
0	0	0	0	0	0	0	0	0	0	0	0	0	0	0	1	0	0	0	0	0	0	0	0	0	0	0	0	0	0	0	0	0	0	0	0	0	0	0	0	0	0	0	0	0	0	0	0	0	0
0	0	0	0	0	0	0	0	0	0	0	0	0	0	0	0	0	0	0	0	0	0	0	0	0	0	0	0	0	0	0	0	0	0	0	0	0	0	2	0	0	0	0	8	0	16	0	0	0	52
0	0	4	1	0	0	1	0	3	0	0	6	0	0	0	0	0	0	0	1	0	5	1	0	0	0	0	0	0	0	0	1	0	0	0	13	0	0	1	0	6	0	3	1	3	35	48	11	0	109
0	0	0	0	0	0	0	0	0	0	0	0	0	0	0	0	0	0	0	0	0	0	0	0	0	0	0	0	0	0	0	0	0	0	0	0	0	0	0	0	0	0	0	0	0	1	2	0	0	4
0	0	0	0	0	0	0	0	0	0	0	0	0	0	0	0	0	0	0	0	0	0	0	0	0	0	0	0	0	0	0	0	0	0	0	0	0	0	0	0	0	0	0	0	0	0	0	0	0	0
0	0	0	0	0	0	1	0	0	1	0	3	0	0	0	0	0	0	0	1	0	0	0	0	0	0	0	0	0	1	0	0	0	0	0	7	1	0	1	0	0	0	0	0	0	6	5	1	0	57
0	0	0	0	0	0	0	0	0	0	0	0	0	0	0	2	0	0	0	0	0	0	0	0	0	0	0	0	0	0	0	0	2	0	0	0	0	0	0	0	0	0	0	0	0	0	0	0	0	0
0	0	0	0	0	0	0	0	0	0	0	0	0	0	0	0	0	0	0	0	0	0	0	0	0	0	0	0	0	0	0	0	0	0	0	1	0	0	0	0	0	0	0	0	0	0	0	0	0	0
0	0	0	0	0	0	0	0	0	0	0	0	0	0	0	0	0	0	0	0	0	0	0	0	0	0	0	0	0	0	0	0	0	0	0	0	0	0	0	0	0	0	0	0	0	12	0	0	0	0
0	1	0	0	0	0	0	0	0	0	0	3	0	0	0	0	0	0	0	0	0	1	0	0	0	0	0	0	0	0	0	0	0	0	0	1	4	0	0	0	0	0	0	0	0	19	0	0	0	1
[truncated: 36 more columns]
