# Supplementary material for: Analyzing the effects of free water modeling by deep learning on diffusion MRI structural connectivity estimates in glioma patients
Source: PLoS One. 2020 Sep 25;15(9):e0239475. doi: 10.1371/journal.pone.0239475 (PMC7518620; doi:10.1371/journal.pone.0239475)
Supplement: S1 File — All utilized connectivity and length matrices as comma-separated csv files, and the free-water maps as nifti files. (ZIP) [file pone.0239475.s003.zip › S3/CMs/patients/det_boundary/vp7/fiberlengthmatrix_fwm.csv]

6	14	0	0	0	0	5	0	5	0	0	0	35	0	0	0	0	0	0	0	0	0	0	0	0	0	0	0	0	0	0	0	0	0	37	0	0	0	0	0	0	0	0	0	0	0	0	0	0	83
14	10	9	0	0	0	14	0	28	0	0	8	22	0	0	0	0	0	0	0	0	42	0	0	0	0	0	0	0	0	0	120	0	0	0	15	0	0	26	83	6	4	4	0	54	95	0	0	0	0
0	9	10	25	28	0	21	0	42	0	0	14	26	0	0	0	19	0	0	0	0	42	0	0	0	0	0	0	0	0	0	141	0	0	28	38	45	0	61	0	0	0	60	0	66	78	0	0	0	0
0	0	25	5	11	0	25	0	33	0	0	70	38	0	0	0	0	0	0	0	0	0	0	0	0	0	0	0	145	156	0	155	0	0	47	51	59	0	61	0	0	0	69	0	0	0	0	0	0	0
0	0	28	11	11	15	7	0	59	0	0	47	0	0	0	0	0	0	0	91	0	0	0	0	0	0	0	110	0	155	0	0	0	0	0	49	44	0	0	0	0	0	0	0	0	0	0	0	0	0
0	0	0	0	15	7	30	30	49	9	0	24	0	0	0	0	0	0	0	93	0	91	67	0	75	0	0	96	0	0	0	0	0	0	121	54	37	0	0	0	0	0	0	0	0	0	0	0	0	0
5	14	21	25	7	30	10	9	22	0	0	42	28	0	86	0	0	0	0	0	0	0	0	0	0	0	0	0	0	0	0	155	0	0	35	44	49	0	55	0	0	0	0	80	80	72	0	0	0	72
0	0	0	0	0	30	9	10	21	28	0	0	0	0	0	0	0	0	0	84	0	80	0	0	0	56	72	66	0	0	0	0	0	0	0	0	0	0	0	0	0	0	0	0	0	0	0	0	0	0
5	28	42	33	59	49	22	21	13	47	26	59	37	26	68	102	0	0	0	107	0	107	0	0	0	0	97	94	147	104	0	0	0	0	47	56	55	0	61	106	0	0	68	89	0	81	0	0	0	84
0	0	0	0	0	9	0	28	47	12	18	26	0	0	0	0	0	0	0	0	0	77	55	0	73	20	49	64	0	0	0	0	0	0	0	47	60	0	56	0	0	0	69	0	0	0	0	0	0	0
0	0	0	0	0	0	0	0	26	18	11	0	0	0	35	0	0	0	0	0	0	0	0	0	0	0	0	0	0	12	0	0	0	0	0	58	0	0	0	0	0	0	0	0	0	0	0	0	0	0
0	8	14	70	47	24	42	0	59	26	0	10	76	72	0	0	0	0	0	80	20	24	33	5	60	36	48	82	66	100	0	97	0	115	0	16	0	0	110	0	4	0	5	0	119	208	0	0	0	122
35	22	26	38	0	0	28	0	37	0	0	76	5	13	55	102	0	0	0	0	0	0	0	0	0	0	0	0	149	112	0	138	0	0	0	50	0	0	0	0	0	0	0	46	34	0	0	0	0	41
0	0	0	0	0	0	0	0	26	0	0	72	13	10	32	90	0	0	0	0	0	0	0	0	0	0	0	0	0	79	0	0	0	0	0	0	0	0	0	90	0	0	0	0	0	0	0	0	0	44
0	0	0	0	0	0	86	0	68	0	35	0	55	32	11	25	0	0	0	0	0	0	0	0	0	0	0	0	46	34	0	0	0	0	0	0	0	0	54	0	0	0	0	0	0	0	0	0	0	0
0	0	0	0	0	0	0	0	102	0	0	0	102	90	25	6	0	0	16	0	0	0	0	0	0	0	0	0	59	24	63	66	66	6	0	78	66	0	17	9	0	0	0	0	0	0	0	0	0	0
0	0	19	0	0	0	0	0	0	0	0	0	0	0	0	0	5	0	10	0	8	0	0	0	0	0	0	0	0	60	0	0	0	0	0	0	0	0	0	6	9	0	0	0	0	0	0	0	0	0
0	0	0	0	0	0	0	0	0	0	0	0	0	0	0	0	0	24	14	16	13	54	87	0	0	0	0	29	0	0	0	33	0	16	0	0	0	0	0	24	0	0	0	0	0	0	0	0	0	0
0	0	0	0	0	0	0	0	0	0	0	0	0	0	0	16	10	14	6	0	0	0	0	0	0	0	0	0	83	43	80	0	82	19	0	0	0	0	0	6	0	0	0	0	0	0	0	0	0	0
0	0	0	0	91	93	0	84	107	0	0	80	0	0	0	0	0	16	0	10	0	26	0	0	17	0	0	28	30	0	0	55	67	0	0	25	0	0	48	30	20	0	44	0	0	0	0	0	0	0
0	0	0	0	0	0	0	0	0	0	0	20	0	0	0	0	8	13	0	0	5	0	0	0	0	0	0	0	0	0	0	0	0	0	0	0	0	0	0	29	20	0	0	0	0	0	0	0	0	0
0	42	42	0	0	91	0	80	107	77	0	24	0	0	0	0	0	54	0	26	0	10	12	0	21	0	34	20	71	0	0	94	0	97	0	27	0	0	43	0	0	0	42	0	0	222	0	0	0	0
0	0	0	0	0	67	0	0	0	55	0	33	0	0	0	0	0	87	0	0	0	12	12	15	13	0	7	65	80	94	0	91	0	101	0	61	0	0	0	0	0	0	0	0	0	0	0	0	0	0
0	0	0	0	0	0	0	0	0	0	0	5	0	0	0	0	0	0	0	0	0	0	15	5	0	0	0	0	53	68	0	0	0	0	0	0	0	0	0	0	0	0	0	0	0	0	0	0	0	0
0	0	0	0	0	75	0	0	0	73	0	60	0	0	0	0	0	0	0	17	0	21	13	0	7	0	16	12	0	0	0	0	0	0	0	0	0	0	0	0	0	0	0	0	0	0	0	0	0	0
0	0	0	0	0	0	0	56	0	20	0	36	0	0	0	0	0	0	0	0	0	0	0	0	0	9	26	47	10	0	0	0	0	0	0	50	0	0	60	0	0	0	0	0	0	0	0	0	0	0
0	0	0	0	0	0	0	72	97	49	0	48	0	0	0	0	0	0	0	0	0	34	7	0	16	26	12	18	20	0	0	0	0	0	0	0	0	0	0	0	0	0	0	0	0	0	0	0	0	0
0	0	0	0	110	96	0	66	94	64	0	82	0	0	0	0	0	29	0	28	0	20	65	0	12	47	18	8	35	45	0	19	0	0	0	67	0	0	0	0	0	0	0	0	0	0	0	0	0	0
0	0	0	145	0	0	0	0	147	0	0	66	149	0	46	59	0	0	83	30	0	71	80	53	0	10	20	35	13	31	0	0	0	44	0	67	73	0	71	58	0	0	78	0	0	0	0	0	0	0
0	0	0	156	155	0	0	0	104	0	12	100	112	79	34	24	60	0	43	0	0	0	94	68	0	0	0	45	31	6	0	0	0	11	0	74	75	0	66	37	0	0	80	0	0	0	0	0	0	0
0	0	0	0	0	0	0	0	0	0	0	0	0	0	0	63	0	0	80	0	0	0	0	0	0	0	0	0	0	0	3	0	11	30	0	0	0	0	0	54	0	0	0	0	0	0	0	0	0	0
0	120	141	155	0	0	155	0	0	0	0	97	138	0	0	66	0	33	0	55	0	94	91	0	0	0	0	19	0	0	0	10	0	0	0	84	0	0	0	60	0	125	0	0	0	190	217	0	0	231
0	0	0	0	0	0	0	0	0	0	0	0	0	0	0	66	0	0	82	67	0	0	0	0	0	0	0	0	0	0	11	0	2	23	0	0	0	0	0	61	0	0	0	0	0	0	0	0	0	0
0	0	0	0	0	0	0	0	0	0	0	115	0	0	0	6	0	16	19	0	0	97	101	0	0	0	0	0	44	11	30	0	23	11	0	0	0	0	0	31	0	0	0	0	0	0	0	0	0	0
37	0	28	47	0	121	35	0	47	0	0	0	0	0	0	0	0	0	0	0	0	0	0	0	0	0	0	0	0	0	0	0	0	0	6	9	6	0	16	0	0	8	49	0	0	0	0	0	0	0
0	15	38	51	49	54	44	0	56	47	58	16	50	0	0	78	0	0	0	25	0	27	61	0	0	50	0	67	67	74	0	84	0	0	9	6	5	0	18	0	0	14	16	0	37	0	0	124	0	99
0	0	45	59	44	37	49	0	55	60	0	0	0	0	0	66	0	0	0	0	0	0	0	0	0	0	0	0	73	75	0	0	0	0	6	5	3	0	11	0	11	3	6	0	0	0	0	0	0	0
0	0	0	0	0	0	0	0	0	0	0	0	0	0	0	0	0	0	0	0	0	0	0	0	0	0	0	0	0	0	0	0	0	0	0	0	0	0	0	0	0	0	0	0	0	0	0	0	0	0
0	26	61	61	0	0	55	0	61	56	0	110	0	0	54	17	0	0	0	48	0	43	0	0	0	60	0	0	71	66	0	0	0	0	16	18	11	0	7	10	0	8	3	0	0	0	0	0	0	0
0	83	0	0	0	0	0	0	106	0	0	0	0	90	0	9	6	24	6	30	29	0	0	0	0	0	0	0	58	37	54	60	61	31	0	0	0	0	10	8	13	66	8	0	0	0	0	0	0	0
0	6	0	0	0	0	0	0	0	0	0	4	0	0	0	0	9	0	0	20	20	0	0	0	0	0	0	0	0	0	0	0	0	0	0	0	11	0	0	13	4	0	25	0	0	0	0	0	0	0
0	4	0	0	0	0	0	0	0	0	0	0	0	0	0	0	0	0	0	0	0	0	0	0	0	0	0	0	0	0	0	125	0	0	8	14	3	0	8	66	0	3	3	0	13	0	0	0	0	0
0	4	60	69	0	0	0	0	68	69	0	5	0	0	0	0	0	0	0	44	0	42	0	0	0	0	0	0	78	80	0	0	0	0	49	16	6	0	3	8	25	3	8	0	0	0	0	0	0	0
0	0	0	0	0	0	80	0	89	0	0	0	46	0	0	0	0	0	0	0	0	0	0	0	0	0	0	0	0	0	0	0	0	0	0	0	0	0	0	0	0	0	0	3	17	8	0	0	0	4
0	54	66	0	0	0	80	0	0	0	0	119	34	0	0	0	0	0	0	0	0	0	0	0	0	0	0	0	0	0	0	0	0	0	0	37	0	0	0	0	0	13	0	17	5	13	0	0	0	13
0	95	78	0	0	0	72	0	81	0	0	208	0	0	0	0	0	0	0	0	0	222	0	0	0	0	0	0	0	0	0	190	0	0	0	0	0	0	0	0	0	0	0	8	13	8	18	23	0	12
0	0	0	0	0	0	0	0	0	0	0	0	0	0	0	0	0	0	0	0	0	0	0	0	0	0	0	0	0	0	0	217	0	0	0	0	0	0	0	0	0	0	0	0	0	18	7	0	0	13
0	0	0	0	0	0	0	0	0	0	0	0	0	0	0	0	0	0	0	0	0	0	0	0	0	0	0	0	0	0	0	0	0	0	0	124	0	0	0	0	0	0	0	0	0	23	0	15	18	9
0	0	0	0	0	0	0	0	0	0	0	0	0	0	0	0	0	0	0	0	0	0	0	0	0	0	0	0	0	0	0	0	0	0	0	0	0	0	0	0	0	0	0	0	0	0	0	18	12	0
83	0	0	0	0	0	72	0	84	0	0	122	41	44	0	0	0	0	0	0	0	0	0	0	0	0	0	0	0	0	0	231	0	0	0	99	0	0	0	0	0	0	0	4	13	12	13	9	0	12
0	0	0	0	0	0	0	0	97	0	0	0	0	0	0	0	0	0	0	0	0	0	0	0	0	0	0	0	0	0	0	0	0	0	0	0	0	0	0	0	0	0	0	0	0	0	0	31	50	20
0	0	0	79	0	0	75	0	86	0	89	121	47	45	48	0	0	0	0	0	0	0	0	0	0	0	0	0	0	204	0	0	0	0	0	100	104	0	103	0	0	0	0	0	17	39	0	56	61	33
0	0	0	0	0	0	0	0	0	111	106	0	0	0	0	0	0	0	0	0	0	0	0	0	0	0	0	0	0	111	0	0	0	0	0	0	0	0	103	0	0	0	0	0	0	0	0	46	33	72
0	0	0	0	0	0	0	0	99	115	93	0	0	0	40	0	0	0	0	0	0	0	0	0	0	0	0	0	0	0	0	0	0	0	0	0	0	0	91	0	0	0	118	0	0	0	0	0	0	0
0	0	206	0	0	0	0	0	101	0	0	210	0	0	0	0	0	0	0	0	0	190	0	0	0	0	0	0	0	0	0	183	0	0	0	0	0	0	0	0	0	0	0	0	15	14	69	34	16	41
0	98	104	42	0	0	0	0	49	0	0	89	5	0	0	0	0	0	0	0	0	0	0	0	0	0	0	0	0	0	0	0	0	0	0	82	0	0	0	0	0	0	0	31	16	44	0	0	0	33
0	0	0	0	0	0	0	0	45	0	0	85	8	6	0	0	0	0	0	0	0	0	0	0	0	0	0	0	0	0	0	0	0	0	0	65	0	0	0	0	0	0	0	0	0	0	0	0	0	35
0	0	0	0	0	0	0	0	47	0	49	0	0	0	9	0	0	0	0	0	0	0	0	0	0	0	0	0	0	50	0	0	0	0	0	0	0	0	0	0	0	0	0	0	0	0	0	0	0	0
0	0	129	0	0	0	0	0	0	0	0	0	0	0	0	10	0	0	0	0	0	0	0	0	0	0	0	0	0	52	0	0	0	0	0	0	0	0	62	0	0	0	0	0	0	0	0	0	0	0
0	0	0	0	0	0	0	0	0	0	0	0	0	0	0	0	0	0	0	0	0	0	0	0	0	0	0	0	0	0	0	0	0	0	0	0	0	0	0	0	0	0	0	0	0	0	0	0	0	0
0	0	0	0	0	0	0	0	0	0	0	0	0	0	0	0	0	0	0	0	0	0	0	0	0	0	0	0	0	0	0	0	0	0	0	0	0	0	0	0	0	0	0	0	0	0	0	0	0	0
0	0	0	0	0	0	0	0	0	0	0	0	0	0	0	48	0	0	0	0	0	0	0	0	0	0	0	0	0	0	0	0	0	0	0	0	0	0	0	0	0	0	0	0	0	0	0	0	0	0
0	0	0	0	0	0	0	0	0	0	0	0	0	0	0	0	0	0	0	0	0	0	0	0	0	0	0	0	0	0	0	0	0	0	0	0	0	0	0	0	0	0	0	0	0	0	0	0	0	0
0	0	0	0	0	0	0	0	0	0	0	0	0	0	0	0	0	0	0	0	0	0	0	0	0	0	0	0	0	0	0	0	0	0	0	0	0	0	0	0	0	0	0	0	0	0	0	0	0	0
0	0	183	0	0	0	0	0	0	0	0	200	0	0	0	101	0	0	0	0	0	197	0	0	0	0	0	0	0	0	0	0	0	0	0	0	0	0	0	0	0	0	0	0	0	62	103	0	0	0
0	0	0	0	0	0	0	0	0	0	0	0	0	0	0	0	0	0	0	0	0	0	0	0	0	0	0	0	0	0	0	0	0	0	0	0	0	0	0	0	0	0	0	0	0	52	0	0	0	0
0	0	0	0	0	0	0	0	0	0	0	0	0	0	0	0	0	0	0	0	0	0	0	0	0	0	0	0	0	0	0	0	0	0	0	0	0	0	0	0	0	0	0	0	0	0	0	0	0	0
0	0	0	0	0	0	0	0	0	0	0	0	0	0	0	0	0	0	0	0	0	0	0	0	0	0	0	0	0	0	0	0	0	0	0	0	0	0	0	0	0	0	0	0	0	0	0	0	0	0
0	0	0	0	0	0	0	0	0	118	114	0	0	0	0	0	0	0	0	0	0	0	0	0	0	115	0	0	0	109	0	0	0	0	105	0	0	0	0	0	0	0	0	0	0	0	0	0	0	0
0	0	0	0	0	0	0	0	0	0	0	0	0	0	0	0	0	0	0	0	0	0	0	0	0	0	0	0	0	0	0	0	0	0	0	0	0	0	0	0	0	0	0	0	0	0	0	0	62	0
0	0	0	0	0	0	0	0	0	0	0	0	0	0	0	0	0	0	0	0	0	0	0	0	0	0	0	0	0	0	0	0	0	0	0	0	0	0	0	0	0	0	0	0	0	0	0	0	0	0
0	175	0	0	0	0	0	0	0	0	0	0	0	0	0	69	0	0	0	0	0	0	0	0	0	0	0	0	124	0	0	132	0	0	0	0	0	0	103	0	0	0	0	0	0	125	143	0	0	148
0	0	207	0	0	0	0	0	0	0	0	0	0	0	42	49	0	0	0	144	0	0	0	0	0	0	0	0	59	3	0	116	0	0	0	0	0	0	99	0	0	0	116	0	0	111	135	0	0	134
0	0	0	0	0	0	0	0	0	0	0	0	0	0	0	77	0	0	0	0	0	0	0	0	0	0	0	0	109	0	0	0	0	0	0	0	0	0	0	0	0	0	0	0	0	0	0	0	0	0
0	0	0	0	0	0	0	0	0	0	0	0	0	0	0	0	0	0	0	0	0	0	0	0	0	0	0	0	143	135	151	143	0	0	0	0	0	0	0	0	0	0	0	0	0	144	153	0	0	156
0	0	0	0	0	0	0	0	0	0	0	0	0	0	0	85	0	0	0	0	0	0	0	0	0	0	0	0	144	0	8	141	155	0	0	0	0	0	0	0	0	0	0	0	0	0	141	0	0	0
0	0	0	0	0	0	0	0	0	0	0	0	0	0	0	45	0	0	0	0	0	0	0	0	0	0	0	0	0	0	0	0	0	0	0	0	0	0	0	0	0	0	0	0	0	144	0	0	0	0
0	0	0	0	0	0	0	0	0	0	0	0	0	0	0	0	0	0	0	0	0	0	0	0	0	0	0	0	0	0	0	0	0	0	0	0	0	0	0	0	0	0	0	37	0	22	0	0	0	37
0	185	188	93	0	0	84	0	91	0	0	204	0	0	0	0	0	0	0	171	0	164	171	0	0	0	0	0	0	0	0	217	0	0	0	137	124	0	0	0	160	0	0	0	20	31	41	30	0	35
0	0	0	0	0	0	0	0	0	0	0	0	0	0	0	0	0	0	0	0	0	0	0	0	0	0	0	0	0	0	0	0	0	0	0	0	0	0	0	0	0	0	0	0	0	41	0	0	0	55
0	0	0	0	0	0	0	0	0	0	0	0	0	0	0	0	0	0	0	0	0	0	0	0	0	0	0	0	0	0	0	0	0	0	0	0	0	0	0	0	0	0	0	0	0	0	0	0	0	0
0	0	0	0	0	0	104	0	0	97	0	142	0	0	0	0	0	0	0	0	0	0	0	0	0	0	0	0	0	0	0	0	86	0	83	141	121	0	15	0	0	0	0	0	0	62	63	0	0	58
0	0	0	0	0	0	0	0	0	0	0	0	0	0	0	0	0	0	0	0	0	0	0	0	0	0	0	0	0	0	0	0	97	0	0	0	0	0	0	28	0	0	0	0	0	0	0	0	0	0
0	0	0	0	0	0	0	0	0	0	0	0	0	0	0	0	0	0	0	0	0	0	0	0	0	0	0	0	0	0	0	0	0	0	0	151	0	0	0	0	0	0	0	0	0	0	0	0	0	0
0	0	0	0	0	0	0	0	0	0	0	0	0	0	0	0	0	0	0	0	0	0	0	0	0	0	0	0	0	0	0	154	0	0	0	38	0	0	0	0	0	14	0	0	0	30	0	0	0	0
0	0	216	0	0	0	0	0	0	0	0	215	0	0	0	0	0	0	0	0	0	0	0	0	0	0	0	0	0	0	0	0	0	0	0	164	0	0	151	0	0	0	5	0	0	36	0	0	0	57
[truncated: 36 more columns]
