# Supplementary material for: Analyzing the effects of free water modeling by deep learning on diffusion MRI structural connectivity estimates in glioma patients
Source: PLoS One. 2020 Sep 25;15(9):e0239475. doi: 10.1371/journal.pone.0239475 (PMC7518620; doi:10.1371/journal.pone.0239475)
Supplement: S1 File — All utilized connectivity and length matrices as comma-separated csv files, and the free-water maps as nifti files. (ZIP) [file pone.0239475.s003.zip › S3/CMs/patients/det_boundary/vp7/cm_fwm.csv]

5	5	0	0	0	0	9	0	2	0	0	0	5	0	0	0	0	0	0	0	0	0	0	0	0	0	0	0	0	0	0	0	0	0	1	0	0	0	0	0	0	0	0	0	0	0	0	0	0	1
5	85	21	0	0	0	11	0	8	0	0	8	53	0	0	0	0	0	0	0	0	1	0	0	0	0	0	0	0	0	0	15	0	0	0	7	0	0	23	1	2	9	13	0	9	6	0	0	0	0
0	21	197	89	32	0	12	0	1	0	0	34	22	0	0	0	1	0	0	0	0	4	0	0	0	0	0	0	0	0	0	186	0	0	23	79	6	0	3	0	0	0	1	0	25	47	0	0	0	0
0	0	89	3	2	0	10	0	33	0	0	43	1	0	0	0	0	0	0	0	0	0	0	0	0	0	0	0	5	1	0	8	0	0	7	55	5	0	21	0	0	0	4	0	0	0	0	0	0	0
0	0	32	2	56	2	15	0	1	0	0	61	0	0	0	0	0	0	0	1	0	0	0	0	0	0	0	1	0	1	0	0	0	0	0	57	2	0	0	0	0	0	0	0	0	0	0	0	0	0
0	0	0	0	2	57	26	131	107	7	0	36	0	0	0	0	0	0	0	7	0	3	5	0	47	0	0	1	0	0	0	0	0	0	2	17	1	0	0	0	0	0	0	0	0	0	0	0	0	0
9	11	12	10	15	26	332	18	181	0	0	36	43	0	1	0	0	0	0	0	0	0	0	0	0	0	0	0	0	0	0	9	0	0	34	116	21	0	114	0	0	0	0	5	4	6	0	0	0	14
0	0	0	0	0	131	18	149	89	107	0	0	0	0	0	0	0	0	0	1	0	6	0	0	0	15	22	37	0	0	0	0	0	0	0	0	0	0	0	0	0	0	0	0	0	0	0	0	0	0
2	8	1	33	1	107	181	89	298	58	16	76	89	98	38	33	0	0	0	3	0	1	0	0	0	0	2	4	1	38	0	0	0	0	66	254	34	0	57	1	0	0	9	4	0	9	0	0	0	14
0	0	0	0	0	7	0	107	58	297	1	27	0	0	0	0	0	0	0	0	0	27	2	0	6	149	227	31	0	0	0	0	0	0	0	147	41	0	36	0	0	0	35	0	0	0	0	0	0	0
0	0	0	0	0	0	0	0	16	1	39	0	0	0	19	0	0	0	0	0	0	0	0	0	0	0	0	0	0	4	0	0	0	0	0	1	0	0	0	0	0	0	0	0	0	0	0	0	0	0
0	8	34	43	61	36	36	0	76	27	0	129	13	1	0	0	0	0	0	8	35	39	16	4	20	23	1	20	22	8	0	74	0	3	0	103	0	0	1	0	4	0	2	0	3	7	0	0	0	4
5	53	22	1	0	0	43	0	89	0	0	13	21	20	27	1	0	0	0	0	0	0	0	0	0	0	0	0	2	7	0	7	0	0	0	14	0	0	0	0	0	0	0	6	15	0	0	0	0	20
0	0	0	0	0	0	0	0	98	0	0	1	20	56	100	8	0	0	0	0	0	0	0	0	0	0	0	0	0	31	0	0	0	0	0	0	0	0	0	1	0	0	0	0	0	0	0	0	0	8
0	0	0	0	0	0	1	0	38	0	19	0	27	100	73	64	0	0	0	0	0	0	0	0	0	0	0	0	1	83	0	0	0	0	0	0	0	0	1	0	0	0	0	0	0	0	0	0	0	0
0	0	0	0	0	0	0	0	33	0	0	0	1	8	64	56	0	0	49	0	0	0	0	0	0	0	0	0	26	30	17	7	2	11	0	1	1	0	11	20	0	0	0	0	0	0	0	0	0	0
0	0	1	0	0	0	0	0	0	0	0	0	0	0	0	0	32	0	4	0	1	0	0	0	0	0	0	0	0	1	0	0	0	0	0	0	0	0	0	13	5	0	0	0	0	0	0	0	0	0
0	0	0	0	0	0	0	0	0	0	0	0	0	0	0	0	0	238	26	64	10	16	19	0	0	0	0	1	0	0	0	182	0	19	0	0	0	0	0	8	0	0	0	0	0	0	0	0	0	0
0	0	0	0	0	0	0	0	0	0	0	0	0	0	0	49	4	26	2	0	0	0	0	0	0	0	0	0	5	40	4	0	1	27	0	0	0	0	0	21	0	0	0	0	0	0	0	0	0	0
0	0	0	0	1	7	0	1	3	0	0	8	0	0	0	0	0	64	0	233	0	55	0	0	22	0	0	29	2	0	0	200	1	0	0	56	0	0	26	34	21	0	25	0	0	0	0	0	0	0
0	0	0	0	0	0	0	0	0	0	0	35	0	0	0	0	1	10	0	0	6	0	0	0	0	0	0	0	0	0	0	0	0	0	0	0	0	0	0	6	20	0	0	0	0	0	0	0	0	0
0	1	4	0	0	3	0	6	1	27	0	39	0	0	0	0	0	16	0	55	0	234	73	0	110	0	9	54	3	0	0	40	0	11	0	4	0	0	11	0	0	0	3	0	0	2	0	0	0	0
0	0	0	0	0	5	0	0	0	2	0	16	0	0	0	0	0	19	0	0	0	73	316	36	25	0	17	83	33	65	0	190	0	10	0	1	0	0	0	0	0	0	0	0	0	0	0	0	0	0
0	0	0	0	0	0	0	0	0	0	0	4	0	0	0	0	0	0	0	0	0	0	36	5	0	0	0	0	13	3	0	0	0	0	0	0	0	0	0	0	0	0	0	0	0	0	0	0	0	0
0	0	0	0	0	47	0	0	0	6	0	20	0	0	0	0	0	0	0	22	0	110	25	0	54	0	12	37	0	0	0	0	0	0	0	0	0	0	0	0	0	0	0	0	0	0	0	0	0	0
0	0	0	0	0	0	0	15	0	149	0	23	0	0	0	0	0	0	0	0	0	0	0	0	0	340	83	26	4	0	0	0	0	0	0	145	0	0	4	0	0	0	0	0	0	0	0	0	0	0
0	0	0	0	0	0	0	22	2	227	0	1	0	0	0	0	0	0	0	0	0	9	17	0	12	83	175	41	72	0	0	0	0	0	0	0	0	0	0	0	0	0	0	0	0	0	0	0	0	0
0	0	0	0	1	1	0	37	4	31	0	20	0	0	0	0	0	1	0	29	0	54	83	0	37	26	41	97	263	40	0	25	0	0	0	14	0	0	0	0	0	0	0	0	0	0	0	0	0	0
0	0	0	5	0	0	0	0	1	0	0	22	2	0	1	26	0	0	5	2	0	3	33	13	0	4	72	263	176	30	0	0	0	12	0	122	10	0	4	23	0	0	4	0	0	0	0	0	0	0
0	0	0	1	1	0	0	0	38	0	4	8	7	31	83	30	1	0	40	0	0	0	65	3	0	0	0	40	30	47	0	0	0	2	0	52	5	0	38	25	0	0	15	0	0	0	0	0	0	0
0	0	0	0	0	0	0	0	0	0	0	0	0	0	0	17	0	0	4	0	0	0	0	0	0	0	0	0	0	0	16	0	1	27	0	0	0	0	0	19	0	0	0	0	0	0	0	0	0	0
0	15	186	8	0	0	9	0	0	0	0	74	7	0	0	7	0	182	0	200	0	40	190	0	0	0	0	25	0	0	0	250	0	0	0	36	0	0	0	3	0	4	0	0	0	2	2	0	0	1
0	0	0	0	0	0	0	0	0	0	0	0	0	0	0	2	0	0	1	1	0	0	0	0	0	0	0	0	0	0	1	0	4	13	0	0	0	0	0	6	0	0	0	0	0	0	0	0	0	0
0	0	0	0	0	0	0	0	0	0	0	3	0	0	0	11	0	19	27	0	0	11	10	0	0	0	0	0	12	2	27	0	13	92	0	0	0	0	0	11	0	0	0	0	0	0	0	0	0	0
1	0	23	7	0	2	34	0	66	0	0	0	0	0	0	0	0	0	0	0	0	0	0	0	0	0	0	0	0	0	0	0	0	0	62	4	14	0	87	0	0	1	4	0	0	0	0	0	0	0
0	7	79	55	57	17	116	0	254	147	1	103	14	0	0	1	0	0	0	56	0	4	1	0	0	145	0	14	122	52	0	36	0	0	4	26	20	0	5	0	0	21	31	0	6	0	0	7	0	17
0	0	6	5	2	1	21	0	34	41	0	0	0	0	0	1	0	0	0	0	0	0	0	0	0	0	0	0	10	5	0	0	0	0	14	20	1	0	1	0	3	1	52	0	0	0	0	0	0	0
0	0	0	0	0	0	0	0	0	0	0	0	0	0	0	0	0	0	0	0	0	0	0	0	0	0	0	0	0	0	0	0	0	0	0	0	0	0	0	0	0	0	0	0	0	0	0	0	0	0
0	23	3	21	0	0	114	0	57	36	0	1	0	0	1	11	0	0	0	26	0	11	0	0	0	4	0	0	4	38	0	0	0	0	87	5	1	0	32	30	0	10	2	0	0	0	0	0	0	0
0	1	0	0	0	0	0	0	1	0	0	0	0	1	0	20	13	8	21	34	6	0	0	0	0	0	0	0	23	25	19	3	6	11	0	0	0	0	30	56	6	2	4	0	0	0	0	0	0	0
0	2	0	0	0	0	0	0	0	0	0	4	0	0	0	0	5	0	0	21	20	0	0	0	0	0	0	0	0	0	0	0	0	0	0	0	3	0	0	6	4	0	6	0	0	0	0	0	0	0
0	9	0	0	0	0	0	0	0	0	0	0	0	0	0	0	0	0	0	0	0	0	0	0	0	0	0	0	0	0	0	4	0	0	1	21	1	0	10	2	0	1	2	0	2	0	0	0	0	0
0	13	1	4	0	0	0	0	9	35	0	2	0	0	0	0	0	0	0	25	0	3	0	0	0	0	0	0	4	15	0	0	0	0	4	31	52	0	2	4	6	2	18	0	0	0	0	0	0	0
0	0	0	0	0	0	5	0	4	0	0	0	6	0	0	0	0	0	0	0	0	0	0	0	0	0	0	0	0	0	0	0	0	0	0	0	0	0	0	0	0	0	0	4	18	20	0	0	0	22
0	9	25	0	0	0	4	0	0	0	0	3	15	0	0	0	0	0	0	0	0	0	0	0	0	0	0	0	0	0	0	0	0	0	0	6	0	0	0	0	0	2	0	18	67	10	0	0	0	2
0	6	47	0	0	0	6	0	9	0	0	7	0	0	0	0	0	0	0	0	0	2	0	0	0	0	0	0	0	0	0	2	0	0	0	0	0	0	0	0	0	0	0	20	10	214	87	24	0	33
0	0	0	0	0	0	0	0	0	0	0	0	0	0	0	0	0	0	0	0	0	0	0	0	0	0	0	0	0	0	0	2	0	0	0	0	0	0	0	0	0	0	0	0	0	87	32	0	0	22
0	0	0	0	0	0	0	0	0	0	0	0	0	0	0	0	0	0	0	0	0	0	0	0	0	0	0	0	0	0	0	0	0	0	0	7	0	0	0	0	0	0	0	0	0	24	0	95	36	8
0	0	0	0	0	0	0	0	0	0	0	0	0	0	0	0	0	0	0	0	0	0	0	0	0	0	0	0	0	0	0	0	0	0	0	0	0	0	0	0	0	0	0	0	0	0	0	36	55	0
1	0	0	0	0	0	14	0	14	0	0	4	20	8	0	0	0	0	0	0	0	0	0	0	0	0	0	0	0	0	0	1	0	0	0	17	0	0	0	0	0	0	0	22	2	33	22	8	0	540
0	0	0	0	0	0	0	0	2	0	0	0	0	0	0	0	0	0	0	0	0	0	0	0	0	0	0	0	0	0	0	0	0	0	0	0	0	0	0	0	0	0	0	0	0	0	0	4	10	157
0	0	0	34	0	0	14	0	145	0	4	19	49	131	19	0	0	0	0	0	0	0	0	0	0	0	0	0	0	2	0	0	0	0	0	38	2	0	2	0	0	0	0	0	45	6	0	32	20	440
0	0	0	0	0	0	0	0	0	20	42	0	0	0	0	0	0	0	0	0	0	0	0	0	0	0	0	0	0	1	0	0	0	0	0	0	0	0	6	0	0	0	0	0	0	0	0	67	8	30
0	0	0	0	0	0	0	0	23	3	41	0	0	0	5	0	0	0	0	0	0	0	0	0	0	0	0	0	0	0	0	0	0	0	0	0	0	0	1	0	0	0	2	0	0	0	0	0	0	0
0	0	9	0	0	0	0	0	6	0	0	33	0	0	0	0	0	0	0	0	0	3	0	0	0	0	0	0	0	0	0	13	0	0	0	0	0	0	0	0	0	0	0	0	3	40	4	204	11	141
0	7	12	29	0	0	0	0	12	0	0	9	39	0	0	0	0	0	0	0	0	0	0	0	0	0	0	0	0	0	0	0	0	0	0	4	0	0	0	0	0	0	0	6	26	1	0	0	0	2
0	0	0	0	0	0	0	0	8	0	0	1	3	13	0	0	0	0	0	0	0	0	0	0	0	0	0	0	0	0	0	0	0	0	0	2	0	0	0	0	0	0	0	0	0	0	0	0	0	7
0	0	0	0	0	0	0	0	3	0	6	0	0	0	19	0	0	0	0	0	0	0	0	0	0	0	0	0	0	3	0	0	0	0	0	0	0	0	0	0	0	0	0	0	0	0	0	0	0	0
0	0	1	0	0	0	0	0	0	0	0	0	0	0	0	134	0	0	0	0	0	0	0	0	0	0	0	0	0	6	0	0	0	0	0	0	0	0	13	0	0	0	0	0	0	0	0	0	0	0
0	0	0	0	0	0	0	0	0	0	0	0	0	0	0	0	0	0	0	0	0	0	0	0	0	0	0	0	0	0	0	0	0	0	0	0	0	0	0	0	0	0	0	0	0	0	0	0	0	0
0	0	0	0	0	0	0	0	0	0	0	0	0	0	0	0	0	0	0	0	0	0	0	0	0	0	0	0	0	0	0	0	0	0	0	0	0	0	0	0	0	0	0	0	0	0	0	0	0	0
0	0	0	0	0	0	0	0	0	0	0	0	0	0	0	1	0	0	0	0	0	0	0	0	0	0	0	0	0	0	0	0	0	0	0	0	0	0	0	0	0	0	0	0	0	0	0	0	0	0
0	0	0	0	0	0	0	0	0	0	0	0	0	0	0	0	0	0	0	0	0	0	0	0	0	0	0	0	0	0	0	0	0	0	0	0	0	0	0	0	0	0	0	0	0	0	0	0	0	0
0	0	0	0	0	0	0	0	0	0	0	0	0	0	0	0	0	0	0	0	0	0	0	0	0	0	0	0	0	0	0	0	0	0	0	0	0	0	0	0	0	0	0	0	0	0	0	0	0	0
0	0	6	0	0	0	0	0	0	0	0	8	0	0	0	2	0	0	0	0	0	1	0	0	0	0	0	0	0	0	0	0	0	0	0	0	0	0	0	0	0	0	0	0	0	41	1	0	0	0
0	0	0	0	0	0	0	0	0	0	0	0	0	0	0	0	0	0	0	0	0	0	0	0	0	0	0	0	0	0	0	0	0	0	0	0	0	0	0	0	0	0	0	0	0	2	0	0	0	0
0	0	0	0	0	0	0	0	0	0	0	0	0	0	0	0	0	0	0	0	0	0	0	0	0	0	0	0	0	0	0	0	0	0	0	0	0	0	0	0	0	0	0	0	0	0	0	0	0	0
0	0	0	0	0	0	0	0	0	0	0	0	0	0	0	0	0	0	0	0	0	0	0	0	0	0	0	0	0	0	0	0	0	0	0	0	0	0	0	0	0	0	0	0	0	0	0	0	0	0
0	0	0	0	0	0	0	0	0	5	6	0	0	0	0	0	0	0	0	0	0	0	0	0	0	7	0	0	0	3	0	0	0	0	4	0	0	0	0	0	0	0	0	0	0	0	0	0	0	0
0	0	0	0	0	0	0	0	0	0	0	0	0	0	0	0	0	0	0	0	0	0	0	0	0	0	0	0	0	0	0	0	0	0	0	0	0	0	0	0	0	0	0	0	0	0	0	0	49	0
0	0	0	0	0	0	0	0	0	0	0	0	0	0	0	0	0	0	0	0	0	0	0	0	0	0	0	0	0	0	0	0	0	0	0	0	0	0	0	0	0	0	0	0	0	0	0	0	0	0
0	1	0	0	0	0	0	0	0	0	0	0	0	0	0	81	0	0	0	0	0	0	0	0	0	0	0	0	49	0	0	76	0	0	0	0	0	0	73	0	0	0	0	0	0	2	3	0	0	7
0	0	1	0	0	0	0	0	0	0	0	0	0	0	3	28	0	0	0	4	0	0	0	0	0	0	0	0	2	8	0	17	0	0	0	0	0	0	3	0	0	0	1	0	0	25	35	0	0	15
0	0	0	0	0	0	0	0	0	0	0	0	0	0	0	4	0	0	0	0	0	0	0	0	0	0	0	0	5	0	0	0	0	0	0	0	0	0	0	0	0	0	0	0	0	0	0	0	0	0
0	0	0	0	0	0	0	0	0	0	0	0	0	0	0	0	0	0	0	0	0	0	0	0	0	0	0	0	20	1	3	44	0	0	0	0	0	0	0	0	0	0	0	0	0	4	7	0	0	2
0	0	0	0	0	0	0	0	0	0	0	0	0	0	0	18	0	0	0	0	0	0	0	0	0	0	0	0	18	0	2	1	9	0	0	0	0	0	0	0	0	0	0	0	0	0	1	0	0	0
0	0	0	0	0	0	0	0	0	0	0	0	0	0	0	1	0	0	0	0	0	0	0	0	0	0	0	0	0	0	0	0	0	0	0	0	0	0	0	0	0	0	0	0	0	1	0	0	0	0
0	0	0	0	0	0	0	0	0	0	0	0	0	0	0	0	0	0	0	0	0	0	0	0	0	0	0	0	0	0	0	0	0	0	0	0	0	0	0	0	0	0	0	12	0	16	0	0	0	79
0	1	3	1	0	0	1	0	2	0	0	6	0	0	0	0	0	0	0	2	0	4	2	0	0	0	0	0	0	0	0	1	0	0	0	15	2	0	0	0	7	0	0	0	5	35	44	10	0	110
0	0	0	0	0	0	0	0	0	0	0	0	0	0	0	0	0	0	0	0	0	0	0	0	0	0	0	0	0	0	0	0	0	0	0	0	0	0	0	0	0	0	0	0	0	1	0	0	0	5
0	0	0	0	0	0	0	0	0	0	0	0	0	0	0	0	0	0	0	0	0	0	0	0	0	0	0	0	0	0	0	0	0	0	0	0	0	0	0	0	0	0	0	0	0	0	0	0	0	0
0	0	0	0	0	0	1	0	0	1	0	1	0	0	0	0	0	0	0	0	0	0	0	0	0	0	0	0	0	0	0	0	1	0	1	2	1	0	9	0	0	0	0	0	0	8	5	0	0	54
0	0	0	0	0	0	0	0	0	0	0	0	0	0	0	0	0	0	0	0	0	0	0	0	0	0	0	0	0	0	0	0	1	0	0	0	0	0	0	3	0	0	0	0	0	0	0	0	0	0
0	0	0	0	0	0	0	0	0	0	0	0	0	0	0	0	0	0	0	0	0	0	0	0	0	0	0	0	0	0	0	0	0	0	0	1	0	0	0	0	0	0	0	0	0	0	0	0	0	0
0	0	0	0	0	0	0	0	0	0	0	0	0	0	0	0	0	0	0	0	0	0	0	0	0	0	0	0	0	0	0	8	0	0	0	4	0	0	0	0	0	2	0	0	0	11	0	0	0	0
0	0	2	0	0	0	0	0	0	0	0	3	0	0	0	0	0	0	0	0	0	0	0	0	0	0	0	0	0	0	0	0	0	0	0	2	0	0	1	0	0	0	3	0	0	13	0	0	0	2
[truncated: 36 more columns]
