# Supplementary material for: Analyzing the effects of free water modeling by deep learning on diffusion MRI structural connectivity estimates in glioma patients
Source: PLoS One. 2020 Sep 25;15(9):e0239475. doi: 10.1371/journal.pone.0239475 (PMC7518620; doi:10.1371/journal.pone.0239475)
Supplement: S1 File — All utilized connectivity and length matrices as comma-separated csv files, and the free-water maps as nifti files. (ZIP) [file pone.0239475.s003.zip › S3/CMs/patients/det_boundary/vp1/fiberlengthmatrix_original.csv]

0	0	0	0	0	0	3	0	0	0	0	0	43	0	0	0	0	0	0	0	0	0	0	0	0	0	0	0	0	0	0	0	0	0	0	0	0	0	0	0	0	0	0	97	0	91	0	0	0	89
0	9	7	0	0	0	0	0	10	0	0	10	26	0	0	0	0	0	0	0	0	0	0	0	0	0	0	0	0	107	0	0	0	0	52	0	0	0	0	0	8	0	4	89	10	64	0	0	0	87
0	7	12	22	17	0	6	0	0	0	0	34	21	0	0	0	0	83	0	50	0	0	0	0	0	0	0	0	0	0	0	136	0	125	43	33	51	0	58	56	0	32	0	0	0	69	0	0	0	0
0	0	22	3	0	0	21	0	0	0	0	41	0	0	0	0	0	120	0	0	0	0	0	0	0	0	0	0	0	0	0	160	164	133	0	35	0	0	0	0	0	0	0	0	0	0	0	0	0	0
0	0	17	0	10	27	27	0	51	83	0	44	0	0	0	0	0	139	0	0	0	133	0	0	0	0	0	0	0	0	0	164	0	137	61	44	0	0	0	0	0	0	0	0	0	0	0	0	0	0
0	0	0	0	27	8	17	14	51	22	0	27	0	0	0	0	0	0	0	94	0	108	78	0	71	0	0	0	0	0	0	0	0	0	0	0	0	0	0	0	0	0	0	0	0	0	0	0	0	0
3	0	6	21	27	17	16	4	23	51	0	56	56	0	0	0	0	148	0	0	0	101	0	0	0	0	0	114	0	0	0	166	165	169	37	41	52	0	64	0	0	0	66	88	0	84	0	0	0	80
0	0	0	0	0	14	4	10	17	29	0	40	0	0	0	0	0	0	0	0	0	108	0	0	0	74	0	96	0	0	0	0	0	0	0	40	0	0	0	0	0	0	0	0	0	0	0	0	0	0
0	10	0	0	51	51	23	17	14	12	0	59	41	31	32	101	0	147	0	134	0	0	0	0	0	0	0	158	160	63	0	170	0	175	52	43	51	0	59	0	0	0	67	92	0	89	0	0	0	89
0	0	0	0	83	22	51	29	12	9	0	18	0	0	0	0	0	0	0	97	0	103	79	0	71	20	66	71	0	0	0	0	0	0	42	42	51	0	53	0	0	0	61	0	0	0	0	0	0	0
0	0	0	0	0	0	0	0	0	0	7	0	0	0	21	0	0	0	0	0	0	0	0	0	0	0	0	0	0	12	0	0	0	0	0	0	0	0	0	0	0	0	0	0	0	0	0	0	0	0
0	10	34	41	44	27	56	40	59	18	0	15	0	0	0	0	0	68	0	19	11	0	25	0	0	14	7	86	109	107	131	101	106	97	0	14	0	0	0	21	8	0	33	0	0	0	0	0	0	0
43	26	21	0	0	0	56	0	41	0	0	0	6	20	67	94	0	0	0	0	0	0	0	0	0	0	0	0	0	100	0	0	0	0	0	0	0	0	21	0	0	0	0	47	20	25	0	0	0	45
0	0	0	0	0	0	0	0	31	0	0	0	20	3	36	62	0	0	0	0	0	0	0	0	0	0	0	0	0	77	0	0	0	0	0	0	0	0	0	0	0	0	0	0	0	0	0	0	0	0
0	0	0	0	0	0	0	0	32	0	21	0	67	36	9	18	0	0	0	0	0	0	0	0	0	0	0	0	0	32	0	0	0	0	0	0	0	0	0	0	0	0	0	0	0	0	0	0	0	0
0	0	0	0	0	0	0	0	101	0	0	0	94	62	18	7	0	0	8	0	0	0	0	0	0	0	0	0	55	27	0	0	52	32	0	0	0	0	0	17	0	0	0	0	0	0	0	0	0	0
0	0	0	0	0	0	0	0	0	0	0	0	0	0	0	0	3	0	6	0	3	0	0	0	0	0	0	0	0	0	0	0	0	0	0	0	0	0	0	0	3	0	0	0	0	0	0	0	0	0
0	0	83	120	139	0	148	0	147	0	0	68	0	0	0	0	0	19	18	36	0	0	85	0	0	0	0	25	44	0	0	18	0	16	0	79	0	0	0	25	88	0	80	0	0	0	0	0	0	0
0	0	0	0	0	0	0	0	0	0	0	0	0	0	0	8	6	18	7	47	0	0	0	0	0	0	0	0	0	0	0	0	0	0	0	0	0	0	0	5	0	0	0	0	0	0	0	0	0	0
0	0	50	0	0	94	0	0	134	97	0	19	0	0	0	0	0	36	47	13	5	8	76	0	0	0	58	44	0	0	0	47	0	73	0	0	0	0	0	39	12	0	0	0	0	0	0	0	0	0
0	0	0	0	0	0	0	0	0	0	0	11	0	0	0	0	3	0	0	5	2	4	0	0	0	0	0	0	0	0	0	0	0	0	0	0	0	0	0	0	7	0	0	0	0	0	0	0	0	0
0	0	0	0	133	108	101	108	0	103	0	0	0	0	0	0	0	0	0	8	4	5	38	0	23	0	43	38	0	0	0	13	0	0	0	0	0	0	0	0	0	0	0	0	0	0	0	0	0	0
0	0	0	0	0	78	0	0	0	79	0	25	0	0	0	0	0	85	0	76	0	38	8	15	18	28	23	87	0	0	0	92	0	108	0	0	0	0	0	0	0	0	0	0	0	0	0	0	0	0
0	0	0	0	0	0	0	0	0	0	0	0	0	0	0	0	0	0	0	0	0	0	15	0	0	0	0	69	0	0	0	0	0	0	0	0	0	0	0	0	0	0	0	0	0	0	0	0	0	0
0	0	0	0	0	71	0	0	0	71	0	0	0	0	0	0	0	0	0	0	0	23	18	0	11	0	28	5	0	0	0	0	0	0	0	0	0	0	0	0	0	0	0	0	0	0	0	0	0	0
0	0	0	0	0	0	0	74	0	20	0	14	0	0	0	0	0	0	0	0	0	0	28	0	0	14	39	63	18	0	0	0	0	0	63	47	50	0	52	0	0	0	60	0	0	0	0	0	0	0
0	0	0	0	0	0	0	0	0	66	0	7	0	0	0	0	0	0	0	58	0	43	23	0	28	39	8	9	21	0	0	0	0	0	0	0	0	0	0	0	0	0	0	0	0	0	0	0	0	0
0	0	0	0	0	0	114	96	158	71	0	86	0	0	0	0	0	25	0	44	0	38	87	69	5	63	9	7	36	0	0	28	0	0	0	82	0	0	71	0	85	0	80	0	0	0	0	0	0	0
0	0	0	0	0	0	0	0	160	0	0	109	0	0	0	55	0	44	0	0	0	0	0	0	0	18	21	36	14	35	4	33	17	45	0	60	0	0	52	73	97	0	79	0	0	0	0	0	0	0
0	107	0	0	0	0	0	0	63	0	12	107	100	77	32	27	0	0	0	0	0	0	0	0	0	0	0	0	35	8	29	0	22	3	0	0	0	0	0	60	0	0	0	0	0	0	0	0	0	0
0	0	0	0	0	0	0	0	0	0	0	131	0	0	0	0	0	0	0	0	0	0	0	0	0	0	0	0	4	29	6	3	9	34	0	0	0	0	0	0	0	0	0	0	0	0	0	0	0	0
0	0	136	160	164	0	166	0	170	0	0	101	0	0	0	0	0	18	0	47	0	13	92	0	0	0	0	28	33	0	3	10	7	0	211	123	0	0	80	74	94	0	83	0	0	0	0	0	0	0
0	0	0	164	0	0	165	0	0	0	0	106	0	0	0	52	0	0	0	0	0	0	0	0	0	0	0	0	17	22	9	7	9	22	0	0	0	0	75	76	101	0	78	0	0	0	0	0	0	0
0	0	125	133	137	0	169	0	175	0	0	97	0	0	0	32	0	16	0	73	0	0	108	0	0	0	0	0	45	3	34	0	22	14	0	0	0	0	0	45	96	0	82	0	0	0	0	0	0	0
0	52	43	0	61	0	37	0	52	42	0	0	0	0	0	0	0	0	0	0	0	0	0	0	0	63	0	0	0	0	0	211	0	0	7	28	0	0	19	0	0	6	0	0	0	41	0	0	0	0
0	0	33	35	44	0	41	40	43	42	0	14	0	0	0	0	0	79	0	0	0	0	0	0	0	47	0	82	60	0	0	123	0	0	28	5	6	0	19	0	3	0	19	0	0	0	0	0	0	0
0	0	51	0	0	0	52	0	51	51	0	0	0	0	0	0	0	0	0	0	0	0	0	0	0	50	0	0	0	0	0	0	0	0	0	6	3	0	7	0	11	0	7	0	0	0	0	0	0	0
0	0	0	0	0	0	0	0	0	0	0	0	0	0	0	0	0	0	0	0	0	0	0	0	0	0	0	0	0	0	0	0	0	0	0	0	0	0	0	0	0	0	0	0	0	0	0	0	0	0
0	0	58	0	0	0	64	0	59	53	0	0	21	0	0	0	0	0	0	0	0	0	0	0	0	52	0	71	52	0	0	80	75	0	19	19	7	0	5	17	24	5	7	0	22	0	0	0	0	0
0	0	56	0	0	0	0	0	0	0	0	21	0	0	0	17	0	25	5	39	0	0	0	0	0	0	0	0	73	60	0	74	76	45	0	0	0	0	17	6	9	0	13	0	0	0	0	0	0	0
0	8	0	0	0	0	0	0	0	0	0	8	0	0	0	0	3	88	0	12	7	0	0	0	0	0	0	85	97	0	0	94	101	96	0	3	11	0	24	9	4	0	12	0	0	0	0	0	0	0
0	0	32	0	0	0	0	0	0	0	0	0	0	0	0	0	0	0	0	0	0	0	0	0	0	0	0	0	0	0	0	0	0	0	6	0	0	0	5	0	0	4	8	0	0	46	0	0	0	0
0	4	0	0	0	0	66	0	67	61	0	33	0	0	0	0	0	80	0	0	0	0	0	0	0	60	0	80	79	0	0	83	78	82	0	19	7	0	7	13	12	8	3	0	0	0	0	0	0	0
97	89	0	0	0	0	88	0	92	0	0	0	47	0	0	0	0	0	0	0	0	0	0	0	0	0	0	0	0	0	0	0	0	0	0	0	0	0	0	0	0	0	0	3	0	0	0	0	0	4
0	10	0	0	0	0	0	0	0	0	0	0	20	0	0	0	0	0	0	0	0	0	0	0	0	0	0	0	0	0	0	0	0	0	0	0	0	0	22	0	0	0	0	0	11	15	0	0	0	19
91	64	69	0	0	0	84	0	89	0	0	0	25	0	0	0	0	0	0	0	0	0	0	0	0	0	0	0	0	0	0	0	0	0	41	0	0	0	0	0	0	46	0	0	15	12	13	0	0	34
0	0	0	0	0	0	0	0	0	0	0	0	0	0	0	0	0	0	0	0	0	0	0	0	0	0	0	0	0	0	0	0	0	0	0	0	0	0	0	0	0	0	0	0	0	13	4	10	0	19
0	0	0	0	0	0	0	0	0	0	0	0	0	0	0	0	0	0	0	0	0	0	0	0	0	0	0	0	0	0	0	0	0	0	0	0	0	0	0	0	0	0	0	0	0	0	10	14	18	18
0	0	0	0	0	0	0	0	0	0	0	0	0	0	0	0	0	0	0	0	0	0	0	0	0	0	0	0	0	0	0	0	0	0	0	0	0	0	0	0	0	0	0	0	0	0	0	18	5	24
89	87	0	0	0	0	80	0	89	0	0	0	45	0	0	0	0	0	0	0	0	0	0	0	0	0	0	0	0	0	0	0	0	0	0	0	0	0	0	0	0	0	0	4	19	34	19	18	24	15
0	0	0	0	0	0	0	0	0	0	0	0	0	0	0	0	0	0	0	0	0	0	0	0	0	0	0	0	0	0	0	0	0	0	93	0	0	0	95	0	0	0	0	0	0	0	0	0	20	26
90	102	0	0	0	0	84	0	82	0	0	0	69	32	0	0	0	0	0	0	0	0	0	0	0	0	0	0	0	0	0	0	0	0	0	87	97	0	97	0	0	0	0	0	20	0	0	39	44	22
0	0	0	0	0	0	0	0	0	96	0	0	0	0	0	0	0	0	0	0	0	0	0	0	0	97	0	0	0	0	0	0	0	0	82	0	0	0	81	0	0	0	0	0	0	0	0	36	20	45
0	0	0	0	0	0	0	0	87	106	113	0	0	0	0	0	0	0	0	0	0	0	0	0	0	116	0	0	0	97	0	0	0	0	82	0	0	0	0	0	0	0	0	0	0	0	0	0	0	0
0	0	0	0	0	0	0	0	0	0	0	0	0	0	0	0	0	0	0	0	0	0	0	0	0	0	0	0	0	0	0	0	0	0	0	0	0	0	0	0	0	0	0	0	0	23	32	36	4	55
52	19	22	0	0	0	0	0	48	0	0	0	5	0	0	0	0	0	0	0	0	0	0	0	0	0	0	0	0	0	0	0	0	0	0	0	0	0	0	0	0	0	0	40	24	18	0	0	0	30
0	0	0	0	0	0	0	0	45	0	0	0	0	6	0	0	0	0	0	0	0	0	0	0	0	0	0	0	0	0	0	0	0	0	0	0	0	0	0	0	0	0	0	0	48	0	0	0	0	0
0	0	0	0	0	0	0	0	46	0	47	0	0	0	8	14	0	0	0	0	0	0	0	0	0	0	0	0	0	54	0	0	0	0	0	0	0	0	0	0	0	0	0	0	0	0	0	0	0	0
0	0	0	0	0	0	0	0	0	0	0	0	0	0	0	8	0	0	0	0	0	0	0	0	0	0	0	0	74	39	74	79	65	27	0	0	0	0	0	0	0	0	0	0	104	0	0	0	0	0
0	0	0	0	0	0	0	0	0	0	0	0	0	0	0	0	0	0	0	0	0	0	0	0	0	0	0	0	0	0	0	0	0	0	0	0	0	0	0	0	0	0	0	0	0	0	0	0	0	0
0	0	0	0	0	0	0	0	0	0	0	0	0	0	0	0	0	0	0	0	0	0	0	0	0	0	0	0	0	0	0	0	0	0	0	0	0	0	0	0	0	0	0	0	0	0	133	0	0	135
0	0	0	0	0	0	0	0	0	0	0	0	0	0	0	0	0	0	0	0	0	0	0	0	0	0	0	0	0	0	0	0	0	0	0	0	0	0	0	0	0	0	0	0	0	0	0	0	0	0
0	0	220	270	0	0	0	0	0	0	0	198	0	0	0	0	0	0	0	196	0	0	0	0	0	0	0	0	0	0	0	0	0	0	0	0	0	0	0	152	0	0	0	0	0	0	0	0	0	0
0	0	0	0	0	0	0	0	0	0	0	0	0	0	0	0	0	0	0	0	0	0	0	0	0	0	0	0	0	0	0	0	0	0	0	0	0	0	0	0	0	0	0	0	0	3	0	0	0	0
0	0	0	0	0	0	0	0	0	0	0	0	0	0	0	0	0	0	0	0	0	0	0	0	0	0	0	0	0	0	0	0	0	0	0	0	0	0	0	0	0	0	0	0	0	0	0	0	0	0
0	0	0	0	0	0	0	0	0	0	0	0	0	0	0	0	0	0	0	0	0	0	0	0	0	0	0	0	0	0	0	0	0	0	0	0	0	0	0	0	0	0	0	0	0	0	0	0	0	0
0	0	0	0	0	0	0	0	0	0	0	0	0	0	0	0	0	0	0	0	0	0	0	0	0	0	0	0	0	0	0	0	0	0	0	0	0	0	0	0	0	0	0	0	0	0	0	0	0	0
0	0	0	0	0	0	0	0	0	0	0	0	0	0	0	0	0	0	0	0	0	0	0	0	0	0	0	0	0	0	0	0	0	0	0	0	0	0	0	0	0	0	0	0	0	0	0	108	0	0
0	0	0	0	0	0	0	0	0	0	0	0	0	0	0	0	0	0	0	0	0	0	0	0	0	105	0	0	104	0	0	0	0	0	0	0	0	0	94	0	0	0	0	0	0	0	0	0	0	92
0	0	0	0	0	0	0	0	0	0	0	0	0	0	0	0	0	0	0	0	0	0	0	0	0	0	0	0	0	0	0	0	0	0	0	0	0	0	0	0	0	0	0	0	0	0	117	99	71	100
0	0	0	0	0	0	0	0	0	0	0	0	0	0	0	0	0	0	0	0	0	0	0	0	0	0	0	0	0	0	0	0	0	0	0	0	0	0	0	0	0	0	0	0	0	0	126	101	88	110
0	0	182	0	0	0	0	0	0	0	109	152	0	0	0	0	0	0	0	0	0	0	0	0	0	0	0	0	117	109	0	142	0	0	0	0	0	0	94	115	146	0	0	0	0	0	160	146	0	158
0	0	0	0	0	0	0	0	0	0	101	149	0	0	56	52	0	0	0	0	0	0	0	0	0	0	0	0	108	100	0	0	0	0	0	0	0	0	98	108	138	0	0	0	0	0	0	144	0	150
0	0	0	0	0	0	0	0	0	0	0	0	0	0	0	0	0	0	0	0	0	0	0	0	0	0	0	0	145	0	147	151	0	0	0	0	0	0	0	0	0	0	0	0	0	0	0	0	0	0
0	0	0	0	0	0	0	0	0	0	0	0	0	0	0	0	0	0	0	0	0	0	0	0	0	0	0	0	0	111	147	153	133	0	0	0	0	0	0	0	0	0	0	0	0	107	151	0	0	160
0	0	0	0	0	0	0	0	0	0	0	0	0	0	0	0	0	0	0	0	0	0	0	0	0	0	0	0	144	104	147	146	136	0	0	0	0	0	0	0	0	0	0	0	0	0	0	0	0	0
0	0	0	0	0	0	0	0	0	0	0	0	0	0	0	0	0	0	0	0	0	0	0	0	0	0	0	0	0	0	0	0	0	2	0	0	0	0	0	0	0	0	0	0	0	0	157	0	0	0
0	0	0	0	0	0	0	0	0	0	0	0	0	0	0	0	0	0	0	0	0	0	0	0	0	0	0	0	0	0	0	0	0	0	0	0	0	0	0	0	0	0	0	0	0	28	0	39	0	37
0	0	0	0	0	0	0	0	0	0	0	0	0	0	0	0	0	0	0	0	0	0	0	0	0	0	0	0	0	0	0	0	0	0	0	0	0	0	0	0	0	0	0	0	17	23	54	52	0	41
0	0	0	0	0	0	0	0	0	0	0	0	0	0	0	0	0	0	0	0	0	0	0	0	0	0	0	0	0	0	0	0	0	0	0	0	0	0	0	0	0	0	0	0	0	0	63	46	0	56
0	0	0	0	0	0	0	0	0	0	0	0	0	0	0	0	0	0	0	0	0	0	0	0	0	0	0	0	0	0	0	0	0	0	0	0	0	0	0	0	0	0	0	0	0	0	0	0	0	0
0	0	0	0	0	0	0	0	0	0	0	0	0	0	0	0	0	0	0	0	0	0	0	0	0	0	0	0	0	0	0	0	0	0	0	0	0	0	11	0	136	0	0	0	22	0	0	0	0	67
0	0	190	222	0	0	0	0	0	0	0	167	0	0	0	0	0	0	0	167	0	0	0	0	0	0	0	0	0	0	0	0	151	157	0	0	0	0	0	118	156	0	0	0	0	0	0	0	0	89
0	0	0	0	0	0	0	0	0	0	0	0	0	0	0	0	0	0	0	0	0	0	0	0	0	0	0	0	0	0	0	0	0	0	0	0	0	0	0	0	0	0	0	0	15	0	0	0	0	0
0	0	0	0	0	0	0	0	0	0	0	0	0	0	0	0	0	0	0	0	0	0	0	0	0	0	0	0	0	0	0	0	0	0	0	0	0	0	0	0	0	0	0	0	0	31	0	0	0	51
0	0	0	0	0	0	0	0	0	0	0	0	0	0	0	0	0	0	0	0	0	0	0	0	0	0	0	0	0	0	0	147	0	0	0	0	0	0	0	0	0	0	0	0	0	37	0	0	0	57
[truncated: 36 more columns]
