# Supplementary material for: Analyzing the effects of free water modeling by deep learning on diffusion MRI structural connectivity estimates in glioma patients
Source: PLoS One. 2020 Sep 25;15(9):e0239475. doi: 10.1371/journal.pone.0239475 (PMC7518620; doi:10.1371/journal.pone.0239475)
Supplement: S1 File — All utilized connectivity and length matrices as comma-separated csv files, and the free-water maps as nifti files. (ZIP) [file pone.0239475.s003.zip › S3/CMs/patients/det_boundary/vp1/cm_original.csv]

0	0	0	0	0	0	2	0	0	0	0	0	1	0	0	0	0	0	0	0	0	0	0	0	0	0	0	0	0	0	0	0	0	0	0	0	0	0	0	0	0	0	0	5	0	5	0	0	0	7
0	79	29	0	0	0	0	0	15	0	0	6	118	0	0	0	0	0	0	0	0	0	0	0	0	0	0	0	0	17	0	0	0	0	2	0	0	0	0	0	2	0	11	13	23	9	0	0	0	3
0	29	216	24	41	0	3	0	0	0	0	83	34	0	0	0	0	16	0	8	0	0	0	0	0	0	0	0	0	0	0	19	0	3	5	64	2	0	10	2	0	10	0	0	0	10	0	0	0	0
0	0	24	9	0	0	33	0	0	0	0	15	0	0	0	0	0	1	0	0	0	0	0	0	0	0	0	0	0	0	0	4	2	2	0	2	0	0	0	0	0	0	0	0	0	0	0	0	0	0
0	0	41	0	20	23	47	0	10	7	0	132	0	0	0	0	0	11	0	0	0	4	0	0	0	0	0	0	0	0	0	62	0	2	5	28	0	0	0	0	0	0	0	0	0	0	0	0	0	0
0	0	0	0	23	53	21	15	52	15	0	39	0	0	0	0	0	0	0	15	0	5	8	0	1	0	0	0	0	0	0	0	0	0	0	0	0	0	0	0	0	0	0	0	0	0	0	0	0	0
2	0	3	33	47	21	464	1	101	20	0	24	2	0	0	0	0	1	0	0	0	25	0	0	0	0	0	3	0	0	0	32	3	1	33	14	1	0	94	0	0	0	4	20	0	9	0	0	0	30
0	0	0	0	0	15	1	80	53	86	0	20	0	0	0	0	0	0	0	0	0	2	0	0	0	1	0	17	0	0	0	0	0	0	0	9	0	0	0	0	0	0	0	0	0	0	0	0	0	0
0	15	0	0	10	52	101	53	410	30	0	37	47	44	33	10	0	5	0	1	0	0	0	0	0	0	0	8	3	35	0	21	0	6	12	203	34	0	87	0	0	0	9	11	0	1	0	0	0	16
0	0	0	0	7	15	20	86	30	197	0	25	0	0	0	0	0	0	0	8	0	5	5	0	1	65	46	16	0	0	0	0	0	0	4	83	22	0	24	0	0	0	9	0	0	0	0	0	0	0
0	0	0	0	0	0	0	0	0	0	10	0	0	0	10	0	0	0	0	0	0	0	0	0	0	0	0	0	0	2	0	0	0	0	0	0	0	0	0	0	0	0	0	0	0	0	0	0	0	0
0	6	83	15	132	39	24	20	37	25	0	100	0	0	0	0	0	36	0	49	2	0	93	0	0	2	1	20	16	1	1	30	4	42	0	28	0	0	0	23	12	0	13	0	0	0	0	0	0	0
1	118	34	0	0	0	2	0	47	0	0	0	35	10	4	2	0	0	0	0	0	0	0	0	0	0	0	0	0	36	0	0	0	0	0	0	0	0	16	0	0	0	0	6	15	32	0	0	0	1
0	0	0	0	0	0	0	0	44	0	0	0	10	20	50	26	0	0	0	0	0	0	0	0	0	0	0	0	0	62	0	0	0	0	0	0	0	0	0	0	0	0	0	0	0	0	0	0	0	0
0	0	0	0	0	0	0	0	33	0	10	0	4	50	64	38	0	0	0	0	0	0	0	0	0	0	0	0	0	112	0	0	0	0	0	0	0	0	0	0	0	0	0	0	0	0	0	0	0	0
0	0	0	0	0	0	0	0	10	0	0	0	2	26	38	40	0	0	9	0	0	0	0	0	0	0	0	0	33	34	0	0	1	35	0	0	0	0	0	4	0	0	0	0	0	0	0	0	0	0
0	0	0	0	0	0	0	0	0	0	0	0	0	0	0	0	16	0	16	0	1	0	0	0	0	0	0	0	0	0	0	0	0	0	0	0	0	0	0	0	6	0	0	0	0	0	0	0	0	0
0	0	16	1	11	0	1	0	5	0	0	36	0	0	0	0	0	312	16	253	0	0	56	0	0	0	0	51	9	0	0	13	0	68	0	3	0	0	0	31	1	0	2	0	0	0	0	0	0	0
0	0	0	0	0	0	0	0	0	0	0	0	0	0	0	9	16	16	30	8	0	0	0	0	0	0	0	0	0	0	0	0	0	0	0	0	0	0	0	29	0	0	0	0	0	0	0	0	0	0
0	0	8	0	0	15	0	0	1	8	0	49	0	0	0	0	0	253	8	214	5	36	21	0	0	0	8	20	0	0	0	25	0	6	0	0	0	0	0	15	30	0	0	0	0	0	0	0	0	0
0	0	0	0	0	0	0	0	0	0	0	2	0	0	0	0	1	0	0	5	1	2	0	0	0	0	0	0	0	0	0	0	0	0	0	0	0	0	0	0	1	0	0	0	0	0	0	0	0	0
0	0	0	0	4	5	25	2	0	5	0	0	0	0	0	0	0	0	0	36	2	42	27	0	71	0	23	14	0	0	0	20	0	0	0	0	0	0	0	0	0	0	0	0	0	0	0	0	0	0
0	0	0	0	0	8	0	0	0	5	0	93	0	0	0	0	0	56	0	21	0	27	133	2	38	9	24	111	0	0	0	54	0	22	0	0	0	0	0	0	0	0	0	0	0	0	0	0	0	0
0	0	0	0	0	0	0	0	0	0	0	0	0	0	0	0	0	0	0	0	0	0	2	0	0	0	0	1	0	0	0	0	0	0	0	0	0	0	0	0	0	0	0	0	0	0	0	0	0	0
0	0	0	0	0	1	0	0	0	1	0	0	0	0	0	0	0	0	0	0	0	71	38	0	61	0	6	4	0	0	0	0	0	0	0	0	0	0	0	0	0	0	0	0	0	0	0	0	0	0
0	0	0	0	0	0	0	1	0	65	0	2	0	0	0	0	0	0	0	0	0	0	9	0	0	180	51	23	3	0	0	0	0	0	2	69	4	0	27	0	0	0	27	0	0	0	0	0	0	0
0	0	0	0	0	0	0	0	0	46	0	1	0	0	0	0	0	0	0	8	0	23	24	0	6	51	155	20	64	0	0	0	0	0	0	0	0	0	0	0	0	0	0	0	0	0	0	0	0	0
0	0	0	0	0	0	3	17	8	16	0	20	0	0	0	0	0	51	0	20	0	14	111	1	4	23	20	111	184	0	0	30	0	0	0	6	0	0	4	0	1	0	6	0	0	0	0	0	0	0
0	0	0	0	0	0	0	0	3	0	0	16	0	0	0	33	0	9	0	0	0	0	0	0	0	3	64	184	170	44	1	3	12	8	0	10	0	0	15	25	26	0	12	0	0	0	0	0	0	0
0	17	0	0	0	0	0	0	35	0	2	1	36	62	112	34	0	0	0	0	0	0	0	0	0	0	0	0	44	110	11	0	18	22	0	0	0	0	0	2	0	0	0	0	0	0	0	0	0	0
0	0	0	0	0	0	0	0	0	0	0	1	0	0	0	0	0	0	0	0	0	0	0	0	0	0	0	0	1	11	11	3	85	18	0	0	0	0	0	0	0	0	0	0	0	0	0	0	0	0
0	0	19	4	62	0	32	0	21	0	0	30	0	0	0	0	0	13	0	25	0	20	54	0	0	0	0	30	3	0	3	212	19	0	2	7	0	0	9	15	3	0	16	0	0	0	0	0	0	0
0	0	0	2	0	0	3	0	0	0	0	4	0	0	0	1	0	0	0	0	0	0	0	0	0	0	0	0	12	18	85	19	71	68	0	0	0	0	2	4	3	0	2	0	0	0	0	0	0	0
0	0	3	2	2	0	1	0	6	0	0	42	0	0	0	35	0	68	0	6	0	0	22	0	0	0	0	0	8	22	18	0	68	131	0	0	0	0	0	54	6	0	4	0	0	0	0	0	0	0
0	2	5	0	5	0	33	0	12	4	0	0	0	0	0	0	0	0	0	0	0	0	0	0	0	2	0	0	0	0	0	2	0	0	57	2	0	0	40	0	0	12	0	0	0	6	0	0	0	0
0	0	64	2	28	0	14	9	203	83	0	28	0	0	0	0	0	3	0	0	0	0	0	0	0	69	0	6	10	0	0	7	0	0	2	11	15	0	6	0	1	0	6	0	0	0	0	0	0	0
0	0	2	0	0	0	1	0	34	22	0	0	0	0	0	0	0	0	0	0	0	0	0	0	0	4	0	0	0	0	0	0	0	0	0	15	1	0	2	0	38	0	43	0	0	0	0	0	0	0
0	0	0	0	0	0	0	0	0	0	0	0	0	0	0	0	0	0	0	0	0	0	0	0	0	0	0	0	0	0	0	0	0	0	0	0	0	0	0	0	0	0	0	0	0	0	0	0	0	0
0	0	10	0	0	0	94	0	87	24	0	0	16	0	0	0	0	0	0	0	0	0	0	0	0	27	0	4	15	0	0	9	2	0	40	6	2	0	24	26	1	3	31	0	13	0	0	0	0	0
0	0	2	0	0	0	0	0	0	0	0	23	0	0	0	4	0	31	29	15	0	0	0	0	0	0	0	0	25	2	0	15	4	54	0	0	0	0	26	18	2	0	12	0	0	0	0	0	0	0
0	2	0	0	0	0	0	0	0	0	0	12	0	0	0	0	6	1	0	30	1	0	0	0	0	0	0	1	26	0	0	3	3	6	0	1	38	0	1	2	12	0	16	0	0	0	0	0	0	0
0	0	10	0	0	0	0	0	0	0	0	0	0	0	0	0	0	0	0	0	0	0	0	0	0	0	0	0	0	0	0	0	0	0	12	0	0	0	3	0	0	1	3	0	0	1	0	0	0	0
0	11	0	0	0	0	4	0	9	9	0	13	0	0	0	0	0	2	0	0	0	0	0	0	0	27	0	6	12	0	0	16	2	4	0	6	43	0	31	12	16	3	4	0	0	0	0	0	0	0
5	13	0	0	0	0	20	0	11	0	0	0	6	0	0	0	0	0	0	0	0	0	0	0	0	0	0	0	0	0	0	0	0	0	0	0	0	0	0	0	0	0	0	4	0	0	0	0	0	25
0	23	0	0	0	0	0	0	0	0	0	0	15	0	0	0	0	0	0	0	0	0	0	0	0	0	0	0	0	0	0	0	0	0	0	0	0	0	13	0	0	0	0	0	149	37	0	0	0	1
5	9	10	0	0	0	9	0	1	0	0	0	32	0	0	0	0	0	0	0	0	0	0	0	0	0	0	0	0	0	0	0	0	0	6	0	0	0	0	0	0	1	0	0	37	275	54	0	0	32
0	0	0	0	0	0	0	0	0	0	0	0	0	0	0	0	0	0	0	0	0	0	0	0	0	0	0	0	0	0	0	0	0	0	0	0	0	0	0	0	0	0	0	0	0	54	6	17	0	27
0	0	0	0	0	0	0	0	0	0	0	0	0	0	0	0	0	0	0	0	0	0	0	0	0	0	0	0	0	0	0	0	0	0	0	0	0	0	0	0	0	0	0	0	0	0	17	26	17	34
0	0	0	0	0	0	0	0	0	0	0	0	0	0	0	0	0	0	0	0	0	0	0	0	0	0	0	0	0	0	0	0	0	0	0	0	0	0	0	0	0	0	0	0	0	0	0	17	20	6
7	3	0	0	0	0	30	0	16	0	0	0	1	0	0	0	0	0	0	0	0	0	0	0	0	0	0	0	0	0	0	0	0	0	0	0	0	0	0	0	0	0	0	25	1	32	27	34	6	453
0	0	0	0	0	0	0	0	0	0	0	0	0	0	0	0	0	0	0	0	0	0	0	0	0	0	0	0	0	0	0	0	0	0	1	0	0	0	1	0	0	0	0	0	0	0	0	0	1	82
9	8	0	0	0	0	8	0	276	0	0	0	28	6	0	0	0	0	0	0	0	0	0	0	0	0	0	0	0	0	0	0	0	0	0	5	1	0	29	0	0	0	0	0	18	0	0	1	2	188
0	0	0	0	0	0	0	0	0	64	0	0	0	0	0	0	0	0	0	0	0	0	0	0	0	1	0	0	0	0	0	0	0	0	2	0	0	0	3	0	0	0	0	0	0	0	0	4	10	28
0	0	0	0	0	0	0	0	17	48	13	0	0	0	0	0	0	0	0	0	0	0	0	0	0	21	0	0	0	2	0	0	0	0	1	0	0	0	0	0	0	0	0	0	0	0	0	0	0	0
0	0	0	0	0	0	0	0	0	0	0	0	0	0	0	0	0	0	0	0	0	0	0	0	0	0	0	0	0	0	0	0	0	0	0	0	0	0	0	0	0	0	0	0	0	71	35	17	7	53
2	8	5	0	0	0	0	0	12	0	0	0	42	0	0	0	0	0	0	0	0	0	0	0	0	0	0	0	0	0	0	0	0	0	0	0	0	0	0	0	0	0	0	1	26	7	0	0	0	9
0	0	0	0	0	0	0	0	163	0	0	0	0	26	0	0	0	0	0	0	0	0	0	0	0	0	0	0	0	0	0	0	0	0	0	0	0	0	0	0	0	0	0	0	17	0	0	0	0	0
0	0	0	0	0	0	0	0	34	0	15	0	0	0	35	1	0	0	0	0	0	0	0	0	0	0	0	0	0	4	0	0	0	0	0	0	0	0	0	0	0	0	0	0	0	0	0	0	0	0
0	0	0	0	0	0	0	0	0	0	0	0	0	0	0	97	0	0	0	0	0	0	0	0	0	0	0	0	31	22	11	9	22	6	0	0	0	0	0	0	0	0	0	0	1	0	0	0	0	0
0	0	0	0	0	0	0	0	0	0	0	0	0	0	0	0	0	0	0	0	0	0	0	0	0	0	0	0	0	0	0	0	0	0	0	0	0	0	0	0	0	0	0	0	0	0	0	0	0	0
0	0	0	0	0	0	0	0	0	0	0	0	0	0	0	0	0	0	0	0	0	0	0	0	0	0	0	0	0	0	0	0	0	0	0	0	0	0	0	0	0	0	0	0	0	0	1	0	0	5
0	0	0	0	0	0	0	0	0	0	0	0	0	0	0	0	0	0	0	0	0	0	0	0	0	0	0	0	0	0	0	0	0	0	0	0	0	0	0	0	0	0	0	0	0	0	0	0	0	0
0	0	1	1	0	0	0	0	0	0	0	1	0	0	0	0	0	0	0	18	0	0	0	0	0	0	0	0	0	0	0	0	0	0	0	0	0	0	0	21	0	0	0	0	0	0	0	0	0	0
0	0	0	0	0	0	0	0	0	0	0	0	0	0	0	0	0	0	0	0	0	0	0	0	0	0	0	0	0	0	0	0	0	0	0	0	0	0	0	0	0	0	0	0	0	2	0	0	0	0
0	0	0	0	0	0	0	0	0	0	0	0	0	0	0	0	0	0	0	0	0	0	0	0	0	0	0	0	0	0	0	0	0	0	0	0	0	0	0	0	0	0	0	0	0	0	0	0	0	0
0	0	0	0	0	0	0	0	0	0	0	0	0	0	0	0	0	0	0	0	0	0	0	0	0	0	0	0	0	0	0	0	0	0	0	0	0	0	0	0	0	0	0	0	0	0	0	0	0	0
0	0	0	0	0	0	0	0	0	0	0	0	0	0	0	0	0	0	0	0	0	0	0	0	0	0	0	0	0	0	0	0	0	0	0	0	0	0	0	0	0	0	0	0	0	0	0	0	0	0
0	0	0	0	0	0	0	0	0	0	0	0	0	0	0	0	0	0	0	0	0	0	0	0	0	0	0	0	0	0	0	0	0	0	0	0	0	0	0	0	0	0	0	0	0	0	0	9	0	0
0	0	0	0	0	0	0	0	0	0	0	0	0	0	0	0	0	0	0	0	0	0	0	0	0	17	0	0	2	0	0	0	0	0	0	0	0	0	1	0	0	0	0	0	0	0	0	0	0	1
0	0	0	0	0	0	0	0	0	0	0	0	0	0	0	0	0	0	0	0	0	0	0	0	0	0	0	0	0	0	0	0	0	0	0	0	0	0	0	0	0	0	0	0	0	0	3	71	21	7
0	0	0	0	0	0	0	0	0	0	0	0	0	0	0	0	0	0	0	0	0	0	0	0	0	0	0	0	0	0	0	0	0	0	0	0	0	0	0	0	0	0	0	0	0	0	7	4	16	4
0	0	9	0	0	0	0	0	0	0	1	60	0	0	0	0	0	0	0	0	0	0	0	0	0	0	0	0	105	6	0	5	0	0	0	0	0	0	45	9	12	0	0	0	0	0	2	2	0	16
0	0	0	0	0	0	0	0	0	0	4	15	0	0	7	2	0	0	0	0	0	0	0	0	0	0	0	0	52	62	0	0	0	0	0	0	0	0	12	14	2	0	0	0	0	0	0	3	0	1
0	0	0	0	0	0	0	0	0	0	0	0	0	0	0	0	0	0	0	0	0	0	0	0	0	0	0	0	2	0	3	3	0	0	0	0	0	0	0	0	0	0	0	0	0	0	0	0	0	0
0	0	0	0	0	0	0	0	0	0	0	0	0	0	0	0	0	0	0	0	0	0	0	0	0	0	0	0	0	7	7	13	2	0	0	0	0	0	0	0	0	0	0	0	0	2	7	0	0	28
0	0	0	0	0	0	0	0	0	0	0	0	0	0	0	0	0	0	0	0	0	0	0	0	0	0	0	0	8	35	23	59	33	0	0	0	0	0	0	0	0	0	0	0	0	0	0	0	0	0
0	0	0	0	0	0	0	0	0	0	0	0	0	0	0	0	0	0	0	0	0	0	0	0	0	0	0	0	0	0	0	0	0	1	0	0	0	0	0	0	0	0	0	0	0	0	1	0	0	0
0	0	0	0	0	0	0	0	0	0	0	0	0	0	0	0	0	0	0	0	0	0	0	0	0	0	0	0	0	0	0	0	0	0	0	0	0	0	0	0	0	0	0	0	0	5	0	4	0	33
0	0	0	0	0	0	0	0	0	0	0	0	0	0	0	0	0	0	0	0	0	0	0	0	0	0	0	0	0	0	0	0	0	0	0	0	0	0	0	0	0	0	0	0	3	15	5	43	0	133
0	0	0	0	0	0	0	0	0	0	0	0	0	0	0	0	0	0	0	0	0	0	0	0	0	0	0	0	0	0	0	0	0	0	0	0	0	0	0	0	0	0	0	0	0	0	2	2	0	61
0	0	0	0	0	0	0	0	0	0	0	0	0	0	0	0	0	0	0	0	0	0	0	0	0	0	0	0	0	0	0	0	0	0	0	0	0	0	0	0	0	0	0	0	0	0	0	0	0	0
0	0	0	0	0	0	0	0	0	0	0	0	0	0	0	0	0	0	0	0	0	0	0	0	0	0	0	0	0	0	0	0	0	0	0	0	0	0	3	0	1	0	0	0	1	0	0	0	0	29
0	0	15	3	0	0	0	0	0	0	0	13	0	0	0	0	0	0	0	12	0	0	0	0	0	0	0	0	0	0	0	0	2	1	0	0	0	0	0	5	1	0	0	0	0	0	0	0	0	3
0	0	0	0	0	0	0	0	0	0	0	0	0	0	0	0	0	0	0	0	0	0	0	0	0	0	0	0	0	0	0	0	0	0	0	0	0	0	0	0	0	0	0	0	8	0	0	0	0	0
0	0	0	0	0	0	0	0	0	0	0	0	0	0	0	0	0	0	0	0	0	0	0	0	0	0	0	0	0	0	0	0	0	0	0	0	0	0	0	0	0	0	0	0	0	44	0	0	0	1
0	0	0	0	0	0	0	0	0	0	0	0	0	0	0	0	0	0	0	0	0	0	0	0	0	0	0	0	0	0	0	1	0	0	0	0	0	0	0	0	0	0	0	0	0	4	0	0	0	38
[truncated: 36 more columns]
