# Supplementary material for: Analyzing the effects of free water modeling by deep learning on diffusion MRI structural connectivity estimates in glioma patients
Source: PLoS One. 2020 Sep 25;15(9):e0239475. doi: 10.1371/journal.pone.0239475 (PMC7518620; doi:10.1371/journal.pone.0239475)
Supplement: S1 File — All utilized connectivity and length matrices as comma-separated csv files, and the free-water maps as nifti files. (ZIP) [file pone.0239475.s003.zip › S3/CMs/patients/det_boundary/vp1/fiberlengthmatrix_fwm.csv]

0	0	7	0	0	0	6	0	0	0	0	0	44	0	0	0	0	0	0	0	0	0	0	0	0	0	0	0	0	0	0	0	0	0	44	0	0	0	0	0	0	0	0	96	0	92	0	0	0	88
0	9	9	0	0	0	0	0	11	0	0	8	27	0	0	0	0	0	0	0	0	0	0	0	0	0	0	0	107	107	0	0	0	0	52	0	0	0	0	0	8	0	4	86	10	64	0	0	0	86
7	9	12	21	17	0	4	0	0	0	0	35	22	0	0	0	0	84	0	50	3	0	0	0	0	0	0	0	0	0	0	135	141	128	42	33	51	0	58	56	0	32	0	0	89	69	0	0	0	0
0	0	21	3	0	0	21	0	0	0	0	41	0	0	0	0	0	0	0	0	0	0	0	0	0	0	0	0	0	0	0	164	164	134	0	35	0	0	0	0	0	0	0	0	0	0	0	0	0	0
0	0	17	0	10	27	28	0	44	82	0	44	0	0	0	0	0	137	0	0	0	133	0	0	0	0	0	0	0	0	0	164	0	137	61	43	0	0	0	0	0	0	0	0	0	0	0	0	0	0
0	0	0	0	27	8	17	15	51	33	0	27	0	0	0	0	0	0	0	92	0	119	71	0	0	0	0	0	0	0	0	0	0	0	0	0	0	0	0	0	0	0	0	0	0	0	0	0	0	0
6	0	4	21	28	17	16	4	23	51	0	56	0	0	0	0	0	148	0	0	0	101	0	0	0	0	0	115	0	0	0	166	165	169	36	48	52	0	64	0	0	0	65	90	0	86	0	0	0	81
0	0	0	0	0	15	4	10	17	28	0	40	0	0	0	0	0	0	0	0	0	108	0	0	0	74	0	96	0	0	0	0	0	0	0	40	0	0	0	0	0	0	0	0	0	0	0	0	0	0
0	11	0	0	44	51	23	17	13	12	0	59	41	32	32	87	0	144	0	134	0	0	0	0	0	0	0	158	161	67	0	170	0	175	48	43	51	0	58	0	0	0	68	92	0	88	0	0	0	91
0	0	0	0	82	33	51	28	12	9	0	27	0	0	0	0	0	0	0	97	0	98	80	0	70	20	66	70	0	0	0	0	0	0	43	42	51	0	53	0	0	0	61	0	0	0	0	0	0	0
0	0	0	0	0	0	0	0	0	0	7	0	0	0	21	0	0	0	0	0	0	0	0	0	0	0	0	0	0	12	0	0	0	0	0	0	0	0	0	0	0	0	0	0	0	0	0	0	0	0
0	8	35	41	44	27	56	40	59	27	0	18	0	0	0	0	0	68	0	20	11	0	25	0	0	20	7	85	109	107	131	101	106	97	0	14	0	0	0	22	8	0	34	0	0	0	0	0	0	0
44	27	22	0	0	0	0	0	41	0	0	0	6	20	57	0	0	0	0	0	0	0	0	0	0	0	0	0	0	101	0	0	0	0	0	0	0	0	21	0	0	0	0	48	18	27	0	0	0	44
0	0	0	0	0	0	0	0	32	0	0	0	20	3	36	64	0	0	0	0	0	0	0	0	0	0	0	0	0	78	0	0	0	0	0	0	0	0	0	0	0	0	0	0	0	0	0	0	0	0
0	0	0	0	0	0	0	0	32	0	21	0	57	36	9	17	0	0	0	0	0	0	0	0	0	0	0	0	0	33	0	0	0	0	0	0	0	0	0	0	0	0	0	0	0	0	0	0	0	0
0	0	0	0	0	0	0	0	87	0	0	0	0	64	17	7	0	0	10	0	0	0	0	0	0	0	0	0	55	27	0	0	52	32	0	0	0	0	0	24	0	0	0	0	0	0	0	0	0	0
0	0	0	0	0	0	0	0	0	0	0	0	0	0	0	0	4	0	8	0	3	0	0	0	0	0	0	0	0	0	0	0	0	0	0	0	0	0	0	0	3	0	0	0	0	0	0	0	0	0
0	0	84	0	137	0	148	0	144	0	0	68	0	0	0	0	0	19	18	37	9	0	84	0	0	0	0	26	44	0	0	18	0	16	0	80	0	0	0	24	31	0	79	0	0	0	0	0	0	0
0	0	0	0	0	0	0	0	0	0	0	0	0	0	0	10	8	18	7	47	0	0	0	0	0	0	0	0	0	0	0	0	0	8	0	0	0	0	0	5	0	0	0	0	0	0	0	0	0	0
0	0	50	0	0	92	0	0	134	97	0	20	0	0	0	0	0	37	47	12	5	8	78	0	0	0	58	40	0	0	0	45	0	73	0	0	0	0	0	40	12	0	0	0	0	0	0	0	0	0
0	0	3	0	0	0	0	0	0	0	0	11	0	0	0	0	3	9	0	5	3	4	0	0	0	0	0	0	0	0	0	0	0	0	0	0	0	0	0	0	7	0	0	0	0	0	0	0	0	0
0	0	0	0	133	119	101	108	0	98	0	0	0	0	0	0	0	0	0	8	4	4	38	0	23	0	43	35	0	0	0	14	0	0	0	0	0	0	0	0	0	0	0	0	0	0	0	0	0	0
0	0	0	0	0	71	0	0	0	80	0	25	0	0	0	0	0	84	0	78	0	38	9	15	18	26	21	87	0	0	0	92	0	108	0	0	0	0	0	0	0	0	0	0	0	0	0	0	0	0
0	0	0	0	0	0	0	0	0	0	0	0	0	0	0	0	0	0	0	0	0	0	15	0	0	0	0	69	0	0	0	0	0	0	0	0	0	0	0	0	0	0	0	0	0	0	0	0	0	0
0	0	0	0	0	0	0	0	0	70	0	0	0	0	0	0	0	0	0	0	0	23	18	0	11	0	28	5	0	0	0	0	0	0	0	0	0	0	0	0	0	0	0	0	0	0	0	0	0	0
0	0	0	0	0	0	0	74	0	20	0	20	0	0	0	0	0	0	0	0	0	0	26	0	0	12	39	63	18	0	0	0	0	0	63	47	50	0	52	0	0	0	60	0	0	0	0	0	0	0
0	0	0	0	0	0	0	0	0	66	0	7	0	0	0	0	0	0	0	58	0	43	21	0	28	39	9	12	21	0	0	0	0	0	0	0	0	0	0	0	0	0	0	0	0	0	0	0	0	0
0	0	0	0	0	0	115	96	158	70	0	85	0	0	0	0	0	26	0	40	0	35	87	69	5	63	12	7	36	0	0	24	0	0	0	85	0	0	71	0	0	0	79	0	0	0	0	0	0	0
0	107	0	0	0	0	0	0	161	0	0	109	0	0	0	55	0	44	0	0	0	0	0	0	0	18	21	36	13	35	4	33	16	48	0	54	0	0	54	73	96	0	74	0	0	0	0	0	0	0
0	107	0	0	0	0	0	0	67	0	12	107	101	78	33	27	0	0	0	0	0	0	0	0	0	0	0	0	35	8	28	0	21	4	0	0	0	0	0	66	0	0	0	0	0	0	0	0	0	0
0	0	0	0	0	0	0	0	0	0	0	131	0	0	0	0	0	0	0	0	0	0	0	0	0	0	0	0	4	28	6	3	10	33	0	0	0	0	0	0	0	0	0	0	0	0	0	0	0	0
0	0	135	164	164	0	166	0	170	0	0	101	0	0	0	0	0	18	0	45	0	14	92	0	0	0	0	24	33	0	3	10	7	0	195	123	0	0	80	74	94	0	83	0	0	0	0	0	0	0
0	0	141	164	0	0	165	0	0	0	0	106	0	0	0	52	0	0	0	0	0	0	0	0	0	0	0	0	16	21	10	7	9	21	0	0	0	0	75	80	101	0	78	0	0	0	0	0	0	0
0	0	128	134	137	0	169	0	175	0	0	97	0	0	0	32	0	16	8	73	0	0	108	0	0	0	0	0	48	4	33	0	21	14	0	0	0	0	0	43	96	0	82	0	0	0	0	0	0	0
44	52	42	0	61	0	36	0	48	43	0	0	0	0	0	0	0	0	0	0	0	0	0	0	0	63	0	0	0	0	0	195	0	0	12	64	0	0	19	40	0	6	0	0	0	41	0	0	0	0
0	0	33	35	43	0	48	40	43	42	0	14	0	0	0	0	0	80	0	0	0	0	0	0	0	47	0	85	54	0	0	123	0	0	64	9	6	0	18	0	3	0	18	0	0	0	0	0	0	0
0	0	51	0	0	0	52	0	51	51	0	0	0	0	0	0	0	0	0	0	0	0	0	0	0	50	0	0	0	0	0	0	0	0	0	6	3	0	7	0	11	0	7	0	0	0	0	0	0	0
0	0	0	0	0	0	0	0	0	0	0	0	0	0	0	0	0	0	0	0	0	0	0	0	0	0	0	0	0	0	0	0	0	0	0	0	0	0	0	0	0	0	0	0	0	0	0	0	0	0
0	0	58	0	0	0	64	0	58	53	0	0	21	0	0	0	0	0	0	0	0	0	0	0	0	52	0	71	54	0	0	80	75	0	19	18	7	0	5	17	24	5	8	0	22	0	0	0	0	0
0	0	56	0	0	0	0	0	0	0	0	22	0	0	0	24	0	24	5	40	0	0	0	0	0	0	0	0	73	66	0	74	80	43	40	0	0	0	17	6	9	0	13	0	0	0	0	0	0	0
0	8	0	0	0	0	0	0	0	0	0	8	0	0	0	0	3	31	0	12	7	0	0	0	0	0	0	0	96	0	0	94	101	96	0	3	11	0	24	9	4	0	15	0	0	0	0	0	0	0
0	0	32	0	0	0	0	0	0	0	0	0	0	0	0	0	0	0	0	0	0	0	0	0	0	0	0	0	0	0	0	0	0	0	6	0	0	0	5	0	0	3	8	0	0	0	0	0	0	0
0	4	0	0	0	0	65	0	68	61	0	34	0	0	0	0	0	79	0	0	0	0	0	0	0	60	0	79	74	0	0	83	78	82	0	18	7	0	8	13	15	8	3	0	0	0	0	0	0	0
96	86	0	0	0	0	90	0	92	0	0	0	48	0	0	0	0	0	0	0	0	0	0	0	0	0	0	0	0	0	0	0	0	0	0	0	0	0	0	0	0	0	0	3	0	0	0	0	0	4
0	10	89	0	0	0	0	0	0	0	0	0	18	0	0	0	0	0	0	0	0	0	0	0	0	0	0	0	0	0	0	0	0	0	0	0	0	0	22	0	0	0	0	0	11	17	0	0	0	0
92	64	69	0	0	0	86	0	88	0	0	0	27	0	0	0	0	0	0	0	0	0	0	0	0	0	0	0	0	0	0	0	0	0	41	0	0	0	0	0	0	0	0	0	17	12	13	0	0	32
0	0	0	0	0	0	0	0	0	0	0	0	0	0	0	0	0	0	0	0	0	0	0	0	0	0	0	0	0	0	0	0	0	0	0	0	0	0	0	0	0	0	0	0	0	13	4	9	0	20
0	0	0	0	0	0	0	0	0	0	0	0	0	0	0	0	0	0	0	0	0	0	0	0	0	0	0	0	0	0	0	0	0	0	0	0	0	0	0	0	0	0	0	0	0	0	9	13	19	17
0	0	0	0	0	0	0	0	0	0	0	0	0	0	0	0	0	0	0	0	0	0	0	0	0	0	0	0	0	0	0	0	0	0	0	0	0	0	0	0	0	0	0	0	0	0	0	19	5	24
88	86	0	0	0	0	81	0	91	0	0	0	44	0	0	0	0	0	0	0	0	0	0	0	0	0	0	0	0	0	0	0	0	0	0	0	0	0	0	0	0	0	0	4	0	32	20	17	24	15
0	0	0	0	0	0	0	0	0	0	0	0	0	0	0	0	0	0	0	0	0	0	0	0	0	0	0	0	0	0	0	0	0	0	92	0	0	0	95	0	0	0	0	0	0	0	0	0	20	26
87	101	0	0	0	0	85	0	82	0	0	0	71	32	0	0	0	0	0	0	0	0	0	0	0	0	0	0	0	0	0	0	0	0	0	87	97	0	97	0	0	0	0	0	21	0	0	39	44	22
0	0	0	0	0	0	0	0	0	96	0	0	0	0	0	0	0	0	0	0	0	0	0	0	0	0	0	0	0	0	0	0	0	0	83	0	0	0	81	0	0	0	0	0	0	0	0	36	20	45
0	0	0	0	0	0	0	0	90	106	108	0	0	0	0	0	0	0	0	0	0	0	0	0	0	114	0	0	0	108	0	0	0	0	83	0	0	0	0	0	0	0	0	0	0	0	0	0	0	0
0	0	0	0	0	0	0	0	0	0	0	0	0	0	0	0	0	0	0	0	0	0	0	0	0	0	0	0	0	0	0	0	0	0	0	0	0	0	0	0	0	0	0	0	0	24	32	36	4	55
52	19	23	0	0	0	0	0	49	0	0	0	5	0	0	0	0	0	0	0	0	0	0	0	0	0	0	0	0	0	0	0	0	0	0	0	0	0	0	0	0	0	0	33	23	18	0	0	0	31
0	0	0	0	0	0	0	0	45	0	0	0	0	6	0	0	0	0	0	0	0	0	0	0	0	0	0	0	0	0	0	0	0	0	0	0	0	0	0	0	0	0	0	0	48	0	0	0	0	0
0	0	0	0	0	0	0	0	46	0	47	0	0	0	8	11	0	0	0	0	0	0	0	0	0	0	0	0	0	54	0	0	0	0	0	0	0	0	0	0	0	0	0	0	0	0	0	0	0	0
0	0	0	0	0	0	0	0	0	0	0	0	0	0	0	9	0	0	0	0	0	0	0	0	0	0	0	0	74	39	74	79	65	13	0	0	0	0	0	0	0	0	0	0	104	0	0	0	0	0
0	0	0	0	0	0	0	0	0	0	0	0	0	0	0	0	0	0	0	0	0	0	0	0	0	0	0	0	0	0	0	0	0	0	0	0	0	0	0	0	0	0	0	0	0	0	0	0	0	0
0	0	0	0	0	0	0	0	0	0	0	0	0	0	0	0	0	0	0	0	0	0	0	0	0	0	0	0	0	0	0	0	0	0	0	0	0	0	0	0	0	0	0	0	0	0	134	0	0	135
0	0	0	0	0	0	0	0	0	0	0	0	0	0	0	21	0	0	0	0	0	0	0	0	0	0	0	0	0	0	0	0	0	0	0	0	0	0	0	0	0	0	0	0	0	0	0	0	0	0
0	0	225	0	0	0	0	0	0	0	0	203	0	0	0	0	0	148	0	196	0	0	0	0	0	0	0	0	0	0	0	0	0	148	0	0	0	0	0	151	0	0	0	0	0	0	0	0	0	0
0	0	0	0	0	0	0	0	0	0	0	0	0	0	0	0	0	0	0	0	0	0	0	0	0	0	0	0	0	0	0	0	0	0	0	0	0	0	0	0	0	0	0	0	0	4	0	0	0	0
0	0	0	0	0	0	0	0	0	0	0	0	0	0	0	0	0	0	0	0	0	0	0	0	0	0	0	0	0	0	0	0	0	0	0	0	0	0	0	0	0	0	0	0	0	0	0	0	0	0
0	0	0	0	0	0	0	0	0	0	0	0	0	0	0	0	0	0	0	0	0	0	0	0	0	0	0	0	0	0	0	0	0	0	0	0	0	0	0	0	0	0	0	0	0	0	0	0	0	0
0	0	0	0	0	0	0	0	0	0	0	0	0	0	0	0	0	0	0	0	0	0	0	0	0	0	0	0	0	0	0	0	0	0	0	0	0	0	0	0	0	0	0	0	0	0	0	0	0	0
0	0	0	0	0	0	0	0	0	0	0	0	0	0	0	0	0	0	0	0	0	0	0	0	0	0	0	0	0	0	0	0	0	0	0	0	0	0	0	0	0	0	0	0	0	0	0	108	0	0
0	0	0	0	0	0	0	0	0	0	0	0	0	0	0	0	0	0	0	0	0	0	0	0	0	102	0	0	103	0	0	0	0	0	88	0	0	0	93	0	0	0	0	0	0	0	0	0	0	92
0	0	0	0	0	0	0	0	0	0	0	0	0	0	0	0	0	0	0	0	0	0	0	0	0	0	0	0	0	0	0	0	0	0	0	0	0	0	0	0	0	0	0	0	0	0	117	99	69	100
0	0	0	0	0	0	0	0	0	0	0	0	0	0	0	0	0	0	0	0	0	0	0	0	0	0	0	0	0	0	0	0	0	0	0	0	0	0	0	0	0	0	0	0	0	0	126	100	89	110
0	0	184	0	0	0	0	0	0	0	0	152	0	0	0	80	0	0	0	0	0	0	0	0	0	0	0	0	117	107	0	131	153	0	0	0	0	0	94	115	148	0	0	0	0	0	160	155	0	159
0	0	0	0	0	0	0	0	0	108	100	151	0	0	56	57	0	0	0	0	0	0	0	0	0	0	0	0	106	99	0	0	0	0	0	0	0	0	98	110	138	0	0	0	0	0	0	146	0	150
0	0	0	0	0	0	0	0	0	0	0	0	0	0	0	81	0	0	0	0	0	0	0	0	0	0	0	0	145	0	0	155	0	0	0	0	0	0	0	0	0	0	0	0	0	0	0	0	0	0
0	0	0	0	0	0	0	0	0	0	0	0	0	0	0	0	0	0	0	0	0	0	0	0	0	0	0	0	139	111	149	153	118	155	0	0	0	0	0	0	0	0	0	0	0	111	150	0	0	160
0	0	0	0	0	0	0	0	0	0	0	0	0	0	0	0	0	0	0	0	0	0	0	0	0	0	0	0	146	104	148	146	136	93	0	0	0	0	0	0	0	0	0	0	0	0	0	0	0	0
0	0	0	0	0	0	0	0	0	0	0	0	0	0	0	0	0	0	0	0	0	0	0	0	0	0	0	0	0	0	0	150	0	33	0	0	0	0	0	0	0	0	0	0	0	0	157	0	0	162
0	0	0	0	0	0	0	0	0	0	0	0	0	0	0	0	0	0	0	0	0	0	0	0	0	0	0	0	0	0	0	0	0	0	0	0	0	0	0	0	0	0	0	0	0	29	0	39	0	35
0	0	0	0	0	0	0	0	0	0	0	0	0	0	0	0	0	0	0	0	0	0	0	0	0	0	0	0	0	0	0	0	0	0	0	0	0	0	0	0	0	0	0	0	19	24	54	52	0	43
0	0	0	0	0	0	0	0	0	0	0	0	0	0	0	0	0	0	0	0	0	0	0	0	0	0	0	0	0	0	0	0	0	0	0	0	0	0	0	0	0	0	0	0	0	0	62	46	0	56
0	0	0	0	0	0	0	0	0	0	0	0	0	0	0	0	0	0	0	0	0	0	0	0	0	0	0	0	0	0	0	0	0	0	0	0	0	0	0	0	0	0	0	0	0	0	0	0	0	0
0	0	0	0	0	0	0	0	0	0	0	0	0	0	0	0	0	0	0	0	0	0	0	0	0	0	0	0	0	0	0	0	0	0	0	0	0	0	9	15	0	0	0	0	0	0	0	0	0	67
0	0	187	223	0	0	226	0	0	0	0	166	0	0	0	0	0	0	0	167	0	0	0	0	0	0	0	0	0	0	0	0	153	40	0	0	0	0	92	81	156	0	0	0	0	0	0	0	0	86
0	0	0	0	0	0	0	0	0	0	0	206	0	0	0	0	0	0	0	0	0	0	0	0	0	0	0	0	0	0	0	0	0	0	0	0	0	0	0	0	0	0	0	0	15	0	0	0	0	0
0	0	0	0	0	0	0	0	0	0	0	0	0	0	0	0	0	0	0	0	0	0	0	0	0	0	0	0	0	0	0	0	0	0	0	0	0	0	0	0	0	0	0	0	1	32	0	0	0	51
0	0	0	0	0	0	0	0	0	0	0	0	0	0	0	0	0	0	0	0	0	0	0	0	0	0	0	0	0	0	0	147	0	0	0	0	0	0	0	0	0	0	5	0	0	23	0	0	0	57
[truncated: 36 more columns]
