# Supplementary material for: Analyzing the effects of free water modeling by deep learning on diffusion MRI structural connectivity estimates in glioma patients
Source: PLoS One. 2020 Sep 25;15(9):e0239475. doi: 10.1371/journal.pone.0239475 (PMC7518620; doi:10.1371/journal.pone.0239475)
Supplement: S1 File — All utilized connectivity and length matrices as comma-separated csv files, and the free-water maps as nifti files. (ZIP) [file pone.0239475.s003.zip › S3/CMs/patients/det_boundary/vp1/cm_fwm.csv]

0	0	5	0	0	0	10	0	0	0	0	0	1	0	0	0	0	0	0	0	0	0	0	0	0	0	0	0	0	0	0	0	0	0	14	0	0	0	0	0	0	0	0	9	0	15	0	0	0	6
0	91	31	0	0	0	0	0	14	0	0	11	120	0	0	0	0	0	0	0	0	0	0	0	0	0	0	0	1	16	0	0	0	0	2	0	0	0	0	0	2	0	11	9	23	9	0	0	0	7
5	31	221	25	41	0	7	0	0	0	0	89	33	0	0	0	0	17	0	8	3	0	0	0	0	0	0	0	0	0	0	20	1	2	6	64	3	0	8	2	0	7	0	0	1	8	0	0	0	0
0	0	25	9	0	0	33	0	0	0	0	14	0	0	0	0	0	0	0	0	0	0	0	0	0	0	0	0	0	0	0	2	2	1	0	2	0	0	0	0	0	0	0	0	0	0	0	0	0	0
0	0	41	0	20	23	45	0	7	8	0	134	0	0	0	0	0	9	0	0	0	4	0	0	0	0	0	0	0	0	0	62	0	2	5	25	0	0	0	0	0	0	0	0	0	0	0	0	0	0
0	0	0	0	23	52	21	13	54	8	0	39	0	0	0	0	0	0	0	15	0	2	5	0	0	0	0	0	0	0	0	0	0	0	0	0	0	0	0	0	0	0	0	0	0	0	0	0	0	0
10	0	7	33	45	21	472	1	101	19	0	24	0	0	0	0	0	1	0	0	0	26	0	0	0	0	0	3	0	0	0	35	2	1	44	17	3	0	90	0	0	0	4	18	0	17	0	0	0	29
0	0	0	0	0	13	1	81	53	90	0	20	0	0	0	0	0	0	0	0	0	2	0	0	0	1	0	15	0	0	0	0	0	0	0	9	0	0	0	0	0	0	0	0	0	0	0	0	0	0
0	14	0	0	7	54	101	53	427	30	0	41	50	49	33	6	0	4	0	1	0	0	0	0	0	0	0	10	1	42	0	21	0	6	32	207	34	0	81	0	0	0	13	11	0	3	0	0	0	18
0	0	0	0	8	8	19	90	30	209	0	46	0	0	0	0	0	0	0	7	0	10	2	0	1	67	46	15	0	0	0	0	0	0	4	83	22	0	24	0	0	0	9	0	0	0	0	0	0	0
0	0	0	0	0	0	0	0	0	0	10	0	0	0	10	0	0	0	0	0	0	0	0	0	0	0	0	0	0	2	0	0	0	0	0	0	0	0	0	0	0	0	0	0	0	0	0	0	0	0
0	11	89	14	134	39	24	20	41	46	0	154	0	0	0	0	0	36	0	44	20	0	93	0	0	3	1	20	16	1	2	59	4	43	0	30	0	0	0	20	10	0	6	0	0	0	0	0	0	0
1	120	33	0	0	0	0	0	50	0	0	0	35	10	5	0	0	0	0	0	0	0	0	0	0	0	0	0	0	34	0	0	0	0	0	0	0	0	19	0	0	0	0	6	14	34	0	0	0	14
0	0	0	0	0	0	0	0	49	0	0	0	10	20	52	24	0	0	0	0	0	0	0	0	0	0	0	0	0	68	0	0	0	0	0	0	0	0	0	0	0	0	0	0	0	0	0	0	0	0
0	0	0	0	0	0	0	0	33	0	10	0	5	52	70	37	0	0	0	0	0	0	0	0	0	0	0	0	0	115	0	0	0	0	0	0	0	0	0	0	0	0	0	0	0	0	0	0	0	0
0	0	0	0	0	0	0	0	6	0	0	0	0	24	37	39	0	0	15	0	0	0	0	0	0	0	0	0	33	34	0	0	1	35	0	0	0	0	0	5	0	0	0	0	0	0	0	0	0	0
0	0	0	0	0	0	0	0	0	0	0	0	0	0	0	0	15	0	25	0	1	0	0	0	0	0	0	0	0	0	0	0	0	0	0	0	0	0	0	0	6	0	0	0	0	0	0	0	0	0
0	0	17	0	9	0	1	0	4	0	0	36	0	0	0	0	0	346	33	270	1	0	68	0	0	0	0	52	9	0	0	13	0	68	0	4	0	0	0	39	4	0	1	0	0	0	0	0	0	0
0	0	0	0	0	0	0	0	0	0	0	0	0	0	0	15	25	33	36	12	0	0	0	0	0	0	0	0	0	0	0	0	0	5	0	0	0	0	0	19	0	0	0	0	0	0	0	0	0	0
0	0	8	0	0	15	0	0	1	7	0	44	0	0	0	0	0	270	12	228	5	40	22	0	0	0	8	25	0	0	0	27	0	6	0	0	0	0	0	24	32	0	0	0	0	0	0	0	0	0
0	0	3	0	0	0	0	0	0	0	0	20	0	0	0	0	1	1	0	5	2	2	0	0	0	0	0	0	0	0	0	0	0	0	0	0	0	0	0	0	1	0	0	0	0	0	0	0	0	0
0	0	0	0	4	2	26	2	0	10	0	0	0	0	0	0	0	0	0	40	2	50	27	0	75	0	24	22	0	0	0	21	0	0	0	0	0	0	0	0	0	0	0	0	0	0	0	0	0	0
0	0	0	0	0	5	0	0	0	2	0	93	0	0	0	0	0	68	0	22	0	27	161	2	36	8	27	114	0	0	0	53	0	22	0	0	0	0	0	0	0	0	0	0	0	0	0	0	0	0
0	0	0	0	0	0	0	0	0	0	0	0	0	0	0	0	0	0	0	0	0	0	2	0	0	0	0	1	0	0	0	0	0	0	0	0	0	0	0	0	0	0	0	0	0	0	0	0	0	0
0	0	0	0	0	0	0	0	0	1	0	0	0	0	0	0	0	0	0	0	0	75	36	0	62	0	6	4	0	0	0	0	0	0	0	0	0	0	0	0	0	0	0	0	0	0	0	0	0	0
0	0	0	0	0	0	0	1	0	67	0	3	0	0	0	0	0	0	0	0	0	0	8	0	0	225	51	23	3	0	0	0	0	0	2	68	4	0	27	0	0	0	27	0	0	0	0	0	0	0
0	0	0	0	0	0	0	0	0	46	0	1	0	0	0	0	0	0	0	8	0	24	27	0	6	51	149	22	67	0	0	0	0	0	0	0	0	0	0	0	0	0	0	0	0	0	0	0	0	0
0	0	0	0	0	0	3	15	10	15	0	20	0	0	0	0	0	52	0	25	0	22	114	1	4	23	22	110	185	0	0	45	0	0	0	7	0	0	3	0	0	0	7	0	0	0	0	0	0	0
0	1	0	0	0	0	0	0	1	0	0	16	0	0	0	33	0	9	0	0	0	0	0	0	0	3	67	185	183	47	1	3	15	5	0	8	0	0	17	25	25	0	13	0	0	0	0	0	0	0
0	16	0	0	0	0	0	0	42	0	2	1	34	68	115	34	0	0	0	0	0	0	0	0	0	0	0	0	47	119	12	0	17	24	0	0	0	0	0	1	0	0	0	0	0	0	0	0	0	0
0	0	0	0	0	0	0	0	0	0	0	2	0	0	0	0	0	0	0	0	0	0	0	0	0	0	0	0	1	12	10	3	97	22	0	0	0	0	0	0	0	0	0	0	0	0	0	0	0	0
0	0	20	2	62	0	35	0	21	0	0	59	0	0	0	0	0	13	0	27	0	21	53	0	0	0	0	45	3	0	3	219	18	0	5	7	0	0	10	15	3	0	16	0	0	0	0	0	0	0
0	0	1	2	0	0	2	0	0	0	0	4	0	0	0	1	0	0	0	0	0	0	0	0	0	0	0	0	15	17	97	18	72	72	0	0	0	0	2	7	3	0	2	0	0	0	0	0	0	0
0	0	2	1	2	0	1	0	6	0	0	43	0	0	0	35	0	68	5	6	0	0	22	0	0	0	0	0	5	24	22	0	72	139	0	0	0	0	0	67	6	0	4	0	0	0	0	0	0	0
14	2	6	0	5	0	44	0	32	4	0	0	0	0	0	0	0	0	0	0	0	0	0	0	0	2	0	0	0	0	0	5	0	0	81	3	0	0	41	1	0	21	0	0	0	5	0	0	0	0
0	0	64	2	25	0	17	9	207	83	0	30	0	0	0	0	0	4	0	0	0	0	0	0	0	68	0	7	8	0	0	7	0	0	3	18	16	0	5	0	1	0	5	0	0	0	0	0	0	0
0	0	3	0	0	0	3	0	34	22	0	0	0	0	0	0	0	0	0	0	0	0	0	0	0	4	0	0	0	0	0	0	0	0	0	16	1	0	2	0	38	0	43	0	0	0	0	0	0	0
0	0	0	0	0	0	0	0	0	0	0	0	0	0	0	0	0	0	0	0	0	0	0	0	0	0	0	0	0	0	0	0	0	0	0	0	0	0	0	0	0	0	0	0	0	0	0	0	0	0
0	0	8	0	0	0	90	0	81	24	0	0	19	0	0	0	0	0	0	0	0	0	0	0	0	27	0	3	17	0	0	10	2	0	41	5	2	0	25	32	1	3	36	0	14	0	0	0	0	0
0	0	2	0	0	0	0	0	0	0	0	20	0	0	0	5	0	39	19	24	0	0	0	0	0	0	0	0	25	1	0	15	7	67	1	0	0	0	32	20	2	0	12	0	0	0	0	0	0	0
0	2	0	0	0	0	0	0	0	0	0	10	0	0	0	0	6	4	0	32	1	0	0	0	0	0	0	0	25	0	0	3	3	6	0	1	38	0	1	2	14	0	22	0	0	0	0	0	0	0
0	0	7	0	0	0	0	0	0	0	0	0	0	0	0	0	0	0	0	0	0	0	0	0	0	0	0	0	0	0	0	0	0	0	21	0	0	0	3	0	0	3	3	0	0	0	0	0	0	0
0	11	0	0	0	0	4	0	13	9	0	6	0	0	0	0	0	1	0	0	0	0	0	0	0	27	0	7	13	0	0	16	2	4	0	5	43	0	36	12	22	3	4	0	0	0	0	0	0	0
9	9	0	0	0	0	18	0	11	0	0	0	6	0	0	0	0	0	0	0	0	0	0	0	0	0	0	0	0	0	0	0	0	0	0	0	0	0	0	0	0	0	0	3	0	0	0	0	0	24
0	23	1	0	0	0	0	0	0	0	0	0	14	0	0	0	0	0	0	0	0	0	0	0	0	0	0	0	0	0	0	0	0	0	0	0	0	0	14	0	0	0	0	0	148	40	0	0	0	0
15	9	8	0	0	0	17	0	3	0	0	0	34	0	0	0	0	0	0	0	0	0	0	0	0	0	0	0	0	0	0	0	0	0	5	0	0	0	0	0	0	0	0	0	40	282	54	0	0	33
0	0	0	0	0	0	0	0	0	0	0	0	0	0	0	0	0	0	0	0	0	0	0	0	0	0	0	0	0	0	0	0	0	0	0	0	0	0	0	0	0	0	0	0	0	54	6	19	0	29
0	0	0	0	0	0	0	0	0	0	0	0	0	0	0	0	0	0	0	0	0	0	0	0	0	0	0	0	0	0	0	0	0	0	0	0	0	0	0	0	0	0	0	0	0	0	19	29	17	43
0	0	0	0	0	0	0	0	0	0	0	0	0	0	0	0	0	0	0	0	0	0	0	0	0	0	0	0	0	0	0	0	0	0	0	0	0	0	0	0	0	0	0	0	0	0	0	17	20	6
6	7	0	0	0	0	29	0	18	0	0	0	14	0	0	0	0	0	0	0	0	0	0	0	0	0	0	0	0	0	0	0	0	0	0	0	0	0	0	0	0	0	0	24	0	33	29	43	6	467
0	0	0	0	0	0	0	0	0	0	0	0	0	0	0	0	0	0	0	0	0	0	0	0	0	0	0	0	0	0	0	0	0	0	2	0	0	0	1	0	0	0	0	0	0	0	0	0	1	83
6	6	0	0	0	0	17	0	288	0	0	0	34	6	0	0	0	0	0	0	0	0	0	0	0	0	0	0	0	0	0	0	0	0	0	6	1	0	29	0	0	0	0	0	20	0	0	1	2	192
0	0	0	0	0	0	0	0	0	68	0	0	0	0	0	0	0	0	0	0	0	0	0	0	0	0	0	0	0	0	0	0	0	0	2	0	0	0	2	0	0	0	0	0	0	0	0	4	10	29
0	0	0	0	0	0	0	0	19	48	21	0	0	0	0	0	0	0	0	0	0	0	0	0	0	8	0	0	0	1	0	0	0	0	2	0	0	0	0	0	0	0	0	0	0	0	0	0	0	0
0	0	0	0	0	0	0	0	0	0	0	0	0	0	0	0	0	0	0	0	0	0	0	0	0	0	0	0	0	0	0	0	0	0	0	0	0	0	0	0	0	0	0	0	0	66	35	17	7	55
3	8	5	0	0	0	0	0	8	0	0	0	41	0	0	0	0	0	0	0	0	0	0	0	0	0	0	0	0	0	0	0	0	0	0	0	0	0	0	0	0	0	0	1	25	7	0	0	0	10
0	0	0	0	0	0	0	0	163	0	0	0	0	31	0	0	0	0	0	0	0	0	0	0	0	0	0	0	0	0	0	0	0	0	0	0	0	0	0	0	0	0	0	0	17	0	0	0	0	0
0	0	0	0	0	0	0	0	34	0	15	0	0	0	46	1	0	0	0	0	0	0	0	0	0	0	0	0	0	4	0	0	0	0	0	0	0	0	0	0	0	0	0	0	0	0	0	0	0	0
0	0	0	0	0	0	0	0	0	0	0	0	0	0	0	110	0	0	0	0	0	0	0	0	0	0	0	0	36	24	11	13	24	9	0	0	0	0	0	0	0	0	0	0	1	0	0	0	0	0
0	0	0	0	0	0	0	0	0	0	0	0	0	0	0	0	0	0	0	0	0	0	0	0	0	0	0	0	0	0	0	0	0	0	0	0	0	0	0	0	0	0	0	0	0	0	0	0	0	0
0	0	0	0	0	0	0	0	0	0	0	0	0	0	0	0	0	0	0	0	0	0	0	0	0	0	0	0	0	0	0	0	0	0	0	0	0	0	0	0	0	0	0	0	0	0	1	0	0	1
0	0	0	0	0	0	0	0	0	0	0	0	0	0	0	1	0	0	0	0	0	0	0	0	0	0	0	0	0	0	0	0	0	0	0	0	0	0	0	0	0	0	0	0	0	0	0	0	0	0
0	0	5	0	0	0	0	0	0	0	0	4	0	0	0	0	0	1	0	20	0	0	0	0	0	0	0	0	0	0	0	0	0	2	0	0	0	0	0	21	0	0	0	0	0	0	0	0	0	0
0	0	0	0	0	0	0	0	0	0	0	0	0	0	0	0	0	0	0	0	0	0	0	0	0	0	0	0	0	0	0	0	0	0	0	0	0	0	0	0	0	0	0	0	0	3	0	0	0	0
0	0	0	0	0	0	0	0	0	0	0	0	0	0	0	0	0	0	0	0	0	0	0	0	0	0	0	0	0	0	0	0	0	0	0	0	0	0	0	0	0	0	0	0	0	0	0	0	0	0
0	0	0	0	0	0	0	0	0	0	0	0	0	0	0	0	0	0	0	0	0	0	0	0	0	0	0	0	0	0	0	0	0	0	0	0	0	0	0	0	0	0	0	0	0	0	0	0	0	0
0	0	0	0	0	0	0	0	0	0	0	0	0	0	0	0	0	0	0	0	0	0	0	0	0	0	0	0	0	0	0	0	0	0	0	0	0	0	0	0	0	0	0	0	0	0	0	0	0	0
0	0	0	0	0	0	0	0	0	0	0	0	0	0	0	0	0	0	0	0	0	0	0	0	0	0	0	0	0	0	0	0	0	0	0	0	0	0	0	0	0	0	0	0	0	0	0	9	0	0
0	0	0	0	0	0	0	0	0	0	0	0	0	0	0	0	0	0	0	0	0	0	0	0	0	20	0	0	2	0	0	0	0	0	1	0	0	0	1	0	0	0	0	0	0	0	0	0	0	1
0	0	0	0	0	0	0	0	0	0	0	0	0	0	0	0	0	0	0	0	0	0	0	0	0	0	0	0	0	0	0	0	0	0	0	0	0	0	0	0	0	0	0	0	0	0	3	68	21	7
0	0	0	0	0	0	0	0	0	0	0	0	0	0	0	0	0	0	0	0	0	0	0	0	0	0	0	0	0	0	0	0	0	0	0	0	0	0	0	0	0	0	0	0	0	0	7	6	18	7
0	0	11	0	0	0	0	0	0	0	0	60	0	0	0	1	0	0	0	0	0	0	0	0	0	0	0	0	105	11	0	3	1	0	0	0	0	0	48	14	12	0	0	0	0	0	2	5	0	15
0	0	0	0	0	0	0	0	0	1	3	12	0	0	7	1	0	0	0	0	0	0	0	0	0	0	0	0	57	70	0	0	0	0	0	0	0	0	13	13	5	0	0	0	0	0	0	2	0	1
0	0	0	0	0	0	0	0	0	0	0	0	0	0	0	1	0	0	0	0	0	0	0	0	0	0	0	0	4	0	0	1	0	0	0	0	0	0	0	0	0	0	0	0	0	0	0	0	0	0
0	0	0	0	0	0	0	0	0	0	0	0	0	0	0	0	0	0	0	0	0	0	0	0	0	0	0	0	2	5	7	13	1	1	0	0	0	0	0	0	0	0	0	0	0	8	8	0	0	28
0	0	0	0	0	0	0	0	0	0	0	0	0	0	0	0	0	0	0	0	0	0	0	0	0	0	0	0	7	30	21	56	40	5	0	0	0	0	0	0	0	0	0	0	0	0	0	0	0	0
0	0	0	0	0	0	0	0	0	0	0	0	0	0	0	0	0	0	0	0	0	0	0	0	0	0	0	0	0	0	0	1	0	3	0	0	0	0	0	0	0	0	0	0	0	0	1	0	0	1
0	0	0	0	0	0	0	0	0	0	0	0	0	0	0	0	0	0	0	0	0	0	0	0	0	0	0	0	0	0	0	0	0	0	0	0	0	0	0	0	0	0	0	0	0	8	0	4	0	62
0	0	0	0	0	0	0	0	0	0	0	0	0	0	0	0	0	0	0	0	0	0	0	0	0	0	0	0	0	0	0	0	0	0	0	0	0	0	0	0	0	0	0	0	3	14	5	48	0	146
0	0	0	0	0	0	0	0	0	0	0	0	0	0	0	0	0	0	0	0	0	0	0	0	0	0	0	0	0	0	0	0	0	0	0	0	0	0	0	0	0	0	0	0	0	0	2	2	0	64
0	0	0	0	0	0	0	0	0	0	0	0	0	0	0	0	0	0	0	0	0	0	0	0	0	0	0	0	0	0	0	0	0	0	0	0	0	0	0	0	0	0	0	0	0	0	0	0	0	0
0	0	0	0	0	0	0	0	0	0	0	0	0	0	0	0	0	0	0	0	0	0	0	0	0	0	0	0	0	0	0	0	0	0	0	0	0	0	1	1	0	0	0	0	0	0	0	0	0	27
0	0	13	2	0	0	1	0	0	0	0	15	0	0	0	0	0	0	0	11	0	0	0	0	0	0	0	0	0	0	0	0	1	1	0	0	0	0	3	17	1	0	0	0	0	0	0	0	0	5
0	0	0	0	0	0	0	0	0	0	0	1	0	0	0	0	0	0	0	0	0	0	0	0	0	0	0	0	0	0	0	0	0	0	0	0	0	0	0	0	0	0	0	0	9	0	0	0	0	0
0	0	0	0	0	0	0	0	0	0	0	0	0	0	0	0	0	0	0	0	0	0	0	0	0	0	0	0	0	0	0	0	0	0	0	0	0	0	0	0	0	0	0	0	1	48	0	0	0	1
0	0	0	0	0	0	0	0	0	0	0	0	0	0	0	0	0	0	0	0	0	0	0	0	0	0	0	0	0	0	0	1	0	0	0	0	0	0	0	0	0	0	1	0	0	2	0	0	0	34
[truncated: 36 more columns]
