# Supplementary material for: Analyzing the effects of free water modeling by deep learning on diffusion MRI structural connectivity estimates in glioma patients
Source: PLoS One. 2020 Sep 25;15(9):e0239475. doi: 10.1371/journal.pone.0239475 (PMC7518620; doi:10.1371/journal.pone.0239475)
Supplement: S1 File — All utilized connectivity and length matrices as comma-separated csv files, and the free-water maps as nifti files. (ZIP) [file pone.0239475.s003.zip › S3/CMs/patients/det_boundary/vp6/fiberlengthmatrix_original.csv]

0	3	0	0	0	0	0	0	0	0	0	0	0	0	0	0	0	0	0	0	0	0	0	0	0	0	0	0	0	0	0	0	0	0	0	0	0	0	0	0	0	0	0	0	0	0	0	0	0	0
3	6	20	51	50	0	0	0	30	0	0	6	22	38	0	0	6	0	0	0	0	0	0	0	0	0	0	0	0	0	0	0	0	0	21	9	0	0	0	0	3	3	4	0	5	0	0	0	0	0
0	20	14	12	22	0	15	0	33	0	0	21	33	0	0	0	5	0	0	0	0	0	4	0	0	0	0	0	0	0	0	0	0	0	26	26	0	0	0	0	55	13	14	0	92	49	0	0	0	93
0	51	12	3	8	2	13	0	41	0	0	13	0	0	0	0	0	0	0	0	0	0	3	0	0	0	0	0	0	0	0	0	0	0	33	33	50	0	56	0	57	0	56	0	0	0	0	0	0	97
0	50	22	8	4	7	7	0	0	0	0	32	0	0	0	0	0	0	0	0	0	0	0	0	0	0	0	0	0	0	0	0	0	0	40	0	51	0	0	0	51	0	63	0	0	0	0	0	0	103
0	0	0	2	7	8	21	47	63	6	0	0	0	0	0	0	0	0	0	0	0	0	5	0	0	0	0	0	0	0	0	0	0	0	40	0	0	0	0	0	0	0	0	0	0	0	0	0	0	0
0	0	15	13	7	21	22	39	36	0	0	0	0	0	0	123	0	0	0	0	0	0	0	0	0	0	0	0	0	0	0	0	0	0	38	0	0	0	0	0	0	0	0	0	0	0	0	0	0	95
0	0	0	0	0	47	39	15	19	20	0	0	0	0	0	0	0	0	0	0	0	0	0	0	0	0	0	0	0	0	0	0	0	0	45	0	0	0	64	0	0	0	0	0	0	0	0	0	0	0
0	30	33	41	0	63	36	19	10	9	30	0	29	36	55	120	0	0	0	0	0	0	0	0	0	0	0	0	0	94	0	0	0	0	49	0	0	0	57	0	0	0	0	0	98	81	0	0	0	0
0	0	0	0	0	6	0	20	9	8	17	3	0	0	0	0	0	0	0	89	0	121	80	3	0	11	58	86	48	0	0	0	0	0	0	0	0	0	61	85	0	0	0	0	0	0	0	0	0	0
0	0	0	0	0	0	0	0	30	17	5	0	0	41	20	0	0	0	0	0	0	0	0	0	0	0	0	0	0	14	0	0	0	0	0	0	0	0	0	0	0	0	0	0	0	0	0	0	0	0
0	6	21	13	32	0	0	0	0	3	0	6	0	0	0	0	5	0	0	0	19	26	5	0	0	0	0	0	0	0	0	0	0	0	0	8	0	0	0	0	16	0	18	0	0	0	0	0	0	0
0	22	33	0	0	0	0	0	29	0	0	0	8	21	48	0	0	0	0	0	0	0	0	0	0	0	0	0	0	122	0	0	0	0	0	0	0	0	0	0	0	0	0	0	7	16	0	0	0	0
0	38	0	0	0	0	0	0	36	0	41	0	21	10	22	55	0	0	0	0	0	0	0	0	0	0	0	0	0	76	0	0	0	0	0	0	0	0	0	0	0	0	0	0	0	0	0	0	0	0
0	0	0	0	0	0	0	0	55	0	20	0	48	22	15	30	0	0	0	0	0	0	0	0	0	0	0	0	0	37	0	0	0	0	0	0	0	0	0	0	0	0	0	0	0	0	0	0	0	0
0	0	0	0	0	0	123	0	120	0	0	0	0	55	30	8	0	0	5	0	0	0	0	0	0	0	0	0	51	20	52	0	52	15	0	0	0	0	63	13	0	0	0	0	0	0	0	0	0	0
0	6	5	0	0	0	0	0	0	0	0	5	0	0	0	0	5	7	0	20	5	0	22	0	0	0	0	0	0	0	0	0	0	0	0	0	0	0	0	7	5	0	0	0	0	0	0	0	0	0
0	0	0	0	0	0	0	0	0	0	0	0	0	0	0	0	7	9	8	37	6	0	92	0	0	0	0	55	68	0	0	28	0	16	0	0	0	0	0	30	0	0	0	0	0	0	0	0	0	0
0	0	0	0	0	0	0	0	0	0	0	0	0	0	0	5	0	8	8	10	0	0	0	0	0	0	0	0	64	0	0	0	0	15	0	0	0	0	0	11	0	0	4	0	0	0	0	0	0	0
0	0	0	0	0	0	0	0	0	89	0	0	0	0	0	0	20	37	10	13	19	13	8	0	7	76	65	46	94	0	0	75	0	50	0	0	0	0	0	19	17	0	0	0	0	0	0	0	0	0
0	0	0	0	0	0	0	0	0	0	0	19	0	0	0	0	5	6	0	19	3	6	0	0	0	0	0	0	0	0	0	0	0	0	0	0	0	0	0	0	14	0	0	0	0	0	0	0	0	0
0	0	0	0	0	0	0	0	0	121	0	26	0	0	0	0	0	0	0	13	6	8	17	0	10	106	77	31	109	0	0	108	0	0	0	0	0	0	0	0	25	0	0	0	0	0	0	0	0	0
0	0	4	3	0	5	0	0	0	80	0	5	0	0	0	0	22	92	0	8	0	17	15	0	32	60	40	0	88	0	0	106	0	110	0	17	0	0	60	30	19	0	37	0	0	0	0	0	0	0
0	0	0	0	0	0	0	0	0	3	0	0	0	0	0	0	0	0	0	0	0	0	0	0	0	3	0	0	0	0	0	0	0	0	0	0	0	0	0	0	0	0	0	0	0	0	0	0	0	0
0	0	0	0	0	0	0	0	0	0	0	0	0	0	0	0	0	0	0	7	0	10	32	0	15	0	29	29	0	0	0	0	0	0	0	0	0	0	0	0	0	0	0	0	0	0	0	0	0	0
0	0	0	0	0	0	0	0	0	11	0	0	0	0	0	0	0	0	0	76	0	106	60	3	0	7	22	69	22	0	0	0	0	0	0	0	0	0	58	73	0	0	0	0	0	0	0	0	0	0
0	0	0	0	0	0	0	0	0	58	0	0	0	0	0	0	0	0	0	65	0	77	40	0	29	22	17	56	33	0	0	0	0	0	0	0	0	0	51	32	0	0	0	0	0	0	0	0	0	0
0	0	0	0	0	0	0	0	0	86	0	0	0	0	0	0	0	55	0	46	0	31	0	0	29	69	56	9	29	0	0	23	0	0	0	0	0	0	0	0	0	0	0	0	0	0	0	0	0	0
0	0	0	0	0	0	0	0	0	48	0	0	0	0	0	51	0	68	64	94	0	109	88	0	0	22	33	29	6	17	0	47	0	0	0	0	0	0	67	70	0	0	0	0	0	0	0	0	0	0
0	0	0	0	0	0	0	0	94	0	14	0	122	76	37	20	0	0	0	0	0	0	0	0	0	0	0	0	17	9	20	0	12	3	0	0	0	0	35	0	0	0	0	0	0	167	0	0	0	0
0	0	0	0	0	0	0	0	0	0	0	0	0	0	0	52	0	0	0	0	0	0	0	0	0	0	0	0	0	20	6	5	14	0	0	0	0	0	0	0	0	0	0	0	0	0	0	0	0	0
0	0	0	0	0	0	0	0	0	0	0	0	0	0	0	0	0	28	0	75	0	108	106	0	0	0	0	23	47	0	5	13	23	7	0	0	0	0	75	71	0	0	0	0	0	0	0	0	0	0
0	0	0	0	0	0	0	0	0	0	0	0	0	0	0	52	0	0	0	0	0	0	0	0	0	0	0	0	0	12	14	23	7	22	0	0	0	0	45	70	0	0	0	0	0	0	0	0	0	0
0	0	0	0	0	0	0	0	0	0	0	0	0	0	0	15	0	16	15	50	0	0	110	0	0	0	0	0	0	3	0	7	22	12	0	0	0	0	25	34	0	0	0	0	0	0	0	0	0	0
0	21	26	33	40	40	38	45	49	0	0	0	0	0	0	0	0	0	0	0	0	0	0	0	0	0	0	0	0	0	0	0	0	0	7	9	12	0	12	0	0	6	22	0	0	0	0	0	0	62
0	9	26	33	0	0	0	0	0	0	0	8	0	0	0	0	0	0	0	0	0	0	17	0	0	0	0	0	0	0	0	0	0	0	9	3	3	0	0	11	12	5	0	0	0	0	0	0	0	0
0	0	0	50	51	0	0	0	0	0	0	0	0	0	0	0	0	0	0	0	0	0	0	0	0	0	0	0	0	0	0	0	0	0	12	3	2	0	9	0	0	3	7	0	0	0	0	0	0	0
0	0	0	0	0	0	0	0	0	0	0	0	0	0	0	0	0	0	0	0	0	0	0	0	0	0	0	0	0	0	0	0	0	0	0	0	0	0	0	0	0	0	0	0	0	0	0	0	0	0
0	0	0	56	0	0	0	64	57	61	0	0	0	0	0	63	0	0	0	0	0	0	60	0	0	58	51	0	67	35	0	75	45	25	12	0	9	0	8	17	0	22	7	0	0	0	0	0	0	0
0	0	0	0	0	0	0	0	0	85	0	0	0	0	0	13	7	30	11	19	0	0	30	0	0	73	32	0	70	0	0	71	70	34	0	11	0	0	17	32	0	88	8	0	0	0	0	0	0	0
0	3	55	57	51	0	0	0	0	0	0	16	0	0	0	0	5	0	0	17	14	25	19	0	0	0	0	0	0	0	0	0	0	0	0	12	0	0	0	0	2	0	8	0	0	0	0	0	0	0
0	3	13	0	0	0	0	0	0	0	0	0	0	0	0	0	0	0	0	0	0	0	0	0	0	0	0	0	0	0	0	0	0	0	6	5	3	0	22	88	0	0	8	0	0	0	0	0	0	0
0	4	14	56	63	0	0	0	0	0	0	18	0	0	0	0	0	0	4	0	0	0	37	0	0	0	0	0	0	0	0	0	0	0	22	0	7	0	7	8	8	8	4	0	8	0	0	0	0	0
0	0	0	0	0	0	0	0	0	0	0	0	0	0	0	0	0	0	0	0	0	0	0	0	0	0	0	0	0	0	0	0	0	0	0	0	0	0	0	0	0	0	0	0	0	3	0	0	0	0
0	5	92	0	0	0	0	0	98	0	0	0	7	0	0	0	0	0	0	0	0	0	0	0	0	0	0	0	0	0	0	0	0	0	0	0	0	0	0	0	0	0	8	0	7	9	0	0	0	0
0	0	49	0	0	0	0	0	81	0	0	0	16	0	0	0	0	0	0	0	0	0	0	0	0	0	0	0	0	167	0	0	0	0	0	0	0	0	0	0	0	0	0	3	9	11	25	21	0	28
0	0	0	0	0	0	0	0	0	0	0	0	0	0	0	0	0	0	0	0	0	0	0	0	0	0	0	0	0	0	0	0	0	0	0	0	0	0	0	0	0	0	0	0	0	25	4	0	0	25
0	0	0	0	0	0	0	0	0	0	0	0	0	0	0	0	0	0	0	0	0	0	0	0	0	0	0	0	0	0	0	0	0	0	0	0	0	0	0	0	0	0	0	0	0	21	0	12	39	35
0	0	0	0	0	0	0	0	0	0	0	0	0	0	0	0	0	0	0	0	0	0	0	0	0	0	0	0	0	0	0	0	0	0	0	0	0	0	0	0	0	0	0	0	0	0	0	39	8	17
0	0	93	97	103	0	95	0	0	0	0	0	0	0	0	0	0	0	0	0	0	0	0	0	0	0	0	0	0	0	0	0	0	0	62	0	0	0	0	0	0	0	0	0	0	28	25	35	17	15
0	0	0	0	0	0	0	0	0	0	0	0	0	0	0	0	0	0	0	0	0	0	0	0	0	0	0	0	0	0	0	0	0	0	0	0	0	0	0	0	0	0	0	0	0	0	0	57	21	36
0	0	99	103	109	0	102	97	90	100	0	0	48	47	36	0	0	0	0	0	0	0	0	0	0	0	0	0	0	0	0	0	0	0	58	0	0	0	0	0	0	0	0	0	30	28	0	42	54	17
0	0	0	0	0	0	0	0	0	105	0	0	0	0	0	0	0	0	0	0	0	0	0	0	0	0	0	0	0	127	0	0	0	0	0	0	0	0	0	0	0	0	0	0	0	0	0	0	37	51
0	0	0	0	0	0	0	0	103	108	97	0	0	0	45	93	0	0	0	0	0	0	0	0	0	116	0	0	0	97	0	0	0	0	0	0	0	0	0	0	0	0	0	0	0	0	0	0	0	0
0	0	0	0	0	0	0	0	0	0	0	0	0	0	0	0	0	173	190	0	0	0	223	0	0	0	0	0	0	153	0	183	170	156	0	0	0	0	114	197	0	0	0	0	2	30	44	30	6	50
0	0	0	0	0	0	0	0	0	0	0	0	0	0	0	0	0	0	0	0	0	0	0	0	0	0	0	0	0	0	0	0	0	0	0	0	0	0	0	0	0	0	0	0	14	0	0	0	0	0
0	0	0	0	0	0	0	0	0	0	0	0	52	11	0	0	0	0	0	0	0	0	0	0	0	0	0	0	0	0	0	0	0	0	0	0	0	0	0	0	0	0	0	0	30	0	0	0	0	0
0	0	0	0	0	0	0	0	0	0	0	0	0	0	21	55	0	0	0	0	0	0	0	0	0	0	0	0	0	56	0	0	0	0	0	0	0	0	0	0	0	0	0	0	58	0	0	0	0	0
0	0	0	0	0	0	0	0	0	0	0	0	0	0	0	12	0	0	0	0	0	0	0	0	0	0	0	0	74	0	0	0	86	0	0	0	0	0	0	170	0	0	0	0	0	0	0	0	0	0
0	0	0	0	0	0	0	0	0	0	0	0	0	0	0	0	0	0	0	0	0	0	0	0	0	0	0	0	0	0	0	0	0	0	0	0	0	0	0	0	0	0	0	0	0	0	0	0	0	0
0	0	0	0	0	0	0	0	0	0	0	0	0	0	0	0	0	0	0	0	0	0	0	0	0	0	0	0	0	0	0	0	0	0	0	0	0	0	0	0	0	0	0	0	0	0	0	0	0	0
0	0	0	0	0	0	0	0	0	0	0	0	0	0	0	0	0	0	0	0	0	0	0	0	0	0	0	0	0	0	0	0	0	0	0	0	0	0	0	0	0	0	0	0	0	0	0	0	0	0
0	0	0	0	0	0	0	0	0	0	0	0	0	0	0	0	0	177	0	0	0	0	0	0	0	0	0	0	0	0	0	0	0	0	0	0	0	0	98	0	0	0	0	0	0	0	0	0	0	0
0	0	0	0	0	0	0	0	0	0	0	0	0	0	0	0	0	0	0	0	0	0	0	0	0	0	0	0	0	0	0	0	0	0	0	0	0	0	0	0	0	0	0	0	0	5	0	0	0	0
0	0	0	0	0	0	0	0	0	0	0	0	0	0	0	0	0	0	0	0	0	0	0	0	0	0	0	0	0	0	0	0	0	0	0	0	0	0	0	0	0	0	0	0	0	0	0	128	0	119
0	0	0	0	0	0	0	0	0	0	0	0	0	0	0	86	0	0	0	0	0	0	0	0	0	0	0	0	0	134	0	0	0	0	0	0	0	0	156	159	0	0	0	0	0	3	0	108	0	0
0	0	0	0	0	0	0	0	0	0	0	0	0	0	0	0	0	0	0	0	0	0	0	0	0	0	0	0	0	0	0	0	0	0	0	0	0	0	0	0	0	0	0	0	0	0	0	0	0	0
0	0	0	0	0	0	0	0	0	0	0	0	0	0	0	0	0	0	0	0	0	0	0	0	0	0	0	0	0	0	0	0	0	0	0	0	0	0	0	0	0	0	0	0	0	0	0	110	0	0
0	0	0	0	0	0	0	0	0	0	0	0	0	0	0	0	0	0	0	0	0	0	0	0	0	0	0	0	0	0	0	0	0	0	0	0	0	0	0	0	0	0	0	0	0	0	0	65	0	0
0	0	0	0	0	0	0	0	0	0	0	0	0	0	0	0	0	0	0	0	0	0	0	0	0	0	0	0	0	0	0	0	0	0	0	0	0	0	0	0	0	0	0	0	0	0	0	66	57	0
0	0	0	0	0	0	0	0	0	0	0	0	0	0	0	0	0	0	0	0	0	0	0	0	0	0	0	0	0	0	0	0	0	0	0	0	0	0	0	0	0	0	0	0	0	0	0	0	91	0
0	0	0	0	0	0	0	0	0	0	0	0	0	0	0	74	0	0	0	207	0	0	0	0	0	116	0	0	119	115	142	141	144	147	0	0	0	0	170	159	0	0	0	0	0	136	0	158	0	0
0	0	0	0	0	0	0	0	116	0	0	0	0	82	55	63	0	0	0	0	0	0	0	0	0	113	0	0	112	98	0	0	0	0	0	0	0	0	122	0	0	0	0	0	0	0	0	0	0	0
0	0	0	0	0	0	0	0	0	0	0	0	0	0	0	75	0	0	0	0	0	0	253	0	0	0	0	0	0	0	143	140	145	0	0	0	0	0	0	0	0	0	0	0	0	0	0	0	0	0
0	0	0	0	0	0	0	0	0	0	0	0	0	0	0	0	0	0	0	0	0	0	0	0	0	0	0	0	0	129	0	0	132	0	0	0	0	0	87	0	0	0	0	0	0	132	154	157	0	166
0	0	0	0	0	0	0	0	0	0	0	0	0	0	0	0	0	0	0	0	0	0	0	0	0	0	0	0	0	0	0	0	122	0	0	0	0	0	78	86	0	0	0	0	0	123	150	0	0	0
0	0	0	0	0	0	0	0	0	0	0	0	0	0	0	0	0	0	0	0	0	0	0	0	0	0	0	0	0	0	0	0	0	0	0	0	0	0	110	170	0	0	0	0	0	117	140	145	0	0
0	0	58	0	69	0	0	0	0	0	0	0	0	0	0	0	0	0	0	0	0	0	0	0	0	0	0	0	0	0	0	0	0	0	19	0	0	0	0	0	0	13	0	0	32	33	0	0	0	31
0	0	0	0	0	0	0	0	0	0	0	0	24	0	0	72	0	0	0	0	0	0	0	0	0	0	0	0	135	108	0	162	0	0	0	0	0	0	139	149	0	0	0	0	16	37	43	56	0	48
0	0	0	0	0	0	0	0	0	0	0	0	0	0	0	0	0	0	0	0	0	0	0	0	0	0	0	0	0	0	0	0	0	0	0	0	0	0	0	0	0	0	0	0	0	0	0	0	0	51
0	0	0	0	0	0	0	0	0	0	0	0	0	0	0	0	0	0	0	0	0	0	0	0	0	0	0	0	0	0	0	0	0	0	0	0	0	0	0	0	0	0	0	0	0	0	0	0	0	0
0	0	0	0	0	0	102	0	109	96	0	0	0	0	0	0	0	0	0	0	0	0	0	0	0	114	0	0	107	95	0	0	69	104	0	0	0	0	28	24	0	0	0	0	27	0	0	53	0	56
0	0	0	0	0	0	0	0	0	0	0	0	0	0	0	41	0	137	0	0	0	0	0	0	0	0	0	0	0	0	79	0	90	120	0	0	0	0	49	67	0	0	0	0	0	0	0	0	0	0
0	0	0	0	0	0	0	0	0	0	0	0	0	0	0	0	0	0	0	0	0	0	0	0	0	0	0	0	0	0	0	0	0	0	0	0	0	0	95	252	0	0	0	0	0	0	0	0	0	0
0	0	35	0	0	0	0	0	74	0	0	0	14	0	0	0	0	0	0	0	0	0	0	0	0	0	0	0	0	0	0	0	0	0	0	0	0	0	0	0	0	11	0	0	18	16	0	0	0	0
0	7	0	0	0	0	0	0	0	0	0	0	0	0	0	71	0	0	0	0	0	0	0	0	0	0	0	0	127	114	0	158	0	0	0	0	0	0	50	174	0	0	0	0	8	0	0	0	0	0
[truncated: 36 more columns]
