# Supplementary material for: Analyzing the effects of free water modeling by deep learning on diffusion MRI structural connectivity estimates in glioma patients
Source: PLoS One. 2020 Sep 25;15(9):e0239475. doi: 10.1371/journal.pone.0239475 (PMC7518620; doi:10.1371/journal.pone.0239475)
Supplement: S1 File — All utilized connectivity and length matrices as comma-separated csv files, and the free-water maps as nifti files. (ZIP) [file pone.0239475.s003.zip › S3/CMs/patients/det_boundary/vp6/fiberlengthmatrix_fwm.csv]

0	3	0	0	0	0	0	0	0	0	0	0	0	0	0	0	0	0	0	0	0	0	0	0	0	0	0	0	0	0	0	0	0	0	0	0	0	0	0	0	0	0	0	0	0	0	0	0	0	0
3	6	23	51	45	0	30	0	31	0	0	6	22	39	71	0	6	0	0	0	0	0	0	0	0	0	0	0	0	0	0	0	0	0	22	12	0	0	0	0	4	3	4	0	5	0	0	0	0	0
0	23	14	11	17	0	17	0	33	0	0	15	33	0	0	0	7	0	0	0	5	0	4	0	0	0	0	0	0	0	0	0	0	0	26	26	0	0	0	0	39	13	15	94	94	50	0	0	0	0
0	51	11	4	8	8	13	0	38	0	0	13	0	0	0	0	0	0	0	0	0	0	4	0	0	0	0	0	0	0	0	0	0	0	33	33	50	0	56	0	57	0	56	101	0	0	0	0	0	98
0	45	17	8	4	7	7	0	0	0	0	0	0	0	0	0	0	0	0	0	0	0	10	0	0	0	0	0	0	0	0	0	0	0	39	29	49	0	0	0	53	0	63	0	0	0	0	0	0	97
0	0	0	8	7	10	18	46	63	17	0	9	0	0	0	0	0	0	0	0	0	0	22	0	0	0	0	0	0	0	0	0	0	0	36	36	0	0	0	99	32	0	0	0	0	0	0	0	0	0
0	30	17	13	7	18	21	32	36	36	0	0	37	0	0	123	0	0	0	0	0	0	0	0	0	0	0	0	0	0	0	0	0	0	35	0	0	0	0	0	0	0	0	0	113	0	0	0	0	94
0	0	0	0	0	46	32	15	19	13	0	0	0	0	0	0	0	0	0	0	0	0	92	0	0	33	84	0	0	0	0	0	0	0	46	0	0	0	87	99	0	0	100	0	0	0	0	0	0	0
0	31	33	38	0	63	36	19	9	9	32	0	25	36	54	121	0	0	0	0	0	0	0	0	0	0	0	0	0	96	0	0	0	0	50	0	0	0	56	0	0	0	0	0	97	82	0	0	0	0
0	0	0	0	0	17	36	13	9	12	16	3	0	0	0	0	0	0	0	90	0	117	81	2	0	14	53	87	41	0	0	0	0	0	52	0	0	0	50	94	0	0	58	0	0	0	0	0	0	0
0	0	0	0	0	0	0	0	32	16	5	0	0	41	12	0	0	0	0	0	0	0	0	0	0	0	0	0	0	14	0	0	0	0	0	0	0	0	0	0	0	0	0	0	0	0	0	0	0	0
0	6	15	13	0	9	0	0	0	3	0	8	0	0	0	0	7	0	0	0	19	26	9	0	0	3	4	0	0	0	0	0	0	124	15	7	0	0	0	13	14	0	22	0	0	0	0	0	0	0
0	22	33	0	0	0	37	0	25	0	0	0	8	20	0	0	0	0	0	0	0	0	0	0	0	0	0	0	0	121	0	0	0	0	0	0	0	0	0	0	0	0	0	0	11	16	0	0	0	0
0	39	0	0	0	0	0	0	36	0	41	0	20	10	22	55	0	0	0	0	0	0	0	0	0	0	0	0	0	75	0	0	0	0	0	0	0	0	0	0	0	0	0	0	0	0	0	0	0	0
0	71	0	0	0	0	0	0	54	0	12	0	0	22	14	30	0	0	0	0	0	0	0	0	0	0	0	0	0	37	0	0	0	0	0	0	0	0	0	0	0	0	0	0	0	0	0	0	0	0
0	0	0	0	0	0	123	0	121	0	0	0	0	55	30	8	0	49	3	0	0	0	0	0	0	0	0	0	51	14	52	0	0	13	0	0	0	0	66	13	0	0	0	0	0	0	0	0	0	0
0	6	7	0	0	0	0	0	0	0	0	7	0	0	0	0	5	7	0	21	5	0	22	0	0	0	0	0	0	0	0	0	0	0	0	0	0	0	0	7	6	0	0	0	0	0	0	0	0	0
0	0	0	0	0	0	0	0	0	0	0	0	0	0	0	49	7	9	8	35	6	89	93	0	0	0	0	54	69	0	0	27	63	16	0	0	0	0	139	34	0	0	0	0	0	0	0	0	0	0
0	0	0	0	0	0	0	0	0	0	0	0	0	0	0	3	0	8	8	10	0	0	0	0	0	0	0	0	0	0	0	0	0	16	0	0	0	0	21	11	0	0	9	0	0	0	0	0	0	0
0	0	0	0	0	0	0	0	0	90	0	0	0	0	0	0	21	35	10	13	19	18	38	0	7	75	65	46	94	0	0	76	0	58	0	0	0	0	0	20	20	0	0	0	0	0	0	0	0	0
0	0	5	0	0	0	0	0	0	0	0	19	0	0	0	0	5	6	0	19	3	6	3	0	0	0	0	0	0	0	0	0	0	0	0	0	0	0	0	0	13	0	0	0	0	0	0	0	0	0
0	0	0	0	0	0	0	0	0	117	0	26	0	0	0	0	0	89	0	18	6	8	17	0	11	101	78	31	106	0	0	115	0	0	0	0	0	0	0	42	25	0	0	0	0	0	0	0	0	0
0	0	4	4	10	22	0	92	0	81	0	9	0	0	0	0	22	93	0	38	3	17	14	3	31	49	38	0	85	0	0	105	0	107	0	38	43	0	53	32	19	0	39	0	0	0	0	0	0	0
0	0	0	0	0	0	0	0	0	2	0	0	0	0	0	0	0	0	0	0	0	0	3	3	0	3	0	0	0	0	0	0	0	0	0	0	0	0	0	0	0	0	0	0	0	0	0	0	0	0
0	0	0	0	0	0	0	0	0	0	0	0	0	0	0	0	0	0	0	7	0	11	31	0	15	0	29	29	0	0	0	0	0	0	0	0	0	0	0	0	0	0	0	0	0	0	0	0	0	0
0	0	0	0	0	0	0	33	0	14	0	3	0	0	0	0	0	0	0	75	0	101	49	3	0	8	19	69	20	0	0	0	0	0	0	0	0	0	56	74	0	0	0	0	0	0	0	0	0	0
0	0	0	0	0	0	0	84	0	53	0	4	0	0	0	0	0	0	0	65	0	78	38	0	29	19	15	56	33	0	0	0	0	0	0	0	0	0	50	35	0	0	0	0	0	0	0	0	0	0
0	0	0	0	0	0	0	0	0	87	0	0	0	0	0	0	0	54	0	46	0	31	0	0	29	69	56	9	28	0	0	23	0	0	0	0	0	0	0	0	0	0	0	0	0	0	0	0	0	0
0	0	0	0	0	0	0	0	0	41	0	0	0	0	0	51	0	69	0	94	0	106	85	0	0	20	33	28	6	17	0	41	0	0	0	0	0	0	67	70	0	0	0	0	0	0	0	0	0	0
0	0	0	0	0	0	0	0	96	0	14	0	121	75	37	14	0	0	0	0	0	0	0	0	0	0	0	0	17	9	17	0	10	3	0	0	0	0	39	0	0	0	0	0	0	166	0	0	0	0
0	0	0	0	0	0	0	0	0	0	0	0	0	0	0	52	0	0	0	0	0	0	0	0	0	0	0	0	0	17	7	5	14	0	0	0	0	0	0	0	0	0	0	0	0	0	0	0	0	0
0	0	0	0	0	0	0	0	0	0	0	0	0	0	0	0	0	27	0	76	0	115	105	0	0	0	0	23	41	0	5	13	23	7	0	0	0	0	70	70	0	0	0	0	0	0	0	0	0	0
0	0	0	0	0	0	0	0	0	0	0	0	0	0	0	0	0	63	0	0	0	0	0	0	0	0	0	0	0	10	14	23	7	24	0	0	0	0	53	71	0	0	0	0	0	0	0	0	0	0
0	0	0	0	0	0	0	0	0	0	0	124	0	0	0	13	0	16	16	58	0	0	107	0	0	0	0	0	0	3	0	7	24	11	0	0	0	0	25	39	0	0	0	0	0	0	0	0	0	0
0	22	26	33	39	36	35	46	50	52	0	15	0	0	0	0	0	0	0	0	0	0	0	0	0	0	0	0	0	0	0	0	0	0	7	6	11	0	11	0	30	6	22	64	0	0	0	0	0	59
0	12	26	33	29	36	0	0	0	0	0	7	0	0	0	0	0	0	0	0	0	0	38	0	0	0	0	0	0	0	0	0	0	0	6	4	3	0	16	13	17	5	13	0	0	0	0	0	0	0
0	0	0	50	49	0	0	0	0	0	0	0	0	0	0	0	0	0	0	0	0	0	43	0	0	0	0	0	0	0	0	0	0	0	11	3	6	0	6	11	6	3	7	0	0	0	0	0	0	0
0	0	0	0	0	0	0	0	0	0	0	0	0	0	0	0	0	0	0	0	0	0	0	0	0	0	0	0	0	0	0	0	0	0	0	0	0	0	0	0	0	0	0	0	0	0	0	0	0	0
0	0	0	56	0	0	0	87	56	50	0	0	0	0	0	66	0	139	21	0	0	0	53	0	0	56	50	0	67	39	0	70	53	25	11	16	6	0	8	16	0	23	12	0	0	0	0	0	0	0
0	0	0	0	0	99	0	99	0	94	0	13	0	0	0	13	7	34	11	20	0	42	32	0	0	74	35	0	70	0	0	70	71	39	0	13	11	0	16	22	4	88	8	0	0	0	0	225	0	0
0	4	39	57	53	32	0	0	0	0	0	14	0	0	0	0	6	0	0	20	13	25	19	0	0	0	0	0	0	0	0	0	0	0	30	17	6	0	0	4	3	0	8	0	0	0	0	0	0	0
0	3	13	0	0	0	0	0	0	0	0	0	0	0	0	0	0	0	0	0	0	0	0	0	0	0	0	0	0	0	0	0	0	0	6	5	3	0	23	88	0	0	8	0	0	0	0	0	0	0
0	4	15	56	63	0	0	100	0	58	0	22	0	0	0	0	0	0	9	0	0	0	39	0	0	0	0	0	0	0	0	0	0	0	22	13	7	0	12	8	8	8	4	0	8	0	0	0	0	0
0	0	94	101	0	0	0	0	0	0	0	0	0	0	0	0	0	0	0	0	0	0	0	0	0	0	0	0	0	0	0	0	0	0	64	0	0	0	0	0	0	0	0	0	0	9	0	0	0	10
0	5	94	0	0	0	113	0	97	0	0	0	11	0	0	0	0	0	0	0	0	0	0	0	0	0	0	0	0	0	0	0	0	0	0	0	0	0	0	0	0	0	8	0	8	9	0	0	0	0
0	0	50	0	0	0	0	0	82	0	0	0	16	0	0	0	0	0	0	0	0	0	0	0	0	0	0	0	0	166	0	0	0	0	0	0	0	0	0	0	0	0	0	9	9	11	25	21	0	31
0	0	0	0	0	0	0	0	0	0	0	0	0	0	0	0	0	0	0	0	0	0	0	0	0	0	0	0	0	0	0	0	0	0	0	0	0	0	0	0	0	0	0	0	0	25	4	0	0	25
0	0	0	0	0	0	0	0	0	0	0	0	0	0	0	0	0	0	0	0	0	0	0	0	0	0	0	0	0	0	0	0	0	0	0	0	0	0	0	225	0	0	0	0	0	21	0	11	39	35
0	0	0	0	0	0	0	0	0	0	0	0	0	0	0	0	0	0	0	0	0	0	0	0	0	0	0	0	0	0	0	0	0	0	0	0	0	0	0	0	0	0	0	0	0	0	0	39	8	17
0	0	0	98	97	0	94	0	0	0	0	0	0	0	0	0	0	0	0	0	0	0	0	0	0	0	0	0	0	0	0	0	0	0	59	0	0	0	0	0	0	0	0	10	0	31	25	35	17	15
0	0	0	0	0	0	0	0	0	0	0	0	0	0	0	0	0	0	0	0	0	0	0	0	0	0	0	0	0	0	0	0	0	0	0	0	0	0	0	0	0	0	0	0	0	0	0	57	22	36
0	0	98	103	112	0	101	97	90	99	0	0	46	46	36	0	0	0	0	0	0	0	0	0	0	0	0	0	0	0	0	0	0	0	59	0	0	0	0	0	0	0	0	0	30	28	0	43	54	17
0	0	0	0	0	0	0	0	123	105	0	0	0	0	0	0	0	0	0	0	0	0	0	0	0	0	0	0	0	130	0	0	0	0	0	0	0	0	0	0	0	0	0	0	0	0	0	0	37	51
0	0	0	0	0	0	0	0	103	106	98	0	0	0	55	0	0	0	0	0	0	0	0	0	0	117	0	0	0	96	0	0	0	0	0	0	0	0	0	0	0	0	0	0	0	0	0	0	0	0
0	0	0	0	0	0	0	0	0	0	0	0	0	0	0	0	0	180	192	193	0	0	0	0	0	0	0	0	0	153	0	0	169	155	0	0	0	0	0	189	0	0	0	0	2	29	44	30	6	50
0	0	0	0	0	0	0	0	0	0	0	0	0	0	0	0	0	0	0	0	0	0	0	0	0	0	0	0	0	0	0	0	0	0	0	0	0	0	0	0	0	0	0	0	15	0	0	0	0	0
0	0	0	0	0	0	0	0	0	0	0	0	52	8	0	0	0	0	0	0	0	0	0	0	0	0	0	0	0	0	0	0	0	0	0	0	0	0	0	0	0	0	0	0	30	0	0	0	0	0
0	0	0	0	0	0	0	0	0	0	0	0	0	0	14	31	0	0	0	0	0	0	0	0	0	0	0	0	0	0	0	0	0	0	0	0	0	0	0	0	0	0	0	0	58	0	0	0	0	0
0	0	0	0	0	0	0	0	0	0	0	0	0	0	0	13	0	0	0	0	0	0	0	0	0	0	0	0	73	0	0	0	0	0	0	0	0	0	0	0	0	0	0	0	0	0	0	0	0	0
0	0	0	0	0	0	0	0	0	0	0	0	0	0	0	0	0	0	0	0	0	0	0	0	0	0	0	0	0	0	0	0	0	0	0	0	0	0	0	0	0	0	0	0	0	0	0	0	0	0
0	0	0	0	0	0	0	0	0	0	0	0	0	0	0	0	0	0	0	0	0	0	0	0	0	0	0	0	0	0	0	0	0	0	0	0	0	0	0	0	0	0	0	0	0	0	0	0	0	0
0	0	0	0	0	0	0	0	0	0	0	0	0	0	0	0	0	0	0	0	0	0	0	0	0	0	0	0	0	0	0	0	0	0	0	0	0	0	0	0	0	0	0	0	0	0	0	0	0	0
0	0	0	0	0	0	0	0	0	0	0	0	0	0	0	0	0	178	0	0	0	0	0	0	0	0	0	0	0	0	0	0	0	0	0	0	0	0	98	0	0	0	0	0	0	0	0	0	0	0
0	0	0	0	0	0	0	0	0	0	0	0	0	0	0	0	0	0	0	0	0	0	0	0	0	0	0	0	0	0	0	0	0	0	0	0	0	0	0	0	0	0	0	0	0	5	0	0	0	0
0	0	0	0	0	0	0	0	0	0	0	0	0	0	0	0	0	0	0	0	0	0	0	0	0	0	0	0	0	0	0	0	0	0	0	0	0	0	0	0	0	0	0	0	0	0	0	130	0	119
0	0	0	0	0	0	0	0	0	0	0	0	0	0	0	87	0	0	0	0	0	0	0	0	0	0	0	0	138	117	0	0	0	0	0	0	0	0	156	0	0	0	0	0	0	4	0	108	0	0
0	0	0	0	0	0	0	0	0	0	0	0	0	0	0	0	0	0	0	0	0	0	0	0	0	0	0	0	0	0	0	0	0	0	0	0	0	0	0	0	0	0	0	0	0	0	0	0	0	0
0	0	0	0	0	0	0	0	0	0	0	0	0	0	0	0	0	0	0	0	0	0	0	0	0	0	0	0	0	0	0	0	0	0	0	0	0	0	0	0	0	0	0	0	0	0	0	110	0	0
0	0	0	0	0	0	0	0	0	0	0	0	0	0	0	0	0	0	0	0	0	0	0	0	0	0	0	0	0	0	0	0	0	0	0	0	0	0	0	0	0	0	0	0	0	0	0	0	0	0
0	0	0	0	0	0	0	0	0	0	0	0	0	0	0	0	0	0	0	0	0	0	0	0	0	0	0	0	0	0	0	0	0	0	0	0	0	0	0	0	0	0	0	0	0	0	0	66	57	0
0	0	0	0	0	0	0	0	0	0	0	0	0	0	0	0	0	0	0	0	0	0	0	0	0	0	0	0	0	0	0	0	0	0	0	0	0	0	0	0	0	0	0	0	0	0	0	0	91	0
0	0	0	0	0	0	0	0	0	0	0	0	0	0	0	79	0	0	0	259	0	0	0	0	0	120	0	0	121	116	142	139	145	0	0	0	0	0	0	178	0	0	0	0	0	136	0	154	0	0
0	0	0	0	0	0	0	0	117	0	0	0	0	82	55	63	0	0	0	0	0	0	0	0	0	115	0	0	114	97	0	0	141	0	0	0	0	0	122	0	0	0	0	0	0	0	0	0	0	0
0	0	0	0	0	0	0	0	0	0	0	0	0	0	0	82	0	0	0	0	0	0	253	0	0	0	0	0	0	0	141	141	0	0	0	0	0	0	0	118	0	0	0	0	0	0	0	0	0	0
0	0	0	0	0	0	0	0	0	0	0	0	0	0	0	0	0	0	0	0	0	0	0	0	0	0	0	0	0	0	0	0	133	0	0	0	0	0	87	0	0	0	0	0	0	132	154	156	0	165
0	0	0	0	0	0	0	0	0	0	0	0	0	0	0	0	0	0	0	0	0	0	0	0	0	0	0	0	0	0	0	0	0	0	0	0	0	0	78	85	0	0	0	0	0	119	150	0	0	0
0	0	0	0	0	0	0	0	0	0	0	0	0	0	0	0	0	0	0	0	0	0	0	0	0	0	0	0	0	0	0	0	0	0	0	0	0	0	40	0	0	0	0	0	0	117	140	146	0	165
0	0	58	61	63	0	0	0	0	0	0	0	0	0	0	0	0	0	0	0	0	0	0	0	0	0	0	0	0	0	0	0	0	0	17	0	0	0	0	0	0	13	0	37	29	33	0	0	0	32
0	0	0	0	0	0	0	0	0	0	0	0	24	0	0	72	0	0	0	0	0	0	0	0	0	0	0	0	135	108	0	162	0	0	0	0	0	0	138	158	0	0	0	0	17	36	46	54	0	48
0	0	0	0	0	0	0	0	0	0	0	0	0	0	0	0	0	0	0	0	0	0	0	0	0	0	0	0	0	0	0	0	0	0	0	0	0	0	0	0	0	0	0	0	0	0	0	0	0	51
0	0	0	0	0	0	0	0	0	0	0	0	0	0	0	0	0	0	0	0	0	0	0	0	0	0	0	0	0	0	0	0	0	0	0	0	0	0	0	0	0	0	0	0	0	0	0	0	0	0
0	0	0	0	0	0	102	0	107	97	0	0	0	0	0	0	0	0	0	0	0	0	0	0	0	114	0	0	109	106	0	0	75	0	0	0	0	0	24	115	0	0	0	0	28	0	0	53	0	57
0	0	0	0	0	0	0	0	0	0	0	0	0	0	0	26	0	137	0	0	0	0	0	0	0	0	0	0	0	130	0	0	90	124	0	0	0	0	64	67	0	0	0	0	0	0	0	0	0	0
0	0	0	0	0	0	0	0	0	0	0	0	0	0	0	0	0	170	0	0	0	0	0	0	0	0	0	0	0	138	0	0	0	0	0	0	0	0	0	0	0	0	0	0	0	4	0	0	0	0
0	0	35	0	0	0	0	0	74	0	0	0	13	0	0	0	0	0	0	0	0	0	0	0	0	0	0	0	0	0	0	0	0	0	0	0	0	0	0	0	0	10	0	0	19	16	0	0	0	0
0	8	0	0	0	0	0	0	0	0	0	0	0	0	0	71	0	0	0	0	0	0	0	0	0	128	0	0	127	114	0	155	0	0	0	0	0	0	43	168	0	0	0	0	9	0	0	0	0	0
[truncated: 36 more columns]
