# Supplementary material for: Analyzing the effects of free water modeling by deep learning on diffusion MRI structural connectivity estimates in glioma patients
Source: PLoS One. 2020 Sep 25;15(9):e0239475. doi: 10.1371/journal.pone.0239475 (PMC7518620; doi:10.1371/journal.pone.0239475)
Supplement: S1 File — All utilized connectivity and length matrices as comma-separated csv files, and the free-water maps as nifti files. (ZIP) [file pone.0239475.s003.zip › S3/CMs/patients/det_boundary/vp6/cm_fwm.csv]

0	1	0	0	0	0	0	0	0	0	0	0	0	0	0	0	0	0	0	0	0	0	0	0	0	0	0	0	0	0	0	0	0	0	0	0	0	0	0	0	0	0	0	0	0	0	0	0	0	0
1	63	83	55	12	0	2	0	149	0	0	10	36	80	1	0	9	0	0	0	0	0	0	0	0	0	0	0	0	0	0	0	0	0	16	28	0	0	0	0	29	7	42	0	2	0	0	0	0	0
0	83	280	36	3	0	16	0	22	0	0	54	4	0	0	0	4	0	0	0	11	0	11	0	0	0	0	0	0	0	0	0	0	0	138	6	0	0	0	0	6	30	3	1	25	15	0	0	0	0
0	55	36	33	22	1	3	0	20	0	0	4	0	0	0	0	0	0	0	0	0	0	23	0	0	0	0	0	0	0	0	0	0	0	41	1	2	0	2	0	7	0	11	1	0	0	0	0	0	41
0	12	3	22	34	9	38	0	0	0	0	0	0	0	0	0	0	0	0	0	0	0	1	0	0	0	0	0	0	0	0	0	0	0	280	8	3	0	0	0	13	0	5	0	0	0	0	0	0	2
0	0	0	1	9	107	12	39	17	50	0	1	0	0	0	0	0	0	0	0	0	0	56	0	0	0	0	0	0	0	0	0	0	0	129	22	0	0	0	5	2	0	0	0	0	0	0	0	0	0
0	2	16	3	38	12	620	60	93	4	0	0	2	0	0	5	0	0	0	0	0	0	0	0	0	0	0	0	0	0	0	0	0	0	7	0	0	0	0	0	0	0	0	0	1	0	0	0	0	31
0	0	0	0	0	39	60	326	29	247	0	0	0	0	0	0	0	0	0	0	0	0	48	0	0	1	5	0	0	0	0	0	0	0	5	0	0	0	14	22	0	0	4	0	0	0	0	0	0	0
0	149	22	20	0	17	93	29	177	8	13	0	13	92	44	44	0	0	0	0	0	0	0	0	0	0	0	0	0	114	0	0	0	0	55	0	0	0	43	0	0	0	0	0	8	12	0	0	0	0
0	0	0	0	0	50	4	247	8	855	4	28	0	0	0	0	0	0	0	91	0	7	67	5	0	257	57	4	12	0	0	0	0	0	70	0	0	0	105	10	0	0	3	0	0	0	0	0	0	0
0	0	0	0	0	0	0	0	13	4	18	0	0	1	13	0	0	0	0	0	0	0	0	0	0	0	0	0	0	2	0	0	0	0	0	0	0	0	0	0	0	0	0	0	0	0	0	0	0	0
0	10	54	4	0	1	0	0	0	28	0	48	0	0	0	0	2	0	0	0	3	7	54	0	0	3	4	0	0	0	0	0	0	3	5	194	0	0	0	3	25	0	47	0	0	0	0	0	0	0
0	36	4	0	0	0	2	0	13	0	0	0	25	50	0	0	0	0	0	0	0	0	0	0	0	0	0	0	0	1	0	0	0	0	0	0	0	0	0	0	0	0	0	0	4	43	0	0	0	0
0	80	0	0	0	0	0	0	92	0	1	0	50	51	104	2	0	0	0	0	0	0	0	0	0	0	0	0	0	72	0	0	0	0	0	0	0	0	0	0	0	0	0	0	0	0	0	0	0	0
0	1	0	0	0	0	0	0	44	0	13	0	0	104	61	69	0	0	0	0	0	0	0	0	0	0	0	0	0	32	0	0	0	0	0	0	0	0	0	0	0	0	0	0	0	0	0	0	0	0
0	0	0	0	0	0	5	0	44	0	0	0	0	2	69	52	0	1	3	0	0	0	0	0	0	0	0	0	38	15	7	0	0	17	0	0	0	0	2	4	0	0	0	0	0	0	0	0	0	0
0	9	4	0	0	0	0	0	0	0	0	2	0	0	0	0	46	9	0	18	25	0	1	0	0	0	0	0	0	0	0	0	0	0	0	0	0	0	0	29	33	0	0	0	0	0	0	0	0	0
0	0	0	0	0	0	0	0	0	0	0	0	0	0	0	1	9	273	17	88	26	3	2	0	0	0	0	43	5	0	0	119	12	30	0	0	0	0	1	50	0	0	0	0	0	0	0	0	0	0
0	0	0	0	0	0	0	0	0	0	0	0	0	0	0	3	0	17	108	7	0	0	0	0	0	0	0	0	0	0	0	0	0	54	0	0	0	0	2	67	0	0	12	0	0	0	0	0	0	0
0	0	0	0	0	0	0	0	0	91	0	0	0	0	0	0	18	88	7	475	16	92	19	0	1	148	150	184	2	0	0	152	0	12	0	0	0	0	0	69	30	0	0	0	0	0	0	0	0	0
0	0	11	0	0	0	0	0	0	0	0	3	0	0	0	0	25	26	0	16	11	1	1	0	0	0	0	0	0	0	0	0	0	0	0	0	0	0	0	0	54	0	0	0	0	0	0	0	0	0
0	0	0	0	0	0	0	0	0	7	0	7	0	0	0	0	0	3	0	92	1	286	22	0	25	8	189	224	5	0	0	14	0	0	0	0	0	0	0	1	4	0	0	0	0	0	0	0	0	0
0	0	11	23	1	56	0	48	0	67	0	54	0	0	0	0	1	2	0	19	1	22	375	1	89	105	168	0	36	0	0	11	0	16	0	29	5	0	18	32	21	0	12	0	0	0	0	0	0	0
0	0	0	0	0	0	0	0	0	5	0	0	0	0	0	0	0	0	0	0	0	0	1	3	0	3	0	0	0	0	0	0	0	0	0	0	0	0	0	0	0	0	0	0	0	0	0	0	0	0
0	0	0	0	0	0	0	0	0	0	0	0	0	0	0	0	0	0	0	1	0	25	89	0	38	0	5	66	0	0	0	0	0	0	0	0	0	0	0	0	0	0	0	0	0	0	0	0	0	0
0	0	0	0	0	0	0	1	0	257	0	3	0	0	0	0	0	0	0	148	0	8	105	3	0	460	316	14	39	0	0	0	0	0	0	0	0	0	60	10	0	0	0	0	0	0	0	0	0	0
0	0	0	0	0	0	0	5	0	57	0	4	0	0	0	0	0	0	0	150	0	189	168	0	5	316	423	1	78	0	0	0	0	0	0	0	0	0	12	5	0	0	0	0	0	0	0	0	0	0
0	0	0	0	0	0	0	0	0	4	0	0	0	0	0	0	0	43	0	184	0	224	0	0	66	14	1	102	183	0	0	6	0	0	0	0	0	0	0	0	0	0	0	0	0	0	0	0	0	0
0	0	0	0	0	0	0	0	0	12	0	0	0	0	0	38	0	5	0	2	0	5	36	0	0	39	78	183	59	6	0	2	0	0	0	0	0	0	15	10	0	0	0	0	0	0	0	0	0	0
0	0	0	0	0	0	0	0	114	0	2	0	1	72	32	15	0	0	0	0	0	0	0	0	0	0	0	0	6	83	11	0	12	4	0	0	0	0	10	0	0	0	0	0	0	3	0	0	0	0
0	0	0	0	0	0	0	0	0	0	0	0	0	0	0	7	0	0	0	0	0	0	0	0	0	0	0	0	0	11	7	1	25	0	0	0	0	0	0	0	0	0	0	0	0	0	0	0	0	0
0	0	0	0	0	0	0	0	0	0	0	0	0	0	0	0	0	119	0	152	0	14	11	0	0	0	0	6	2	0	1	309	1	9	0	0	0	0	1	63	0	0	0	0	0	0	0	0	0	0
0	0	0	0	0	0	0	0	0	0	0	0	0	0	0	0	0	12	0	0	0	0	0	0	0	0	0	0	0	12	25	1	33	44	0	0	0	0	7	14	0	0	0	0	0	0	0	0	0	0
0	0	0	0	0	0	0	0	0	0	0	3	0	0	0	17	0	30	54	12	0	0	16	0	0	0	0	0	0	4	0	9	44	213	0	0	0	0	14	58	0	0	0	0	0	0	0	0	0	0
0	16	138	41	280	129	7	5	55	70	0	5	0	0	0	0	0	0	0	0	0	0	0	0	0	0	0	0	0	0	0	0	0	0	37	77	38	0	97	0	9	7	2	2	0	0	0	0	0	6
0	28	6	1	8	22	0	0	0	0	0	194	0	0	0	0	0	0	0	0	0	0	29	0	0	0	0	0	0	0	0	0	0	0	77	13	8	0	3	7	45	1	11	0	0	0	0	0	0	0
0	0	0	2	3	0	0	0	0	0	0	0	0	0	0	0	0	0	0	0	0	0	5	0	0	0	0	0	0	0	0	0	0	0	38	8	10	0	103	4	4	1	23	0	0	0	0	0	0	0
0	0	0	0	0	0	0	0	0	0	0	0	0	0	0	0	0	0	0	0	0	0	0	0	0	0	0	0	0	0	0	0	0	0	0	0	0	0	0	0	0	0	0	0	0	0	0	0	0	0
0	0	0	2	0	0	0	14	43	105	0	0	0	0	0	2	0	1	2	0	0	0	18	0	0	60	12	0	15	10	0	1	7	14	97	3	103	0	54	29	0	8	17	0	0	0	0	0	0	0
0	0	0	0	0	5	0	22	0	10	0	3	0	0	0	4	29	50	67	69	0	1	32	0	0	10	5	0	10	0	0	63	14	58	0	7	4	0	29	37	3	8	35	0	0	0	0	1	0	0
0	29	6	7	13	2	0	0	0	0	0	25	0	0	0	0	33	0	0	30	54	4	21	0	0	0	0	0	0	0	0	0	0	0	9	45	4	0	0	3	3	0	18	0	0	0	0	0	0	0
0	7	30	0	0	0	0	0	0	0	0	0	0	0	0	0	0	0	0	0	0	0	0	0	0	0	0	0	0	0	0	0	0	0	7	1	1	0	8	8	0	0	13	0	0	0	0	0	0	0
0	42	3	11	5	0	0	4	0	3	0	47	0	0	0	0	0	0	12	0	0	0	12	0	0	0	0	0	0	0	0	0	0	0	2	11	23	0	17	35	18	13	33	0	4	0	0	0	0	0
0	0	1	1	0	0	0	0	0	0	0	0	0	0	0	0	0	0	0	0	0	0	0	0	0	0	0	0	0	0	0	0	0	0	2	0	0	0	0	0	0	0	0	0	0	2	0	0	0	2
0	2	25	0	0	0	1	0	8	0	0	0	4	0	0	0	0	0	0	0	0	0	0	0	0	0	0	0	0	0	0	0	0	0	0	0	0	0	0	0	0	0	4	0	57	24	0	0	0	0
0	0	15	0	0	0	0	0	12	0	0	0	43	0	0	0	0	0	0	0	0	0	0	0	0	0	0	0	0	3	0	0	0	0	0	0	0	0	0	0	0	0	0	2	24	248	58	11	0	41
0	0	0	0	0	0	0	0	0	0	0	0	0	0	0	0	0	0	0	0	0	0	0	0	0	0	0	0	0	0	0	0	0	0	0	0	0	0	0	0	0	0	0	0	0	58	6	0	0	62
0	0	0	0	0	0	0	0	0	0	0	0	0	0	0	0	0	0	0	0	0	0	0	0	0	0	0	0	0	0	0	0	0	0	0	0	0	0	0	1	0	0	0	0	0	11	0	85	4	46
0	0	0	0	0	0	0	0	0	0	0	0	0	0	0	0	0	0	0	0	0	0	0	0	0	0	0	0	0	0	0	0	0	0	0	0	0	0	0	0	0	0	0	0	0	0	0	4	24	54
0	0	0	41	2	0	31	0	0	0	0	0	0	0	0	0	0	0	0	0	0	0	0	0	0	0	0	0	0	0	0	0	0	0	6	0	0	0	0	0	0	0	0	2	0	41	62	46	54	441
0	0	0	0	0	0	0	0	0	0	0	0	0	0	0	0	0	0	0	0	0	0	0	0	0	0	0	0	0	0	0	0	0	0	0	0	0	0	0	0	0	0	0	0	0	0	0	1	10	23
0	0	12	44	8	0	47	29	303	31	0	0	31	32	1	0	0	0	0	0	0	0	0	0	0	0	0	0	0	0	0	0	0	0	5	0	0	0	0	0	0	0	0	0	36	2	0	8	64	56
0	0	0	0	0	0	0	0	1	41	0	0	0	0	0	0	0	0	0	0	0	0	0	0	0	0	0	0	0	1	0	0	0	0	0	0	0	0	0	0	0	0	0	0	0	0	0	0	14	20
0	0	0	0	0	0	0	0	14	44	21	0	0	0	28	0	0	0	0	0	0	0	0	0	0	7	0	0	0	21	0	0	0	0	0	0	0	0	0	0	0	0	0	0	0	0	0	0	0	0
0	0	0	0	0	0	0	0	0	0	0	0	0	0	0	0	0	8	2	1	0	0	0	0	0	0	0	0	0	23	0	0	5	19	0	0	0	0	0	29	0	0	0	0	1	143	43	66	1	107
0	0	0	0	0	0	0	0	0	0	0	0	0	0	0	0	0	0	0	0	0	0	0	0	0	0	0	0	0	0	0	0	0	0	0	0	0	0	0	0	0	0	0	0	35	0	0	0	0	0
0	0	0	0	0	0	0	0	0	0	0	0	2	13	0	0	0	0	0	0	0	0	0	0	0	0	0	0	0	0	0	0	0	0	0	0	0	0	0	0	0	0	0	0	10	0	0	0	0	0
0	0	0	0	0	0	0	0	0	0	0	0	0	0	7	2	0	0	0	0	0	0	0	0	0	0	0	0	0	0	0	0	0	0	0	0	0	0	0	0	0	0	0	0	1	0	0	0	0	0
0	0	0	0	0	0	0	0	0	0	0	0	0	0	0	59	0	0	0	0	0	0	0	0	0	0	0	0	10	0	0	0	0	0	0	0	0	0	0	0	0	0	0	0	0	0	0	0	0	0
0	0	0	0	0	0	0	0	0	0	0	0	0	0	0	0	0	0	0	0	0	0	0	0	0	0	0	0	0	0	0	0	0	0	0	0	0	0	0	0	0	0	0	0	0	0	0	0	0	0
0	0	0	0	0	0	0	0	0	0	0	0	0	0	0	0	0	0	0	0	0	0	0	0	0	0	0	0	0	0	0	0	0	0	0	0	0	0	0	0	0	0	0	0	0	0	0	0	0	0
0	0	0	0	0	0	0	0	0	0	0	0	0	0	0	0	0	0	0	0	0	0	0	0	0	0	0	0	0	0	0	0	0	0	0	0	0	0	0	0	0	0	0	0	0	0	0	0	0	0
0	0	0	0	0	0	0	0	0	0	0	0	0	0	0	0	0	1	0	0	0	0	0	0	0	0	0	0	0	0	0	0	0	0	0	0	0	0	16	0	0	0	0	0	0	0	0	0	0	0
0	0	0	0	0	0	0	0	0	0	0	0	0	0	0	0	0	0	0	0	0	0	0	0	0	0	0	0	0	0	0	0	0	0	0	0	0	0	0	0	0	0	0	0	0	4	0	0	0	0
0	0	0	0	0	0	0	0	0	0	0	0	0	0	0	0	0	0	0	0	0	0	0	0	0	0	0	0	0	0	0	0	0	0	0	0	0	0	0	0	0	0	0	0	0	0	0	2	0	13
0	0	0	0	0	0	0	0	0	0	0	0	0	0	0	8	0	0	0	0	0	0	0	0	0	0	0	0	2	1	0	0	0	0	0	0	0	0	4	0	0	0	0	0	0	10	0	18	0	0
0	0	0	0	0	0	0	0	0	0	0	0	0	0	0	0	0	0	0	0	0	0	0	0	0	0	0	0	0	0	0	0	0	0	0	0	0	0	0	0	0	0	0	0	0	0	0	0	0	0
0	0	0	0	0	0	0	0	0	0	0	0	0	0	0	0	0	0	0	0	0	0	0	0	0	0	0	0	0	0	0	0	0	0	0	0	0	0	0	0	0	0	0	0	0	0	0	4	0	0
0	0	0	0	0	0	0	0	0	0	0	0	0	0	0	0	0	0	0	0	0	0	0	0	0	0	0	0	0	0	0	0	0	0	0	0	0	0	0	0	0	0	0	0	0	0	0	0	0	0
0	0	0	0	0	0	0	0	0	0	0	0	0	0	0	0	0	0	0	0	0	0	0	0	0	0	0	0	0	0	0	0	0	0	0	0	0	0	0	0	0	0	0	0	0	0	0	25	6	0
0	0	0	0	0	0	0	0	0	0	0	0	0	0	0	0	0	0	0	0	0	0	0	0	0	0	0	0	0	0	0	0	0	0	0	0	0	0	0	0	0	0	0	0	0	0	0	0	8	0
0	0	0	0	0	0	0	0	0	0	0	0	0	0	0	50	0	0	0	1	0	0	0	0	0	17	0	0	47	5	4	9	15	0	0	0	0	0	0	5	0	0	0	0	0	1	0	1	0	0
0	0	0	0	0	0	0	0	8	0	0	0	0	2	12	25	0	0	0	0	0	0	0	0	0	13	0	0	11	37	0	0	1	0	0	0	0	0	2	0	0	0	0	0	0	0	0	0	0	0
0	0	0	0	0	0	0	0	0	0	0	0	0	0	0	29	0	0	0	0	0	0	1	0	0	0	0	0	0	0	1	2	0	0	0	0	0	0	0	6	0	0	0	0	0	0	0	0	0	0
0	0	0	0	0	0	0	0	0	0	0	0	0	0	0	0	0	0	0	0	0	0	0	0	0	0	0	0	0	0	0	0	3	0	0	0	0	0	14	0	0	0	0	0	0	2	4	16	0	2
0	0	0	0	0	0	0	0	0	0	0	0	0	0	0	0	0	0	0	0	0	0	0	0	0	0	0	0	0	0	0	0	0	0	0	0	0	0	16	8	0	0	0	0	0	6	8	0	0	0
0	0	0	0	0	0	0	0	0	0	0	0	0	0	0	0	0	0	0	0	0	0	0	0	0	0	0	0	0	0	0	0	0	0	0	0	0	0	1	0	0	0	0	0	0	6	1	20	0	1
0	0	7	2	1	0	0	0	0	0	0	0	0	0	0	0	0	0	0	0	0	0	0	0	0	0	0	0	0	0	0	0	0	0	9	0	0	0	0	0	0	1	0	1	68	34	0	0	0	80
0	0	0	0	0	0	0	0	0	0	0	0	2	0	0	3	0	0	0	0	0	0	0	0	0	0	0	0	1	25	0	2	0	0	0	0	0	0	2	2	0	0	0	0	5	47	14	21	0	39
0	0	0	0	0	0	0	0	0	0	0	0	0	0	0	0	0	0	0	0	0	0	0	0	0	0	0	0	0	0	0	0	0	0	0	0	0	0	0	0	0	0	0	0	0	0	0	0	0	2
0	0	0	0	0	0	0	0	0	0	0	0	0	0	0	0	0	0	0	0	0	0	0	0	0	0	0	0	0	0	0	0	0	0	0	0	0	0	0	0	0	0	0	0	0	0	0	0	0	0
0	0	0	0	0	0	3	0	3	4	0	0	0	0	0	0	0	0	0	0	0	0	0	0	0	15	0	0	57	11	0	0	7	0	0	0	0	0	75	3	0	0	0	0	22	0	0	1	0	89
0	0	0	0	0	0	0	0	0	0	0	0	0	0	0	6	0	32	0	0	0	0	0	0	0	0	0	0	0	1	0	0	1	22	0	0	0	0	8	3	0	0	0	0	0	0	0	0	0	0
0	0	0	0	0	0	0	0	0	0	0	0	0	0	0	0	0	1	0	0	0	0	0	0	0	0	0	0	0	1	0	0	0	0	0	0	0	0	0	0	0	0	0	0	0	8	0	0	0	0
0	0	41	0	0	0	0	0	1	0	0	0	10	0	0	0	0	0	0	0	0	0	0	0	0	0	0	0	0	0	0	0	0	0	0	0	0	0	0	0	0	4	0	0	11	52	0	0	0	0
0	7	0	0	0	0	0	0	0	0	0	0	0	0	0	1	0	0	0	0	0	0	0	0	0	1	0	0	22	11	0	4	0	0	0	0	0	0	10	6	0	0	0	0	19	0	0	0	0	0
[truncated: 36 more columns]
