# Supplementary material for: Analyzing the effects of free water modeling by deep learning on diffusion MRI structural connectivity estimates in glioma patients
Source: PLoS One. 2020 Sep 25;15(9):e0239475. doi: 10.1371/journal.pone.0239475 (PMC7518620; doi:10.1371/journal.pone.0239475)
Supplement: S1 File — All utilized connectivity and length matrices as comma-separated csv files, and the free-water maps as nifti files. (ZIP) [file pone.0239475.s003.zip › S3/CMs/patients/det_boundary/vp8/fiberlengthmatrix_original.csv]

0	0	0	0	0	0	3	0	0	0	0	0	0	0	0	0	0	0	0	0	0	0	0	0	0	0	0	0	0	0	0	0	0	0	0	0	0	0	0	0	0	0	0	0	94	0	0	0	0	0
0	12	6	0	0	0	0	0	13	0	0	0	22	49	0	92	0	0	0	0	0	0	0	0	0	0	0	0	0	0	0	0	0	0	37	0	0	0	0	0	0	20	0	94	83	84	0	0	0	0
0	6	10	23	24	0	20	0	0	0	0	29	33	0	0	0	0	0	0	0	0	55	42	0	0	0	0	0	0	0	0	0	147	112	34	29	0	0	0	0	0	30	0	98	84	78	0	0	0	0
0	0	23	4	0	0	35	0	0	0	0	67	0	0	0	0	0	0	0	0	0	0	0	0	0	0	0	0	0	0	0	160	145	153	38	42	50	0	58	0	0	0	63	0	0	0	0	0	0	0
0	0	24	0	7	0	5	0	56	0	0	48	0	0	0	0	0	0	0	0	0	0	0	0	0	0	0	0	0	0	0	0	0	0	41	45	47	0	57	0	0	0	57	0	0	0	0	0	0	0
0	0	0	0	0	10	8	40	54	0	0	32	0	0	0	0	0	0	0	0	0	0	0	0	0	0	0	0	0	0	0	0	0	0	41	44	0	0	59	0	0	0	0	0	0	0	0	0	0	0
3	0	20	35	5	8	13	35	35	0	0	46	0	0	0	0	0	0	0	0	0	0	0	0	0	0	0	0	0	0	0	0	0	137	36	38	38	0	47	0	0	0	0	96	100	0	0	102	0	95
0	0	0	0	0	40	35	9	19	39	0	0	0	0	0	0	0	0	0	0	0	0	0	0	0	0	0	0	0	0	0	0	0	0	0	39	0	0	0	0	0	0	0	0	0	0	0	0	0	0
0	13	0	0	56	54	35	19	8	56	19	37	22	28	31	86	0	0	0	0	0	0	0	0	0	0	0	0	0	83	0	0	0	0	46	52	56	0	60	0	0	0	72	0	0	0	0	95	0	79
0	0	0	0	0	0	0	39	56	8	9	34	0	0	0	0	0	0	0	94	0	85	79	0	69	33	46	0	63	0	0	0	0	0	44	47	56	0	57	0	0	0	58	0	0	0	0	0	0	0
0	0	0	0	0	0	0	0	19	9	5	0	0	0	29	0	0	0	0	0	0	0	0	0	0	0	0	0	0	2	0	0	0	0	0	0	0	0	0	0	0	0	0	0	0	0	0	0	0	0
0	0	29	67	48	32	46	0	37	34	0	9	0	0	0	0	3	0	0	15	14	21	28	11	0	30	18	0	76	0	68	92	86	97	0	11	0	0	0	0	7	0	24	0	0	0	0	0	0	0
0	22	33	0	0	0	0	0	22	0	0	0	8	23	65	80	0	0	0	0	0	0	0	0	0	0	0	0	0	84	0	0	0	0	0	0	0	0	0	0	0	19	0	0	43	0	0	0	0	0
0	49	0	0	0	0	0	0	28	0	0	0	23	9	38	0	0	0	0	0	0	0	0	0	0	0	0	0	0	66	0	0	0	0	0	0	0	0	0	0	0	0	0	0	0	0	0	0	0	0
0	0	0	0	0	0	0	0	31	0	29	0	65	38	12	18	0	0	0	0	0	0	0	0	0	0	0	0	0	30	0	0	0	0	0	0	0	0	0	0	0	0	0	0	0	0	0	0	0	0
0	92	0	0	0	0	0	0	86	0	0	0	80	0	18	8	43	0	6	0	0	0	0	0	0	0	0	0	0	16	49	0	44	18	0	0	0	0	0	10	0	0	0	0	0	0	0	0	0	0
0	0	0	0	0	0	0	0	0	0	0	3	0	0	0	43	5	6	13	0	9	0	0	0	0	0	0	0	0	0	0	0	0	0	0	0	0	0	0	30	2	0	0	0	0	0	0	0	0	0
0	0	0	0	0	0	0	0	0	0	0	0	0	0	0	0	6	16	12	36	30	52	0	0	0	0	0	0	68	0	0	29	0	34	0	0	0	0	0	20	0	0	0	0	0	0	0	0	0	0
0	0	0	0	0	0	0	0	0	0	0	0	0	0	0	6	13	12	5	31	48	0	0	0	0	0	0	0	0	0	0	0	50	0	0	0	0	0	0	12	0	0	4	0	0	0	0	0	0	0
0	0	0	0	0	0	0	0	0	94	0	15	0	0	0	0	0	36	31	21	20	22	39	0	21	0	35	19	102	0	0	87	0	84	0	0	0	0	0	31	16	0	34	0	0	0	0	0	0	0
0	0	0	0	0	0	0	0	0	0	0	14	0	0	0	0	9	30	48	20	3	0	0	0	0	0	0	0	0	0	0	0	0	0	0	0	0	0	0	37	21	0	0	0	0	0	0	0	0	0
0	0	55	0	0	0	0	0	0	85	0	21	0	0	0	0	0	52	0	22	0	10	30	0	15	75	40	54	105	0	0	74	0	72	0	29	0	0	0	36	0	0	36	0	0	0	0	0	0	0
0	0	42	0	0	0	0	0	0	79	0	28	0	0	0	0	0	0	0	39	0	30	13	16	17	54	18	0	85	66	72	92	105	109	0	49	0	0	0	36	0	0	39	0	0	0	0	0	0	0
0	0	0	0	0	0	0	0	0	0	0	11	0	0	0	0	0	0	0	0	0	0	16	8	0	0	0	0	64	0	0	0	0	0	0	0	0	0	0	0	0	0	0	0	0	0	0	0	0	0
0	0	0	0	0	0	0	0	0	69	0	0	0	0	0	0	0	0	0	21	0	15	17	0	12	64	9	68	57	0	0	0	0	0	0	0	0	0	0	0	0	0	0	0	0	0	0	0	0	0
0	0	0	0	0	0	0	0	0	33	0	30	0	0	0	0	0	0	0	0	0	75	54	0	64	13	28	0	17	0	0	0	0	0	0	50	59	0	53	0	0	0	70	0	0	0	0	0	0	0
0	0	0	0	0	0	0	0	0	46	0	18	0	0	0	0	0	0	0	35	0	40	18	0	9	28	12	0	29	0	0	0	0	0	0	44	0	0	0	0	0	0	0	0	0	0	0	0	0	0
0	0	0	0	0	0	0	0	0	0	0	0	0	0	0	0	0	0	0	19	0	54	0	0	68	0	0	7	14	0	0	17	0	0	0	0	0	0	0	0	0	0	0	0	0	0	0	0	0	0
0	0	0	0	0	0	0	0	0	63	0	76	0	0	0	0	0	68	0	102	0	105	85	64	57	17	29	14	12	12	3	31	0	42	0	69	89	0	60	0	0	0	75	0	0	0	0	0	0	0
0	0	0	0	0	0	0	0	83	0	2	0	84	66	30	16	0	0	0	0	0	0	66	0	0	0	0	0	12	8	9	0	77	34	0	60	0	0	66	0	0	0	70	0	0	0	0	0	0	197
0	0	0	0	0	0	0	0	0	0	0	68	0	0	0	49	0	0	0	0	0	0	72	0	0	0	0	0	3	9	9	6	15	40	0	77	0	0	0	54	0	0	95	0	0	0	0	0	0	0
0	0	0	160	0	0	0	0	0	0	0	92	0	0	0	0	0	29	0	87	0	74	92	0	0	0	0	17	31	0	6	22	10	16	0	98	88	0	0	62	0	0	88	0	0	0	0	0	0	242
0	0	147	145	0	0	0	0	0	0	0	86	0	0	0	44	0	0	50	0	0	0	105	0	0	0	0	0	0	77	15	10	6	20	0	93	0	0	0	41	0	0	89	0	0	0	0	0	0	0
0	0	112	153	0	0	137	0	0	0	0	97	0	0	0	18	0	34	0	84	0	72	109	0	0	0	0	0	42	34	40	16	20	17	0	95	0	0	0	22	0	0	88	0	0	0	0	0	0	0
0	37	34	38	41	41	36	0	46	44	0	0	0	0	0	0	0	0	0	0	0	0	0	0	0	0	0	0	0	0	0	0	0	0	6	10	14	0	15	0	0	8	24	59	50	45	0	0	0	54
0	0	29	42	45	44	38	39	52	47	0	11	0	0	0	0	0	0	0	0	0	29	49	0	0	50	44	0	69	60	77	98	93	95	10	7	5	0	17	0	8	6	10	0	0	0	0	0	0	0
0	0	0	50	47	0	38	0	56	56	0	0	0	0	0	0	0	0	0	0	0	0	0	0	0	59	0	0	89	0	0	88	0	0	14	5	6	0	11	0	8	0	8	0	0	0	0	0	0	0
0	0	0	0	0	0	0	0	0	0	0	0	0	0	0	0	0	0	0	0	0	0	0	0	0	0	0	0	0	0	0	0	0	0	0	0	0	0	0	0	0	0	0	0	0	0	0	0	0	0
0	0	0	58	57	59	47	0	60	57	0	0	0	0	0	0	0	0	0	0	0	0	0	0	0	53	0	0	60	66	0	0	0	0	15	17	11	0	6	16	0	0	22	0	0	0	0	0	0	0
0	0	0	0	0	0	0	0	0	0	0	0	0	0	0	10	30	20	12	31	37	36	36	0	0	0	0	0	0	0	54	62	41	22	0	0	0	0	16	6	7	0	3	0	0	0	0	0	0	0
0	0	0	0	0	0	0	0	0	0	0	7	0	0	0	0	2	0	0	16	21	0	0	0	0	0	0	0	0	0	0	0	0	0	0	8	8	0	0	7	3	0	14	0	0	0	0	0	0	0
0	20	30	0	0	0	0	0	0	0	0	0	19	0	0	0	0	0	0	0	0	0	0	0	0	0	0	0	0	0	0	0	0	0	8	6	0	0	0	0	0	0	2	0	0	0	0	0	0	0
0	0	0	63	57	0	0	0	72	58	0	24	0	0	0	0	0	0	4	34	0	36	39	0	0	70	0	0	75	70	95	88	89	88	24	10	8	0	22	3	14	2	4	0	0	0	0	0	0	0
0	94	98	0	0	0	96	0	0	0	0	0	0	0	0	0	0	0	0	0	0	0	0	0	0	0	0	0	0	0	0	0	0	0	59	0	0	0	0	0	0	0	0	0	12	9	0	0	0	0
94	83	84	0	0	0	100	0	0	0	0	0	43	0	0	0	0	0	0	0	0	0	0	0	0	0	0	0	0	0	0	0	0	0	50	0	0	0	0	0	0	0	0	12	10	13	0	0	0	0
0	84	78	0	0	0	0	0	0	0	0	0	0	0	0	0	0	0	0	0	0	0	0	0	0	0	0	0	0	0	0	0	0	0	45	0	0	0	0	0	0	0	0	9	13	12	25	29	0	33
0	0	0	0	0	0	0	0	0	0	0	0	0	0	0	0	0	0	0	0	0	0	0	0	0	0	0	0	0	0	0	0	0	0	0	0	0	0	0	0	0	0	0	0	0	25	6	0	0	4
0	0	0	0	0	0	102	0	95	0	0	0	0	0	0	0	0	0	0	0	0	0	0	0	0	0	0	0	0	0	0	0	0	0	0	0	0	0	0	0	0	0	0	0	0	29	0	16	0	20
0	0	0	0	0	0	0	0	0	0	0	0	0	0	0	0	0	0	0	0	0	0	0	0	0	0	0	0	0	0	0	0	0	0	0	0	0	0	0	0	0	0	0	0	0	0	0	0	5	4
0	0	0	0	0	0	95	0	79	0	0	0	0	0	0	0	0	0	0	0	0	0	0	0	0	0	0	0	0	197	0	242	0	0	54	0	0	0	0	0	0	0	0	0	0	33	4	20	4	15
0	0	0	0	0	0	0	0	0	0	0	0	0	0	0	0	0	0	0	0	0	0	0	0	0	0	0	0	0	0	0	0	0	0	0	0	0	0	0	0	0	0	0	0	0	0	0	47	48	18
84	0	95	0	94	105	83	0	89	0	0	0	44	0	40	0	0	0	0	0	0	0	0	0	0	0	0	0	0	0	0	0	0	0	0	0	0	0	98	0	0	0	0	0	9	0	0	53	58	32
0	0	0	0	0	0	0	0	103	110	115	0	0	0	0	0	0	0	0	0	0	0	0	0	0	115	0	0	0	0	0	0	0	0	0	0	0	0	0	0	0	0	0	0	0	0	0	0	5	46
0	0	0	0	0	0	0	0	93	104	92	0	0	0	55	0	0	0	0	0	0	0	0	0	0	0	0	0	0	99	0	0	0	0	0	0	0	0	0	0	0	0	0	0	0	0	0	0	0	0
0	0	0	0	0	0	0	0	0	0	0	0	0	0	0	0	0	0	0	0	0	0	0	0	0	0	0	0	0	0	0	0	0	0	0	0	0	0	0	0	0	0	0	59	43	36	34	32	0	42
40	37	0	0	0	0	0	0	45	0	0	0	6	0	0	0	0	0	0	0	0	0	0	0	0	0	0	0	0	0	0	0	0	0	0	0	0	0	0	0	0	0	0	0	8	0	0	0	0	0
0	0	0	0	0	0	0	0	47	0	0	0	8	7	6	0	0	0	0	0	0	0	0	0	0	0	0	0	0	0	0	0	0	0	0	0	0	0	0	0	0	0	0	0	40	0	0	0	0	0
0	0	0	0	0	0	0	0	30	0	0	0	0	0	6	0	0	0	0	0	0	0	0	0	0	0	0	0	0	0	0	0	0	0	0	0	0	0	0	0	0	0	0	0	53	0	0	0	0	0
0	0	0	0	0	0	0	0	0	0	0	0	0	0	0	10	0	0	0	0	0	0	0	0	0	0	0	0	0	45	66	0	0	0	0	0	0	0	0	0	0	0	0	0	105	0	0	0	0	0
0	0	0	0	0	0	0	0	0	0	0	0	0	0	0	0	0	0	0	0	0	0	0	0	0	0	0	0	0	0	0	0	0	0	0	0	0	0	0	0	0	0	0	0	0	0	0	0	0	0
0	0	0	0	0	0	0	0	0	0	0	0	0	0	0	0	0	0	0	0	0	0	0	0	0	0	0	0	0	0	0	0	0	0	0	0	0	0	0	0	0	0	0	0	0	0	0	0	0	0
0	0	0	0	0	0	0	0	0	0	0	0	0	0	0	0	0	0	0	0	0	0	0	0	0	0	0	0	0	0	0	0	0	0	0	0	0	0	0	0	0	0	41	0	0	0	0	0	0	0
0	0	0	0	0	0	0	0	0	0	0	0	0	0	0	0	0	0	0	0	0	0	0	0	0	0	0	0	0	0	0	0	0	0	0	0	0	0	0	0	0	0	0	0	0	0	0	0	0	115
0	0	0	0	0	0	0	0	0	0	0	0	0	0	0	0	0	0	0	0	0	0	0	0	0	0	0	0	0	0	0	0	0	0	0	0	0	0	0	0	0	0	0	0	0	77	0	0	0	95
0	0	0	0	0	0	0	0	0	0	0	0	0	0	0	0	0	0	0	0	0	0	0	0	0	0	0	0	166	0	0	202	171	0	0	0	0	0	115	133	0	0	0	0	0	0	0	0	0	105
0	0	0	0	0	0	0	0	0	0	0	0	0	0	0	0	0	0	0	0	0	0	0	0	0	0	0	0	175	174	0	0	0	0	0	0	0	0	0	184	0	0	0	0	0	54	0	0	0	93
0	0	0	0	0	0	0	0	0	0	0	0	0	0	0	0	0	0	0	0	0	0	0	0	0	0	0	0	0	0	0	0	0	0	0	0	0	0	0	0	0	0	0	0	0	0	0	0	0	0
0	0	0	0	0	0	0	0	0	0	0	0	0	0	0	0	0	0	0	0	0	0	0	0	0	0	0	0	0	0	0	0	0	0	0	0	0	0	0	0	0	0	0	0	0	0	0	0	0	0
0	0	0	0	0	0	0	0	0	0	0	0	0	0	0	0	0	0	0	0	0	0	0	0	0	0	0	0	0	0	0	0	0	0	0	0	0	0	0	0	0	0	0	0	0	0	0	0	0	0
0	0	0	0	0	0	0	0	0	0	0	0	0	0	0	0	0	0	0	0	0	0	0	0	0	0	0	0	0	0	0	0	0	0	0	0	0	0	0	0	0	0	0	0	0	0	0	99	0	0
0	0	0	0	0	0	0	0	0	0	0	0	0	0	0	0	0	0	0	0	0	0	0	0	0	0	0	0	0	0	0	0	0	0	0	0	0	0	0	0	0	0	0	0	0	0	0	0	0	87
0	0	0	0	0	0	0	0	0	0	0	0	0	0	0	72	0	0	0	0	0	0	0	0	0	0	0	0	148	105	149	0	139	0	0	0	0	0	0	0	0	0	0	0	0	0	0	0	0	0
0	0	0	0	0	0	0	0	0	0	96	0	0	0	58	69	0	0	0	0	0	0	0	0	0	0	0	0	136	104	114	0	0	0	0	0	0	0	0	0	0	0	0	0	0	0	0	0	0	0
0	0	0	0	0	0	0	0	0	0	0	0	0	0	0	89	0	0	0	0	0	0	0	0	0	0	0	0	165	113	155	183	142	116	0	0	0	0	0	0	0	0	0	0	0	123	0	0	0	0
0	0	0	0	0	0	0	0	0	0	0	0	0	0	0	0	0	0	0	0	0	0	0	0	0	0	0	0	173	0	0	0	0	0	0	0	0	0	0	0	0	0	0	0	0	0	143	0	0	0
0	0	0	0	0	0	0	0	0	0	0	0	0	0	0	0	0	0	0	0	0	0	0	0	0	0	0	0	0	0	166	182	150	0	0	0	0	0	0	0	0	0	0	0	0	0	143	0	0	156
0	0	0	0	0	0	0	0	0	0	0	0	0	0	0	0	0	0	0	0	0	0	0	0	0	0	0	0	0	0	0	0	0	0	0	0	0	0	0	0	0	0	0	0	0	111	152	0	0	151
0	0	61	0	0	0	0	0	0	0	0	0	0	0	0	0	0	0	0	0	0	0	0	0	0	0	0	0	0	0	0	0	0	0	14	0	0	0	0	0	0	0	0	41	35	27	43	53	41	43
0	0	0	0	0	0	0	0	0	0	0	0	0	0	0	0	0	0	0	0	0	0	0	0	0	0	0	0	134	115	0	0	0	0	0	0	0	0	0	0	0	0	0	67	48	22	38	45	0	46
0	0	0	0	0	0	0	0	0	0	0	0	0	0	0	0	0	0	0	0	0	0	0	0	0	0	0	0	0	0	0	0	0	0	0	0	0	0	0	0	0	0	0	0	0	16	0	0	0	49
0	0	0	0	0	0	0	0	0	0	0	0	0	0	0	0	0	0	0	0	0	0	0	0	0	0	0	0	0	0	0	0	0	0	0	0	0	0	0	0	0	0	0	0	0	0	0	0	0	0
0	0	0	0	0	0	0	0	0	0	0	0	0	0	0	0	0	0	0	0	0	0	0	0	0	0	0	0	121	106	0	0	74	0	0	0	0	0	19	33	0	0	0	0	0	0	59	58	0	56
0	0	0	0	0	0	0	0	0	0	0	0	0	0	0	63	0	0	0	0	0	0	0	0	0	0	0	0	0	0	0	0	68	0	0	0	0	0	26	0	0	0	0	0	0	0	0	0	0	0
0	0	0	0	0	0	0	0	0	0	0	0	0	0	0	0	0	0	0	0	0	0	0	0	0	0	0	0	0	0	0	0	0	0	0	0	0	0	0	0	0	0	0	0	0	12	0	0	0	0
0	51	48	0	0	0	0	0	0	0	0	0	0	0	0	0	0	0	0	0	0	0	0	0	0	0	0	0	0	0	0	0	0	0	0	0	0	0	0	0	0	0	0	44	20	24	0	0	0	0
0	0	0	0	0	0	0	0	0	0	0	0	0	0	0	0	0	0	0	0	0	0	0	0	0	0	0	0	124	111	0	0	0	0	0	0	0	0	0	0	0	0	36	0	0	0	0	0	0	0
[truncated: 36 more columns]
