# Supplementary material for: Analyzing the effects of free water modeling by deep learning on diffusion MRI structural connectivity estimates in glioma patients
Source: PLoS One. 2020 Sep 25;15(9):e0239475. doi: 10.1371/journal.pone.0239475 (PMC7518620; doi:10.1371/journal.pone.0239475)
Supplement: S1 File — All utilized connectivity and length matrices as comma-separated csv files, and the free-water maps as nifti files. (ZIP) [file pone.0239475.s003.zip › S3/CMs/patients/det_boundary/vp8/cm_original.csv]

0	0	0	0	0	0	1	0	0	0	0	0	0	0	0	0	0	0	0	0	0	0	0	0	0	0	0	0	0	0	0	0	0	0	0	0	0	0	0	0	0	0	0	0	4	0	0	0	0	0
0	63	11	0	0	0	0	0	42	0	0	0	25	2	0	1	0	0	0	0	0	0	0	0	0	0	0	0	0	0	0	0	0	0	15	0	0	0	0	0	0	3	0	2	34	5	0	0	0	0
0	11	131	13	29	0	20	0	0	0	0	11	3	0	0	0	0	0	0	0	0	4	16	0	0	0	0	0	0	0	0	0	3	52	48	27	0	0	0	0	0	7	0	4	14	8	0	0	0	0
0	0	13	15	0	0	19	0	0	0	0	9	0	0	0	0	0	0	0	0	0	0	0	0	0	0	0	0	0	0	0	2	1	8	68	10	9	0	2	0	0	0	10	0	0	0	0	0	0	0
0	0	29	0	22	0	26	0	4	0	0	104	0	0	0	0	0	0	0	0	0	0	0	0	0	0	0	0	0	0	0	0	0	0	25	52	18	0	45	0	0	0	8	0	0	0	0	0	0	0
0	0	0	0	0	27	9	177	138	0	0	74	0	0	0	0	0	0	0	0	0	0	0	0	0	0	0	0	0	0	0	0	0	0	7	3	0	0	1	0	0	0	0	0	0	0	0	0	0	0
1	0	20	19	26	9	328	76	161	0	0	11	0	0	0	0	0	0	0	0	0	0	0	0	0	0	0	0	0	0	0	0	0	4	23	24	8	0	35	0	0	0	0	3	2	0	0	2	0	4
0	0	0	0	0	177	76	117	9	159	0	0	0	0	0	0	0	0	0	0	0	0	0	0	0	0	0	0	0	0	0	0	0	0	0	4	0	0	0	0	0	0	0	0	0	0	0	0	0	0
0	42	0	0	4	138	161	9	215	8	8	3	17	87	125	35	0	0	0	0	0	0	0	0	0	0	0	0	0	44	0	0	0	0	5	72	76	0	51	0	0	0	5	0	0	0	0	3	0	11
0	0	0	0	0	0	0	159	8	146	3	10	0	0	0	0	0	0	0	6	0	18	34	0	8	120	6	0	2	0	0	0	0	0	24	194	97	0	56	0	0	0	5	0	0	0	0	0	0	0
0	0	0	0	0	0	0	0	8	3	29	0	0	0	36	0	0	0	0	0	0	0	0	0	0	0	0	0	0	1	0	0	0	0	0	0	0	0	0	0	0	0	0	0	0	0	0	0	0	0
0	0	11	9	104	74	11	0	3	10	0	63	0	0	0	0	2	0	0	2	23	12	28	5	0	13	30	0	13	0	1	1	7	9	0	51	0	0	0	0	5	0	2	0	0	0	0	0	0	0
0	25	3	0	0	0	0	0	17	0	0	0	12	23	3	1	0	0	0	0	0	0	0	0	0	0	0	0	0	7	0	0	0	0	0	0	0	0	0	0	0	1	0	0	18	0	0	0	0	0
0	2	0	0	0	0	0	0	87	0	0	0	23	26	123	0	0	0	0	0	0	0	0	0	0	0	0	0	0	11	0	0	0	0	0	0	0	0	0	0	0	0	0	0	0	0	0	0	0	0
0	0	0	0	0	0	0	0	125	0	36	0	3	123	59	23	0	0	0	0	0	0	0	0	0	0	0	0	0	18	0	0	0	0	0	0	0	0	0	0	0	0	0	0	0	0	0	0	0	0
0	1	0	0	0	0	0	0	35	0	0	0	1	0	23	49	1	0	4	0	0	0	0	0	0	0	0	0	0	22	6	0	1	20	0	0	0	0	0	11	0	0	0	0	0	0	0	0	0	0
0	0	0	0	0	0	0	0	0	0	0	2	0	0	0	1	8	1	10	0	7	0	0	0	0	0	0	0	0	0	0	0	0	0	0	0	0	0	0	21	3	0	0	0	0	0	0	0	0	0
0	0	0	0	0	0	0	0	0	0	0	0	0	0	0	0	1	178	2	125	7	6	0	0	0	0	0	0	16	0	0	136	0	79	0	0	0	0	0	1	0	0	0	0	0	0	0	0	0	0
0	0	0	0	0	0	0	0	0	0	0	0	0	0	0	4	10	2	8	15	2	0	0	0	0	0	0	0	0	0	0	0	1	0	0	0	0	0	0	24	0	0	1	0	0	0	0	0	0	0
0	0	0	0	0	0	0	0	0	6	0	2	0	0	0	0	0	125	15	185	1	50	58	0	70	0	29	17	13	0	0	14	0	51	0	0	0	0	0	25	11	0	3	0	0	0	0	0	0	0
0	0	0	0	0	0	0	0	0	0	0	23	0	0	0	0	7	7	2	1	11	0	0	0	0	0	0	0	0	0	0	0	0	0	0	0	0	0	0	17	14	0	0	0	0	0	0	0	0	0
0	0	4	0	0	0	0	0	0	18	0	12	0	0	0	0	0	6	0	50	0	74	21	0	105	3	16	23	21	0	0	66	0	61	0	45	0	0	0	51	0	0	13	0	0	0	0	0	0	0
0	0	16	0	0	0	0	0	0	34	0	28	0	0	0	0	0	0	0	58	0	21	175	64	10	12	43	0	94	1	3	26	7	11	0	12	0	0	0	2	0	0	3	0	0	0	0	0	0	0
0	0	0	0	0	0	0	0	0	0	0	5	0	0	0	0	0	0	0	0	0	0	64	6	0	0	0	0	1	0	0	0	0	0	0	0	0	0	0	0	0	0	0	0	0	0	0	0	0	0
0	0	0	0	0	0	0	0	0	8	0	0	0	0	0	0	0	0	0	70	0	105	10	0	19	2	15	2	6	0	0	0	0	0	0	0	0	0	0	0	0	0	0	0	0	0	0	0	0	0
0	0	0	0	0	0	0	0	0	120	0	13	0	0	0	0	0	0	0	0	0	3	12	0	2	232	122	0	4	0	0	0	0	0	0	188	13	0	20	0	0	0	46	0	0	0	0	0	0	0
0	0	0	0	0	0	0	0	0	6	0	30	0	0	0	0	0	0	0	29	0	16	43	0	15	122	206	0	126	0	0	0	0	0	0	1	0	0	0	0	0	0	0	0	0	0	0	0	0	0
0	0	0	0	0	0	0	0	0	0	0	0	0	0	0	0	0	0	0	17	0	23	0	0	2	0	0	55	58	0	0	13	0	0	0	0	0	0	0	0	0	0	0	0	0	0	0	0	0	0
0	0	0	0	0	0	0	0	0	2	0	13	0	0	0	0	0	16	0	13	0	21	94	1	6	4	126	58	256	38	5	51	0	4	0	283	1	0	24	0	0	0	4	0	0	0	0	0	0	0
0	0	0	0	0	0	0	0	44	0	1	0	7	11	18	22	0	0	0	0	0	0	1	0	0	0	0	0	38	108	11	0	8	5	0	20	0	0	2	0	0	0	1	0	0	0	0	0	0	1
0	0	0	0	0	0	0	0	0	0	0	1	0	0	0	6	0	0	0	0	0	0	3	0	0	0	0	0	5	11	30	8	33	47	0	2	0	0	0	5	0	0	1	0	0	0	0	0	0	0
0	0	0	2	0	0	0	0	0	0	0	1	0	0	0	0	0	136	0	14	0	66	26	0	0	0	0	13	51	0	8	270	7	32	0	22	6	0	0	1	0	0	2	0	0	0	0	0	0	1
0	0	3	1	0	0	0	0	0	0	0	7	0	0	0	1	0	0	1	0	0	0	7	0	0	0	0	0	0	8	33	7	21	36	0	16	0	0	0	8	0	0	1	0	0	0	0	0	0	0
0	0	52	8	0	0	4	0	0	0	0	9	0	0	0	20	0	79	0	51	0	61	11	0	0	0	0	0	4	5	47	32	36	87	0	57	0	0	0	3	0	0	10	0	0	0	0	0	0	0
0	15	48	68	25	7	23	0	5	24	0	0	0	0	0	0	0	0	0	0	0	0	0	0	0	0	0	0	0	0	0	0	0	0	54	12	4	0	37	0	0	2	4	3	3	2	0	0	0	3
0	0	27	10	52	3	24	4	72	194	0	51	0	0	0	0	0	0	0	0	0	45	12	0	0	188	1	0	283	20	2	22	16	57	12	45	9	0	7	0	22	4	23	0	0	0	0	0	0	0
0	0	0	9	18	0	8	0	76	97	0	0	0	0	0	0	0	0	0	0	0	0	0	0	0	13	0	0	1	0	0	6	0	0	4	9	2	0	8	0	3	0	67	0	0	0	0	0	0	0
0	0	0	0	0	0	0	0	0	0	0	0	0	0	0	0	0	0	0	0	0	0	0	0	0	0	0	0	0	0	0	0	0	0	0	0	0	0	0	0	0	0	0	0	0	0	0	0	0	0
0	0	0	2	45	1	35	0	51	56	0	0	0	0	0	0	0	0	0	0	0	0	0	0	0	20	0	0	24	2	0	0	0	0	37	7	8	0	39	8	0	0	11	0	0	0	0	0	0	0
0	0	0	0	0	0	0	0	0	0	0	0	0	0	0	11	21	1	24	25	17	51	2	0	0	0	0	0	0	0	5	1	8	3	0	0	0	0	8	44	10	0	2	0	0	0	0	0	0	0
0	0	0	0	0	0	0	0	0	0	0	5	0	0	0	0	3	0	0	11	14	0	0	0	0	0	0	0	0	0	0	0	0	0	0	22	3	0	0	10	4	0	2	0	0	0	0	0	0	0
0	3	7	0	0	0	0	0	0	0	0	0	1	0	0	0	0	0	0	0	0	0	0	0	0	0	0	0	0	0	0	0	0	0	2	4	0	0	0	0	0	0	2	0	0	0	0	0	0	0
0	0	0	10	8	0	0	0	5	5	0	2	0	0	0	0	0	0	1	3	0	13	3	0	0	46	0	0	4	1	1	2	1	10	4	23	67	0	11	2	2	2	22	0	0	0	0	0	0	0
0	2	4	0	0	0	3	0	0	0	0	0	0	0	0	0	0	0	0	0	0	0	0	0	0	0	0	0	0	0	0	0	0	0	3	0	0	0	0	0	0	0	0	0	7	10	0	0	0	0
4	34	14	0	0	0	2	0	0	0	0	0	18	0	0	0	0	0	0	0	0	0	0	0	0	0	0	0	0	0	0	0	0	0	3	0	0	0	0	0	0	0	0	7	53	23	0	0	0	0
0	5	8	0	0	0	0	0	0	0	0	0	0	0	0	0	0	0	0	0	0	0	0	0	0	0	0	0	0	0	0	0	0	0	2	0	0	0	0	0	0	0	0	10	23	98	39	12	0	54
0	0	0	0	0	0	0	0	0	0	0	0	0	0	0	0	0	0	0	0	0	0	0	0	0	0	0	0	0	0	0	0	0	0	0	0	0	0	0	0	0	0	0	0	0	39	14	0	0	2
0	0	0	0	0	0	2	0	3	0	0	0	0	0	0	0	0	0	0	0	0	0	0	0	0	0	0	0	0	0	0	0	0	0	0	0	0	0	0	0	0	0	0	0	0	12	0	20	0	68
0	0	0	0	0	0	0	0	0	0	0	0	0	0	0	0	0	0	0	0	0	0	0	0	0	0	0	0	0	0	0	0	0	0	0	0	0	0	0	0	0	0	0	0	0	0	0	0	12	5
0	0	0	0	0	0	4	0	11	0	0	0	0	0	0	0	0	0	0	0	0	0	0	0	0	0	0	0	0	1	0	1	0	0	3	0	0	0	0	0	0	0	0	0	0	54	2	68	5	726
0	0	0	0	0	0	0	0	0	0	0	0	0	0	0	0	0	0	0	0	0	0	0	0	0	0	0	0	0	0	0	0	0	0	0	0	0	0	0	0	0	0	0	0	0	0	0	4	1	90
15	0	5	0	1	3	22	0	381	0	0	0	1	0	16	0	0	0	0	0	0	0	0	0	0	0	0	0	0	0	0	0	0	0	0	0	0	0	2	0	0	0	0	0	1	0	0	33	21	222
0	0	0	0	0	0	0	0	41	11	46	0	0	0	0	0	0	0	0	0	0	0	0	0	0	1	0	0	0	0	0	0	0	0	0	0	0	0	0	0	0	0	0	0	0	0	0	0	7	5
0	0	0	0	0	0	0	0	15	1	20	0	0	0	17	0	0	0	0	0	0	0	0	0	0	0	0	0	0	20	0	0	0	0	0	0	0	0	0	0	0	0	0	0	0	0	0	0	0	0
0	0	0	0	0	0	0	0	0	0	0	0	0	0	0	0	0	0	0	0	0	0	0	0	0	0	0	0	0	0	0	0	0	0	0	0	0	0	0	0	0	0	0	3	12	64	52	71	0	8
5	5	0	0	0	0	0	0	40	0	0	0	2	0	0	0	0	0	0	0	0	0	0	0	0	0	0	0	0	0	0	0	0	0	0	0	0	0	0	0	0	0	0	0	3	0	0	0	0	0
0	0	0	0	0	0	0	0	39	0	0	0	4	42	1	0	0	0	0	0	0	0	0	0	0	0	0	0	0	0	0	0	0	0	0	0	0	0	0	0	0	0	0	0	3	0	0	0	0	0
0	0	0	0	0	0	0	0	5	0	0	0	0	0	13	0	0	0	0	0	0	0	0	0	0	0	0	0	0	0	0	0	0	0	0	0	0	0	0	0	0	0	0	0	1	0	0	0	0	0
0	0	0	0	0	0	0	0	0	0	0	0	0	0	0	47	0	0	0	0	0	0	0	0	0	0	0	0	0	11	8	0	0	0	0	0	0	0	0	0	0	0	0	0	2	0	0	0	0	0
0	0	0	0	0	0	0	0	0	0	0	0	0	0	0	0	0	0	0	0	0	0	0	0	0	0	0	0	0	0	0	0	0	0	0	0	0	0	0	0	0	0	0	0	0	0	0	0	0	0
0	0	0	0	0	0	0	0	0	0	0	0	0	0	0	0	0	0	0	0	0	0	0	0	0	0	0	0	0	0	0	0	0	0	0	0	0	0	0	0	0	0	0	0	0	0	0	0	0	0
0	0	0	0	0	0	0	0	0	0	0	0	0	0	0	0	0	0	0	0	0	0	0	0	0	0	0	0	0	0	0	0	0	0	0	0	0	0	0	0	0	0	1	0	0	0	0	0	0	0
0	0	0	0	0	0	0	0	0	0	0	0	0	0	0	0	0	0	0	0	0	0	0	0	0	0	0	0	0	0	0	0	0	0	0	0	0	0	0	0	0	0	0	0	0	0	0	0	0	1
0	0	0	0	0	0	0	0	0	0	0	0	0	0	0	0	0	0	0	0	0	0	0	0	0	0	0	0	0	0	0	0	0	0	0	0	0	0	0	0	0	0	0	0	0	100	0	0	0	76
0	0	0	0	0	0	0	0	0	0	0	0	0	0	0	0	0	0	0	0	0	0	0	0	0	0	0	0	6	0	0	10	13	0	0	0	0	0	3	2	0	0	0	0	0	0	0	0	0	4
0	0	0	0	0	0	0	0	0	0	0	0	0	0	0	0	0	0	0	0	0	0	0	0	0	0	0	0	15	3	0	0	0	0	0	0	0	0	0	1	0	0	0	0	0	27	0	0	0	4
0	0	0	0	0	0	0	0	0	0	0	0	0	0	0	0	0	0	0	0	0	0	0	0	0	0	0	0	0	0	0	0	0	0	0	0	0	0	0	0	0	0	0	0	0	0	0	0	0	0
0	0	0	0	0	0	0	0	0	0	0	0	0	0	0	0	0	0	0	0	0	0	0	0	0	0	0	0	0	0	0	0	0	0	0	0	0	0	0	0	0	0	0	0	0	0	0	0	0	0
0	0	0	0	0	0	0	0	0	0	0	0	0	0	0	0	0	0	0	0	0	0	0	0	0	0	0	0	0	0	0	0	0	0	0	0	0	0	0	0	0	0	0	0	0	0	0	0	0	0
0	0	0	0	0	0	0	0	0	0	0	0	0	0	0	0	0	0	0	0	0	0	0	0	0	0	0	0	0	0	0	0	0	0	0	0	0	0	0	0	0	0	0	0	0	0	0	1	0	0
0	0	0	0	0	0	0	0	0	0	0	0	0	0	0	0	0	0	0	0	0	0	0	0	0	0	0	0	0	0	0	0	0	0	0	0	0	0	0	0	0	0	0	0	0	0	0	0	0	33
0	0	0	0	0	0	0	0	0	0	0	0	0	0	0	1	0	0	0	0	0	0	0	0	0	0	0	0	45	62	31	0	1	0	0	0	0	0	0	0	0	0	0	0	0	0	0	0	0	0
0	0	0	0	0	0	0	0	0	0	13	0	0	0	37	11	0	0	0	0	0	0	0	0	0	0	0	0	13	158	6	0	0	0	0	0	0	0	0	0	0	0	0	0	0	0	0	0	0	0
0	0	0	0	0	0	0	0	0	0	0	0	0	0	0	5	0	0	0	0	0	0	0	0	0	0	0	0	9	4	44	1	14	4	0	0	0	0	0	0	0	0	0	0	0	1	0	0	0	0
0	0	0	0	0	0	0	0	0	0	0	0	0	0	0	0	0	0	0	0	0	0	0	0	0	0	0	0	1	0	0	0	0	0	0	0	0	0	0	0	0	0	0	0	0	0	3	0	0	0
0	0	0	0	0	0	0	0	0	0	0	0	0	0	0	0	0	0	0	0	0	0	0	0	0	0	0	0	0	0	2	1	9	0	0	0	0	0	0	0	0	0	0	0	0	0	14	0	0	2
0	0	0	0	0	0	0	0	0	0	0	0	0	0	0	0	0	0	0	0	0	0	0	0	0	0	0	0	0	0	0	0	0	0	0	0	0	0	0	0	0	0	0	0	0	3	28	0	0	34
0	0	1	0	0	0	0	0	0	0	0	0	0	0	0	0	0	0	0	0	0	0	0	0	0	0	0	0	0	0	0	0	0	0	2	0	0	0	0	0	0	0	0	3	7	29	1	3	1	21
0	0	0	0	0	0	0	0	0	0	0	0	0	0	0	0	0	0	0	0	0	0	0	0	0	0	0	0	2	3	0	0	0	0	0	0	0	0	0	0	0	0	0	20	1	35	45	144	0	63
0	0	0	0	0	0	0	0	0	0	0	0	0	0	0	0	0	0	0	0	0	0	0	0	0	0	0	0	0	0	0	0	0	0	0	0	0	0	0	0	0	0	0	0	0	9	0	0	0	2
0	0	0	0	0	0	0	0	0	0	0	0	0	0	0	0	0	0	0	0	0	0	0	0	0	0	0	0	0	0	0	0	0	0	0	0	0	0	0	0	0	0	0	0	0	0	0	0	0	0
0	0	0	0	0	0	0	0	0	0	0	0	0	0	0	0	0	0	0	0	0	0	0	0	0	0	0	0	2	17	0	0	12	0	0	0	0	0	15	2	0	0	0	0	0	0	9	41	0	41
0	0	0	0	0	0	0	0	0	0	0	0	0	0	0	1	0	0	0	0	0	0	0	0	0	0	0	0	0	0	0	0	2	0	0	0	0	0	3	0	0	0	0	0	0	0	0	0	0	0
0	0	0	0	0	0	0	0	0	0	0	0	0	0	0	0	0	0	0	0	0	0	0	0	0	0	0	0	0	0	0	0	0	0	0	0	0	0	0	0	0	0	0	0	0	7	0	0	0	0
0	1	3	0	0	0	0	0	0	0	0	0	0	0	0	0	0	0	0	0	0	0	0	0	0	0	0	0	0	0	0	0	0	0	0	0	0	0	0	0	0	0	0	1	15	26	0	0	0	0
0	0	0	0	0	0	0	0	0	0	0	0	0	0	0	0	0	0	0	0	0	0	0	0	0	0	0	0	3	37	0	0	0	0	0	0	0	0	0	0	0	0	1	0	0	0	0	0	0	0
[truncated: 36 more columns]
