# Supplementary material for: Analyzing the effects of free water modeling by deep learning on diffusion MRI structural connectivity estimates in glioma patients
Source: PLoS One. 2020 Sep 25;15(9):e0239475. doi: 10.1371/journal.pone.0239475 (PMC7518620; doi:10.1371/journal.pone.0239475)
Supplement: S1 File — All utilized connectivity and length matrices as comma-separated csv files, and the free-water maps as nifti files. (ZIP) [file pone.0239475.s003.zip › S3/CMs/patients/det_boundary/vp8/fiberlengthmatrix_fwm.csv]

11	1	0	0	0	0	3	0	0	0	0	0	0	0	0	0	0	0	0	0	0	0	0	0	0	0	0	0	0	0	0	0	0	0	0	0	0	0	0	0	0	0	0	99	98	0	0	0	0	0
1	12	6	0	0	0	0	0	13	0	86	5	20	48	86	89	0	0	0	0	0	0	0	0	0	87	0	0	0	0	0	0	0	0	37	0	0	0	50	0	0	20	0	92	85	84	0	0	0	0
0	6	11	27	24	0	21	0	0	0	0	28	33	0	0	0	0	0	0	0	0	55	42	0	0	0	0	0	0	0	0	156	147	111	34	32	0	0	0	0	0	28	0	102	84	79	0	0	0	0
0	0	27	4	0	0	33	0	0	0	0	67	0	0	0	0	0	0	0	0	0	0	0	0	0	0	0	0	0	0	0	0	152	154	39	49	50	0	58	0	0	0	64	0	0	0	0	0	0	0
0	0	24	0	6	0	6	0	56	0	0	46	0	0	0	0	0	0	0	0	0	0	0	0	0	0	0	0	0	0	0	0	0	0	40	45	47	0	57	0	0	0	57	0	0	0	0	0	0	0
0	0	0	0	0	9	8	41	54	0	0	32	0	0	0	0	0	0	0	0	0	0	0	0	0	0	0	0	0	0	0	0	0	0	40	44	0	0	59	0	0	0	0	0	0	0	0	0	0	0
3	0	21	33	6	8	12	35	35	0	0	46	0	0	0	0	0	0	0	0	0	0	0	0	0	0	0	0	0	0	0	161	0	137	34	41	37	0	47	0	0	0	0	101	100	0	0	102	0	92
0	0	0	0	0	41	35	9	19	40	0	0	0	0	0	0	0	0	0	0	0	0	0	0	0	0	0	0	0	0	0	0	0	0	0	39	0	0	0	0	0	0	0	0	0	0	0	0	0	0
0	13	0	0	56	54	35	19	8	56	19	37	21	28	32	84	0	0	0	0	0	0	0	0	0	0	0	0	0	83	0	0	0	0	46	52	56	0	60	0	0	0	72	0	0	0	0	98	0	83
0	0	0	0	0	0	0	40	56	8	9	30	0	0	0	0	0	0	0	94	0	82	77	0	70	33	47	0	57	0	0	0	0	0	44	47	55	0	57	0	0	0	60	0	0	0	0	0	0	0
0	86	0	0	0	0	0	0	19	9	5	0	0	0	30	0	0	0	0	0	0	0	0	0	0	0	0	0	0	2	0	0	0	0	0	0	0	0	0	0	0	0	0	0	0	0	0	0	0	0
0	5	28	67	46	32	46	0	37	30	0	9	0	0	0	0	3	0	0	15	14	21	28	11	0	30	19	0	77	65	0	96	85	97	0	11	0	0	0	0	7	0	24	0	0	0	0	0	0	0
0	20	33	0	0	0	0	0	21	0	0	0	10	24	74	80	0	0	0	0	0	0	0	0	0	0	0	0	0	81	0	0	0	0	0	0	0	0	0	0	0	19	0	0	28	0	0	0	0	0
0	48	0	0	0	0	0	0	28	0	0	0	24	9	38	0	0	0	0	0	0	0	0	0	0	0	0	0	0	69	0	0	0	0	0	0	0	0	0	0	0	0	0	0	0	0	0	0	0	0
0	86	0	0	0	0	0	0	32	0	30	0	74	38	12	18	0	0	0	0	0	0	0	0	0	0	0	0	0	30	0	0	0	0	0	0	0	0	0	0	0	0	0	0	0	0	0	0	0	0
0	89	0	0	0	0	0	0	84	0	0	0	80	0	18	7	0	0	10	0	0	0	0	0	0	0	0	0	0	16	52	0	45	17	0	0	0	0	5	10	0	0	0	0	0	0	0	0	0	0
0	0	0	0	0	0	0	0	0	0	0	3	0	0	0	0	5	7	13	0	7	0	0	0	0	0	0	0	0	0	0	0	0	0	0	0	0	0	0	25	7	0	0	0	0	0	0	0	0	0
0	0	0	0	0	0	0	0	0	0	0	0	0	0	0	0	7	15	9	34	36	52	0	0	0	0	0	0	67	0	0	28	0	36	0	0	0	0	0	20	0	0	0	0	0	0	0	0	0	0
0	0	0	0	0	0	0	0	0	0	0	0	0	0	0	10	13	9	7	31	62	0	0	0	0	0	0	0	0	0	0	0	0	0	0	0	0	0	0	14	0	0	4	0	0	0	0	0	0	0
0	0	0	0	0	0	0	0	0	94	0	15	0	0	0	0	0	34	31	20	17	18	39	0	21	78	36	23	111	0	0	96	0	84	0	0	0	0	0	32	16	0	33	0	0	0	0	0	0	0
0	0	0	0	0	0	0	0	0	0	0	14	0	0	0	0	7	36	62	17	4	0	0	0	0	0	0	0	0	0	0	0	0	0	0	0	0	0	0	35	20	0	0	0	0	0	0	0	0	0
0	0	55	0	0	0	0	0	0	82	0	21	0	0	0	0	0	52	0	18	0	10	27	159	14	75	40	61	108	0	0	75	0	77	0	28	0	0	0	36	0	0	36	0	0	0	0	0	0	0
0	0	42	0	0	0	0	0	0	77	0	28	0	0	0	0	0	0	0	39	0	27	13	16	17	54	12	80	86	0	83	94	103	113	0	58	0	0	0	34	0	0	40	0	0	0	0	0	0	0
0	0	0	0	0	0	0	0	0	0	0	11	0	0	0	0	0	0	0	0	0	159	16	8	150	0	0	0	61	0	0	0	0	0	0	0	0	0	0	0	0	0	0	0	0	0	0	0	0	0
0	0	0	0	0	0	0	0	0	70	0	0	0	0	0	0	0	0	0	21	0	14	17	150	12	64	9	69	59	0	0	0	0	0	0	0	0	0	0	0	0	0	0	0	0	0	0	0	0	0
0	87	0	0	0	0	0	0	0	33	0	30	0	0	0	0	0	0	0	78	0	75	54	0	64	13	28	0	29	0	0	0	0	0	0	50	60	0	53	0	0	0	71	0	0	0	0	0	0	0
0	0	0	0	0	0	0	0	0	47	0	19	0	0	0	0	0	0	0	36	0	40	12	0	9	28	15	22	29	0	0	0	0	0	0	44	0	0	0	0	0	0	0	0	0	0	0	0	0	0
0	0	0	0	0	0	0	0	0	0	0	0	0	0	0	0	0	0	0	23	0	61	80	0	69	0	22	10	15	0	0	22	0	0	0	0	0	0	0	0	0	0	0	0	0	0	0	0	0	0
0	0	0	0	0	0	0	0	0	57	0	77	0	0	0	0	0	67	0	111	0	108	86	61	59	29	29	15	13	11	4	32	0	42	0	69	89	0	60	79	0	0	82	0	0	0	0	0	0	213
0	0	0	0	0	0	0	0	83	0	2	65	81	69	30	16	0	0	0	0	0	0	0	0	0	0	0	0	11	8	9	0	84	33	0	61	0	0	66	0	0	0	70	0	0	0	0	0	0	0
0	0	0	0	0	0	0	0	0	0	0	0	0	0	0	52	0	0	0	0	0	0	83	0	0	0	0	0	4	9	9	5	16	39	0	0	0	0	60	53	0	0	95	0	0	0	0	0	0	0
0	0	156	0	0	0	161	0	0	0	0	96	0	0	0	0	0	28	0	96	0	75	94	0	0	0	0	22	32	0	5	21	10	15	0	96	88	0	84	0	0	0	92	0	0	0	0	0	0	0
0	0	147	152	0	0	0	0	0	0	0	85	0	0	0	45	0	0	0	0	0	0	103	0	0	0	0	0	0	84	16	10	6	22	0	91	0	0	40	34	0	0	89	0	0	0	0	0	0	0
0	0	111	154	0	0	137	0	0	0	0	97	0	0	0	17	0	36	0	84	0	77	113	0	0	0	0	0	42	33	39	15	22	16	0	94	0	0	0	23	0	0	88	0	0	0	0	0	0	0
0	37	34	39	40	40	34	0	46	44	0	0	0	0	0	0	0	0	0	0	0	0	0	0	0	0	0	0	0	0	0	0	0	0	6	26	14	0	15	0	0	9	24	58	37	45	0	0	0	54
0	0	32	49	45	44	41	39	52	47	0	11	0	0	0	0	0	0	0	0	0	28	58	0	0	50	44	0	69	61	0	96	91	94	26	7	5	0	34	0	8	6	9	0	0	0	0	102	0	0
0	0	0	50	47	0	37	0	56	55	0	0	0	0	0	0	0	0	0	0	0	0	0	0	0	60	0	0	89	0	0	88	0	0	14	5	6	0	14	0	9	0	7	0	0	0	0	0	0	0
0	0	0	0	0	0	0	0	0	0	0	0	0	0	0	0	0	0	0	0	0	0	0	0	0	0	0	0	0	0	0	0	0	0	0	0	0	0	0	0	0	0	0	0	0	0	0	0	0	0
0	50	0	58	57	59	47	0	60	57	0	0	0	0	0	5	0	0	0	0	0	0	0	0	0	53	0	0	60	66	60	84	40	0	15	34	14	0	6	13	0	42	8	0	0	0	0	0	0	0
0	0	0	0	0	0	0	0	0	0	0	0	0	0	0	10	25	20	14	32	35	36	34	0	0	0	0	0	79	0	53	0	34	23	0	0	0	0	13	6	7	0	3	0	0	0	0	0	0	0
0	0	0	0	0	0	0	0	0	0	0	7	0	0	0	0	7	0	0	16	20	0	0	0	0	0	0	0	0	0	0	0	0	0	0	8	9	0	0	7	3	0	14	0	0	0	0	0	0	0
0	20	28	0	0	0	0	0	0	0	0	0	19	0	0	0	0	0	0	0	0	0	0	0	0	0	0	0	0	0	0	0	0	0	9	6	0	0	42	0	0	0	2	0	0	0	0	0	0	0
0	0	0	64	57	0	0	0	72	60	0	24	0	0	0	0	0	0	4	33	0	36	40	0	0	71	0	0	82	70	95	92	89	88	24	9	7	0	8	3	14	2	4	0	0	0	0	0	0	0
99	92	102	0	0	0	101	0	0	0	0	0	0	0	0	0	0	0	0	0	0	0	0	0	0	0	0	0	0	0	0	0	0	0	58	0	0	0	0	0	0	0	0	0	12	9	0	0	0	0
98	85	84	0	0	0	100	0	0	0	0	0	28	0	0	0	0	0	0	0	0	0	0	0	0	0	0	0	0	0	0	0	0	0	37	0	0	0	0	0	0	0	0	12	9	11	0	0	0	0
0	84	79	0	0	0	0	0	0	0	0	0	0	0	0	0	0	0	0	0	0	0	0	0	0	0	0	0	0	0	0	0	0	0	45	0	0	0	0	0	0	0	0	9	11	14	25	29	0	33
0	0	0	0	0	0	0	0	0	0	0	0	0	0	0	0	0	0	0	0	0	0	0	0	0	0	0	0	0	0	0	0	0	0	0	0	0	0	0	0	0	0	0	0	0	25	6	0	0	4
0	0	0	0	0	0	102	0	98	0	0	0	0	0	0	0	0	0	0	0	0	0	0	0	0	0	0	0	0	0	0	0	0	0	0	102	0	0	0	0	0	0	0	0	0	29	0	16	0	19
0	0	0	0	0	0	0	0	0	0	0	0	0	0	0	0	0	0	0	0	0	0	0	0	0	0	0	0	0	0	0	0	0	0	0	0	0	0	0	0	0	0	0	0	0	0	0	0	6	2
0	0	0	0	0	0	92	0	83	0	0	0	0	0	0	0	0	0	0	0	0	0	0	0	0	0	0	0	213	0	0	0	0	0	54	0	0	0	0	0	0	0	0	0	0	33	4	19	2	15
0	0	0	0	0	0	0	0	0	0	0	0	0	0	0	0	0	0	0	0	0	0	0	0	0	0	0	0	0	0	0	0	0	0	0	0	0	0	0	0	0	0	0	0	0	0	0	47	50	18
84	0	97	0	93	101	85	0	89	0	0	0	43	0	40	0	0	0	0	0	0	0	0	0	0	0	0	0	0	0	0	0	0	0	0	0	0	0	98	0	0	0	0	0	9	0	42	53	57	32
0	0	0	0	0	0	0	0	103	112	111	0	0	0	0	0	0	0	0	0	0	0	0	0	0	0	0	0	0	0	0	0	0	0	0	0	0	0	0	0	0	0	0	0	0	0	0	0	5	45
0	0	0	0	0	0	0	0	92	106	95	0	0	0	63	0	0	0	0	0	0	0	0	0	0	0	0	0	0	101	0	0	0	0	0	0	0	0	0	0	0	0	0	0	0	0	0	0	0	0
0	0	0	0	0	0	0	0	0	0	0	0	0	0	0	75	0	0	0	0	0	0	0	0	0	0	0	0	0	0	0	0	0	0	0	0	0	0	0	0	0	0	0	59	43	34	34	32	0	41
40	37	0	0	0	0	0	0	46	0	0	0	4	0	0	0	0	0	0	0	0	0	0	0	0	0	0	0	0	0	0	0	0	0	0	0	0	0	0	0	0	0	0	0	11	0	0	0	0	0
0	0	0	0	0	0	0	0	47	0	0	0	8	6	6	0	0	0	0	0	0	0	0	0	0	0	0	0	0	0	0	0	0	0	0	0	0	0	0	0	0	0	0	0	40	0	0	0	0	0
0	0	0	0	0	0	0	0	30	0	0	0	0	0	5	0	0	0	0	0	0	0	0	0	0	0	0	0	0	0	0	0	0	0	0	0	0	0	0	0	0	0	0	0	54	0	0	0	0	0
0	0	0	0	0	0	0	0	0	0	0	0	0	0	0	11	0	0	0	0	0	0	0	0	0	0	0	0	0	46	67	0	0	0	0	0	0	0	0	0	0	0	0	0	110	0	0	0	0	0
0	0	0	0	0	0	0	0	0	0	0	0	0	0	0	0	0	0	0	0	0	0	0	0	0	0	0	0	0	0	0	0	0	0	0	0	0	0	0	0	0	0	0	0	0	0	0	0	0	0
0	0	0	0	0	0	0	0	0	0	0	0	0	0	0	0	0	0	0	0	0	0	0	0	0	0	0	0	0	0	0	0	0	0	0	0	0	0	0	0	0	0	0	0	0	0	0	0	0	0
0	0	0	0	0	0	0	0	0	0	0	0	0	0	0	0	0	0	0	0	0	0	0	0	0	0	0	0	0	0	0	0	0	0	0	0	0	0	0	0	0	0	40	0	0	0	0	0	0	0
0	0	0	0	0	0	0	0	0	0	0	0	0	0	0	0	0	0	0	0	0	0	0	0	0	0	0	0	0	0	0	0	0	0	0	0	0	0	0	0	0	0	0	0	0	0	0	0	0	115
0	0	0	0	0	0	0	0	0	0	0	0	0	0	0	0	0	0	0	0	0	0	0	0	0	0	0	0	0	0	0	0	0	0	0	0	0	0	0	0	0	0	0	0	0	78	0	0	0	95
0	0	0	0	0	0	0	0	0	0	0	0	0	0	0	0	0	0	0	0	0	0	0	0	0	0	0	0	163	162	0	204	172	0	0	0	0	0	116	135	0	0	0	0	0	0	0	0	0	105
0	0	0	0	0	0	0	0	0	0	0	0	0	0	0	0	0	0	0	0	0	0	0	0	0	0	0	0	174	172	0	0	0	0	0	0	0	0	0	153	0	0	0	0	0	57	0	0	0	93
0	0	0	0	0	0	0	0	0	0	0	0	0	0	0	0	0	0	0	0	0	0	0	0	0	0	0	0	0	0	0	0	0	0	0	0	0	0	0	0	0	0	0	0	0	0	0	0	0	0
0	0	0	0	0	0	0	0	0	0	0	0	0	0	0	0	0	0	0	0	0	0	0	0	0	0	0	0	0	0	0	0	0	0	0	0	0	0	0	0	0	0	0	0	0	0	0	0	0	0
0	0	0	0	0	0	0	0	0	0	0	0	0	0	0	0	0	0	0	0	0	0	0	0	0	0	0	0	0	120	0	0	0	0	0	0	0	0	0	0	0	0	0	0	0	0	0	0	0	0
0	0	0	0	0	0	0	0	0	0	0	0	0	0	0	0	0	0	0	0	0	0	0	0	0	0	0	0	0	0	0	0	0	0	0	0	0	0	0	0	0	0	0	0	0	0	0	97	0	0
0	0	0	0	0	0	0	0	0	0	0	0	0	0	0	0	0	0	0	0	0	0	0	0	0	0	0	0	0	0	0	0	0	0	0	0	0	0	0	0	0	0	0	0	0	0	0	0	0	87
0	0	0	0	0	0	0	0	0	0	88	0	0	0	0	68	0	0	0	0	0	0	0	0	0	0	0	0	140	104	153	173	0	0	0	0	0	0	0	0	0	0	0	0	0	0	0	0	0	0
0	0	0	0	0	0	0	0	0	0	94	0	0	0	57	62	0	0	0	0	0	0	0	0	0	0	0	0	129	104	113	0	0	0	0	0	0	0	0	0	0	0	0	0	0	0	0	0	0	0
0	0	0	0	0	0	0	0	0	0	0	0	0	0	0	88	0	0	0	0	0	0	0	0	0	0	0	0	123	112	144	177	141	115	0	0	0	0	0	0	0	0	0	0	0	122	0	0	0	0
0	0	0	0	0	0	0	0	0	0	0	0	0	0	0	0	0	0	0	0	0	0	0	0	0	0	0	0	0	0	0	171	0	0	0	0	0	0	0	0	0	0	0	0	0	0	145	0	0	0
0	0	0	0	0	0	0	0	0	0	0	0	0	0	0	0	0	0	0	0	0	0	0	0	0	0	0	0	0	0	167	183	148	0	0	0	0	0	0	0	0	0	0	0	0	0	144	0	0	0
0	0	0	0	0	0	0	0	0	0	0	0	0	0	0	0	0	0	0	0	0	0	0	0	0	0	0	0	0	0	0	0	0	0	0	0	0	0	0	0	0	0	0	0	0	111	152	0	0	152
0	0	61	0	0	0	0	0	0	0	0	0	0	0	0	0	0	0	0	0	0	0	0	0	0	0	0	0	0	0	0	0	0	0	13	0	0	0	0	0	0	0	0	40	30	27	43	62	41	43
0	0	0	0	0	0	0	0	0	0	0	0	0	0	0	0	0	0	0	0	0	0	0	0	0	0	0	0	132	118	0	0	0	0	0	0	0	0	0	0	0	0	0	69	48	22	38	46	0	44
0	0	0	0	0	0	0	0	0	0	0	0	0	0	0	0	0	0	0	0	0	0	0	0	0	0	0	0	0	112	0	0	0	0	0	0	0	0	0	0	0	0	0	0	0	16	0	0	0	49
0	0	0	0	0	0	0	0	0	0	0	0	0	0	0	0	0	0	0	0	0	0	0	0	0	0	0	0	0	0	0	0	0	0	0	0	0	0	0	0	0	0	0	0	0	0	0	0	0	0
0	0	0	0	0	0	0	0	0	0	0	0	0	0	0	0	0	0	0	0	0	0	0	0	0	0	0	0	118	105	82	0	71	56	0	0	0	0	19	0	0	0	0	0	41	0	59	58	0	57
0	0	0	0	0	0	0	0	0	0	0	0	0	0	0	63	0	0	0	0	0	0	0	0	0	0	0	0	0	0	0	0	0	53	0	0	0	0	26	0	0	0	0	0	0	0	0	0	0	0
0	0	0	0	0	0	0	0	0	0	0	0	0	0	0	0	0	0	0	0	0	0	0	0	0	0	0	0	0	0	0	0	0	0	0	0	0	0	0	0	0	0	0	0	0	12	0	0	0	0
0	51	48	0	0	0	0	0	0	0	0	0	0	0	0	0	0	0	0	0	0	0	0	0	0	0	0	0	0	0	0	0	0	0	0	0	0	0	0	0	0	0	0	44	20	24	0	0	0	0
0	0	0	0	0	0	0	0	0	0	0	0	0	0	0	0	0	0	0	0	0	0	0	0	0	0	0	0	124	112	0	0	0	0	0	0	0	0	0	0	0	0	4	0	0	0	0	0	0	0
[truncated: 36 more columns]
