# Supplementary material for: Analyzing the effects of free water modeling by deep learning on diffusion MRI structural connectivity estimates in glioma patients
Source: PLoS One. 2020 Sep 25;15(9):e0239475. doi: 10.1371/journal.pone.0239475 (PMC7518620; doi:10.1371/journal.pone.0239475)
Supplement: S1 File — All utilized connectivity and length matrices as comma-separated csv files, and the free-water maps as nifti files. (ZIP) [file pone.0239475.s003.zip › S3/CMs/patients/det_boundary/vp8/cm_fwm.csv]

1	1	0	0	0	0	4	0	0	0	0	0	0	0	0	0	0	0	0	0	0	0	0	0	0	0	0	0	0	0	0	0	0	0	0	0	0	0	0	0	0	0	0	2	2	0	0	0	0	0
1	63	11	0	0	0	0	0	43	0	1	7	30	2	1	4	0	0	0	0	0	0	0	0	0	6	0	0	0	0	0	0	0	0	15	0	0	0	15	0	0	3	0	1	33	4	0	0	0	0
0	11	157	19	29	0	23	0	0	0	0	12	3	0	0	0	0	0	0	0	0	7	14	0	0	0	0	0	0	0	0	1	3	56	47	34	0	0	0	0	0	6	0	3	16	8	0	0	0	0
0	0	19	15	0	0	15	0	0	0	0	10	0	0	0	0	0	0	0	0	0	0	0	0	0	0	0	0	0	0	0	0	2	17	70	12	9	0	2	0	0	0	12	0	0	0	0	0	0	0
0	0	29	0	19	0	27	0	4	0	0	103	0	0	0	0	0	0	0	0	0	0	0	0	0	0	0	0	0	0	0	0	0	0	26	51	18	0	43	0	0	0	8	0	0	0	0	0	0	0
0	0	0	0	0	39	9	174	142	0	0	77	0	0	0	0	0	0	0	0	0	0	0	0	0	0	0	0	0	0	0	0	0	0	5	3	0	0	1	0	0	0	0	0	0	0	0	0	0	0
4	0	23	15	27	9	335	72	164	0	0	11	0	0	0	0	0	0	0	0	0	0	0	0	0	0	0	0	0	0	0	1	0	4	38	22	7	0	35	0	0	0	0	16	2	0	0	3	0	12
0	0	0	0	0	174	72	125	9	185	0	0	0	0	0	0	0	0	0	0	0	0	0	0	0	0	0	0	0	0	0	0	0	0	0	4	0	0	0	0	0	0	0	0	0	0	0	0	0	0
0	43	0	0	4	142	164	9	226	8	8	3	15	94	128	25	0	0	0	0	0	0	0	0	0	0	0	0	0	65	0	0	0	0	3	82	79	0	51	0	0	0	3	0	0	0	0	8	0	12
0	0	0	0	0	0	0	185	8	165	3	9	0	0	0	0	0	0	0	6	0	18	29	0	6	138	6	0	2	0	0	0	0	0	27	203	96	0	57	0	0	0	6	0	0	0	0	0	0	0
0	1	0	0	0	0	0	0	8	3	30	0	0	0	37	0	0	0	0	0	0	0	0	0	0	0	0	0	0	1	0	0	0	0	0	0	0	0	0	0	0	0	0	0	0	0	0	0	0	0
0	7	12	10	103	77	11	0	3	9	0	61	0	0	0	0	2	0	0	2	23	13	21	5	0	13	32	0	13	1	0	1	7	9	0	49	0	0	0	0	5	0	2	0	0	0	0	0	0	0
0	30	3	0	0	0	0	0	15	0	0	0	14	27	8	2	0	0	0	0	0	0	0	0	0	0	0	0	0	3	0	0	0	0	0	0	0	0	0	0	0	1	0	0	36	0	0	0	0	0
0	2	0	0	0	0	0	0	94	0	0	0	27	26	121	0	0	0	0	0	0	0	0	0	0	0	0	0	0	13	0	0	0	0	0	0	0	0	0	0	0	0	0	0	0	0	0	0	0	0
0	1	0	0	0	0	0	0	128	0	37	0	8	121	60	23	0	0	0	0	0	0	0	0	0	0	0	0	0	17	0	0	0	0	0	0	0	0	0	0	0	0	0	0	0	0	0	0	0	0
0	4	0	0	0	0	0	0	25	0	0	0	2	0	23	51	0	0	5	0	0	0	0	0	0	0	0	0	0	24	7	0	2	18	0	0	0	0	4	21	0	0	0	0	0	0	0	0	0	0
0	0	0	0	0	0	0	0	0	0	0	2	0	0	0	0	16	10	9	0	7	0	0	0	0	0	0	0	0	0	0	0	0	0	0	0	0	0	0	11	4	0	0	0	0	0	0	0	0	0
0	0	0	0	0	0	0	0	0	0	0	0	0	0	0	0	10	185	4	118	8	6	0	0	0	0	0	0	19	0	0	133	0	85	0	0	0	0	0	1	0	0	0	0	0	0	0	0	0	0
0	0	0	0	0	0	0	0	0	0	0	0	0	0	0	5	9	4	23	16	2	0	0	0	0	0	0	0	0	0	0	0	0	0	0	0	0	0	0	21	0	0	2	0	0	0	0	0	0	0
0	0	0	0	0	0	0	0	0	6	0	2	0	0	0	0	0	118	16	193	1	42	55	0	66	1	42	18	17	0	0	13	0	50	0	0	0	0	0	26	13	0	3	0	0	0	0	0	0	0
0	0	0	0	0	0	0	0	0	0	0	23	0	0	0	0	7	8	2	1	16	0	0	0	0	0	0	0	0	0	0	0	0	0	0	0	0	0	0	19	18	0	0	0	0	0	0	0	0	0
0	0	7	0	0	0	0	0	0	18	0	13	0	0	0	0	0	6	0	42	0	95	25	1	110	3	13	44	24	0	0	66	0	75	0	41	0	0	0	51	0	0	14	0	0	0	0	0	0	0
0	0	14	0	0	0	0	0	0	29	0	21	0	0	0	0	0	0	0	55	0	25	175	64	10	12	76	8	111	0	2	30	9	6	0	13	0	0	0	1	0	0	4	0	0	0	0	0	0	0
0	0	0	0	0	0	0	0	0	0	0	5	0	0	0	0	0	0	0	0	0	1	64	6	1	0	0	0	3	0	0	0	0	0	0	0	0	0	0	0	0	0	0	0	0	0	0	0	0	0
0	0	0	0	0	0	0	0	0	6	0	0	0	0	0	0	0	0	0	66	0	110	10	1	19	2	27	8	7	0	0	0	0	0	0	0	0	0	0	0	0	0	0	0	0	0	0	0	0	0
0	6	0	0	0	0	0	0	0	138	0	13	0	0	0	0	0	0	0	1	0	3	12	0	2	291	121	0	6	0	0	0	0	0	0	198	19	0	20	0	0	0	49	0	0	0	0	0	0	0
0	0	0	0	0	0	0	0	0	6	0	32	0	0	0	0	0	0	0	42	0	13	76	0	27	121	320	45	135	0	0	0	0	0	0	1	0	0	0	0	0	0	0	0	0	0	0	0	0	0
0	0	0	0	0	0	0	0	0	0	0	0	0	0	0	0	0	0	0	18	0	44	8	0	8	0	45	273	98	0	0	39	0	0	0	0	0	0	0	0	0	0	0	0	0	0	0	0	0	0
0	0	0	0	0	0	0	0	0	2	0	13	0	0	0	0	0	19	0	17	0	24	111	3	7	6	135	98	331	30	6	53	0	4	0	305	1	0	24	1	0	0	2	0	0	0	0	0	0	2
0	0	0	0	0	0	0	0	65	0	1	1	3	13	17	24	0	0	0	0	0	0	0	0	0	0	0	0	30	102	10	0	14	5	0	26	0	0	2	0	0	0	2	0	0	0	0	0	0	0
0	0	0	0	0	0	0	0	0	0	0	0	0	0	0	7	0	0	0	0	0	0	2	0	0	0	0	0	6	10	31	7	30	53	0	0	0	0	1	10	0	0	1	0	0	0	0	0	0	0
0	0	1	0	0	0	1	0	0	0	0	1	0	0	0	0	0	133	0	13	0	66	30	0	0	0	0	39	53	0	7	276	7	33	0	14	5	0	1	0	0	0	5	0	0	0	0	0	0	0
0	0	3	2	0	0	0	0	0	0	0	7	0	0	0	2	0	0	0	0	0	0	9	0	0	0	0	0	0	14	30	7	21	37	0	17	0	0	1	5	0	0	1	0	0	0	0	0	0	0
0	0	56	17	0	0	4	0	0	0	0	9	0	0	0	18	0	85	0	50	0	75	6	0	0	0	0	0	4	5	53	33	37	95	0	50	0	0	0	5	0	0	10	0	0	0	0	0	0	0
0	15	47	70	26	5	38	0	3	27	0	0	0	0	0	0	0	0	0	0	0	0	0	0	0	0	0	0	0	0	0	0	0	0	65	11	4	0	38	0	0	3	4	8	6	1	0	0	0	6
0	0	34	12	51	3	22	4	82	203	0	49	0	0	0	0	0	0	0	0	0	41	13	0	0	198	1	0	305	26	0	14	17	50	11	52	9	0	13	0	22	4	22	0	0	0	0	1	0	0
0	0	0	9	18	0	7	0	79	96	0	0	0	0	0	0	0	0	0	0	0	0	0	0	0	19	0	0	1	0	0	5	0	0	4	9	2	0	10	0	1	0	71	0	0	0	0	0	0	0
0	0	0	0	0	0	0	0	0	0	0	0	0	0	0	0	0	0	0	0	0	0	0	0	0	0	0	0	0	0	0	0	0	0	0	0	0	0	0	0	0	0	0	0	0	0	0	0	0	0
0	15	0	2	43	1	35	0	51	57	0	0	0	0	0	4	0	0	0	0	0	0	0	0	0	20	0	0	24	2	1	1	1	0	38	13	10	0	43	13	0	2	7	0	0	0	0	0	0	0
0	0	0	0	0	0	0	0	0	0	0	0	0	0	0	21	11	1	21	26	19	51	1	0	0	0	0	0	1	0	10	0	5	5	0	0	0	0	13	46	11	0	3	0	0	0	0	0	0	0
0	0	0	0	0	0	0	0	0	0	0	5	0	0	0	0	4	0	0	13	18	0	0	0	0	0	0	0	0	0	0	0	0	0	0	22	1	0	0	11	4	0	2	0	0	0	0	0	0	0
0	3	6	0	0	0	0	0	0	0	0	0	1	0	0	0	0	0	0	0	0	0	0	0	0	0	0	0	0	0	0	0	0	0	3	4	0	0	2	0	0	0	2	0	0	0	0	0	0	0
0	0	0	12	8	0	0	0	3	6	0	2	0	0	0	0	0	0	2	3	0	14	4	0	0	49	0	0	2	2	1	5	1	10	4	22	71	0	7	3	2	2	29	0	0	0	0	0	0	0
2	1	3	0	0	0	16	0	0	0	0	0	0	0	0	0	0	0	0	0	0	0	0	0	0	0	0	0	0	0	0	0	0	0	8	0	0	0	0	0	0	0	0	0	7	10	0	0	0	0
2	33	16	0	0	0	2	0	0	0	0	0	36	0	0	0	0	0	0	0	0	0	0	0	0	0	0	0	0	0	0	0	0	0	6	0	0	0	0	0	0	0	0	7	67	31	0	0	0	0
0	4	8	0	0	0	0	0	0	0	0	0	0	0	0	0	0	0	0	0	0	0	0	0	0	0	0	0	0	0	0	0	0	0	1	0	0	0	0	0	0	0	0	10	31	152	39	13	0	55
0	0	0	0	0	0	0	0	0	0	0	0	0	0	0	0	0	0	0	0	0	0	0	0	0	0	0	0	0	0	0	0	0	0	0	0	0	0	0	0	0	0	0	0	0	39	14	0	0	2
0	0	0	0	0	0	3	0	8	0	0	0	0	0	0	0	0	0	0	0	0	0	0	0	0	0	0	0	0	0	0	0	0	0	0	1	0	0	0	0	0	0	0	0	0	13	0	20	0	81
0	0	0	0	0	0	0	0	0	0	0	0	0	0	0	0	0	0	0	0	0	0	0	0	0	0	0	0	0	0	0	0	0	0	0	0	0	0	0	0	0	0	0	0	0	0	0	0	15	5
0	0	0	0	0	0	12	0	12	0	0	0	0	0	0	0	0	0	0	0	0	0	0	0	0	0	0	0	2	0	0	0	0	0	6	0	0	0	0	0	0	0	0	0	0	55	2	81	5	744
0	0	0	0	0	0	0	0	0	0	0	0	0	0	0	0	0	0	0	0	0	0	0	0	0	0	0	0	0	0	0	0	0	0	0	0	0	0	0	0	0	0	0	0	0	0	0	4	2	91
12	0	4	0	2	2	30	0	452	0	0	0	1	0	17	0	0	0	0	0	0	0	0	0	0	0	0	0	0	0	0	0	0	0	0	0	0	0	2	0	0	0	0	0	1	0	1	33	22	218
0	0	0	0	0	0	0	0	44	6	34	0	0	0	0	0	0	0	0	0	0	0	0	0	0	0	0	0	0	0	0	0	0	0	0	0	0	0	0	0	0	0	0	0	0	0	0	0	7	6
0	0	0	0	0	0	0	0	14	1	28	0	0	0	23	0	0	0	0	0	0	0	0	0	0	0	0	0	0	21	0	0	0	0	0	0	0	0	0	0	0	0	0	0	0	0	0	0	0	0
0	0	0	0	0	0	0	0	0	0	0	0	0	0	0	1	0	0	0	0	0	0	0	0	0	0	0	0	0	0	0	0	0	0	0	0	0	0	0	0	0	0	0	3	12	71	53	75	0	7
5	5	0	0	0	0	0	0	49	0	0	0	15	0	0	0	0	0	0	0	0	0	0	0	0	0	0	0	0	0	0	0	0	0	0	0	0	0	0	0	0	0	0	0	9	0	0	0	0	0
0	0	0	0	0	0	0	0	40	0	0	0	5	59	1	0	0	0	0	0	0	0	0	0	0	0	0	0	0	0	0	0	0	0	0	0	0	0	0	0	0	0	0	0	3	0	0	0	0	0
0	0	0	0	0	0	0	0	5	0	0	0	0	0	28	0	0	0	0	0	0	0	0	0	0	0	0	0	0	0	0	0	0	0	0	0	0	0	0	0	0	0	0	0	1	0	0	0	0	0
0	0	0	0	0	0	0	0	0	0	0	0	0	0	0	80	0	0	0	0	0	0	0	0	0	0	0	0	0	10	11	0	0	0	0	0	0	0	0	0	0	0	0	0	1	0	0	0	0	0
0	0	0	0	0	0	0	0	0	0	0	0	0	0	0	0	0	0	0	0	0	0	0	0	0	0	0	0	0	0	0	0	0	0	0	0	0	0	0	0	0	0	0	0	0	0	0	0	0	0
0	0	0	0	0	0	0	0	0	0	0	0	0	0	0	0	0	0	0	0	0	0	0	0	0	0	0	0	0	0	0	0	0	0	0	0	0	0	0	0	0	0	0	0	0	0	0	0	0	0
0	0	0	0	0	0	0	0	0	0	0	0	0	0	0	0	0	0	0	0	0	0	0	0	0	0	0	0	0	0	0	0	0	0	0	0	0	0	0	0	0	0	2	0	0	0	0	0	0	0
0	0	0	0	0	0	0	0	0	0	0	0	0	0	0	0	0	0	0	0	0	0	0	0	0	0	0	0	0	0	0	0	0	0	0	0	0	0	0	0	0	0	0	0	0	0	0	0	0	1
0	0	0	0	0	0	0	0	0	0	0	0	0	0	0	0	0	0	0	0	0	0	0	0	0	0	0	0	0	0	0	0	0	0	0	0	0	0	0	0	0	0	0	0	0	106	0	0	0	77
0	0	0	0	0	0	0	0	0	0	0	0	0	0	0	0	0	0	0	0	0	0	0	0	0	0	0	0	2	3	0	3	14	0	0	0	0	0	3	10	0	0	0	0	0	0	0	0	0	4
0	0	0	0	0	0	0	0	0	0	0	0	0	0	0	0	0	0	0	0	0	0	0	0	0	0	0	0	8	2	0	0	0	0	0	0	0	0	0	1	0	0	0	0	0	30	0	0	0	4
0	0	0	0	0	0	0	0	0	0	0	0	0	0	0	0	0	0	0	0	0	0	0	0	0	0	0	0	0	0	0	0	0	0	0	0	0	0	0	0	0	0	0	0	0	0	0	0	0	0
0	0	0	0	0	0	0	0	0	0	0	0	0	0	0	0	0	0	0	0	0	0	0	0	0	0	0	0	0	0	0	0	0	0	0	0	0	0	0	0	0	0	0	0	0	0	0	0	0	0
0	0	0	0	0	0	0	0	0	0	0	0	0	0	0	0	0	0	0	0	0	0	0	0	0	0	0	0	0	1	0	0	0	0	0	0	0	0	0	0	0	0	0	0	0	0	0	0	0	0
0	0	0	0	0	0	0	0	0	0	0	0	0	0	0	0	0	0	0	0	0	0	0	0	0	0	0	0	0	0	0	0	0	0	0	0	0	0	0	0	0	0	0	0	0	0	0	2	0	0
0	0	0	0	0	0	0	0	0	0	0	0	0	0	0	0	0	0	0	0	0	0	0	0	0	0	0	0	0	0	0	0	0	0	0	0	0	0	0	0	0	0	0	0	0	0	0	0	0	33
0	0	0	0	0	0	0	0	0	0	1	0	0	0	0	6	0	0	0	0	0	0	0	0	0	0	0	0	37	84	30	2	0	0	0	0	0	0	0	0	0	0	0	0	0	0	0	0	0	0
0	0	0	0	0	0	0	0	0	0	17	0	0	0	38	59	0	0	0	0	0	0	0	0	0	0	0	0	10	156	10	0	0	0	0	0	0	0	0	0	0	0	0	0	0	0	0	0	0	0
0	0	0	0	0	0	0	0	0	0	0	0	0	0	0	5	0	0	0	0	0	0	0	0	0	0	0	0	11	2	47	3	18	3	0	0	0	0	0	0	0	0	0	0	0	1	0	0	0	0
0	0	0	0	0	0	0	0	0	0	0	0	0	0	0	0	0	0	0	0	0	0	0	0	0	0	0	0	0	0	0	1	0	0	0	0	0	0	0	0	0	0	0	0	0	0	5	0	0	0
0	0	0	0	0	0	0	0	0	0	0	0	0	0	0	0	0	0	0	0	0	0	0	0	0	0	0	0	0	0	4	4	3	0	0	0	0	0	0	0	0	0	0	0	0	0	21	0	0	0
0	0	0	0	0	0	0	0	0	0	0	0	0	0	0	0	0	0	0	0	0	0	0	0	0	0	0	0	0	0	0	0	0	0	0	0	0	0	0	0	0	0	0	0	0	3	24	0	0	42
0	0	1	0	0	0	0	0	0	0	0	0	0	0	0	0	0	0	0	0	0	0	0	0	0	0	0	0	0	0	0	0	0	0	2	0	0	0	0	0	0	0	0	5	9	29	1	2	1	27
0	0	0	0	0	0	0	0	0	0	0	0	0	0	0	0	0	0	0	0	0	0	0	0	0	0	0	0	2	5	0	0	0	0	0	0	0	0	0	0	0	0	0	23	1	35	46	151	0	77
0	0	0	0	0	0	0	0	0	0	0	0	0	0	0	0	0	0	0	0	0	0	0	0	0	0	0	0	0	2	0	0	0	0	0	0	0	0	0	0	0	0	0	0	0	9	0	0	0	2
0	0	0	0	0	0	0	0	0	0	0	0	0	0	0	0	0	0	0	0	0	0	0	0	0	0	0	0	0	0	0	0	0	0	0	0	0	0	0	0	0	0	0	0	0	0	0	0	0	0
0	0	0	0	0	0	0	0	0	0	0	0	0	0	0	0	0	0	0	0	0	0	0	0	0	0	0	0	1	16	1	0	18	1	0	0	0	0	14	0	0	0	0	0	1	0	9	41	0	45
0	0	0	0	0	0	0	0	0	0	0	0	0	0	0	1	0	0	0	0	0	0	0	0	0	0	0	0	0	0	0	0	0	1	0	0	0	0	2	0	0	0	0	0	0	0	0	0	0	0
0	0	0	0	0	0	0	0	0	0	0	0	0	0	0	0	0	0	0	0	0	0	0	0	0	0	0	0	0	0	0	0	0	0	0	0	0	0	0	0	0	0	0	0	0	7	0	0	0	0
0	1	3	0	0	0	0	0	0	0	0	0	0	0	0	0	0	0	0	0	0	0	0	0	0	0	0	0	0	0	0	0	0	0	0	0	0	0	0	0	0	0	0	1	18	26	0	0	0	0
0	0	0	0	0	0	0	0	0	0	0	0	0	0	0	0	0	0	0	0	0	0	0	0	0	0	0	0	4	36	0	0	0	0	0	0	0	0	0	0	0	0	1	0	0	0	0	0	0	0
[truncated: 36 more columns]
