# Supplementary material for: Analyzing the effects of free water modeling by deep learning on diffusion MRI structural connectivity estimates in glioma patients
Source: PLoS One. 2020 Sep 25;15(9):e0239475. doi: 10.1371/journal.pone.0239475 (PMC7518620; doi:10.1371/journal.pone.0239475)
Supplement: S1 File — All utilized connectivity and length matrices as comma-separated csv files, and the free-water maps as nifti files. (ZIP) [file pone.0239475.s003.zip › S3/CMs/patients/det_boundary/vp19/fiberlengthmatrix_original.csv]

3	4	31	0	0	0	6	0	0	0	0	0	39	0	0	0	0	0	0	0	0	0	0	0	0	0	0	0	0	0	0	153	162	0	0	0	0	0	0	0	0	49	0	96	86	97	0	0	0	94
4	12	13	0	0	0	0	0	29	0	0	5	25	0	0	0	0	0	0	0	0	0	0	0	0	0	0	0	0	0	0	0	0	0	0	5	0	0	0	30	4	29	5	88	47	74	0	0	0	97
31	13	13	7	18	0	18	0	0	0	0	26	31	0	0	0	0	94	0	0	0	0	60	0	0	0	0	0	0	143	0	116	126	85	26	25	0	0	0	0	0	31	0	93	65	82	0	0	0	0
0	0	7	3	15	0	23	0	49	0	0	42	0	0	0	0	0	0	0	0	0	0	0	0	0	0	0	0	0	0	0	0	0	0	45	75	0	0	0	0	0	0	0	0	0	0	0	0	0	0
0	0	18	15	9	5	16	0	0	0	0	26	0	0	0	0	0	0	0	0	0	0	0	0	0	0	0	0	0	0	0	0	0	0	0	44	0	0	67	0	0	0	0	0	0	0	0	0	0	0
0	0	0	0	5	6	42	29	68	14	0	13	0	0	0	0	0	115	0	102	0	111	0	0	0	0	0	124	0	0	0	0	0	0	0	35	0	0	0	0	0	0	0	0	0	0	0	0	0	0
6	0	18	23	16	42	16	35	18	0	0	53	47	0	0	0	0	114	0	0	0	0	0	0	0	0	0	0	0	179	0	146	159	0	39	48	54	0	0	80	0	0	0	101	87	94	0	0	0	91
0	0	0	0	0	29	35	15	33	35	0	0	0	0	0	0	0	108	0	0	0	0	0	0	0	62	0	96	0	0	0	0	0	0	0	0	0	0	0	0	0	0	0	0	0	0	0	0	0	0
0	29	0	49	0	68	18	33	14	36	0	0	28	62	61	69	0	0	0	0	0	0	0	0	0	0	0	0	0	62	0	0	0	0	42	62	63	0	65	0	0	45	72	0	0	0	0	0	0	121
0	0	0	0	0	14	0	35	36	9	0	26	0	0	0	0	0	105	0	99	0	102	106	0	0	18	0	90	0	0	0	0	0	0	0	51	61	0	69	0	0	0	76	0	0	0	0	0	0	0
0	0	0	0	0	0	0	0	0	0	5	0	0	0	12	0	0	0	0	0	0	0	0	0	0	0	0	0	0	38	0	0	0	0	37	0	64	0	53	0	0	0	75	0	0	0	0	0	0	0
0	5	26	42	26	13	53	0	0	26	0	7	0	0	0	0	3	79	0	98	15	48	28	0	0	49	21	107	75	127	0	94	105	67	0	15	0	0	0	18	5	0	0	0	0	0	0	0	0	0
39	25	31	0	0	0	47	0	28	0	0	0	7	41	0	0	0	0	0	0	0	0	0	0	0	0	0	0	0	0	0	0	0	0	13	0	0	0	0	0	0	0	18	0	35	0	0	0	0	0
0	0	0	0	0	0	0	0	62	0	0	0	41	5	22	73	0	0	0	0	0	0	0	0	0	0	0	0	0	73	0	0	0	0	0	0	0	0	0	0	0	0	0	0	0	0	0	0	0	0
0	0	0	0	0	0	0	0	61	0	12	0	0	22	8	18	0	0	0	0	0	0	0	0	0	0	0	0	0	27	0	0	0	0	0	0	0	0	0	0	0	0	0	0	0	0	0	0	0	0
0	0	0	0	0	0	0	0	69	0	0	0	0	73	18	16	0	0	0	0	0	0	0	0	0	0	0	0	54	28	30	0	52	12	0	0	0	0	0	10	0	0	71	0	0	0	0	0	0	0
0	0	0	0	0	0	0	0	0	0	0	3	0	0	0	0	3	7	9	0	0	0	0	0	0	0	0	0	0	0	0	0	0	0	0	0	0	0	0	0	4	0	0	0	0	0	0	0	0	0
0	0	94	0	0	115	114	108	0	105	0	79	0	0	0	0	7	12	12	51	12	74	75	0	0	0	0	37	0	0	0	23	24	19	0	0	0	0	0	9	18	0	0	0	0	0	0	0	0	0
0	0	0	0	0	0	0	0	0	0	0	0	0	0	0	0	9	12	6	47	0	0	0	0	0	0	0	0	0	0	0	0	0	10	0	0	0	0	0	17	0	0	7	0	0	0	0	0	0	0
0	0	0	0	0	102	0	0	0	99	0	98	0	0	0	0	0	51	47	13	0	9	29	0	29	84	60	104	82	0	0	89	0	83	0	0	0	0	0	27	24	0	0	0	0	0	0	0	0	0
0	0	0	0	0	0	0	0	0	0	0	15	0	0	0	0	0	12	0	0	3	0	0	0	0	0	0	0	0	0	0	0	0	0	0	0	0	0	0	0	15	0	0	0	0	0	0	0	0	0
0	0	0	0	0	111	0	0	0	102	0	48	0	0	0	0	0	74	0	9	0	5	15	0	21	0	56	63	81	0	0	102	96	86	0	0	0	0	0	0	0	0	0	0	0	0	0	0	0	0
0	0	60	0	0	0	0	0	0	106	0	28	0	0	0	0	0	75	0	29	0	15	9	13	12	0	33	86	67	0	0	96	101	74	0	30	0	0	0	29	0	0	0	0	0	0	0	0	0	0
0	0	0	0	0	0	0	0	0	0	0	0	0	0	0	0	0	0	0	0	0	0	13	6	0	0	0	0	66	0	0	0	0	0	0	0	0	0	0	0	0	0	0	0	0	0	0	0	0	0
0	0	0	0	0	0	0	0	0	0	0	0	0	0	0	0	0	0	0	29	0	21	12	0	7	0	23	16	0	0	0	122	0	0	0	0	0	0	0	0	0	0	0	0	0	0	0	0	0	0
0	0	0	0	0	0	0	62	0	18	0	49	0	0	0	0	0	0	0	84	0	0	0	0	0	7	9	70	20	0	0	72	0	0	0	53	66	0	54	0	0	0	75	0	0	0	0	0	0	0
0	0	0	0	0	0	0	0	0	0	0	21	0	0	0	0	0	0	0	60	0	56	33	0	23	9	8	11	30	0	0	0	0	0	0	0	0	0	0	0	0	0	0	0	0	0	0	0	0	0
0	0	0	0	0	124	0	96	0	90	0	107	0	0	0	0	0	37	0	104	0	63	86	0	16	70	11	8	41	0	0	25	0	0	0	104	0	0	0	0	0	0	0	0	0	0	0	0	0	0
0	0	0	0	0	0	0	0	0	0	0	75	0	0	0	54	0	0	0	82	0	81	67	66	0	20	30	41	14	11	3	0	0	0	0	67	67	0	54	0	0	0	75	0	0	0	0	0	0	0
0	0	143	0	0	0	179	0	62	0	38	127	0	73	27	28	0	0	0	0	0	0	0	0	0	0	0	0	11	10	11	0	18	10	0	108	65	0	59	87	0	0	69	0	0	0	0	0	0	0
0	0	0	0	0	0	0	0	0	0	0	0	0	0	0	30	0	0	0	0	0	0	0	0	0	0	0	0	3	11	7	0	10	46	0	70	0	0	0	0	79	0	81	0	0	0	0	0	0	0
153	0	116	0	0	0	146	0	0	0	0	94	0	0	0	0	0	23	0	89	0	102	96	0	122	72	0	25	0	0	0	17	16	10	0	95	0	0	0	98	0	0	91	0	0	0	0	0	0	0
162	0	126	0	0	0	159	0	0	0	0	105	0	0	0	52	0	24	0	0	0	96	101	0	0	0	0	0	0	18	10	16	9	27	0	95	0	0	0	83	103	0	103	0	0	0	0	0	0	0
0	0	85	0	0	0	0	0	0	0	0	67	0	0	0	12	0	19	10	83	0	86	74	0	0	0	0	0	0	10	46	10	27	9	0	0	0	0	0	8	0	0	0	0	0	0	0	0	0	0
0	0	26	45	0	0	39	0	42	0	37	0	13	0	0	0	0	0	0	0	0	0	0	0	0	0	0	0	0	0	0	0	0	0	11	97	108	0	15	0	0	4	23	59	0	0	0	0	0	54
0	5	25	75	44	35	48	0	62	51	0	15	0	0	0	0	0	0	0	0	0	0	30	0	0	53	0	104	67	108	70	95	95	0	97	14	10	0	73	0	0	5	31	0	0	0	0	0	0	0
0	0	0	0	0	0	54	0	63	61	64	0	0	0	0	0	0	0	0	0	0	0	0	0	0	66	0	0	67	65	0	0	0	0	108	10	129	0	92	0	4	0	7	0	0	0	0	0	0	0
0	0	0	0	0	0	0	0	0	0	0	0	0	0	0	0	0	0	0	0	0	0	0	0	0	0	0	0	0	0	0	0	0	0	0	0	0	0	0	0	0	0	0	0	0	0	0	0	0	0
0	0	0	0	67	0	0	0	65	69	53	0	0	0	0	0	0	0	0	0	0	0	0	0	0	54	0	0	54	59	0	0	0	0	15	73	92	0	8	19	38	36	12	0	0	0	0	0	0	0
0	30	0	0	0	0	80	0	0	0	0	18	0	0	0	10	0	9	17	27	0	0	29	0	0	0	0	0	0	87	0	98	83	8	0	0	0	0	19	5	6	0	20	0	0	0	0	0	0	0
0	4	0	0	0	0	0	0	0	0	0	5	0	0	0	0	4	18	0	24	15	0	0	0	0	0	0	0	0	0	79	0	103	0	0	0	4	0	38	6	3	0	14	0	0	0	0	0	0	0
49	29	31	0	0	0	0	0	45	0	0	0	0	0	0	0	0	0	0	0	0	0	0	0	0	0	0	0	0	0	0	0	0	0	4	5	0	0	36	0	0	0	5	0	0	51	0	0	0	0
0	5	0	0	0	0	0	0	72	76	75	0	18	0	0	71	0	0	7	0	0	0	0	0	0	75	0	0	75	69	81	91	103	0	23	31	7	0	12	20	14	5	9	0	0	0	0	0	0	0
96	88	93	0	0	0	101	0	0	0	0	0	0	0	0	0	0	0	0	0	0	0	0	0	0	0	0	0	0	0	0	0	0	0	59	0	0	0	0	0	0	0	0	6	10	9	0	0	0	3
86	47	65	0	0	0	87	0	0	0	0	0	35	0	0	0	0	0	0	0	0	0	0	0	0	0	0	0	0	0	0	0	0	0	0	0	0	0	0	0	0	0	0	10	10	7	0	0	0	0
97	74	82	0	0	0	94	0	0	0	0	0	0	0	0	0	0	0	0	0	0	0	0	0	0	0	0	0	0	0	0	0	0	0	0	0	0	0	0	0	0	51	0	9	7	13	6	0	0	9
0	0	0	0	0	0	0	0	0	0	0	0	0	0	0	0	0	0	0	0	0	0	0	0	0	0	0	0	0	0	0	0	0	0	0	0	0	0	0	0	0	0	0	0	0	6	6	9	0	10
0	0	0	0	0	0	0	0	0	0	0	0	0	0	0	0	0	0	0	0	0	0	0	0	0	0	0	0	0	0	0	0	0	0	0	0	0	0	0	0	0	0	0	0	0	0	9	0	4	0
0	0	0	0	0	0	0	0	0	0	0	0	0	0	0	0	0	0	0	0	0	0	0	0	0	0	0	0	0	0	0	0	0	0	0	0	0	0	0	0	0	0	0	0	0	0	0	4	2	0
94	97	0	0	0	0	91	0	121	0	0	0	0	0	0	0	0	0	0	0	0	0	0	0	0	0	0	0	0	0	0	0	0	0	54	0	0	0	0	0	0	0	0	3	0	9	10	0	0	13
0	0	0	0	0	0	0	0	0	0	0	0	0	0	0	0	0	0	0	0	0	0	0	0	0	0	0	0	0	0	0	0	0	0	0	0	0	0	0	0	0	0	0	0	0	0	0	0	0	13
0	104	150	0	0	0	157	0	88	0	0	0	71	80	0	0	0	0	0	0	0	0	0	0	0	0	0	0	0	0	0	0	0	0	65	0	0	0	0	0	0	0	0	28	26	0	0	0	0	33
0	0	0	0	0	0	0	0	100	0	100	0	0	0	60	0	0	0	0	0	0	0	0	0	0	0	0	0	0	0	0	0	0	0	81	0	0	0	89	0	0	0	0	0	0	0	0	0	0	0
0	0	0	0	0	0	0	0	0	0	93	0	0	0	50	0	0	0	0	0	0	0	0	0	0	0	0	0	0	94	0	0	0	0	0	0	0	0	97	0	0	0	0	0	0	0	0	0	0	0
0	0	0	0	0	0	0	0	0	0	0	0	0	0	0	0	0	0	0	0	0	0	0	0	0	0	0	0	0	0	0	0	0	0	0	0	0	0	0	0	0	0	0	0	5	6	0	0	0	0
47	48	0	0	0	0	46	0	45	0	0	0	7	0	0	0	0	0	0	0	0	0	0	0	0	0	0	0	0	0	0	0	0	0	0	0	0	0	0	0	0	0	0	43	16	0	0	0	0	0
0	0	0	0	0	0	0	0	0	0	0	0	0	7	0	0	0	0	0	0	0	0	0	0	0	0	0	0	0	0	0	0	0	0	0	0	0	0	0	0	0	0	0	0	0	0	0	0	0	0
0	0	0	0	0	0	0	0	0	0	0	0	0	0	10	0	0	0	0	0	0	0	0	0	0	0	0	0	0	0	0	0	0	0	0	0	0	0	0	0	0	0	0	0	0	0	0	0	0	0
0	0	0	0	0	0	0	0	0	0	90	0	0	0	0	10	0	0	0	0	0	0	0	0	0	0	0	0	72	0	45	103	76	113	0	0	0	0	0	0	85	0	76	0	0	0	0	0	0	0
0	0	0	0	0	0	0	0	0	0	0	0	0	0	0	0	0	0	0	0	0	0	0	0	0	0	0	0	0	0	0	0	0	0	0	0	0	0	0	0	0	0	0	0	0	3	0	0	0	0
0	0	0	0	0	0	0	0	0	0	0	0	0	0	0	0	0	0	0	0	0	0	0	0	0	0	0	0	0	0	0	0	0	0	0	0	0	0	0	0	0	0	0	0	0	0	0	0	0	0
0	0	0	0	0	0	0	0	0	0	0	0	0	0	0	0	0	0	0	0	0	0	0	0	0	0	0	0	0	0	0	0	0	0	0	0	0	0	0	0	0	0	0	0	0	0	0	0	0	0
0	0	0	0	0	0	0	0	0	0	0	0	0	0	0	0	0	0	0	0	0	0	0	0	0	0	0	0	0	0	0	0	0	0	0	0	0	0	0	0	0	0	0	0	0	0	0	0	0	0
0	0	0	0	0	0	0	0	0	0	0	0	0	0	0	0	0	0	0	0	0	0	0	0	0	0	0	0	0	0	0	0	0	0	0	0	0	0	0	0	0	0	0	0	0	8	0	0	0	0
0	139	246	0	0	0	0	0	0	0	0	211	0	0	0	0	0	0	0	0	0	0	0	0	0	0	0	0	229	0	0	0	231	0	0	0	0	0	0	175	0	0	0	0	0	75	0	0	0	0
0	0	0	0	0	0	0	0	0	0	0	0	0	0	0	0	0	0	0	0	0	0	0	0	0	0	0	0	0	0	0	0	0	0	0	0	0	0	0	0	0	0	0	0	0	54	0	0	0	0
0	0	0	0	0	0	0	0	0	0	0	0	0	0	0	0	0	0	0	0	0	0	0	0	0	0	0	0	0	0	0	0	0	0	0	0	0	0	0	0	0	0	0	0	0	0	0	0	0	0
0	0	0	0	0	0	0	0	0	0	0	0	0	0	0	0	0	0	0	0	0	0	0	0	0	0	0	0	0	0	0	0	0	0	0	0	0	0	0	0	0	0	0	0	0	0	0	0	0	0
0	0	0	0	0	0	0	0	0	0	118	0	0	0	0	0	0	0	0	0	0	0	0	0	0	0	0	0	105	0	0	0	0	0	0	0	0	0	95	0	0	0	0	0	0	0	0	0	0	0
0	0	0	0	0	0	0	0	0	0	0	0	0	0	0	0	0	0	0	0	0	0	0	0	0	0	0	0	0	0	0	0	0	0	0	0	0	0	0	0	0	0	0	0	0	0	0	0	0	0
0	0	0	0	0	0	0	0	0	0	0	0	0	0	0	0	0	0	0	0	0	0	0	0	0	0	0	0	0	0	0	0	0	0	0	0	0	0	0	0	0	0	0	0	0	0	0	0	0	0
0	98	189	0	0	0	210	0	0	0	0	151	0	0	0	0	0	0	0	0	0	0	0	0	0	0	0	0	113	104	104	141	143	0	0	149	123	0	99	126	0	0	125	0	0	0	0	0	0	0
0	0	188	0	0	0	0	0	0	0	97	151	0	0	49	0	0	0	0	0	0	0	0	0	0	109	0	0	0	85	0	0	94	0	0	0	119	0	101	131	0	0	112	0	121	0	0	0	0	0
0	0	0	0	0	0	0	0	0	0	0	0	0	0	0	0	0	0	0	0	0	0	0	0	0	0	0	0	0	0	108	0	0	0	0	0	0	0	0	0	128	0	0	0	0	0	0	0	0	0
0	0	0	0	0	0	0	0	0	0	0	0	0	0	0	0	0	0	0	0	0	0	0	0	0	0	0	0	141	111	0	157	141	0	0	0	0	0	0	0	0	0	0	0	0	139	0	0	0	0
0	0	0	0	0	0	0	0	0	0	0	0	0	0	0	0	0	0	0	0	0	0	0	0	0	0	0	0	123	78	108	151	129	0	0	0	0	0	0	0	140	0	0	0	0	0	0	0	0	0
0	0	184	0	0	0	0	0	0	0	0	145	0	0	0	0	0	0	0	0	0	0	0	0	0	0	0	0	143	73	0	0	82	70	0	161	0	0	0	0	0	0	0	0	0	134	0	0	0	0
0	0	0	0	0	0	0	0	0	0	0	0	0	0	0	0	0	0	0	0	0	0	0	0	0	0	0	0	0	0	0	0	0	0	0	0	0	0	0	0	0	0	0	34	32	30	44	0	0	43
0	0	0	0	0	0	0	0	0	0	0	0	0	0	0	0	0	0	0	0	0	0	0	0	0	0	0	0	0	0	0	0	0	0	0	0	0	0	0	0	0	0	0	0	0	21	0	0	0	0
0	0	0	0	0	0	0	0	0	0	0	0	0	0	0	0	0	0	0	0	0	0	0	0	0	0	0	0	0	0	0	0	0	0	0	0	0	0	0	0	0	0	0	0	0	72	0	0	0	0
0	0	0	0	0	0	0	0	0	0	0	0	0	0	0	0	0	0	0	0	0	0	0	0	0	0	0	0	0	0	0	0	0	0	0	0	0	0	0	0	0	0	0	0	0	0	0	0	0	0
0	17	0	0	0	0	0	0	0	0	0	0	0	0	0	0	0	54	0	0	0	0	0	0	0	0	0	0	0	40	0	0	63	37	0	0	0	0	25	20	0	0	148	0	0	0	0	0	0	0
0	84	203	0	0	0	231	0	0	0	0	167	0	0	0	0	0	0	0	0	0	0	0	0	0	0	0	0	0	68	0	0	71	0	0	173	0	0	103	135	0	0	0	0	0	81	0	0	0	0
0	0	0	0	0	0	0	0	0	0	0	0	0	0	0	0	0	0	0	0	0	0	0	0	0	0	0	0	0	0	0	0	0	0	0	0	0	0	0	0	0	0	0	0	0	28	0	0	0	0
0	0	0	0	0	0	0	0	0	0	0	0	0	0	0	0	0	0	0	0	0	0	0	0	0	0	0	0	0	0	0	0	0	0	0	0	0	0	0	0	0	0	0	0	17	36	0	0	0	0
0	0	0	0	0	0	240	0	0	0	0	182	0	0	0	0	0	0	0	0	0	0	0	0	0	0	0	0	137	124	0	0	0	0	0	181	0	0	96	62	55	14	63	0	0	53	0	0	0	0
[truncated: 36 more columns]
