# Supplementary material for: Analyzing the effects of free water modeling by deep learning on diffusion MRI structural connectivity estimates in glioma patients
Source: PLoS One. 2020 Sep 25;15(9):e0239475. doi: 10.1371/journal.pone.0239475 (PMC7518620; doi:10.1371/journal.pone.0239475)
Supplement: S1 File — All utilized connectivity and length matrices as comma-separated csv files, and the free-water maps as nifti files. (ZIP) [file pone.0239475.s003.zip › S3/CMs/patients/det_boundary/vp19/cm_original.csv]

4	2	2	0	0	0	5	0	0	0	0	0	4	0	0	0	0	0	0	0	0	0	0	0	0	0	0	0	0	0	0	1	3	0	0	0	0	0	0	0	0	2	0	40	14	8	0	0	0	8
2	76	20	0	0	0	0	0	34	0	0	10	81	0	0	0	0	0	0	0	0	0	0	0	0	0	0	0	0	0	0	0	0	0	0	1	0	0	0	2	3	18	4	1	71	2	0	0	0	2
2	20	158	10	9	0	30	0	0	0	0	68	5	0	0	0	0	14	0	0	0	0	4	0	0	0	0	0	0	9	0	6	15	4	7	36	0	0	0	0	0	47	0	17	50	20	0	0	0	0
0	0	10	4	12	0	15	0	8	0	0	4	0	0	0	0	0	0	0	0	0	0	0	0	0	0	0	0	0	0	0	0	0	0	1	1	0	0	0	0	0	0	0	0	0	0	0	0	0	0
0	0	9	12	62	1	19	0	0	0	0	7	0	0	0	0	0	0	0	0	0	0	0	0	0	0	0	0	0	0	0	0	0	0	0	122	0	0	3	0	0	0	0	0	0	0	0	0	0	0
0	0	0	0	1	26	5	64	35	8	0	14	0	0	0	0	0	4	0	53	0	3	0	0	0	0	0	2	0	0	0	0	0	0	0	12	0	0	0	0	0	0	0	0	0	0	0	0	0	0
5	0	30	15	19	5	161	49	53	0	0	17	2	0	0	0	0	1	0	0	0	0	0	0	0	0	0	0	0	4	0	31	31	0	18	87	9	0	0	9	0	0	0	11	13	11	0	0	0	40
0	0	0	0	0	64	49	48	176	33	0	0	0	0	0	0	0	1	0	0	0	0	0	0	0	2	0	7	0	0	0	0	0	0	0	0	0	0	0	0	0	0	0	0	0	0	0	0	0	0
0	34	0	8	0	35	53	176	331	10	0	0	58	111	156	84	0	0	0	0	0	0	0	0	0	0	0	0	0	52	0	0	0	0	54	106	113	0	57	0	0	5	7	0	0	0	0	0	0	22
0	0	0	0	0	8	0	33	10	114	0	38	0	0	0	0	0	4	0	108	0	10	4	0	0	44	0	57	0	0	0	0	0	0	0	83	66	0	1	0	0	0	6	0	0	0	0	0	0	0
0	0	0	0	0	0	0	0	0	0	24	0	0	0	3	0	0	0	0	0	0	0	0	0	0	0	0	0	0	5	0	0	0	0	66	0	43	0	65	0	0	0	31	0	0	0	0	0	0	0
0	10	68	4	7	14	17	0	0	38	0	84	0	0	0	0	3	13	0	1	48	8	111	0	0	20	1	3	16	1	0	26	16	5	0	55	0	0	0	10	1	0	0	0	0	0	0	0	0	0
4	81	5	0	0	0	2	0	58	0	0	0	18	22	0	0	0	0	0	0	0	0	0	0	0	0	0	0	0	0	0	0	0	0	5	0	0	0	0	0	0	0	1	0	7	0	0	0	0	0
0	0	0	0	0	0	0	0	111	0	0	0	22	16	57	7	0	0	0	0	0	0	0	0	0	0	0	0	0	112	0	0	0	0	0	0	0	0	0	0	0	0	0	0	0	0	0	0	0	0
0	0	0	0	0	0	0	0	156	0	3	0	0	57	63	38	0	0	0	0	0	0	0	0	0	0	0	0	0	23	0	0	0	0	0	0	0	0	0	0	0	0	0	0	0	0	0	0	0	0
0	0	0	0	0	0	0	0	84	0	0	0	0	7	38	77	0	0	0	0	0	0	0	0	0	0	0	0	1	79	26	0	30	6	0	0	0	0	0	1	0	0	10	0	0	0	0	0	0	0
0	0	0	0	0	0	0	0	0	0	0	3	0	0	0	0	8	7	40	0	0	0	0	0	0	0	0	0	0	0	0	0	0	0	0	0	0	0	0	0	15	0	0	0	0	0	0	0	0	0
0	0	14	0	0	4	1	1	0	4	0	13	0	0	0	0	7	292	21	155	1	62	57	0	0	0	0	1	0	0	0	56	4	14	0	0	0	0	0	3	16	0	0	0	0	0	0	0	0	0
0	0	0	0	0	0	0	0	0	0	0	0	0	0	0	0	40	21	20	28	0	0	0	0	0	0	0	0	0	0	0	0	0	50	0	0	0	0	0	26	0	0	2	0	0	0	0	0	0	0
0	0	0	0	0	53	0	0	0	108	0	1	0	0	0	0	0	155	28	139	0	8	5	0	1	5	17	3	1	0	0	30	0	1	0	0	0	0	0	58	28	0	0	0	0	0	0	0	0	0
0	0	0	0	0	0	0	0	0	0	0	48	0	0	0	0	0	1	0	0	8	0	0	0	0	0	0	0	0	0	0	0	0	0	0	0	0	0	0	0	19	0	0	0	0	0	0	0	0	0
0	0	0	0	0	3	0	0	0	10	0	8	0	0	0	0	0	62	0	8	0	30	12	0	31	0	78	2	5	0	0	51	9	5	0	0	0	0	0	0	0	0	0	0	0	0	0	0	0	0
0	0	4	0	0	0	0	0	0	4	0	111	0	0	0	0	0	57	0	5	0	12	55	14	8	0	40	5	21	0	0	28	11	6	0	1	0	0	0	1	0	0	0	0	0	0	0	0	0	0
0	0	0	0	0	0	0	0	0	0	0	0	0	0	0	0	0	0	0	0	0	0	14	17	0	0	0	0	2	0	0	0	0	0	0	0	0	0	0	0	0	0	0	0	0	0	0	0	0	0
0	0	0	0	0	0	0	0	0	0	0	0	0	0	0	0	0	0	0	1	0	31	8	0	17	0	5	11	0	0	0	1	0	0	0	0	0	0	0	0	0	0	0	0	0	0	0	0	0	0
0	0	0	0	0	0	0	2	0	44	0	20	0	0	0	0	0	0	0	5	0	0	0	0	0	120	5	27	13	0	0	1	0	0	0	67	2	0	4	0	0	0	3	0	0	0	0	0	0	0
0	0	0	0	0	0	0	0	0	0	0	1	0	0	0	0	0	0	0	17	0	78	40	0	5	5	50	12	72	0	0	0	0	0	0	0	0	0	0	0	0	0	0	0	0	0	0	0	0	0
0	0	0	0	0	2	0	7	0	57	0	3	0	0	0	0	0	1	0	3	0	2	5	0	11	27	12	61	197	0	0	25	0	0	0	1	0	0	0	0	0	0	0	0	0	0	0	0	0	0
0	0	0	0	0	0	0	0	0	0	0	16	0	0	0	1	0	0	0	1	0	5	21	2	0	13	72	197	101	20	3	0	0	0	0	52	8	0	37	0	0	0	19	0	0	0	0	0	0	0
0	0	9	0	0	0	4	0	52	0	5	1	0	112	23	79	0	0	0	0	0	0	0	0	0	0	0	0	20	97	13	0	43	5	0	5	1	0	4	10	0	0	4	0	0	0	0	0	0	0
0	0	0	0	0	0	0	0	0	0	0	0	0	0	0	26	0	0	0	0	0	0	0	0	0	0	0	0	3	13	44	0	82	20	0	4	0	0	0	0	6	0	12	0	0	0	0	0	0	0
1	0	6	0	0	0	31	0	0	0	0	26	0	0	0	0	0	56	0	30	0	51	28	0	1	1	0	25	0	0	0	442	20	10	0	13	0	0	0	2	0	0	10	0	0	0	0	0	0	0
3	0	15	0	0	0	31	0	0	0	0	16	0	0	0	30	0	4	0	0	0	9	11	0	0	0	0	0	0	43	82	20	34	108	0	25	0	0	0	7	1	0	2	0	0	0	0	0	0	0
0	0	4	0	0	0	0	0	0	0	0	5	0	0	0	6	0	14	50	1	0	5	6	0	0	0	0	0	0	5	20	10	108	182	0	0	0	0	0	14	0	0	0	0	0	0	0	0	0	0
0	0	7	1	0	0	18	0	54	0	66	0	5	0	0	0	0	0	0	0	0	0	0	0	0	0	0	0	0	0	0	0	0	0	27	9	1	0	57	0	0	1	18	1	0	0	0	0	0	1
0	1	36	1	122	12	87	0	106	83	0	55	0	0	0	0	0	0	0	0	0	0	1	0	0	67	0	1	52	5	4	13	25	0	9	35	6	0	6	0	0	2	9	0	0	0	0	0	0	0
0	0	0	0	0	0	9	0	113	66	43	0	0	0	0	0	0	0	0	0	0	0	0	0	0	2	0	0	8	1	0	0	0	0	1	6	11	0	6	0	3	0	14	0	0	0	0	0	0	0
0	0	0	0	0	0	0	0	0	0	0	0	0	0	0	0	0	0	0	0	0	0	0	0	0	0	0	0	0	0	0	0	0	0	0	0	0	0	0	0	0	0	0	0	0	0	0	0	0	0
0	0	0	0	3	0	0	0	57	1	65	0	0	0	0	0	0	0	0	0	0	0	0	0	0	4	0	0	37	4	0	0	0	0	57	6	6	0	30	41	2	17	48	0	0	0	0	0	0	0
0	2	0	0	0	0	9	0	0	0	0	10	0	0	0	1	0	3	26	58	0	0	1	0	0	0	0	0	0	10	0	2	7	14	0	0	0	0	41	14	2	0	15	0	0	0	0	0	0	0
0	3	0	0	0	0	0	0	0	0	0	1	0	0	0	0	15	16	0	28	19	0	0	0	0	0	0	0	0	0	6	0	1	0	0	0	3	0	2	2	11	0	22	0	0	0	0	0	0	0
2	18	47	0	0	0	0	0	5	0	0	0	0	0	0	0	0	0	0	0	0	0	0	0	0	0	0	0	0	0	0	0	0	0	1	2	0	0	17	0	0	0	7	0	0	1	0	0	0	0
0	4	0	0	0	0	0	0	7	6	31	0	1	0	0	10	0	0	2	0	0	0	0	0	0	3	0	0	19	4	12	10	2	0	18	9	14	0	48	15	22	7	22	0	0	0	0	0	0	0
40	1	17	0	0	0	11	0	0	0	0	0	0	0	0	0	0	0	0	0	0	0	0	0	0	0	0	0	0	0	0	0	0	0	1	0	0	0	0	0	0	0	0	11	13	15	0	0	0	7
14	71	50	0	0	0	13	0	0	0	0	0	7	0	0	0	0	0	0	0	0	0	0	0	0	0	0	0	0	0	0	0	0	0	0	0	0	0	0	0	0	0	0	13	142	28	0	0	0	0
8	2	20	0	0	0	11	0	0	0	0	0	0	0	0	0	0	0	0	0	0	0	0	0	0	0	0	0	0	0	0	0	0	0	0	0	0	0	0	0	0	1	0	15	28	270	15	0	0	26
0	0	0	0	0	0	0	0	0	0	0	0	0	0	0	0	0	0	0	0	0	0	0	0	0	0	0	0	0	0	0	0	0	0	0	0	0	0	0	0	0	0	0	0	0	15	124	4	0	12
0	0	0	0	0	0	0	0	0	0	0	0	0	0	0	0	0	0	0	0	0	0	0	0	0	0	0	0	0	0	0	0	0	0	0	0	0	0	0	0	0	0	0	0	0	0	4	0	7	0
0	0	0	0	0	0	0	0	0	0	0	0	0	0	0	0	0	0	0	0	0	0	0	0	0	0	0	0	0	0	0	0	0	0	0	0	0	0	0	0	0	0	0	0	0	0	0	7	1	0
8	2	0	0	0	0	40	0	22	0	0	0	0	0	0	0	0	0	0	0	0	0	0	0	0	0	0	0	0	0	0	0	0	0	1	0	0	0	0	0	0	0	0	7	0	26	12	0	0	836
0	0	0	0	0	0	0	0	0	0	0	0	0	0	0	0	0	0	0	0	0	0	0	0	0	0	0	0	0	0	0	0	0	0	0	0	0	0	0	0	0	0	0	0	0	0	0	0	0	36
0	9	7	0	0	0	4	0	139	0	0	0	4	2	0	0	0	0	0	0	0	0	0	0	0	0	0	0	0	0	0	0	0	0	1	0	0	0	0	0	0	0	0	25	107	0	0	0	0	96
0	0	0	0	0	0	0	0	29	0	38	0	0	0	1	0	0	0	0	0	0	0	0	0	0	0	0	0	0	0	0	0	0	0	15	0	0	0	16	0	0	0	0	0	0	0	0	0	0	0
0	0	0	0	0	0	0	0	0	0	55	0	0	0	1	0	0	0	0	0	0	0	0	0	0	0	0	0	0	1	0	0	0	0	0	0	0	0	32	0	0	0	0	0	0	0	0	0	0	0
0	0	0	0	0	0	0	0	0	0	0	0	0	0	0	0	0	0	0	0	0	0	0	0	0	0	0	0	0	0	0	0	0	0	0	0	0	0	0	0	0	0	0	0	6	42	0	0	0	0
20	16	0	0	0	0	13	0	28	0	0	0	12	0	0	0	0	0	0	0	0	0	0	0	0	0	0	0	0	0	0	0	0	0	0	0	0	0	0	0	0	0	0	6	29	0	0	0	0	0
0	0	0	0	0	0	0	0	0	0	0	0	0	9	0	0	0	0	0	0	0	0	0	0	0	0	0	0	0	0	0	0	0	0	0	0	0	0	0	0	0	0	0	0	0	0	0	0	0	0
0	0	0	0	0	0	0	0	0	0	0	0	0	0	2	0	0	0	0	0	0	0	0	0	0	0	0	0	0	0	0	0	0	0	0	0	0	0	0	0	0	0	0	0	0	0	0	0	0	0
0	0	0	0	0	0	0	0	0	0	1	0	0	0	0	65	0	0	0	0	0	0	0	0	0	0	0	0	8	0	11	1	33	1	0	0	0	0	0	0	1	0	10	0	0	0	0	0	0	0
0	0	0	0	0	0	0	0	0	0	0	0	0	0	0	0	0	0	0	0	0	0	0	0	0	0	0	0	0	0	0	0	0	0	0	0	0	0	0	0	0	0	0	0	0	1	0	0	0	0
0	0	0	0	0	0	0	0	0	0	0	0	0	0	0	0	0	0	0	0	0	0	0	0	0	0	0	0	0	0	0	0	0	0	0	0	0	0	0	0	0	0	0	0	0	0	0	0	0	0
0	0	0	0	0	0	0	0	0	0	0	0	0	0	0	0	0	0	0	0	0	0	0	0	0	0	0	0	0	0	0	0	0	0	0	0	0	0	0	0	0	0	0	0	0	0	0	0	0	0
0	0	0	0	0	0	0	0	0	0	0	0	0	0	0	0	0	0	0	0	0	0	0	0	0	0	0	0	0	0	0	0	0	0	0	0	0	0	0	0	0	0	0	0	0	0	0	0	0	0
0	0	0	0	0	0	0	0	0	0	0	0	0	0	0	0	0	0	0	0	0	0	0	0	0	0	0	0	0	0	0	0	0	0	0	0	0	0	0	0	0	0	0	0	0	1	0	0	0	0
0	1	1	0	0	0	0	0	0	0	0	2	0	0	0	0	0	0	0	0	0	0	0	0	0	0	0	0	1	0	0	0	3	0	0	0	0	0	0	2	0	0	0	0	0	3	0	0	0	0
0	0	0	0	0	0	0	0	0	0	0	0	0	0	0	0	0	0	0	0	0	0	0	0	0	0	0	0	0	0	0	0	0	0	0	0	0	0	0	0	0	0	0	0	0	13	0	0	0	0
0	0	0	0	0	0	0	0	0	0	0	0	0	0	0	0	0	0	0	0	0	0	0	0	0	0	0	0	0	0	0	0	0	0	0	0	0	0	0	0	0	0	0	0	0	0	0	0	0	0
0	0	0	0	0	0	0	0	0	0	0	0	0	0	0	0	0	0	0	0	0	0	0	0	0	0	0	0	0	0	0	0	0	0	0	0	0	0	0	0	0	0	0	0	0	0	0	0	0	0
0	0	0	0	0	0	0	0	0	0	2	0	0	0	0	0	0	0	0	0	0	0	0	0	0	0	0	0	2	0	0	0	0	0	0	0	0	0	7	0	0	0	0	0	0	0	0	0	0	0
0	0	0	0	0	0	0	0	0	0	0	0	0	0	0	0	0	0	0	0	0	0	0	0	0	0	0	0	0	0	0	0	0	0	0	0	0	0	0	0	0	0	0	0	0	0	0	0	0	0
0	0	0	0	0	0	0	0	0	0	0	0	0	0	0	0	0	0	0	0	0	0	0	0	0	0	0	0	0	0	0	0	0	0	0	0	0	0	0	0	0	0	0	0	0	0	0	0	0	0
0	2	11	0	0	0	16	0	0	0	0	9	0	0	0	0	0	0	0	0	0	0	0	0	0	0	0	0	19	16	7	1	1	0	0	8	1	0	40	27	0	0	85	0	0	0	0	0	0	0
0	0	6	0	0	0	0	0	0	0	4	2	0	0	2	0	0	0	0	0	0	0	0	0	0	3	0	0	0	58	0	0	15	0	0	0	2	0	9	6	0	0	4	0	9	0	0	0	0	0
0	0	0	0	0	0	0	0	0	0	0	0	0	0	0	0	0	0	0	0	0	0	0	0	0	0	0	0	0	0	1	0	0	0	0	0	0	0	0	0	2	0	0	0	0	0	0	0	0	0
0	0	0	0	0	0	0	0	0	0	0	0	0	0	0	0	0	0	0	0	0	0	0	0	0	0	0	0	7	4	0	31	36	0	0	0	0	0	0	0	0	0	0	0	0	7	0	0	0	0
0	0	0	0	0	0	0	0	0	0	0	0	0	0	0	0	0	0	0	0	0	0	0	0	0	0	0	0	19	15	8	6	95	0	0	0	0	0	0	0	1	0	0	0	0	0	0	0	0	0
0	0	2	0	0	0	0	0	0	0	0	2	0	0	0	0	0	0	0	0	0	0	0	0	0	0	0	0	5	19	0	0	60	5	0	1	0	0	0	0	0	0	0	0	0	8	0	0	0	0
0	0	0	0	0	0	0	0	0	0	0	0	0	0	0	0	0	0	0	0	0	0	0	0	0	0	0	0	0	0	0	0	0	0	0	0	0	0	0	0	0	0	0	1	12	79	41	0	0	91
0	0	0	0	0	0	0	0	0	0	0	0	0	0	0	0	0	0	0	0	0	0	0	0	0	0	0	0	0	0	0	0	0	0	0	0	0	0	0	0	0	0	0	0	0	115	0	0	0	0
0	0	0	0	0	0	0	0	0	0	0	0	0	0	0	0	0	0	0	0	0	0	0	0	0	0	0	0	0	0	0	0	0	0	0	0	0	0	0	0	0	0	0	0	0	11	0	0	0	0
0	0	0	0	0	0	0	0	0	0	0	0	0	0	0	0	0	0	0	0	0	0	0	0	0	0	0	0	0	0	0	0	0	0	0	0	0	0	0	0	0	0	0	0	0	0	0	0	0	0
0	1	0	0	0	0	0	0	0	0	0	0	0	0	0	0	0	2	0	0	0	0	0	0	0	0	0	0	0	9	0	0	12	13	0	0	0	0	14	6	0	0	1	0	0	0	0	0	0	0
0	2	14	0	0	0	4	0	0	0	0	26	0	0	0	0	0	0	0	0	0	0	0	0	0	0	0	0	0	17	0	0	3	0	0	4	0	0	4	3	0	0	0	0	0	2	0	0	0	0
0	0	0	0	0	0	0	0	0	0	0	0	0	0	0	0	0	0	0	0	0	0	0	0	0	0	0	0	0	0	0	0	0	0	0	0	0	0	0	0	0	0	0	0	0	21	0	0	0	0
0	0	0	0	0	0	0	0	0	0	0	0	0	0	0	0	0	0	0	0	0	0	0	0	0	0	0	0	0	0	0	0	0	0	0	0	0	0	0	0	0	0	0	0	26	48	0	0	0	0
0	0	0	0	0	0	2	0	0	0	0	3	0	0	0	0	0	0	0	0	0	0	0	0	0	0	0	0	8	14	0	0	0	0	0	4	0	0	3	30	5	1	11	0	0	47	0	0	0	0
[truncated: 36 more columns]
