# Supplementary material for: Analyzing the effects of free water modeling by deep learning on diffusion MRI structural connectivity estimates in glioma patients
Source: PLoS One. 2020 Sep 25;15(9):e0239475. doi: 10.1371/journal.pone.0239475 (PMC7518620; doi:10.1371/journal.pone.0239475)
Supplement: S1 File — All utilized connectivity and length matrices as comma-separated csv files, and the free-water maps as nifti files. (ZIP) [file pone.0239475.s003.zip › S3/CMs/patients/det_boundary/vp19/fiberlengthmatrix_fwm.csv]

3	4	32	0	0	0	5	0	14	0	0	0	38	0	0	0	0	0	0	0	0	0	0	0	0	0	0	0	0	0	0	153	0	0	0	0	0	0	0	0	0	48	0	96	87	97	0	0	0	94
4	10	12	0	0	0	0	0	30	0	0	5	25	0	0	0	0	0	0	0	0	0	0	0	0	0	0	0	0	0	0	0	0	0	0	5	0	0	0	30	5	29	6	87	42	74	0	0	0	97
32	12	12	6	18	0	20	0	0	0	0	25	41	0	0	0	0	98	0	0	4	0	47	0	0	0	0	0	0	145	0	116	130	107	26	25	0	0	0	0	8	31	0	93	65	82	0	0	0	0
0	0	6	3	12	0	23	0	49	0	0	42	0	0	0	0	0	0	0	0	0	0	0	0	0	0	0	0	0	0	0	0	0	0	0	75	0	0	0	0	0	0	0	0	0	0	0	0	0	0
0	0	18	12	9	5	16	0	0	0	0	24	0	0	0	0	0	0	0	0	0	0	0	0	0	0	0	0	0	0	0	0	0	0	0	45	0	0	67	0	0	0	0	0	0	0	0	0	0	0
0	0	0	0	5	5	41	30	68	14	0	11	0	0	0	0	0	113	0	105	0	109	0	0	0	0	0	121	0	0	0	0	0	0	0	35	0	0	0	0	0	0	0	0	0	0	0	0	0	0
5	0	20	23	16	41	17	33	18	0	0	54	46	0	0	0	0	0	0	0	0	0	0	0	0	0	0	0	0	167	0	145	158	0	40	46	54	0	0	79	0	0	0	100	86	93	0	0	0	91
0	0	0	0	0	30	33	17	32	36	0	0	0	0	0	0	0	105	0	0	0	0	0	0	0	64	0	97	0	0	0	0	0	0	0	0	0	0	0	0	0	0	0	0	0	0	0	0	0	0
14	30	0	49	0	68	18	32	13	31	0	0	26	63	61	69	0	0	0	0	0	0	0	0	0	0	0	0	0	73	0	153	173	0	43	66	63	0	66	0	0	45	72	0	0	0	0	0	0	109
0	0	0	0	0	14	0	36	31	9	0	29	0	0	0	0	0	108	0	99	0	110	53	0	0	26	66	91	0	0	0	0	0	0	0	53	61	0	63	0	0	0	76	0	0	0	0	0	0	0
0	0	0	0	0	0	0	0	0	0	5	0	0	0	11	0	0	0	0	0	0	0	0	0	0	3	0	0	0	38	0	0	0	0	37	0	66	0	53	0	0	0	75	0	0	0	0	0	0	0
0	5	25	42	24	11	54	0	0	29	0	8	0	0	0	0	3	77	0	98	14	43	27	0	0	49	14	108	79	134	0	86	106	79	0	14	0	0	64	18	4	0	0	0	0	0	0	0	0	0
38	25	41	0	0	0	46	0	26	0	0	0	6	40	0	0	0	0	0	0	0	0	0	0	0	0	0	0	0	0	0	0	0	0	14	0	0	0	0	0	0	0	18	63	27	0	0	0	0	0
0	0	0	0	0	0	0	0	63	0	0	0	40	5	23	72	0	0	0	0	0	0	0	0	0	0	0	0	0	75	0	0	0	0	0	0	0	0	0	0	0	0	0	0	0	0	0	0	0	0
0	0	0	0	0	0	0	0	61	0	11	0	0	23	8	19	0	0	0	0	0	0	0	0	0	0	0	0	0	31	0	0	0	0	0	0	0	0	0	0	0	0	0	0	0	0	0	0	0	0
0	0	0	0	0	0	0	0	69	0	0	0	0	72	19	19	0	0	0	0	0	0	0	0	0	0	0	0	57	27	29	0	52	9	0	0	0	0	0	15	0	0	70	0	0	0	0	0	0	0
0	0	0	0	0	0	0	0	0	0	0	3	0	0	0	0	3	6	9	0	0	0	0	0	0	0	0	0	0	0	0	0	0	0	0	0	0	0	0	14	4	0	0	0	0	0	0	0	0	0
0	0	98	0	0	113	0	105	0	108	0	77	0	0	0	0	6	13	11	45	12	75	76	0	0	79	0	50	0	0	0	22	24	23	0	0	0	0	0	21	18	0	0	0	0	0	0	0	0	0
0	0	0	0	0	0	0	0	0	0	0	0	0	0	0	0	9	11	5	46	0	0	0	0	0	0	0	0	0	0	0	0	0	10	0	0	0	0	0	15	0	0	0	0	0	0	0	0	0	0
0	0	0	0	0	105	0	0	0	99	0	98	0	0	0	0	0	45	46	10	0	8	30	0	29	80	57	0	0	0	0	87	0	83	0	0	0	0	0	27	22	0	0	0	0	0	0	0	0	0
0	0	4	0	0	0	0	0	0	0	0	14	0	0	0	0	0	12	0	0	3	0	0	0	0	0	0	0	0	0	0	0	0	0	0	0	0	0	0	0	14	0	0	0	0	0	0	0	0	0
0	0	0	0	0	109	0	0	0	110	0	43	0	0	0	0	0	75	0	8	0	6	17	0	21	0	55	58	79	0	0	92	97	85	0	0	0	0	0	0	0	0	0	0	0	0	0	0	0	0
0	0	47	0	0	0	0	0	0	53	0	27	0	0	0	0	0	76	0	30	0	17	11	17	13	0	32	85	85	123	0	98	93	70	0	30	0	0	0	0	0	0	0	0	0	0	0	0	0	0
0	0	0	0	0	0	0	0	0	0	0	0	0	0	0	0	0	0	0	0	0	0	17	6	0	0	0	76	66	0	0	0	0	0	0	0	0	0	0	0	0	0	0	0	0	0	0	0	0	0
0	0	0	0	0	0	0	0	0	0	0	0	0	0	0	0	0	0	0	29	0	21	13	0	7	0	23	16	0	0	0	119	0	0	0	0	0	0	0	0	0	0	0	0	0	0	0	0	0	0
0	0	0	0	0	0	0	64	0	26	3	49	0	0	0	0	0	79	0	80	0	0	0	0	0	8	14	71	22	0	0	72	0	0	0	56	67	0	55	0	0	0	75	0	0	0	0	0	0	0
0	0	0	0	0	0	0	0	0	66	0	14	0	0	0	0	0	0	0	57	0	55	32	0	23	14	9	11	31	0	0	0	0	0	0	0	0	0	0	0	0	0	0	0	0	0	0	0	0	0
0	0	0	0	0	121	0	97	0	91	0	108	0	0	0	0	0	50	0	0	0	58	85	76	16	71	11	8	43	0	0	26	0	0	0	109	0	0	0	0	0	0	0	0	0	0	0	0	0	0
0	0	0	0	0	0	0	0	0	0	0	79	0	0	0	57	0	0	0	0	0	79	85	66	0	22	31	43	13	10	4	0	18	0	0	67	68	0	54	0	88	0	77	0	0	0	0	0	0	0
0	0	145	0	0	0	167	0	73	0	38	134	0	75	31	27	0	0	0	0	0	0	123	0	0	0	0	0	10	10	8	0	18	10	0	102	65	0	59	92	0	0	69	0	0	0	0	0	0	0
0	0	0	0	0	0	0	0	0	0	0	0	0	0	0	29	0	0	0	0	0	0	0	0	0	0	0	0	4	8	10	0	10	46	0	70	0	0	0	0	81	0	71	0	0	0	0	0	0	0
153	0	116	0	0	0	145	0	153	0	0	86	0	0	0	0	0	22	0	87	0	92	98	0	119	72	0	26	0	0	0	16	14	10	0	94	0	0	0	98	97	0	91	0	0	0	0	0	0	0
0	0	130	0	0	0	158	0	173	0	0	106	0	0	0	52	0	24	0	0	0	97	93	0	0	0	0	0	18	18	10	14	8	25	0	97	0	0	0	83	96	0	85	0	0	0	0	0	0	0
0	0	107	0	0	0	0	0	0	0	0	79	0	0	0	9	0	23	10	83	0	85	70	0	0	0	0	0	0	10	46	10	25	8	0	0	0	0	0	9	0	0	0	0	0	0	0	0	0	0
0	0	26	0	0	0	40	0	43	0	37	0	14	0	0	0	0	0	0	0	0	0	0	0	0	0	0	0	0	0	0	0	0	0	23	97	109	0	15	0	0	4	16	59	0	0	0	0	0	55
0	5	25	75	45	35	46	0	66	53	0	14	0	0	0	0	0	0	0	0	0	0	30	0	0	56	0	109	67	102	70	94	97	0	97	12	26	0	79	0	0	5	20	0	0	0	0	0	0	0
0	0	0	0	0	0	54	0	63	61	66	0	0	0	0	0	0	0	0	0	0	0	0	0	0	67	0	0	68	65	0	0	0	0	109	26	129	0	79	0	4	0	7	0	0	0	0	0	0	0
0	0	0	0	0	0	0	0	0	0	0	0	0	0	0	0	0	0	0	0	0	0	0	0	0	0	0	0	0	0	0	0	0	0	0	0	0	0	0	0	0	0	0	0	0	0	0	0	0	0
0	0	0	0	67	0	0	0	66	63	53	64	0	0	0	0	0	0	0	0	0	0	0	0	0	55	0	0	54	59	0	0	0	0	15	79	79	0	13	21	38	37	14	0	0	0	0	0	0	0
0	30	0	0	0	0	79	0	0	0	0	18	0	0	0	15	14	21	15	27	0	0	0	0	0	0	0	0	0	92	0	98	83	9	0	0	0	0	21	7	6	0	31	0	0	0	0	0	0	0
0	5	8	0	0	0	0	0	0	0	0	4	0	0	0	0	4	18	0	22	14	0	0	0	0	0	0	0	88	0	81	97	96	0	0	0	4	0	38	6	4	0	9	0	0	0	0	0	0	0
48	29	31	0	0	0	0	0	45	0	0	0	0	0	0	0	0	0	0	0	0	0	0	0	0	0	0	0	0	0	0	0	0	0	4	5	0	0	37	0	0	0	6	0	0	0	0	0	0	0
0	6	0	0	0	0	0	0	72	76	75	0	18	0	0	70	0	0	0	0	0	0	0	0	0	75	0	0	77	69	71	91	85	0	16	20	7	0	14	31	9	6	11	0	0	0	0	0	0	0
96	87	93	0	0	0	100	0	0	0	0	0	63	0	0	0	0	0	0	0	0	0	0	0	0	0	0	0	0	0	0	0	0	0	59	0	0	0	0	0	0	0	0	5	9	9	0	0	0	4
87	42	65	0	0	0	86	0	0	0	0	0	27	0	0	0	0	0	0	0	0	0	0	0	0	0	0	0	0	0	0	0	0	0	0	0	0	0	0	0	0	0	0	9	9	7	0	0	0	0
97	74	82	0	0	0	93	0	0	0	0	0	0	0	0	0	0	0	0	0	0	0	0	0	0	0	0	0	0	0	0	0	0	0	0	0	0	0	0	0	0	0	0	9	7	13	6	0	0	9
0	0	0	0	0	0	0	0	0	0	0	0	0	0	0	0	0	0	0	0	0	0	0	0	0	0	0	0	0	0	0	0	0	0	0	0	0	0	0	0	0	0	0	0	0	6	6	6	0	11
0	0	0	0	0	0	0	0	0	0	0	0	0	0	0	0	0	0	0	0	0	0	0	0	0	0	0	0	0	0	0	0	0	0	0	0	0	0	0	0	0	0	0	0	0	0	6	3	4	3
0	0	0	0	0	0	0	0	0	0	0	0	0	0	0	0	0	0	0	0	0	0	0	0	0	0	0	0	0	0	0	0	0	0	0	0	0	0	0	0	0	0	0	0	0	0	0	4	7	6
94	97	0	0	0	0	91	0	109	0	0	0	0	0	0	0	0	0	0	0	0	0	0	0	0	0	0	0	0	0	0	0	0	0	55	0	0	0	0	0	0	0	0	4	0	9	11	3	6	11
0	0	0	0	0	0	0	0	0	0	0	0	0	0	0	0	0	0	0	0	0	0	0	0	0	0	0	0	0	0	0	0	0	0	0	0	0	0	0	0	0	0	0	0	0	0	0	0	0	11
0	90	137	0	0	0	115	0	89	0	0	0	82	65	8	0	0	0	0	0	0	0	0	0	0	0	0	0	0	0	0	0	0	0	65	0	0	0	0	0	0	0	0	14	24	17	0	0	0	28
0	0	0	0	0	0	0	0	101	0	98	0	0	0	0	0	0	0	0	0	0	0	0	0	0	0	0	0	0	0	0	0	0	0	81	0	0	0	88	0	0	0	0	0	0	0	0	0	3	0
0	0	0	0	0	0	0	0	0	0	93	0	0	0	0	0	0	0	0	0	0	0	0	0	0	0	0	0	0	103	0	0	0	0	94	0	0	0	97	0	0	0	0	0	0	0	0	0	0	0
0	0	0	0	0	0	0	0	0	0	0	0	0	0	0	0	0	0	0	0	0	0	0	0	0	0	0	0	0	0	0	0	0	0	0	0	0	0	0	0	0	0	7	0	5	11	4	0	0	0
47	48	0	0	0	0	46	0	45	0	0	0	7	20	0	0	0	0	0	0	0	0	0	0	0	0	0	0	0	0	0	0	0	0	0	0	0	0	0	0	0	0	0	42	16	0	0	0	0	0
0	0	0	0	0	0	0	0	0	0	0	0	0	6	15	0	0	0	0	0	0	0	0	0	0	0	0	0	0	0	0	0	0	0	0	0	0	0	0	0	0	0	0	0	0	0	0	0	0	0
0	0	0	0	0	0	0	0	27	0	0	0	0	16	7	12	0	0	0	0	0	0	0	0	0	0	0	0	0	0	0	0	0	0	0	0	0	0	0	0	0	0	0	0	0	0	0	0	0	0
0	0	0	0	0	0	0	0	0	0	90	0	0	0	17	9	0	0	0	0	0	0	0	0	0	0	0	0	81	12	45	0	74	0	0	90	0	0	0	0	0	0	76	0	0	0	0	0	0	0
0	0	0	0	0	0	0	0	0	0	0	0	0	0	0	0	0	0	0	0	0	0	0	0	0	0	0	0	0	0	0	0	0	0	0	0	0	0	0	0	0	0	0	0	0	10	0	0	0	0
0	0	0	0	0	0	0	0	0	0	0	0	0	0	0	0	0	0	0	0	0	0	0	0	0	0	0	0	0	0	0	0	0	0	0	0	0	0	0	0	0	0	0	0	0	0	0	0	0	0
0	0	0	0	0	0	0	0	0	0	0	0	0	0	0	0	0	0	0	0	0	0	0	0	0	0	0	0	0	0	0	0	0	0	0	0	0	0	0	0	0	0	0	0	0	0	0	0	0	0
0	0	0	0	0	0	0	0	0	0	0	0	0	0	0	0	0	0	0	0	0	0	0	0	0	0	0	0	0	0	0	0	0	0	0	0	0	0	0	0	0	0	0	0	0	0	0	0	0	0
0	0	0	0	0	0	0	0	0	0	0	0	0	0	0	0	0	0	0	0	0	0	0	0	0	0	0	0	0	0	0	0	0	0	0	0	0	0	0	0	0	0	0	0	0	7	0	0	0	0
0	0	0	0	0	0	0	0	0	0	0	204	0	0	0	0	0	0	0	0	0	0	0	0	0	0	0	0	0	0	0	0	0	0	0	0	0	0	0	160	0	0	0	0	0	75	0	0	0	0
0	0	0	0	0	0	0	0	0	0	0	0	0	0	0	0	0	0	0	0	0	0	0	0	0	0	0	0	0	0	0	0	0	0	0	0	0	0	0	0	0	0	0	0	0	34	0	0	0	0
0	0	0	0	0	0	0	0	0	0	0	0	0	0	0	0	0	0	0	0	0	0	0	0	0	0	0	0	0	0	0	0	0	0	0	0	0	0	0	0	0	0	0	0	0	0	0	0	0	0
0	0	0	0	0	0	0	0	0	0	0	0	0	0	0	0	0	0	0	0	0	0	0	0	0	0	0	0	0	0	0	0	0	0	0	0	0	0	0	0	0	0	0	0	0	0	0	0	0	0
0	91	0	0	0	0	0	0	0	0	117	0	0	0	0	0	0	0	0	0	0	0	0	0	0	0	0	0	105	0	0	0	0	0	0	0	0	0	97	0	0	0	0	0	114	0	0	0	0	0
0	0	0	0	0	0	0	0	0	0	0	0	0	0	0	0	0	0	0	0	0	0	0	0	0	0	0	0	0	0	0	0	0	0	0	0	0	0	0	0	0	0	0	0	0	0	0	0	0	0
0	0	0	0	0	0	0	0	0	0	0	0	0	0	0	0	0	0	0	0	0	0	0	0	0	0	0	0	0	0	0	0	0	0	0	0	0	0	0	0	0	0	0	0	0	0	0	0	0	0
0	97	187	0	0	0	209	0	0	0	0	151	0	0	0	0	0	0	0	0	0	0	0	0	0	0	0	0	117	108	106	0	137	0	0	140	125	0	99	129	135	0	126	0	0	0	0	0	0	0
0	0	188	0	0	0	0	0	157	113	97	154	0	73	58	53	0	0	0	0	0	0	0	0	0	112	0	0	112	83	0	0	95	0	0	0	0	0	102	131	0	0	114	0	121	0	0	0	0	0
0	0	0	0	0	0	0	0	0	0	0	0	0	0	0	0	0	0	0	0	0	0	0	0	0	0	0	0	0	0	22	0	0	0	0	127	0	0	0	0	127	0	0	0	0	0	0	0	0	0
0	0	0	0	0	0	0	0	0	0	0	0	0	0	0	0	0	0	0	0	0	0	0	0	0	0	0	0	138	114	0	157	143	0	0	0	0	0	0	0	0	0	0	0	0	134	0	0	0	0
0	0	0	0	0	0	0	0	0	0	0	0	0	0	0	0	0	0	0	0	0	0	0	0	0	0	0	0	125	78	111	150	129	0	0	0	0	0	0	0	141	0	0	0	0	0	0	0	0	0
0	0	181	0	0	0	0	0	0	0	0	144	0	0	0	0	0	0	0	0	0	0	0	0	0	0	0	0	151	72	20	0	85	87	0	0	0	0	0	0	0	0	0	0	0	133	0	0	0	0
0	0	0	0	0	0	0	0	0	0	0	0	0	0	0	0	0	0	0	0	0	0	0	0	0	0	0	0	0	0	0	0	0	0	0	0	0	0	0	0	0	0	0	34	33	30	44	0	0	43
0	0	0	0	0	0	0	0	0	0	0	0	0	0	0	0	0	0	0	0	0	0	0	0	0	0	0	0	0	0	0	0	0	0	0	0	0	0	0	0	0	0	0	0	0	21	0	0	0	0
0	0	0	0	0	0	0	0	0	0	0	0	0	0	0	0	0	0	0	0	0	0	0	0	0	0	0	0	0	0	0	0	0	0	0	0	0	0	0	0	0	0	0	0	0	73	0	0	0	0
0	0	0	0	0	0	0	0	0	0	0	0	0	0	0	0	0	0	0	0	0	0	0	0	0	0	0	0	0	0	0	0	0	0	0	0	0	0	0	0	0	0	0	0	0	0	0	0	0	0
0	17	144	0	0	0	0	0	0	0	0	0	0	0	0	0	0	54	0	0	0	0	0	0	0	0	0	0	0	41	0	0	54	37	0	0	0	0	13	21	0	0	150	0	30	0	0	0	0	0
0	0	199	0	0	0	220	0	0	0	0	166	0	0	0	0	0	0	0	0	0	0	0	0	0	0	0	0	0	65	0	0	89	35	0	177	0	0	103	138	0	0	169	0	0	85	0	0	0	0
0	0	0	0	0	0	0	0	0	0	0	0	0	0	0	0	0	0	0	0	0	0	0	0	0	0	0	0	0	0	0	0	0	0	0	0	0	0	0	0	0	0	0	0	0	33	0	0	0	0
0	0	0	0	0	0	0	0	0	0	0	0	0	0	0	0	0	0	0	0	0	0	0	0	0	0	0	0	0	0	0	0	0	0	0	0	0	0	0	0	0	0	0	0	18	37	0	0	0	0
0	0	205	0	0	0	224	0	0	0	0	182	0	0	0	0	0	0	0	0	0	0	0	0	0	0	0	0	133	121	0	0	175	0	0	185	0	0	114	75	31	14	71	0	0	51	0	0	0	0
[truncated: 36 more columns]
