# Supplementary material for: Analyzing the effects of free water modeling by deep learning on diffusion MRI structural connectivity estimates in glioma patients
Source: PLoS One. 2020 Sep 25;15(9):e0239475. doi: 10.1371/journal.pone.0239475 (PMC7518620; doi:10.1371/journal.pone.0239475)
Supplement: S1 File — All utilized connectivity and length matrices as comma-separated csv files, and the free-water maps as nifti files. (ZIP) [file pone.0239475.s003.zip › S3/CMs/patients/det_boundary/vp19/cm_fwm.csv]

12	2	1	0	0	0	12	0	1	0	0	0	2	0	0	0	0	0	0	0	0	0	0	0	0	0	0	0	0	0	0	1	0	0	0	0	0	0	0	0	0	3	0	29	12	8	0	0	0	8
2	88	23	0	0	0	0	0	39	0	0	11	82	0	0	0	0	0	0	0	0	0	0	0	0	0	0	0	0	0	0	0	0	0	0	1	0	0	0	2	5	18	15	3	89	3	0	0	0	2
1	23	160	19	9	0	40	0	0	0	0	72	7	0	0	0	0	24	0	0	3	0	4	0	0	0	0	0	0	7	0	6	13	5	7	38	0	0	0	0	2	48	0	15	36	19	0	0	0	0
0	0	19	4	13	0	20	0	9	0	0	4	0	0	0	0	0	0	0	0	0	0	0	0	0	0	0	0	0	0	0	0	0	0	0	1	0	0	0	0	0	0	0	0	0	0	0	0	0	0
0	0	9	13	63	1	19	0	0	0	0	14	0	0	0	0	0	0	0	0	0	0	0	0	0	0	0	0	0	0	0	0	0	0	0	136	0	0	3	0	0	0	0	0	0	0	0	0	0	0
0	0	0	0	1	33	10	62	31	8	0	17	0	0	0	0	0	1	0	65	0	2	0	0	0	0	0	4	0	0	0	0	0	0	0	11	0	0	0	0	0	0	0	0	0	0	0	0	0	0
12	0	40	20	19	10	232	40	58	0	0	19	2	0	0	0	0	0	0	0	0	0	0	0	0	0	0	0	0	10	0	30	32	0	16	80	8	0	0	9	0	0	0	9	14	5	0	0	0	45
0	0	0	0	0	62	40	50	170	39	0	0	0	0	0	0	0	4	0	0	0	0	0	0	0	3	0	13	0	0	0	0	0	0	0	0	0	0	0	0	0	0	0	0	0	0	0	0	0	0
1	39	0	9	0	31	58	170	384	12	0	0	63	107	164	81	0	0	0	0	0	0	0	0	0	0	0	0	0	52	0	1	3	0	58	153	124	0	56	0	0	5	3	0	0	0	0	0	0	36
0	0	0	0	0	8	0	39	12	145	0	39	0	0	0	0	0	2	0	112	0	8	4	0	0	117	1	70	0	0	0	0	0	0	0	86	76	0	5	0	0	0	12	0	0	0	0	0	0	0
0	0	0	0	0	0	0	0	0	0	25	0	0	0	2	0	0	0	0	0	0	0	0	0	0	2	0	0	0	5	0	0	0	0	62	0	38	0	69	0	0	0	37	0	0	0	0	0	0	0
0	11	72	4	14	17	19	0	0	39	0	111	0	0	0	0	4	10	0	1	56	7	108	0	0	16	2	4	19	14	0	35	24	5	0	65	0	0	2	9	1	0	0	0	0	0	0	0	0	0
2	82	7	0	0	0	2	0	63	0	0	0	19	21	0	0	0	0	0	0	0	0	0	0	0	0	0	0	0	0	0	0	0	0	1	0	0	0	0	0	0	0	1	2	11	0	0	0	0	0
0	0	0	0	0	0	0	0	107	0	0	0	21	16	56	9	0	0	0	0	0	0	0	0	0	0	0	0	0	129	0	0	0	0	0	0	0	0	0	0	0	0	0	0	0	0	0	0	0	0
0	0	0	0	0	0	0	0	164	0	2	0	0	56	73	43	0	0	0	0	0	0	0	0	0	0	0	0	0	23	0	0	0	0	0	0	0	0	0	0	0	0	0	0	0	0	0	0	0	0
0	0	0	0	0	0	0	0	81	0	0	0	0	9	43	91	0	0	0	0	0	0	0	0	0	0	0	0	6	83	28	0	28	21	0	0	0	0	0	5	0	0	10	0	0	0	0	0	0	0
0	0	0	0	0	0	0	0	0	0	0	4	0	0	0	0	19	5	50	0	0	0	0	0	0	0	0	0	0	0	0	0	0	0	0	0	0	0	0	1	10	0	0	0	0	0	0	0	0	0
0	0	24	0	0	1	0	4	0	2	0	10	0	0	0	0	5	313	15	167	1	61	62	0	0	1	0	2	0	0	0	58	4	24	0	0	0	0	0	7	15	0	0	0	0	0	0	0	0	0
0	0	0	0	0	0	0	0	0	0	0	0	0	0	0	0	50	15	36	34	0	0	0	0	0	0	0	0	0	0	0	0	0	49	0	0	0	0	0	34	0	0	0	0	0	0	0	0	0	0
0	0	0	0	0	65	0	0	0	112	0	1	0	0	0	0	0	167	34	158	0	9	5	0	1	5	24	0	0	0	0	28	0	1	0	0	0	0	0	62	21	0	0	0	0	0	0	0	0	0
0	0	3	0	0	0	0	0	0	0	0	56	0	0	0	0	0	1	0	0	11	0	0	0	0	0	0	0	0	0	0	0	0	0	0	0	0	0	0	0	20	0	0	0	0	0	0	0	0	0
0	0	0	0	0	2	0	0	0	8	0	7	0	0	0	0	0	61	0	9	0	44	13	0	37	0	68	3	4	0	0	61	10	4	0	0	0	0	0	0	0	0	0	0	0	0	0	0	0	0
0	0	4	0	0	0	0	0	0	4	0	108	0	0	0	0	0	62	0	5	0	13	80	13	11	0	45	4	53	6	0	38	12	19	0	1	0	0	0	0	0	0	0	0	0	0	0	0	0	0
0	0	0	0	0	0	0	0	0	0	0	0	0	0	0	0	0	0	0	0	0	0	13	19	0	0	0	1	2	0	0	0	0	0	0	0	0	0	0	0	0	0	0	0	0	0	0	0	0	0
0	0	0	0	0	0	0	0	0	0	0	0	0	0	0	0	0	0	0	1	0	37	11	0	16	0	5	11	0	0	0	1	0	0	0	0	0	0	0	0	0	0	0	0	0	0	0	0	0	0
0	0	0	0	0	0	0	3	0	117	2	16	0	0	0	0	0	1	0	5	0	0	0	0	0	179	7	30	10	0	0	1	0	0	0	86	5	0	4	0	0	0	7	0	0	0	0	0	0	0
0	0	0	0	0	0	0	0	0	1	0	2	0	0	0	0	0	0	0	24	0	68	45	0	5	7	48	12	94	0	0	0	0	0	0	0	0	0	0	0	0	0	0	0	0	0	0	0	0	0
0	0	0	0	0	4	0	13	0	70	0	4	0	0	0	0	0	2	0	0	0	3	4	1	11	30	12	63	217	0	0	27	0	0	0	3	0	0	0	0	0	0	0	0	0	0	0	0	0	0
0	0	0	0	0	0	0	0	0	0	0	19	0	0	0	6	0	0	0	0	0	4	53	2	0	10	94	217	112	25	4	0	1	0	0	59	7	0	44	0	2	0	24	0	0	0	0	0	0	0
0	0	7	0	0	0	10	0	52	0	5	14	0	129	23	83	0	0	0	0	0	0	6	0	0	0	0	0	25	114	9	0	43	6	0	4	1	0	4	6	0	0	4	0	0	0	0	0	0	0
0	0	0	0	0	0	0	0	0	0	0	0	0	0	0	28	0	0	0	0	0	0	0	0	0	0	0	0	4	9	74	0	89	20	0	3	0	0	0	0	12	0	6	0	0	0	0	0	0	0
1	0	6	0	0	0	30	0	1	0	0	35	0	0	0	0	0	58	0	28	0	61	38	0	1	1	0	27	0	0	0	474	20	19	0	12	0	0	0	1	1	0	9	0	0	0	0	0	0	0
0	0	13	0	0	0	32	0	3	0	0	24	0	0	0	28	0	4	0	0	0	10	12	0	0	0	0	0	1	43	89	20	51	120	0	41	0	0	0	5	5	0	3	0	0	0	0	0	0	0
0	0	5	0	0	0	0	0	0	0	0	5	0	0	0	21	0	24	49	1	0	4	19	0	0	0	0	0	0	6	20	19	120	249	0	0	0	0	0	16	0	0	0	0	0	0	0	0	0	0
0	0	7	0	0	0	16	0	58	0	62	0	1	0	0	0	0	0	0	0	0	0	0	0	0	0	0	0	0	0	0	0	0	0	31	8	1	0	65	0	0	1	12	1	0	0	0	0	0	3
0	1	38	1	136	11	80	0	153	86	0	65	0	0	0	0	0	0	0	0	0	0	1	0	0	86	0	3	59	4	3	12	41	0	8	34	7	0	8	0	0	2	9	0	0	0	0	0	0	0
0	0	0	0	0	0	8	0	124	76	38	0	0	0	0	0	0	0	0	0	0	0	0	0	0	5	0	0	7	1	0	0	0	0	1	7	7	0	5	0	3	0	14	0	0	0	0	0	0	0
0	0	0	0	0	0	0	0	0	0	0	0	0	0	0	0	0	0	0	0	0	0	0	0	0	0	0	0	0	0	0	0	0	0	0	0	0	0	0	0	0	0	0	0	0	0	0	0	0	0
0	0	0	0	3	0	0	0	56	5	69	2	0	0	0	0	0	0	0	0	0	0	0	0	0	4	0	0	44	4	0	0	0	0	65	8	5	0	29	41	4	19	55	0	0	0	0	0	0	0
0	2	0	0	0	0	9	0	0	0	0	9	0	0	0	5	1	7	34	62	0	0	0	0	0	0	0	0	0	6	0	1	5	16	0	0	0	0	41	27	2	0	18	0	0	0	0	0	0	0
0	5	2	0	0	0	0	0	0	0	0	1	0	0	0	0	10	15	0	21	20	0	0	0	0	0	0	0	2	0	12	1	5	0	0	0	3	0	4	2	9	0	18	0	0	0	0	0	0	0
3	18	48	0	0	0	0	0	5	0	0	0	0	0	0	0	0	0	0	0	0	0	0	0	0	0	0	0	0	0	0	0	0	0	1	2	0	0	19	0	0	0	10	0	0	0	0	0	0	0
0	15	0	0	0	0	0	0	3	12	37	0	1	0	0	10	0	0	0	0	0	0	0	0	0	7	0	0	24	4	6	9	3	0	12	9	14	0	55	18	18	10	25	0	0	0	0	0	0	0
29	3	15	0	0	0	9	0	0	0	0	0	2	0	0	0	0	0	0	0	0	0	0	0	0	0	0	0	0	0	0	0	0	0	1	0	0	0	0	0	0	0	0	14	13	15	0	0	0	9
12	89	36	0	0	0	14	0	0	0	0	0	11	0	0	0	0	0	0	0	0	0	0	0	0	0	0	0	0	0	0	0	0	0	0	0	0	0	0	0	0	0	0	13	169	33	0	0	0	0
8	3	19	0	0	0	5	0	0	0	0	0	0	0	0	0	0	0	0	0	0	0	0	0	0	0	0	0	0	0	0	0	0	0	0	0	0	0	0	0	0	0	0	15	33	297	16	0	0	27
0	0	0	0	0	0	0	0	0	0	0	0	0	0	0	0	0	0	0	0	0	0	0	0	0	0	0	0	0	0	0	0	0	0	0	0	0	0	0	0	0	0	0	0	0	16	127	4	0	32
0	0	0	0	0	0	0	0	0	0	0	0	0	0	0	0	0	0	0	0	0	0	0	0	0	0	0	0	0	0	0	0	0	0	0	0	0	0	0	0	0	0	0	0	0	0	4	3	14	1
0	0	0	0	0	0	0	0	0	0	0	0	0	0	0	0	0	0	0	0	0	0	0	0	0	0	0	0	0	0	0	0	0	0	0	0	0	0	0	0	0	0	0	0	0	0	0	14	31	18
8	2	0	0	0	0	45	0	36	0	0	0	0	0	0	0	0	0	0	0	0	0	0	0	0	0	0	0	0	0	0	0	0	0	3	0	0	0	0	0	0	0	0	9	0	27	32	1	18	999
0	0	0	0	0	0	0	0	0	0	0	0	0	0	0	0	0	0	0	0	0	0	0	0	0	0	0	0	0	0	0	0	0	0	0	0	0	0	0	0	0	0	0	0	0	0	0	0	0	44
0	6	6	0	0	0	5	0	150	0	0	0	3	4	5	0	0	0	0	0	0	0	0	0	0	0	0	0	0	0	0	0	0	0	1	0	0	0	0	0	0	0	0	50	107	1	0	0	0	98
0	0	0	0	0	0	0	0	27	0	19	0	0	0	0	0	0	0	0	0	0	0	0	0	0	0	0	0	0	0	0	0	0	0	14	0	0	0	13	0	0	0	0	0	0	0	0	0	4	0
0	0	0	0	0	0	0	0	0	0	47	0	0	0	0	0	0	0	0	0	0	0	0	0	0	0	0	0	0	4	0	0	0	0	1	0	0	0	36	0	0	0	0	0	0	0	0	0	0	0
0	0	0	0	0	0	0	0	0	0	0	0	0	0	0	0	0	0	0	0	0	0	0	0	0	0	0	0	0	0	0	0	0	0	0	0	0	0	0	0	0	0	2	0	6	81	4	0	0	0
22	16	0	0	0	0	15	0	41	0	0	0	20	1	0	0	0	0	0	0	0	0	0	0	0	0	0	0	0	0	0	0	0	0	0	0	0	0	0	0	0	0	0	8	24	0	0	0	0	0
0	0	0	0	0	0	0	0	0	0	0	0	0	15	1	0	0	0	0	0	0	0	0	0	0	0	0	0	0	0	0	0	0	0	0	0	0	0	0	0	0	0	0	0	0	0	0	0	0	0
0	0	0	0	0	0	0	0	4	0	0	0	0	7	21	2	0	0	0	0	0	0	0	0	0	0	0	0	0	0	0	0	0	0	0	0	0	0	0	0	0	0	0	0	0	0	0	0	0	0
0	0	0	0	0	0	0	0	0	0	1	0	0	0	7	86	0	0	0	0	0	0	0	0	0	0	0	0	10	1	9	0	40	0	0	1	0	0	0	0	0	0	8	0	0	0	0	0	0	0
0	0	0	0	0	0	0	0	0	0	0	0	0	0	0	0	0	0	0	0	0	0	0	0	0	0	0	0	0	0	0	0	0	0	0	0	0	0	0	0	0	0	0	0	0	5	0	0	0	0
0	0	0	0	0	0	0	0	0	0	0	0	0	0	0	0	0	0	0	0	0	0	0	0	0	0	0	0	0	0	0	0	0	0	0	0	0	0	0	0	0	0	0	0	0	0	0	0	0	0
0	0	0	0	0	0	0	0	0	0	0	0	0	0	0	0	0	0	0	0	0	0	0	0	0	0	0	0	0	0	0	0	0	0	0	0	0	0	0	0	0	0	0	0	0	0	0	0	0	0
0	0	0	0	0	0	0	0	0	0	0	0	0	0	0	0	0	0	0	0	0	0	0	0	0	0	0	0	0	0	0	0	0	0	0	0	0	0	0	0	0	0	0	0	0	0	0	0	0	0
0	0	0	0	0	0	0	0	0	0	0	0	0	0	0	0	0	0	0	0	0	0	0	0	0	0	0	0	0	0	0	0	0	0	0	0	0	0	0	0	0	0	0	0	0	26	0	0	0	0
0	0	0	0	0	0	0	0	0	0	0	2	0	0	0	0	0	0	0	0	0	0	0	0	0	0	0	0	0	0	0	0	0	0	0	0	0	0	0	1	0	0	0	0	0	13	0	0	0	0
0	0	0	0	0	0	0	0	0	0	0	0	0	0	0	0	0	0	0	0	0	0	0	0	0	0	0	0	0	0	0	0	0	0	0	0	0	0	0	0	0	0	0	0	0	21	0	0	0	0
0	0	0	0	0	0	0	0	0	0	0	0	0	0	0	0	0	0	0	0	0	0	0	0	0	0	0	0	0	0	0	0	0	0	0	0	0	0	0	0	0	0	0	0	0	0	0	0	0	0
0	0	0	0	0	0	0	0	0	0	0	0	0	0	0	0	0	0	0	0	0	0	0	0	0	0	0	0	0	0	0	0	0	0	0	0	0	0	0	0	0	0	0	0	0	0	0	0	0	0
0	1	0	0	0	0	0	0	0	0	2	0	0	0	0	0	0	0	0	0	0	0	0	0	0	0	0	0	2	0	0	0	0	0	0	0	0	0	7	0	0	0	0	0	1	0	0	0	0	0
0	0	0	0	0	0	0	0	0	0	0	0	0	0	0	0	0	0	0	0	0	0	0	0	0	0	0	0	0	0	0	0	0	0	0	0	0	0	0	0	0	0	0	0	0	0	0	0	0	0
0	0	0	0	0	0	0	0	0	0	0	0	0	0	0	0	0	0	0	0	0	0	0	0	0	0	0	0	0	0	0	0	0	0	0	0	0	0	0	0	0	0	0	0	0	0	0	0	0	0
0	4	5	0	0	0	8	0	0	0	0	6	0	0	0	0	0	0	0	0	0	0	0	0	0	0	0	0	33	21	8	0	1	0	0	4	3	0	40	38	2	0	92	0	0	0	0	0	0	0
0	0	4	0	0	0	0	0	1	1	3	1	0	1	7	1	0	0	0	0	0	0	0	0	0	7	0	0	3	62	0	0	21	0	0	0	0	0	11	9	0	0	3	0	13	0	0	0	0	0
0	0	0	0	0	0	0	0	0	0	0	0	0	0	0	0	0	0	0	0	0	0	0	0	0	0	0	0	0	0	5	0	0	0	0	1	0	0	0	0	2	0	0	0	0	0	0	0	0	0
0	0	0	0	0	0	0	0	0	0	0	0	0	0	0	0	0	0	0	0	0	0	0	0	0	0	0	0	7	6	0	25	28	0	0	0	0	0	0	0	0	0	0	0	0	8	0	0	0	0
0	0	0	0	0	0	0	0	0	0	0	0	0	0	0	0	0	0	0	0	0	0	0	0	0	0	0	0	19	13	4	17	82	0	0	0	0	0	0	0	1	0	0	0	0	0	0	0	0	0
0	0	2	0	0	0	0	0	0	0	0	1	0	0	0	0	0	0	0	0	0	0	0	0	0	0	0	0	4	20	9	0	36	5	0	0	0	0	0	0	0	0	0	0	0	14	0	0	0	0
0	0	0	0	0	0	0	0	0	0	0	0	0	0	0	0	0	0	0	0	0	0	0	0	0	0	0	0	0	0	0	0	0	0	0	0	0	0	0	0	0	0	0	1	10	72	35	0	0	80
0	0	0	0	0	0	0	0	0	0	0	0	0	0	0	0	0	0	0	0	0	0	0	0	0	0	0	0	0	0	0	0	0	0	0	0	0	0	0	0	0	0	0	0	0	128	0	0	0	0
0	0	0	0	0	0	0	0	0	0	0	0	0	0	0	0	0	0	0	0	0	0	0	0	0	0	0	0	0	0	0	0	0	0	0	0	0	0	0	0	0	0	0	0	0	9	0	0	0	0
0	0	0	0	0	0	0	0	0	0	0	0	0	0	0	0	0	0	0	0	0	0	0	0	0	0	0	0	0	0	0	0	0	0	0	0	0	0	0	0	0	0	0	0	0	0	0	0	0	0
0	2	2	0	0	0	0	0	0	0	0	0	0	0	0	0	0	2	0	0	0	0	0	0	0	0	0	0	0	15	0	0	28	23	0	0	0	0	9	5	0	0	3	0	1	0	0	0	0	0
0	0	9	0	0	0	6	0	0	0	0	36	0	0	0	0	0	0	0	0	0	0	0	0	0	0	0	0	0	17	0	0	5	3	0	1	0	0	5	6	0	0	3	0	0	1	0	0	0	0
0	0	0	0	0	0	0	0	0	0	0	0	0	0	0	0	0	0	0	0	0	0	0	0	0	0	0	0	0	0	0	0	0	0	0	0	0	0	0	0	0	0	0	0	0	17	0	0	0	0
0	0	0	0	0	0	0	0	0	0	0	0	0	0	0	0	0	0	0	0	0	0	0	0	0	0	0	0	0	0	0	0	0	0	0	0	0	0	0	0	0	0	0	0	53	66	0	0	0	0
0	0	3	0	0	0	1	0	0	0	0	7	0	0	0	0	0	0	0	0	0	0	0	0	0	0	0	0	14	9	0	0	2	0	0	3	0	0	1	35	9	1	16	0	0	47	0	0	0	0
[truncated: 36 more columns]
