# Supplementary material for: Analyzing the effects of free water modeling by deep learning on diffusion MRI structural connectivity estimates in glioma patients
Source: PLoS One. 2020 Sep 25;15(9):e0239475. doi: 10.1371/journal.pone.0239475 (PMC7518620; doi:10.1371/journal.pone.0239475)
Supplement: S1 File — All utilized connectivity and length matrices as comma-separated csv files, and the free-water maps as nifti files. (ZIP) [file pone.0239475.s003.zip › S3/CMs/patients/det_boundary/vp26/fiberlengthmatrix_original.csv]

7	0	7	0	0	0	4	0	0	0	0	0	32	0	0	0	0	0	0	0	0	0	0	0	0	0	0	0	0	0	0	0	0	0	32	0	0	0	0	0	0	0	0	81	0	72	0	0	0	0
0	5	18	0	0	0	0	0	0	0	0	0	20	0	0	0	0	0	0	0	0	0	0	0	0	0	0	0	0	0	0	0	0	0	0	0	0	0	0	0	0	4	6	0	0	70	0	0	0	0
7	18	12	13	21	0	20	0	0	0	0	29	27	0	0	0	0	98	0	0	0	0	0	0	0	0	0	0	0	0	0	0	0	0	0	30	0	0	22	0	0	27	50	0	0	64	0	0	0	0
0	0	13	4	0	0	22	0	36	0	0	33	39	0	0	0	0	0	0	0	0	0	0	0	0	0	0	0	0	0	0	0	0	0	35	36	48	0	58	0	0	0	57	0	0	0	0	0	0	75
0	0	21	0	5	11	17	0	48	0	0	41	0	0	0	0	0	0	0	0	0	0	0	0	0	0	0	148	0	0	0	144	0	0	0	40	0	0	52	0	0	0	53	0	0	0	0	0	0	0
0	0	0	0	11	4	3	34	42	29	0	21	0	0	0	0	0	0	0	0	0	0	0	0	0	0	0	0	56	0	0	0	0	0	0	41	0	0	0	0	0	0	0	0	0	0	0	0	0	0
4	0	20	22	17	3	13	21	17	0	0	48	26	17	0	0	0	103	0	189	0	0	78	0	0	0	0	134	157	0	0	133	133	121	29	32	0	0	47	0	0	0	53	72	0	74	0	0	0	83
0	0	0	0	0	34	21	10	8	24	0	0	0	0	0	0	0	0	0	0	0	0	0	0	0	29	0	0	0	0	0	0	0	0	0	33	34	0	40	0	0	0	49	0	0	0	0	0	0	0
0	0	0	36	48	42	17	8	9	0	10	0	27	27	18	0	0	0	0	0	0	0	0	0	0	0	0	0	0	0	0	0	0	0	39	37	44	0	48	0	0	0	62	0	0	0	0	0	0	0
0	0	0	0	0	29	0	24	0	15	7	36	0	0	33	0	0	0	0	0	0	0	0	0	0	16	19	0	19	0	0	0	0	0	40	42	46	0	46	0	0	0	56	0	0	0	0	0	0	0
0	0	0	0	0	0	0	0	10	7	4	0	0	29	31	0	0	0	0	0	0	0	0	0	0	0	0	0	0	18	0	0	0	0	39	0	0	0	58	0	0	0	0	0	0	0	0	0	0	0
0	0	29	33	41	21	48	0	0	36	0	15	0	0	0	0	13	46	0	25	7	46	27	0	0	42	23	78	57	63	0	95	93	80	0	11	0	0	0	0	0	0	0	0	0	0	0	0	0	0
32	20	27	39	0	0	26	0	27	0	0	0	3	0	0	0	0	0	0	0	0	0	0	0	0	0	0	0	0	0	0	0	0	0	0	0	0	0	0	0	0	0	0	40	27	29	0	0	0	40
0	0	0	0	0	0	17	0	27	0	29	0	0	4	17	48	0	0	0	0	0	0	0	0	0	0	0	0	0	48	0	0	0	0	0	0	0	0	0	0	0	0	0	0	0	0	0	0	0	0
0	0	0	0	0	0	0	0	18	33	31	0	0	17	6	14	0	0	0	0	0	0	0	0	0	33	0	0	29	17	0	0	0	0	0	0	0	0	0	0	0	0	0	0	0	0	0	0	0	0
0	0	0	0	0	0	0	0	0	0	0	0	0	48	14	12	0	0	19	0	0	0	0	0	0	0	0	0	0	13	72	0	57	9	0	0	0	0	0	0	0	0	0	0	0	0	0	0	0	0
0	0	0	0	0	0	0	0	0	0	0	13	0	0	0	0	6	0	5	0	0	0	0	0	0	0	0	0	0	0	0	0	0	0	0	0	0	0	0	0	8	0	0	0	0	0	0	0	0	0
0	0	98	0	0	0	103	0	0	0	0	46	0	0	0	0	0	13	10	34	0	54	82	0	79	0	0	27	45	54	56	25	38	33	0	103	0	0	0	17	16	0	29	0	0	0	0	0	0	0
0	0	0	0	0	0	0	0	0	0	0	0	0	0	0	19	5	10	6	0	0	0	0	0	0	0	0	0	0	31	0	0	0	5	0	0	0	0	0	9	0	0	0	0	0	0	0	0	0	0
0	0	0	0	0	0	189	0	0	0	0	25	0	0	0	0	0	34	0	22	0	19	55	0	54	0	0	66	0	74	0	57	73	83	0	77	0	0	0	15	23	0	33	0	0	0	0	0	0	0
0	0	0	0	0	0	0	0	0	0	0	7	0	0	0	0	0	0	0	0	3	0	0	0	0	0	0	0	0	0	0	0	0	0	0	0	0	0	0	0	11	0	0	0	0	0	0	0	0	0
0	0	0	0	0	0	0	0	0	0	0	46	0	0	0	0	0	54	0	19	0	8	14	0	20	0	41	35	65	55	0	66	85	85	0	0	0	0	0	0	0	0	0	0	0	0	0	0	0	0
0	0	0	0	0	0	78	0	0	0	0	27	0	0	0	0	0	82	0	55	0	14	12	17	11	0	30	78	81	74	0	82	0	91	0	0	0	0	0	0	0	0	0	0	0	0	0	0	0	0
0	0	0	0	0	0	0	0	0	0	0	0	0	0	0	0	0	0	0	0	0	0	17	4	0	0	21	0	0	0	0	0	0	0	0	0	0	0	0	0	0	0	0	0	0	0	0	0	0	0
0	0	0	0	0	0	0	0	0	0	0	0	0	0	0	0	0	79	0	54	0	20	11	0	11	0	14	39	69	64	0	69	0	0	0	0	0	0	0	0	0	0	0	0	0	0	0	0	0	0
0	0	0	0	0	0	0	29	0	16	0	42	0	0	33	0	0	0	0	0	0	0	0	0	0	9	19	0	37	0	0	0	0	0	0	49	0	0	40	0	0	0	0	0	0	0	0	0	0	0
0	0	0	0	0	0	0	0	0	19	0	23	0	0	0	0	0	0	0	0	0	41	30	21	14	19	7	40	45	0	0	0	0	0	0	44	0	0	0	0	0	0	0	0	0	0	0	0	0	0
0	0	0	0	148	0	134	0	0	0	0	78	0	0	0	0	0	27	0	66	0	35	78	0	39	0	40	17	21	18	0	11	0	0	0	66	65	0	0	0	0	0	67	0	0	0	0	0	0	0
0	0	0	0	0	56	157	0	0	19	0	57	0	0	29	0	0	45	0	0	0	65	81	0	69	37	45	21	7	12	15	35	46	0	0	58	69	0	47	0	0	0	67	0	0	0	0	0	0	0
0	0	0	0	0	0	0	0	0	0	18	63	0	48	17	13	0	54	31	74	0	55	74	0	64	0	0	18	12	11	17	41	23	3	0	57	60	0	47	65	0	0	64	0	0	0	0	0	0	0
0	0	0	0	0	0	0	0	0	0	0	0	0	0	0	72	0	56	0	0	0	0	0	0	0	0	0	0	15	17	5	0	17	40	0	0	0	0	0	0	0	0	0	0	0	0	0	0	0	0
0	0	0	0	144	0	133	0	0	0	0	95	0	0	0	0	0	25	0	57	0	66	82	0	69	0	0	11	35	41	0	10	12	1	0	77	0	0	87	0	87	0	80	0	0	0	0	0	0	0
0	0	0	0	0	0	133	0	0	0	0	93	0	0	0	57	0	38	0	73	0	85	0	0	0	0	0	0	46	23	17	12	8	25	0	69	0	0	72	44	0	0	72	0	0	0	0	0	0	0
0	0	0	0	0	0	121	0	0	0	0	80	0	0	0	9	0	33	5	83	0	85	91	0	0	0	0	0	0	3	40	1	25	10	0	81	0	0	0	39	0	0	74	0	0	0	0	0	0	0
32	0	0	35	0	0	29	0	39	40	39	0	0	0	0	0	0	0	0	0	0	0	0	0	0	0	0	0	0	0	0	0	0	0	6	0	0	0	7	0	0	0	20	0	0	0	0	0	0	0
0	0	30	36	40	41	32	33	37	42	0	11	0	0	0	0	0	103	0	77	0	0	0	0	0	49	44	66	58	57	0	77	69	81	0	2	5	0	17	0	4	6	17	0	0	0	0	0	0	0
0	0	0	48	0	0	0	34	44	46	0	0	0	0	0	0	0	0	0	0	0	0	0	0	0	0	0	65	69	60	0	0	0	0	0	5	0	0	0	0	0	0	7	0	0	0	0	0	0	0
0	0	0	0	0	0	0	0	0	0	0	0	0	0	0	0	0	0	0	0	0	0	0	0	0	0	0	0	0	0	0	0	0	0	0	0	0	0	0	0	0	0	0	0	0	0	0	0	0	0
0	0	22	58	52	0	47	40	48	46	58	0	0	0	0	0	0	0	0	0	0	0	0	0	0	40	0	0	47	47	0	87	72	0	7	17	0	0	5	9	0	27	0	0	0	0	0	0	0	0
0	0	0	0	0	0	0	0	0	0	0	0	0	0	0	0	0	17	9	15	0	0	0	0	0	0	0	0	0	65	0	0	44	39	0	0	0	0	9	11	0	59	15	0	0	0	0	0	0	0
0	0	0	0	0	0	0	0	0	0	0	0	0	0	0	0	8	16	0	23	11	0	0	0	0	0	0	0	0	0	0	87	0	0	0	4	0	0	0	0	2	0	14	0	0	0	0	0	0	0
0	4	27	0	0	0	0	0	0	0	0	0	0	0	0	0	0	0	0	0	0	0	0	0	0	0	0	0	0	0	0	0	0	0	0	6	0	0	27	59	0	0	0	0	0	0	0	0	0	0
0	6	50	57	53	0	53	49	62	56	0	0	0	0	0	0	0	29	0	33	0	0	0	0	0	0	0	67	67	64	0	80	72	74	20	17	7	0	0	15	14	0	5	0	0	0	0	0	0	0
81	0	0	0	0	0	72	0	0	0	0	0	40	0	0	0	0	0	0	0	0	0	0	0	0	0	0	0	0	0	0	0	0	0	0	0	0	0	0	0	0	0	0	8	13	0	0	0	0	0
0	0	0	0	0	0	0	0	0	0	0	0	27	0	0	0	0	0	0	0	0	0	0	0	0	0	0	0	0	0	0	0	0	0	0	0	0	0	0	0	0	0	0	13	9	15	0	0	0	0
72	70	64	0	0	0	74	0	0	0	0	0	29	0	0	0	0	0	0	0	0	0	0	0	0	0	0	0	0	0	0	0	0	0	0	0	0	0	0	0	0	0	0	0	15	11	18	29	0	10
0	0	0	0	0	0	0	0	0	0	0	0	0	0	0	0	0	0	0	0	0	0	0	0	0	0	0	0	0	0	0	0	0	0	0	0	0	0	0	0	0	0	0	0	0	18	0	20	0	5
0	0	0	0	0	0	0	0	0	0	0	0	0	0	0	0	0	0	0	0	0	0	0	0	0	0	0	0	0	0	0	0	0	0	0	0	0	0	0	0	0	0	0	0	0	29	20	12	8	13
0	0	0	0	0	0	0	0	0	0	0	0	0	0	0	0	0	0	0	0	0	0	0	0	0	0	0	0	0	0	0	0	0	0	0	0	0	0	0	0	0	0	0	0	0	0	0	8	10	3
0	0	0	75	0	0	83	0	0	0	0	0	40	0	0	0	0	0	0	0	0	0	0	0	0	0	0	0	0	0	0	0	0	0	0	0	0	0	0	0	0	0	0	0	0	10	5	13	3	11
0	0	0	0	0	0	0	0	0	0	0	0	0	0	0	0	0	0	0	0	0	0	0	0	0	0	0	0	0	0	0	0	0	0	0	0	0	0	0	0	0	0	0	0	0	0	0	0	13	15
0	0	0	0	0	0	0	58	60	0	0	0	0	33	31	0	0	0	0	0	0	0	0	0	0	0	0	0	0	0	0	0	0	0	0	0	0	0	0	0	0	0	0	0	18	0	0	0	29	10
0	0	0	0	0	0	0	0	82	85	86	0	0	0	50	0	0	0	0	0	0	0	0	0	0	0	0	0	86	91	0	0	0	0	0	0	0	0	0	0	0	0	0	0	0	0	0	0	6	0
0	0	0	0	0	0	0	0	0	0	0	0	0	47	51	0	0	0	0	0	0	0	0	0	0	0	0	0	77	0	0	0	0	0	0	0	0	0	0	0	0	0	0	0	0	0	0	0	0	0
0	78	0	0	0	0	0	0	0	0	0	0	40	0	0	0	0	0	0	0	0	0	0	0	0	0	0	0	0	0	0	0	0	0	0	0	0	0	0	0	0	0	0	0	32	28	44	48	24	34
0	0	0	47	0	0	40	0	48	0	0	0	6	0	0	0	0	0	0	0	0	0	0	0	0	0	0	0	0	0	0	0	0	0	0	0	0	0	0	0	0	0	0	30	18	20	0	0	0	24
0	0	0	0	0	0	42	0	44	0	0	0	8	6	0	0	0	0	0	0	0	0	0	0	0	0	0	0	0	0	0	0	0	0	0	0	0	0	0	0	0	0	0	0	0	0	0	0	0	27
0	0	0	0	0	0	0	0	50	0	44	0	0	0	9	8	0	0	0	0	0	0	0	0	0	0	0	0	0	56	0	0	0	0	0	0	0	0	0	0	0	0	0	0	0	0	0	0	0	0
0	0	0	0	0	0	0	0	0	0	0	0	0	0	0	12	0	0	45	0	0	0	0	0	0	0	0	0	0	42	94	0	73	0	0	0	0	0	0	23	0	0	0	0	0	0	0	0	0	0
0	0	0	0	0	0	0	0	0	0	0	0	0	0	0	0	0	0	0	0	0	0	0	0	0	0	0	0	0	0	0	0	0	0	0	0	0	0	0	0	0	0	0	0	0	0	0	0	0	0
0	0	0	0	0	0	0	0	0	0	0	0	0	0	0	0	0	74	0	0	0	0	0	0	0	0	0	0	0	0	0	0	97	0	0	0	0	0	0	53	0	0	0	0	0	0	0	0	0	94
0	0	0	0	0	0	0	0	0	0	0	0	0	0	0	0	0	0	0	0	0	0	0	0	0	0	0	0	0	0	0	0	0	0	0	0	0	0	0	40	0	0	0	0	0	0	0	0	0	0
0	0	0	0	0	0	0	0	0	0	0	0	0	0	0	0	0	0	0	0	0	0	0	0	0	0	0	0	0	0	0	0	0	0	0	0	0	0	0	0	0	0	0	0	0	0	0	0	0	69
0	0	0	0	0	0	0	0	0	0	0	0	0	0	0	0	0	0	0	0	0	0	0	0	0	0	0	0	0	0	0	0	0	0	0	0	0	0	0	0	0	0	0	0	0	0	0	0	0	0
0	0	0	0	0	0	0	0	0	0	0	0	0	0	0	0	0	0	0	0	0	0	0	0	0	0	0	0	0	0	0	0	0	0	0	0	0	0	0	0	0	0	0	0	0	67	72	0	0	65
0	0	0	0	0	0	0	0	0	0	0	0	0	0	0	0	0	0	0	0	0	0	0	0	0	0	0	0	0	0	0	0	0	0	0	0	0	0	0	0	0	0	0	0	0	0	70	0	0	69
0	0	0	0	0	0	0	0	0	0	0	0	0	0	0	0	0	0	0	0	0	0	0	0	0	0	0	0	0	0	0	0	0	0	0	0	0	0	0	0	0	0	0	0	0	0	0	0	0	0
0	0	0	0	0	0	0	0	0	0	0	0	0	0	0	0	0	0	0	0	0	0	0	0	0	0	0	0	0	0	0	0	0	0	0	0	0	0	0	0	0	0	0	0	0	0	0	0	0	0
0	0	0	0	0	0	0	0	0	0	0	0	0	0	57	0	0	0	0	0	0	0	0	0	0	103	0	0	101	94	0	0	0	0	0	0	0	0	0	0	0	0	0	0	0	0	0	0	0	0
0	0	0	0	0	0	0	0	0	0	0	0	0	0	0	0	0	0	0	0	0	0	0	0	0	0	0	0	0	0	0	0	0	0	0	0	0	0	0	0	0	0	0	0	0	0	0	0	0	0
0	0	0	0	0	0	0	0	0	0	0	0	0	0	0	0	0	0	0	0	0	0	0	0	0	0	0	0	0	0	0	0	0	0	0	0	0	0	0	0	0	0	0	0	0	0	0	0	0	0
0	0	0	0	0	0	0	0	0	0	0	0	0	0	64	0	0	0	0	0	0	0	0	0	0	0	0	0	98	93	116	137	0	0	0	0	0	0	0	0	0	0	0	0	0	0	0	0	0	138
0	0	0	0	0	0	0	0	0	0	0	0	0	0	63	40	0	0	0	0	0	0	0	0	0	0	0	0	95	84	0	0	0	0	0	0	0	0	0	0	0	0	0	0	0	0	0	0	0	0
0	0	0	0	0	0	0	0	0	0	0	0	0	0	0	76	0	0	0	0	0	0	0	0	0	0	0	0	0	101	0	0	0	92	0	0	0	0	0	0	0	0	0	0	0	0	0	0	0	0
0	0	0	0	0	0	0	0	0	0	0	0	0	0	0	0	0	0	0	0	0	0	0	0	0	0	0	0	0	0	0	0	0	0	0	0	0	0	0	0	0	0	0	0	0	111	144	140	0	137
0	0	0	0	0	0	0	0	0	0	0	0	0	0	0	72	0	0	0	0	0	0	0	0	0	0	0	0	0	0	0	0	0	95	0	0	0	0	0	0	0	0	0	0	0	0	0	0	0	140
0	0	0	0	0	0	0	0	0	0	0	0	0	0	0	0	0	71	0	0	0	0	0	0	0	0	0	0	0	52	0	0	91	65	0	0	0	0	0	47	0	0	0	0	0	0	0	114	0	104
0	0	0	0	0	0	80	0	0	0	0	0	26	0	0	0	0	0	0	0	0	0	0	0	0	79	0	0	0	84	0	0	0	0	0	0	0	0	0	0	0	0	0	35	10	24	0	0	0	37
0	0	0	0	0	0	0	0	0	0	0	0	0	0	0	0	0	0	0	0	0	0	0	0	0	0	0	0	0	102	0	199	0	0	0	0	0	0	0	0	0	0	124	0	8	26	0	48	28	35
0	0	0	0	0	0	0	0	95	0	0	0	0	0	0	0	0	0	0	0	0	0	0	0	0	0	0	0	0	0	0	0	0	0	0	0	0	0	0	0	0	0	0	0	0	0	43	51	0	41
0	0	0	0	0	0	0	0	0	0	0	0	0	0	0	0	0	0	0	0	0	0	0	0	0	0	0	0	0	0	0	0	0	0	0	0	0	0	0	0	0	0	0	0	0	0	0	0	0	0
0	0	30	0	0	0	0	84	92	0	84	0	0	0	66	0	0	0	0	0	0	0	0	0	0	80	0	0	95	97	0	0	0	0	0	0	0	0	58	26	0	0	103	0	0	0	0	60	0	51
0	0	0	0	0	0	0	0	0	0	0	0	0	0	0	0	0	0	0	0	0	0	0	0	0	0	0	0	0	111	0	0	75	0	0	0	0	0	0	30	0	0	0	0	57	0	0	64	0	57
0	0	0	0	0	0	0	0	0	0	0	0	0	0	0	0	0	0	0	0	0	0	0	0	0	0	0	0	0	0	0	0	0	0	0	0	0	0	0	0	0	0	0	0	0	15	0	0	0	0
0	0	0	0	0	0	0	0	0	0	0	0	0	0	0	0	0	0	0	0	0	0	0	0	0	0	0	0	0	0	0	0	0	0	0	0	0	0	0	0	0	0	0	0	10	27	0	0	0	0
0	0	0	0	0	0	0	0	0	0	0	0	0	0	0	74	0	0	0	0	0	0	0	0	0	0	0	0	0	105	0	0	0	0	0	0	0	0	0	0	0	0	18	0	0	0	0	57	0	61
[truncated: 36 more columns]
