# Supplementary material for: Analyzing the effects of free water modeling by deep learning on diffusion MRI structural connectivity estimates in glioma patients
Source: PLoS One. 2020 Sep 25;15(9):e0239475. doi: 10.1371/journal.pone.0239475 (PMC7518620; doi:10.1371/journal.pone.0239475)
Supplement: S1 File — All utilized connectivity and length matrices as comma-separated csv files, and the free-water maps as nifti files. (ZIP) [file pone.0239475.s003.zip › S3/CMs/patients/det_boundary/vp26/cm_original.csv]

2	0	5	0	0	0	2	0	0	0	0	0	2	0	0	0	0	0	0	0	0	0	0	0	0	0	0	0	0	0	0	0	0	0	4	0	0	0	0	0	0	0	0	2	0	10	0	0	0	0
0	16	6	0	0	0	0	0	0	0	0	0	47	0	0	0	0	0	0	0	0	0	0	0	0	0	0	0	0	0	0	0	0	0	0	0	0	0	0	0	0	3	4	0	0	17	0	0	0	0
5	6	194	9	5	0	40	0	0	0	0	54	26	0	0	0	0	1	0	0	0	0	0	0	0	0	0	0	0	0	0	0	0	0	0	8	0	0	1	0	0	18	16	0	0	1	0	0	0	0
0	0	9	11	0	0	26	0	5	0	0	78	2	0	0	0	0	0	0	0	0	0	0	0	0	0	0	0	0	0	0	0	0	0	6	14	3	0	5	0	0	0	4	0	0	0	0	0	0	3
0	0	5	0	28	10	58	0	7	0	0	58	0	0	0	0	0	0	0	0	0	0	0	0	0	0	0	1	0	0	0	23	0	0	0	49	0	0	4	0	0	0	3	0	0	0	0	0	0	0
0	0	0	0	10	29	8	87	127	7	0	17	0	0	0	0	0	0	0	0	0	0	0	0	0	0	0	0	3	0	0	0	0	0	0	3	0	0	0	0	0	0	0	0	0	0	0	0	0	0
2	0	40	26	58	8	425	92	197	0	0	17	72	8	0	0	0	14	0	1	0	0	2	0	0	0	0	2	1	0	0	7	2	16	33	54	0	0	30	0	0	0	9	17	0	7	0	0	0	2
0	0	0	0	0	87	92	78	11	63	0	0	0	0	0	0	0	0	0	0	0	0	0	0	0	2	0	0	0	0	0	0	0	0	0	50	29	0	3	0	0	0	1	0	0	0	0	0	0	0
0	0	0	5	7	127	197	11	315	0	2	0	61	124	33	0	0	0	0	0	0	0	0	0	0	0	0	0	0	0	0	0	0	0	35	25	25	0	85	0	0	0	22	0	0	0	0	0	0	0
0	0	0	0	0	7	0	63	0	323	5	20	0	0	35	0	0	0	0	0	0	0	0	0	0	228	2	0	42	0	0	0	0	0	21	96	66	0	101	0	0	0	98	0	0	0	0	0	0	0
0	0	0	0	0	0	0	0	2	5	16	0	0	1	48	0	0	0	0	0	0	0	0	0	0	0	0	0	0	3	0	0	0	0	13	0	0	0	2	0	0	0	0	0	0	0	0	0	0	0
0	0	54	78	58	17	17	0	0	20	0	91	0	0	0	0	6	45	0	81	3	4	50	0	0	9	40	5	28	8	0	42	1	57	0	23	0	0	0	0	0	0	0	0	0	0	0	0	0	0
2	47	26	2	0	0	72	0	61	0	0	0	6	0	0	0	0	0	0	0	0	0	0	0	0	0	0	0	0	0	0	0	0	0	0	0	0	0	0	0	0	0	0	17	9	44	0	0	0	3
0	0	0	0	0	0	8	0	124	0	1	0	0	23	40	123	0	0	0	0	0	0	0	0	0	0	0	0	0	42	0	0	0	0	0	0	0	0	0	0	0	0	0	0	0	0	0	0	0	0
0	0	0	0	0	0	0	0	33	35	48	0	0	40	55	15	0	0	0	0	0	0	0	0	0	5	0	0	1	156	0	0	0	0	0	0	0	0	0	0	0	0	0	0	0	0	0	0	0	0
0	0	0	0	0	0	0	0	0	0	0	0	0	123	15	11	0	0	11	0	0	0	0	0	0	0	0	0	0	23	2	0	2	13	0	0	0	0	0	0	0	0	0	0	0	0	0	0	0	0
0	0	0	0	0	0	0	0	0	0	0	6	0	0	0	0	16	0	9	0	0	0	0	0	0	0	0	0	0	0	0	0	0	0	0	0	0	0	0	0	13	0	0	0	0	0	0	0	0	0
0	0	1	0	0	0	14	0	0	0	0	45	0	0	0	0	0	437	23	119	0	66	28	0	7	0	0	13	16	3	1	148	54	122	0	1	0	0	0	148	5	0	18	0	0	0	0	0	0	0
0	0	0	0	0	0	0	0	0	0	0	0	0	0	0	11	9	23	25	0	0	0	0	0	0	0	0	0	0	5	0	0	0	17	0	0	0	0	0	26	0	0	0	0	0	0	0	0	0	0
0	0	0	0	0	0	1	0	0	0	0	81	0	0	0	0	0	119	0	164	0	53	33	0	30	0	0	4	0	8	0	85	4	4	0	2	0	0	0	10	8	0	12	0	0	0	0	0	0	0
0	0	0	0	0	0	0	0	0	0	0	3	0	0	0	0	0	0	0	0	3	0	0	0	0	0	0	0	0	0	0	0	0	0	0	0	0	0	0	0	4	0	0	0	0	0	0	0	0	0
0	0	0	0	0	0	0	0	0	0	0	4	0	0	0	0	0	66	0	53	0	27	30	0	39	0	9	70	1	1	0	51	5	12	0	0	0	0	0	0	0	0	0	0	0	0	0	0	0	0
0	0	0	0	0	0	2	0	0	0	0	50	0	0	0	0	0	28	0	33	0	30	185	16	78	0	21	30	71	114	0	56	0	17	0	0	0	0	0	0	0	0	0	0	0	0	0	0	0	0
0	0	0	0	0	0	0	0	0	0	0	0	0	0	0	0	0	0	0	0	0	0	16	3	0	0	13	0	0	0	0	0	0	0	0	0	0	0	0	0	0	0	0	0	0	0	0	0	0	0
0	0	0	0	0	0	0	0	0	0	0	0	0	0	0	0	0	7	0	30	0	39	78	0	47	0	38	12	61	6	0	18	0	0	0	0	0	0	0	0	0	0	0	0	0	0	0	0	0	0
0	0	0	0	0	0	0	2	0	228	0	9	0	0	5	0	0	0	0	0	0	0	0	0	0	460	62	0	27	0	0	0	0	0	0	87	0	0	68	0	0	0	0	0	0	0	0	0	0	0
0	0	0	0	0	0	0	0	0	2	0	40	0	0	0	0	0	0	0	0	0	9	21	13	38	62	113	70	333	0	0	0	0	0	0	8	0	0	0	0	0	0	0	0	0	0	0	0	0	0
0	0	0	0	1	0	2	0	0	0	0	5	0	0	0	0	0	13	0	4	0	70	30	0	12	0	70	392	37	7	0	30	0	0	0	7	1	0	0	0	0	0	2	0	0	0	0	0	0	0
0	0	0	0	0	3	1	0	0	42	0	28	0	0	1	0	0	16	0	0	0	1	71	0	61	27	333	37	127	53	5	17	4	0	0	108	3	0	1	0	0	0	15	0	0	0	0	0	0	0
0	0	0	0	0	0	0	0	0	0	3	8	0	42	156	23	0	3	5	8	0	1	114	0	6	0	0	7	53	197	108	11	19	13	0	17	2	0	3	2	0	0	23	0	0	0	0	0	0	0
0	0	0	0	0	0	0	0	0	0	0	0	0	0	0	2	0	1	0	0	0	0	0	0	0	0	0	0	5	108	11	0	87	21	0	0	0	0	0	0	0	0	0	0	0	0	0	0	0	0
0	0	0	0	23	0	7	0	0	0	0	42	0	0	0	0	0	148	0	85	0	51	56	0	18	0	0	30	17	11	0	154	77	2	0	39	0	0	1	0	26	0	25	0	0	0	0	0	0	0
0	0	0	0	0	0	2	0	0	0	0	1	0	0	0	2	0	54	0	4	0	5	0	0	0	0	0	0	4	19	87	77	75	119	0	1	0	0	21	32	0	0	6	0	0	0	0	0	0	0
0	0	0	0	0	0	16	0	0	0	0	57	0	0	0	13	0	122	17	4	0	12	17	0	0	0	0	0	0	13	21	2	119	148	0	1	0	0	0	5	0	0	34	0	0	0	0	0	0	0
4	0	0	6	0	0	33	0	35	21	13	0	0	0	0	0	0	0	0	0	0	0	0	0	0	0	0	0	0	0	0	0	0	0	18	0	0	0	53	0	0	0	2	0	0	0	0	0	0	0
0	0	8	14	49	3	54	50	25	96	0	23	0	0	0	0	0	1	0	2	0	0	0	0	0	87	8	7	108	17	0	39	1	1	0	1	9	0	5	0	5	1	49	0	0	0	0	0	0	0
0	0	0	3	0	0	0	29	25	66	0	0	0	0	0	0	0	0	0	0	0	0	0	0	0	0	0	1	3	2	0	0	0	0	0	9	0	0	0	0	0	0	38	0	0	0	0	0	0	0
0	0	0	0	0	0	0	0	0	0	0	0	0	0	0	0	0	0	0	0	0	0	0	0	0	0	0	0	0	0	0	0	0	0	0	0	0	0	0	0	0	0	0	0	0	0	0	0	0	0
0	0	1	5	4	0	30	3	85	101	2	0	0	0	0	0	0	0	0	0	0	0	0	0	0	68	0	0	1	3	0	1	21	0	53	5	0	0	13	6	0	11	0	0	0	0	0	0	0	0
0	0	0	0	0	0	0	0	0	0	0	0	0	0	0	0	0	148	26	10	0	0	0	0	0	0	0	0	0	2	0	0	32	5	0	0	0	0	6	18	0	2	7	0	0	0	0	0	0	0
0	0	0	0	0	0	0	0	0	0	0	0	0	0	0	0	13	5	0	8	4	0	0	0	0	0	0	0	0	0	0	26	0	0	0	5	0	0	0	0	2	0	40	0	0	0	0	0	0	0
0	3	18	0	0	0	0	0	0	0	0	0	0	0	0	0	0	0	0	0	0	0	0	0	0	0	0	0	0	0	0	0	0	0	0	1	0	0	11	2	0	0	0	0	0	0	0	0	0	0
0	4	16	4	3	0	9	1	22	98	0	0	0	0	0	0	0	18	0	12	0	0	0	0	0	0	0	2	15	23	0	25	6	34	2	49	38	0	0	7	40	0	20	0	0	0	0	0	0	0
2	0	0	0	0	0	17	0	0	0	0	0	17	0	0	0	0	0	0	0	0	0	0	0	0	0	0	0	0	0	0	0	0	0	0	0	0	0	0	0	0	0	0	2	2	0	0	0	0	0
0	0	0	0	0	0	0	0	0	0	0	0	9	0	0	0	0	0	0	0	0	0	0	0	0	0	0	0	0	0	0	0	0	0	0	0	0	0	0	0	0	0	0	2	46	13	0	0	0	0
10	17	1	0	0	0	7	0	0	0	0	0	44	0	0	0	0	0	0	0	0	0	0	0	0	0	0	0	0	0	0	0	0	0	0	0	0	0	0	0	0	0	0	0	13	124	37	18	0	18
0	0	0	0	0	0	0	0	0	0	0	0	0	0	0	0	0	0	0	0	0	0	0	0	0	0	0	0	0	0	0	0	0	0	0	0	0	0	0	0	0	0	0	0	0	37	0	2	0	5
0	0	0	0	0	0	0	0	0	0	0	0	0	0	0	0	0	0	0	0	0	0	0	0	0	0	0	0	0	0	0	0	0	0	0	0	0	0	0	0	0	0	0	0	0	18	2	44	14	37
0	0	0	0	0	0	0	0	0	0	0	0	0	0	0	0	0	0	0	0	0	0	0	0	0	0	0	0	0	0	0	0	0	0	0	0	0	0	0	0	0	0	0	0	0	0	0	14	48	8
0	0	0	3	0	0	2	0	0	0	0	0	3	0	0	0	0	0	0	0	0	0	0	0	0	0	0	0	0	0	0	0	0	0	0	0	0	0	0	0	0	0	0	0	0	18	5	37	8	449
0	0	0	0	0	0	0	0	0	0	0	0	0	0	0	0	0	0	0	0	0	0	0	0	0	0	0	0	0	0	0	0	0	0	0	0	0	0	0	0	0	0	0	0	0	0	0	0	18	117
0	0	0	0	0	0	0	7	2	0	0	0	0	3	2	0	0	0	0	0	0	0	0	0	0	0	0	0	0	0	0	0	0	0	0	0	0	0	0	0	0	0	0	0	21	0	0	0	6	58
0	0	0	0	0	0	0	0	1	1	17	0	0	0	24	0	0	0	0	0	0	0	0	0	0	0	0	0	1	4	0	0	0	0	0	0	0	0	0	0	0	0	0	0	0	0	0	0	22	0
0	0	0	0	0	0	0	0	0	0	0	0	0	1	5	0	0	0	0	0	0	0	0	0	0	0	0	0	1	0	0	0	0	0	0	0	0	0	0	0	0	0	0	0	0	0	0	0	0	0
0	2	0	0	0	0	0	0	0	0	0	0	36	0	0	0	0	0	0	0	0	0	0	0	0	0	0	0	0	0	0	0	0	0	0	0	0	0	0	0	0	0	0	0	15	97	7	33	12	78
0	0	0	3	0	0	12	0	4	0	0	0	50	0	0	0	0	0	0	0	0	0	0	0	0	0	0	0	0	0	0	0	0	0	0	0	0	0	0	0	0	0	0	21	18	18	0	0	0	87
0	0	0	0	0	0	6	0	1	0	0	0	8	101	0	0	0	0	0	0	0	0	0	0	0	0	0	0	0	0	0	0	0	0	0	0	0	0	0	0	0	0	0	0	0	0	0	0	0	37
0	0	0	0	0	0	0	0	2	0	8	0	0	0	104	12	0	0	0	0	0	0	0	0	0	0	0	0	0	1	0	0	0	0	0	0	0	0	0	0	0	0	0	0	0	0	0	0	0	0
0	0	0	0	0	0	0	0	0	0	0	0	0	0	0	29	0	0	1	0	0	0	0	0	0	0	0	0	0	14	4	0	10	0	0	0	0	0	0	3	0	0	0	0	0	0	0	0	0	0
0	0	0	0	0	0	0	0	0	0	0	0	0	0	0	0	0	0	0	0	0	0	0	0	0	0	0	0	0	0	0	0	0	0	0	0	0	0	0	0	0	0	0	0	0	0	0	0	0	0
0	0	0	0	0	0	0	0	0	0	0	0	0	0	0	0	0	3	0	0	0	0	0	0	0	0	0	0	0	0	0	0	2	0	0	0	0	0	0	2	0	0	0	0	0	0	0	0	0	15
0	0	0	0	0	0	0	0	0	0	0	0	0	0	0	0	0	0	0	0	0	0	0	0	0	0	0	0	0	0	0	0	0	0	0	0	0	0	0	8	0	0	0	0	0	0	0	0	0	0
0	0	0	0	0	0	0	0	0	0	0	0	0	0	0	0	0	0	0	0	0	0	0	0	0	0	0	0	0	0	0	0	0	0	0	0	0	0	0	0	0	0	0	0	0	0	0	0	0	26
0	0	0	0	0	0	0	0	0	0	0	0	0	0	0	0	0	0	0	0	0	0	0	0	0	0	0	0	0	0	0	0	0	0	0	0	0	0	0	0	0	0	0	0	0	0	0	0	0	0
0	0	0	0	0	0	0	0	0	0	0	0	0	0	0	0	0	0	0	0	0	0	0	0	0	0	0	0	0	0	0	0	0	0	0	0	0	0	0	0	0	0	0	0	0	1	3	0	0	8
0	0	0	0	0	0	0	0	0	0	0	0	0	0	0	0	0	0	0	0	0	0	0	0	0	0	0	0	0	0	0	0	0	0	0	0	0	0	0	0	0	0	0	0	0	0	2	0	0	16
0	0	0	0	0	0	0	0	0	0	0	0	0	0	0	0	0	0	0	0	0	0	0	0	0	0	0	0	0	0	0	0	0	0	0	0	0	0	0	0	0	0	0	0	0	0	0	0	0	0
0	0	0	0	0	0	0	0	0	0	0	0	0	0	0	0	0	0	0	0	0	0	0	0	0	0	0	0	0	0	0	0	0	0	0	0	0	0	0	0	0	0	0	0	0	0	0	0	0	0
0	0	0	0	0	0	0	0	0	0	0	0	0	0	7	0	0	0	0	0	0	0	0	0	0	1	0	0	24	1	0	0	0	0	0	0	0	0	0	0	0	0	0	0	0	0	0	0	0	0
0	0	0	0	0	0	0	0	0	0	0	0	0	0	0	0	0	0	0	0	0	0	0	0	0	0	0	0	0	0	0	0	0	0	0	0	0	0	0	0	0	0	0	0	0	0	0	0	0	0
0	0	0	0	0	0	0	0	0	0	0	0	0	0	0	0	0	0	0	0	0	0	0	0	0	0	0	0	0	0	0	0	0	0	0	0	0	0	0	0	0	0	0	0	0	0	0	0	0	0
0	0	0	0	0	0	0	0	0	0	0	0	0	0	1	0	0	0	0	0	0	0	0	0	0	0	0	0	6	148	8	4	0	0	0	0	0	0	0	0	0	0	0	0	0	0	0	0	0	3
0	0	0	0	0	0	0	0	0	0	0	0	0	0	15	22	0	0	0	0	0	0	0	0	0	0	0	0	32	27	0	0	0	0	0	0	0	0	0	0	0	0	0	0	0	0	0	0	0	0
0	0	0	0	0	0	0	0	0	0	0	0	0	0	0	30	0	0	0	0	0	0	0	0	0	0	0	0	0	30	0	0	0	4	0	0	0	0	0	0	0	0	0	0	0	0	0	0	0	0
0	0	0	0	0	0	0	0	0	0	0	0	0	0	0	0	0	0	0	0	0	0	0	0	0	0	0	0	0	0	0	0	0	0	0	0	0	0	0	0	0	0	0	0	0	1	2	3	0	79
0	0	0	0	0	0	0	0	0	0	0	0	0	0	0	1	0	0	0	0	0	0	0	0	0	0	0	0	0	0	0	0	0	1	0	0	0	0	0	0	0	0	0	0	0	0	0	0	0	3
0	0	0	0	0	0	0	0	0	0	0	0	0	0	0	0	0	1	0	0	0	0	0	0	0	0	0	0	0	26	0	0	29	11	0	0	0	0	0	43	0	0	0	0	0	0	0	5	0	49
0	0	0	0	0	0	1	0	0	0	0	0	3	0	0	0	0	0	0	0	0	0	0	0	0	2	0	0	0	1	0	0	0	0	0	0	0	0	0	0	0	0	0	8	3	10	0	0	0	41
0	0	0	0	0	0	0	0	0	0	0	0	0	0	0	0	0	0	0	0	0	0	0	0	0	0	0	0	0	23	0	4	0	0	0	0	0	0	0	0	0	0	1	0	4	59	0	6	1	95
0	0	0	0	0	0	0	0	9	0	0	0	0	0	0	0	0	0	0	0	0	0	0	0	0	0	0	0	0	0	0	0	0	0	0	0	0	0	0	0	0	0	0	0	0	0	1	1	0	24
0	0	0	0	0	0	0	0	0	0	0	0	0	0	0	0	0	0	0	0	0	0	0	0	0	0	0	0	0	0	0	0	0	0	0	0	0	0	0	0	0	0	0	0	0	0	0	0	0	0
0	0	1	0	0	0	0	3	1	0	11	0	0	0	3	0	0	0	0	0	0	0	0	0	0	8	0	0	89	75	0	0	0	0	0	0	0	0	12	7	0	0	8	0	0	0	0	2	0	30
0	0	0	0	0	0	0	0	0	0	0	0	0	0	0	0	0	0	0	0	0	0	0	0	0	0	0	0	0	4	0	0	1	0	0	0	0	0	0	1	0	0	0	0	6	0	0	1	0	19
0	0	0	0	0	0	0	0	0	0	0	0	0	0	0	0	0	0	0	0	0	0	0	0	0	0	0	0	0	0	0	0	0	0	0	0	0	0	0	0	0	0	0	0	0	6	0	0	0	0
0	0	0	0	0	0	0	0	0	0	0	0	0	0	0	0	0	0	0	0	0	0	0	0	0	0	0	0	0	0	0	0	0	0	0	0	0	0	0	0	0	0	0	0	6	5	0	0	0	0
0	0	0	0	0	0	0	0	0	0	0	0	0	0	0	1	0	0	0	0	0	0	0	0	0	0	0	0	0	15	0	0	0	0	0	0	0	0	0	0	0	0	10	0	0	0	0	1	0	6
[truncated: 36 more columns]
