# Supplementary material for: Analyzing the effects of free water modeling by deep learning on diffusion MRI structural connectivity estimates in glioma patients
Source: PLoS One. 2020 Sep 25;15(9):e0239475. doi: 10.1371/journal.pone.0239475 (PMC7518620; doi:10.1371/journal.pone.0239475)
Supplement: S1 File — All utilized connectivity and length matrices as comma-separated csv files, and the free-water maps as nifti files. (ZIP) [file pone.0239475.s003.zip › S3/CMs/patients/det_boundary/vp26/fiberlengthmatrix_fwm.csv]

7	0	7	0	0	0	4	0	0	0	0	0	32	0	0	0	0	0	0	0	0	0	0	0	0	0	0	0	0	0	0	0	0	0	32	0	0	0	0	0	0	0	0	81	0	72	0	0	0	0
0	6	18	0	0	0	0	0	0	0	0	0	22	0	0	0	0	0	0	0	0	0	0	0	0	0	0	0	0	0	0	0	0	0	0	0	0	0	0	0	0	4	6	0	0	70	0	0	0	84
7	18	12	14	21	0	20	0	0	0	0	28	27	0	0	0	0	98	0	0	0	0	0	0	0	0	0	0	0	0	0	0	0	0	34	33	0	0	22	0	0	26	50	0	53	64	0	0	0	0
0	0	14	4	0	0	22	0	36	0	0	33	39	0	0	0	0	0	0	0	0	0	0	0	0	0	0	0	0	0	0	0	0	0	34	37	48	0	58	0	0	0	57	0	0	0	0	0	0	75
0	0	21	0	5	11	17	0	48	0	0	41	0	0	0	0	0	0	0	0	0	0	0	0	0	0	0	148	0	0	0	144	0	0	0	40	0	0	52	0	0	0	53	0	0	0	0	0	0	102
0	0	0	0	11	4	3	34	42	29	0	21	0	0	0	0	0	0	0	0	0	0	0	0	0	0	0	0	56	0	0	0	0	0	0	41	0	0	0	0	0	0	0	0	0	0	0	0	0	0
4	0	20	22	17	3	12	21	17	0	0	48	26	17	0	0	0	103	0	189	0	0	78	0	0	0	0	134	157	0	0	133	133	123	29	33	47	0	47	0	0	0	53	72	0	74	0	0	0	83
0	0	0	0	0	34	21	10	8	24	0	0	0	0	0	0	0	0	0	0	0	0	0	0	0	29	0	0	0	0	0	0	0	0	0	33	34	0	40	0	0	0	49	0	0	0	0	0	0	0
0	0	0	36	48	42	17	8	9	0	10	0	26	27	19	0	0	0	0	0	0	0	0	0	0	0	0	0	0	0	0	0	0	0	39	37	44	0	48	0	0	0	62	0	0	0	0	0	0	0
0	0	0	0	0	29	0	24	0	16	7	36	0	0	33	0	0	0	0	0	0	0	0	0	0	16	19	0	19	0	0	0	0	0	40	42	46	0	46	0	0	0	56	0	0	0	0	0	0	0
0	0	0	0	0	0	0	0	10	7	4	0	0	29	29	0	0	0	0	0	0	0	0	0	0	0	0	0	0	18	0	0	0	0	39	0	0	0	58	0	0	0	0	0	0	0	0	0	0	0
0	0	28	33	41	21	48	0	0	36	0	14	0	0	0	0	13	44	0	25	10	46	26	0	0	38	23	94	57	62	0	95	98	80	0	11	0	0	0	0	0	0	0	0	0	0	0	0	0	0
32	22	27	39	0	0	26	0	26	0	0	0	8	0	0	0	0	0	0	0	0	0	0	0	0	0	0	0	0	0	0	0	0	0	0	0	0	0	0	0	0	0	0	43	19	29	0	0	0	40
0	0	0	0	0	0	17	0	27	0	29	0	0	4	17	48	0	0	0	0	0	0	0	0	0	0	0	0	0	48	0	0	0	0	23	0	0	0	0	0	0	0	0	0	0	0	0	0	0	0
0	0	0	0	0	0	0	0	19	33	29	0	0	17	6	15	0	0	0	0	0	0	0	0	0	31	0	0	29	18	0	0	0	0	0	0	0	0	0	0	0	0	0	0	0	0	0	0	0	0
0	0	0	0	0	0	0	0	0	0	0	0	0	48	15	9	0	0	19	0	0	0	0	0	0	0	0	0	0	13	72	0	57	8	0	0	0	0	0	0	0	0	0	0	0	0	0	0	0	0
0	0	0	0	0	0	0	0	0	0	0	13	0	0	0	0	6	0	9	0	0	0	0	0	0	0	0	0	0	0	0	0	0	0	0	0	0	0	0	0	8	0	0	0	0	0	0	0	0	0
0	0	98	0	0	0	103	0	0	0	0	44	0	0	0	0	0	12	10	33	0	55	80	0	79	0	0	27	45	54	56	24	38	33	0	103	0	0	0	17	16	0	29	0	0	0	0	0	0	0
0	0	0	0	0	0	0	0	0	0	0	0	0	0	0	19	9	10	6	0	0	0	0	0	0	0	0	0	0	31	0	0	0	5	0	0	0	0	0	9	0	74	0	0	0	0	0	0	0	0
0	0	0	0	0	0	189	0	0	0	0	25	0	0	0	0	0	33	0	20	0	17	60	0	48	0	0	50	0	74	0	50	73	83	0	77	0	0	0	14	23	0	33	0	0	0	0	0	0	0
0	0	0	0	0	0	0	0	0	0	0	10	0	0	0	0	0	0	0	0	9	0	0	0	0	0	0	0	0	0	0	0	0	0	0	0	0	0	0	0	11	0	0	0	0	0	0	0	0	0
0	0	0	0	0	0	0	0	0	0	0	46	0	0	0	0	0	55	0	17	0	7	22	0	21	0	36	36	65	55	0	46	85	84	0	0	0	0	0	0	0	0	0	0	0	0	0	0	0	0
0	0	0	0	0	0	78	0	0	0	0	26	0	0	0	0	0	80	0	60	0	22	13	17	11	0	30	78	80	74	0	81	80	91	0	0	0	0	0	0	0	0	0	0	0	0	0	0	0	0
0	0	0	0	0	0	0	0	0	0	0	0	0	0	0	0	0	0	0	0	0	0	17	5	0	0	21	0	0	0	0	0	0	0	0	0	0	0	0	0	0	0	0	0	0	0	0	0	0	0
0	0	0	0	0	0	0	0	0	0	0	0	0	0	0	0	0	79	0	48	0	21	11	0	11	0	13	33	69	55	0	69	0	0	0	0	0	0	0	0	0	0	0	0	0	0	0	0	0	0
0	0	0	0	0	0	0	29	0	16	0	38	0	0	31	0	0	0	0	0	0	0	0	0	0	9	19	0	37	0	0	0	0	0	0	49	0	0	40	0	0	0	0	0	0	0	0	0	0	0
0	0	0	0	0	0	0	0	0	19	0	23	0	0	0	0	0	0	0	0	0	36	30	21	13	19	7	40	45	0	0	0	0	0	0	44	0	0	0	0	0	0	0	0	0	0	0	0	0	0
0	0	0	0	148	0	134	0	0	0	0	94	0	0	0	0	0	27	0	50	0	36	78	0	33	0	40	16	21	18	0	10	0	54	0	66	65	0	0	0	0	0	67	0	0	0	0	0	0	0
0	0	0	0	0	56	157	0	0	19	0	57	0	0	29	0	0	45	0	0	0	65	80	0	69	37	45	21	7	11	15	34	40	0	0	57	66	0	47	0	0	0	66	0	0	0	0	0	0	0
0	0	0	0	0	0	0	0	0	0	18	62	0	48	18	13	0	54	31	74	0	55	74	0	55	0	0	18	11	11	16	41	23	5	0	57	60	0	47	65	0	0	64	0	0	0	0	0	0	0
0	0	0	0	0	0	0	0	0	0	0	0	0	0	0	72	0	56	0	0	0	0	0	0	0	0	0	0	15	16	9	0	16	40	0	0	0	0	0	0	0	0	0	0	0	0	0	0	0	0
0	0	0	0	144	0	133	0	0	0	0	95	0	0	0	0	0	24	0	50	0	46	81	0	69	0	0	10	34	41	0	11	12	15	0	77	0	0	87	0	86	0	81	0	0	0	0	0	0	0
0	0	0	0	0	0	133	0	0	0	0	98	0	0	0	57	0	38	0	73	0	85	80	0	0	0	0	0	40	23	16	12	8	25	0	72	0	0	72	44	0	0	76	0	0	0	0	0	0	0
0	0	0	0	0	0	123	0	0	0	0	80	0	0	0	8	0	33	5	83	0	84	91	0	0	0	0	54	0	5	40	15	25	9	0	81	0	0	0	39	0	0	74	0	0	0	0	0	0	0
32	0	34	34	0	0	29	0	39	40	39	0	0	23	0	0	0	0	0	0	0	0	0	0	0	0	0	0	0	0	0	0	0	0	5	0	0	0	7	20	0	0	20	0	0	0	0	0	0	0
0	0	33	37	40	41	33	33	37	42	0	11	0	0	0	0	0	103	0	77	0	0	0	0	0	49	44	66	57	57	0	77	72	81	0	2	4	0	17	0	6	6	17	0	0	0	0	0	0	0
0	0	0	48	0	0	47	34	44	46	0	0	0	0	0	0	0	0	0	0	0	0	0	0	0	0	0	65	66	60	0	0	0	0	0	4	0	0	0	0	0	0	7	0	0	0	0	0	0	0
0	0	0	0	0	0	0	0	0	0	0	0	0	0	0	0	0	0	0	0	0	0	0	0	0	0	0	0	0	0	0	0	0	0	0	0	0	0	0	0	0	0	0	0	0	0	0	0	0	0
0	0	22	58	52	0	47	40	48	46	58	0	0	0	0	0	0	0	0	0	0	0	0	0	0	40	0	0	47	47	0	87	72	0	7	17	0	0	4	11	0	15	0	0	0	0	0	0	0	0
0	0	0	0	0	0	0	0	0	0	0	0	0	0	0	0	0	17	9	14	0	0	0	0	0	0	0	0	0	65	0	0	44	39	20	0	0	0	11	10	10	60	15	0	0	0	0	0	0	0
0	0	0	0	0	0	0	0	0	0	0	0	0	0	0	0	8	16	0	23	11	0	0	0	0	0	0	0	0	0	0	86	0	0	0	6	0	0	0	10	3	0	12	0	0	0	0	0	0	0
0	4	26	0	0	0	0	0	0	0	0	0	0	0	0	0	0	0	74	0	0	0	0	0	0	0	0	0	0	0	0	0	0	0	0	6	0	0	15	60	0	0	0	0	0	0	0	0	0	0
0	6	50	57	53	0	53	49	62	56	0	0	0	0	0	0	0	29	0	33	0	0	0	0	0	0	0	67	66	64	0	81	76	74	20	17	7	0	0	15	12	0	5	0	0	0	0	0	0	0
81	0	0	0	0	0	72	0	0	0	0	0	43	0	0	0	0	0	0	0	0	0	0	0	0	0	0	0	0	0	0	0	0	0	0	0	0	0	0	0	0	0	0	4	15	0	0	0	0	2
0	0	53	0	0	0	0	0	0	0	0	0	19	0	0	0	0	0	0	0	0	0	0	0	0	0	0	0	0	0	0	0	0	0	0	0	0	0	0	0	0	0	0	15	10	14	0	0	0	0
72	70	64	0	0	0	74	0	0	0	0	0	29	0	0	0	0	0	0	0	0	0	0	0	0	0	0	0	0	0	0	0	0	0	0	0	0	0	0	0	0	0	0	0	14	10	18	31	0	10
0	0	0	0	0	0	0	0	0	0	0	0	0	0	0	0	0	0	0	0	0	0	0	0	0	0	0	0	0	0	0	0	0	0	0	0	0	0	0	0	0	0	0	0	0	18	0	20	0	5
0	0	0	0	0	0	0	0	0	0	0	0	0	0	0	0	0	0	0	0	0	0	0	0	0	0	0	0	0	0	0	0	0	0	0	0	0	0	0	0	0	0	0	0	0	31	20	11	8	12
0	0	0	0	0	0	0	0	0	0	0	0	0	0	0	0	0	0	0	0	0	0	0	0	0	0	0	0	0	0	0	0	0	0	0	0	0	0	0	0	0	0	0	0	0	0	0	8	10	3
0	84	0	75	102	0	83	0	0	0	0	0	40	0	0	0	0	0	0	0	0	0	0	0	0	0	0	0	0	0	0	0	0	0	0	0	0	0	0	0	0	0	0	2	0	10	5	12	3	11
0	0	0	0	0	0	0	0	0	0	0	0	0	0	0	0	0	0	0	0	0	0	0	0	0	0	0	0	0	0	0	0	0	0	0	0	0	0	0	0	0	0	0	0	0	0	0	0	14	15
0	0	0	0	0	0	0	58	60	0	0	0	0	33	31	0	0	0	0	0	0	0	0	0	0	0	0	0	0	0	0	0	0	0	0	0	0	0	0	0	0	0	0	0	18	0	0	0	28	10
0	0	0	0	0	0	0	0	82	85	86	0	0	0	50	0	0	0	0	0	0	0	0	0	0	0	0	0	86	91	0	0	0	0	0	0	0	0	0	0	0	0	0	0	0	0	0	0	7	0
0	0	0	0	0	0	0	0	0	0	0	0	0	47	51	0	0	0	0	0	0	0	0	0	0	0	0	0	77	0	0	0	0	0	0	0	0	0	0	0	0	0	0	0	0	0	0	0	0	0
0	78	0	0	0	0	0	0	0	0	0	0	40	0	0	0	0	0	0	0	0	0	0	0	0	0	0	0	0	0	0	0	146	0	0	0	0	0	0	0	0	0	0	0	34	29	44	48	24	34
0	0	0	47	0	0	40	0	48	0	0	0	6	0	0	0	0	0	0	0	0	0	0	0	0	0	0	0	0	0	0	0	0	0	0	0	0	0	0	0	0	0	0	30	19	20	0	0	0	24
0	0	0	0	0	0	42	0	44	0	0	0	8	6	0	0	0	0	0	0	0	0	0	0	0	0	0	0	0	0	0	0	0	0	0	0	0	0	0	0	0	0	0	0	0	0	0	0	0	29
0	0	0	0	0	0	0	0	50	0	44	0	0	0	8	8	0	0	0	0	0	0	0	0	0	0	0	0	0	56	0	0	0	0	0	0	0	0	0	0	0	0	0	0	0	0	0	0	0	0
0	0	0	0	0	0	0	0	0	0	0	0	0	0	0	11	0	0	44	0	0	0	0	0	0	0	0	0	0	42	94	0	74	0	0	0	0	0	0	23	0	0	0	0	0	0	0	0	0	0
0	0	0	0	0	0	0	0	0	0	0	0	0	0	0	0	0	0	0	0	0	0	0	0	0	0	0	0	0	0	0	0	0	0	0	0	0	0	0	0	0	0	0	0	0	0	0	0	0	0
0	0	0	0	0	0	0	0	0	0	0	0	0	0	0	0	0	74	0	0	0	0	0	0	0	0	0	0	0	69	0	0	97	0	0	0	0	0	0	53	0	0	0	0	0	0	0	0	0	94
0	0	0	0	0	0	0	0	0	0	0	0	0	0	0	0	0	0	0	0	0	0	0	0	0	0	0	0	0	0	0	0	0	0	0	0	0	0	0	40	0	0	0	0	0	0	0	0	0	0
0	0	0	0	0	0	0	0	0	0	0	0	0	0	0	0	0	0	0	0	0	0	0	0	0	0	0	0	0	0	0	0	0	0	0	0	0	0	0	0	0	0	0	0	0	0	72	0	0	69
0	0	0	0	0	0	0	0	0	0	0	0	0	0	0	0	0	0	0	0	0	0	0	0	0	0	0	0	0	0	0	0	0	0	0	0	0	0	0	0	0	0	0	0	0	0	0	0	0	0
0	0	0	0	0	0	0	0	0	0	0	0	0	0	0	0	0	0	0	0	0	0	0	0	0	0	0	0	0	0	0	0	0	0	0	0	0	0	0	0	0	0	0	0	0	67	72	0	0	65
0	0	0	0	0	0	0	0	0	0	0	0	0	0	0	0	0	0	0	0	0	0	0	0	0	0	0	0	0	0	0	0	0	0	0	0	0	0	0	0	0	0	0	0	0	0	70	0	0	69
0	0	0	0	0	0	0	0	0	0	0	0	0	0	0	0	0	0	0	0	0	0	0	0	0	0	0	0	0	0	0	0	0	0	0	0	0	0	0	0	0	0	0	0	0	0	0	0	0	0
0	0	0	0	0	0	0	0	0	0	0	0	0	0	0	0	0	0	0	0	0	0	0	0	0	0	0	0	0	0	0	0	0	0	0	0	0	0	0	0	0	0	0	0	0	0	0	0	0	0
0	0	0	0	0	0	0	0	0	0	0	0	0	0	57	0	0	0	0	0	0	0	0	0	0	103	0	0	101	94	0	0	0	0	0	0	0	0	0	0	0	0	0	0	0	0	0	0	0	0
0	0	0	0	0	0	0	0	0	0	0	0	0	0	0	0	0	0	0	0	0	0	0	0	0	0	0	0	0	0	0	0	0	0	0	0	0	0	0	0	0	0	0	0	0	0	0	0	0	0
0	0	0	0	0	0	0	0	0	0	0	0	0	0	0	0	0	0	0	0	0	0	0	0	0	0	0	0	0	0	0	0	0	0	0	0	0	0	0	0	0	0	0	0	0	0	0	0	0	0
0	0	0	0	0	0	0	0	0	0	0	0	0	0	64	0	0	0	0	0	0	0	0	0	0	0	0	0	98	92	116	137	0	0	0	0	0	0	0	0	0	0	0	0	0	0	0	0	0	140
0	0	0	0	0	0	0	0	0	0	0	0	0	0	60	43	0	0	0	0	0	0	0	0	0	0	0	0	95	80	0	0	0	0	0	0	0	0	0	0	0	0	0	0	0	0	0	0	0	0
0	0	0	0	0	0	0	0	0	0	0	0	0	0	0	75	0	0	0	0	0	0	0	0	0	0	0	0	0	104	3	0	0	97	0	0	0	0	0	0	0	0	0	0	0	0	0	0	0	0
0	0	0	0	0	0	0	0	0	0	0	0	0	0	0	0	0	0	0	0	0	0	0	0	0	0	0	0	0	0	0	0	0	0	0	0	0	0	0	0	0	0	0	0	0	111	144	140	0	137
0	0	0	0	0	0	0	0	0	0	0	0	0	0	0	72	0	0	0	0	0	0	0	0	0	0	0	0	0	86	0	0	0	88	0	0	0	0	0	0	0	0	0	0	0	0	0	0	0	140
0	0	0	0	0	0	0	0	0	0	0	0	0	0	0	56	0	74	0	0	0	0	0	0	0	0	0	0	0	52	127	0	92	61	0	0	0	0	0	47	0	0	0	0	0	0	0	114	0	104
0	0	0	0	0	0	67	0	0	0	0	0	28	0	0	0	0	0	0	0	0	0	0	0	0	79	0	0	0	84	0	0	0	0	54	0	0	0	0	0	0	0	0	34	6	27	0	0	0	38
0	0	0	0	0	0	0	0	0	0	0	0	25	0	0	0	0	0	0	0	0	0	0	0	0	0	0	0	0	102	0	199	0	0	0	0	0	0	0	0	0	0	124	0	32	26	0	48	0	34
0	0	0	0	0	0	0	0	95	0	0	0	0	0	0	0	0	0	0	0	0	0	0	0	0	0	0	0	0	0	0	0	0	0	0	0	0	0	0	0	0	0	0	0	0	0	43	51	0	41
0	0	0	0	0	0	0	0	0	0	0	0	0	0	0	0	0	0	0	0	0	0	0	0	0	0	0	0	0	0	0	0	0	0	0	0	0	0	0	0	0	0	0	0	0	0	0	0	0	0
0	0	30	0	0	0	0	84	92	0	84	0	0	0	66	0	0	48	0	0	0	0	0	0	0	80	0	0	94	96	0	0	0	0	0	0	0	0	30	26	0	0	103	0	34	0	0	60	0	51
0	0	0	0	0	0	0	0	0	0	0	0	0	0	0	0	0	55	0	0	0	0	0	0	0	0	0	0	0	111	0	0	76	0	0	0	0	0	0	66	0	0	0	0	57	0	0	64	0	57
0	0	0	0	0	0	0	0	0	0	0	0	0	0	0	0	0	0	0	0	0	0	0	0	0	0	0	0	0	0	0	0	0	0	0	0	0	0	0	0	0	0	0	0	0	15	0	0	0	0
0	0	0	0	0	0	0	0	0	0	0	0	17	0	0	0	0	0	0	0	0	0	0	0	0	0	0	0	0	0	0	0	0	0	0	0	0	0	0	0	0	0	0	46	10	28	0	0	0	0
0	0	0	0	0	0	0	0	0	0	0	0	0	0	0	74	0	0	0	0	0	0	0	0	0	0	0	0	0	105	0	0	0	0	0	0	0	0	25	0	0	0	15	0	0	0	0	57	0	61
[truncated: 36 more columns]
