# Supplementary material for: Analyzing the effects of free water modeling by deep learning on diffusion MRI structural connectivity estimates in glioma patients
Source: PLoS One. 2020 Sep 25;15(9):e0239475. doi: 10.1371/journal.pone.0239475 (PMC7518620; doi:10.1371/journal.pone.0239475)
Supplement: S1 File — All utilized connectivity and length matrices as comma-separated csv files, and the free-water maps as nifti files. (ZIP) [file pone.0239475.s003.zip › S3/CMs/patients/det_boundary/vp26/cm_fwm.csv]

2	0	5	0	0	0	2	0	0	0	0	0	2	0	0	0	0	0	0	0	0	0	0	0	0	0	0	0	0	0	0	0	0	0	4	0	0	0	0	0	0	0	0	2	0	10	0	0	0	0
0	19	6	0	0	0	0	0	0	0	0	0	54	0	0	0	0	0	0	0	0	0	0	0	0	0	0	0	0	0	0	0	0	0	0	0	0	0	0	0	0	3	5	0	0	21	0	0	0	1
5	6	209	11	5	0	40	0	0	0	0	55	28	0	0	0	0	1	0	0	0	0	0	0	0	0	0	0	0	0	0	0	0	0	15	9	0	0	1	0	0	26	16	0	1	1	0	0	0	0
0	0	11	13	0	0	26	0	5	0	0	84	2	0	0	0	0	0	0	0	0	0	0	0	0	0	0	0	0	0	0	0	0	0	11	17	3	0	5	0	0	0	4	0	0	0	0	0	0	3
0	0	5	0	29	10	64	0	7	0	0	60	0	0	0	0	0	0	0	0	0	0	0	0	0	0	0	1	0	0	0	24	0	0	0	49	0	0	4	0	0	0	3	0	0	0	0	0	0	1
0	0	0	0	10	37	8	87	127	7	0	21	0	0	0	0	0	0	0	0	0	0	0	0	0	0	0	0	3	0	0	0	0	0	0	3	0	0	0	0	0	0	0	0	0	0	0	0	0	0
2	0	40	26	64	8	455	94	198	0	0	15	75	8	0	0	0	14	0	1	0	0	2	0	0	0	0	2	1	0	0	7	2	17	37	64	3	0	41	0	0	0	9	18	0	7	0	0	0	2
0	0	0	0	0	87	94	79	11	65	0	0	0	0	0	0	0	0	0	0	0	0	0	0	0	2	0	0	0	0	0	0	0	0	0	50	29	0	3	0	0	0	1	0	0	0	0	0	0	0
0	0	0	5	7	127	198	11	330	0	2	0	68	126	38	0	0	0	0	0	0	0	0	0	0	0	0	0	0	0	0	0	0	0	35	25	25	0	85	0	0	0	22	0	0	0	0	0	0	0
0	0	0	0	0	7	0	65	0	348	5	22	0	0	35	0	0	0	0	0	0	0	0	0	0	343	2	0	42	0	0	0	0	0	21	96	66	0	101	0	0	0	98	0	0	0	0	0	0	0
0	0	0	0	0	0	0	0	2	5	16	0	0	1	60	0	0	0	0	0	0	0	0	0	0	0	0	0	0	3	0	0	0	0	13	0	0	0	2	0	0	0	0	0	0	0	0	0	0	0
0	0	55	84	60	21	15	0	0	22	0	106	0	0	0	0	6	51	0	83	5	4	56	0	0	11	42	6	32	9	0	42	3	57	0	33	0	0	0	0	0	0	0	0	0	0	0	0	0	0
2	54	28	2	0	0	75	0	68	0	0	0	14	0	0	0	0	0	0	0	0	0	0	0	0	0	0	0	0	0	0	0	0	0	0	0	0	0	0	0	0	0	0	26	16	44	0	0	0	3
0	0	0	0	0	0	8	0	126	0	1	0	0	23	40	123	0	0	0	0	0	0	0	0	0	0	0	0	0	42	0	0	0	0	2	0	0	0	0	0	0	0	0	0	0	0	0	0	0	0
0	0	0	0	0	0	0	0	38	35	60	0	0	40	59	10	0	0	0	0	0	0	0	0	0	4	0	0	1	162	0	0	0	0	0	0	0	0	0	0	0	0	0	0	0	0	0	0	0	0
0	0	0	0	0	0	0	0	0	0	0	0	0	123	10	15	0	0	11	0	0	0	0	0	0	0	0	0	0	23	2	0	2	17	0	0	0	0	0	0	0	0	0	0	0	0	0	0	0	0
0	0	0	0	0	0	0	0	0	0	0	6	0	0	0	0	21	0	20	0	0	0	0	0	0	0	0	0	0	0	0	0	0	0	0	0	0	0	0	0	13	0	0	0	0	0	0	0	0	0
0	0	1	0	0	0	14	0	0	0	0	51	0	0	0	0	0	440	27	126	0	66	29	0	7	0	0	15	16	4	1	159	54	122	0	1	0	0	0	163	5	0	18	0	0	0	0	0	0	0
0	0	0	0	0	0	0	0	0	0	0	0	0	0	0	11	20	27	31	0	0	0	0	0	0	0	0	0	0	5	0	0	0	17	0	0	0	0	0	38	0	2	0	0	0	0	0	0	0	0
0	0	0	0	0	0	1	0	0	0	0	83	0	0	0	0	0	126	0	165	0	66	39	0	35	0	0	9	0	8	0	98	4	4	0	2	0	0	0	9	8	0	12	0	0	0	0	0	0	0
0	0	0	0	0	0	0	0	0	0	0	5	0	0	0	0	0	0	0	0	11	0	0	0	0	0	0	0	0	0	0	0	0	0	0	0	0	0	0	0	4	0	0	0	0	0	0	0	0	0
0	0	0	0	0	0	0	0	0	0	0	4	0	0	0	0	0	66	0	66	0	28	37	0	77	0	12	99	1	1	0	70	5	10	0	0	0	0	0	0	0	0	0	0	0	0	0	0	0	0
0	0	0	0	0	0	2	0	0	0	0	56	0	0	0	0	0	29	0	39	0	37	194	16	81	0	21	29	84	109	0	59	5	17	0	0	0	0	0	0	0	0	0	0	0	0	0	0	0	0
0	0	0	0	0	0	0	0	0	0	0	0	0	0	0	0	0	0	0	0	0	0	16	8	0	0	13	0	0	0	0	0	0	0	0	0	0	0	0	0	0	0	0	0	0	0	0	0	0	0
0	0	0	0	0	0	0	0	0	0	0	0	0	0	0	0	0	7	0	35	0	77	81	0	55	0	39	15	62	5	0	18	0	0	0	0	0	0	0	0	0	0	0	0	0	0	0	0	0	0
0	0	0	0	0	0	0	2	0	343	0	11	0	0	4	0	0	0	0	0	0	0	0	0	0	494	73	0	27	0	0	0	0	0	0	105	0	0	68	0	0	0	0	0	0	0	0	0	0	0
0	0	0	0	0	0	0	0	0	2	0	42	0	0	0	0	0	0	0	0	0	12	21	13	39	73	120	72	342	0	0	0	0	0	0	11	0	0	0	0	0	0	0	0	0	0	0	0	0	0
0	0	0	0	1	0	2	0	0	0	0	6	0	0	0	0	0	15	0	9	0	99	29	0	15	0	72	512	37	7	0	45	0	1	0	7	1	0	0	0	0	0	2	0	0	0	0	0	0	0
0	0	0	0	0	3	1	0	0	42	0	32	0	0	1	0	0	16	0	0	0	1	84	0	62	27	342	37	141	59	5	31	5	0	0	103	2	0	1	0	0	0	14	0	0	0	0	0	0	0
0	0	0	0	0	0	0	0	0	0	3	9	0	42	162	23	0	4	5	8	0	1	109	0	5	0	0	7	59	202	119	11	19	23	0	17	2	0	3	2	0	0	24	0	0	0	0	0	0	0
0	0	0	0	0	0	0	0	0	0	0	0	0	0	0	2	0	1	0	0	0	0	0	0	0	0	0	0	5	119	21	0	103	21	0	0	0	0	0	0	0	0	0	0	0	0	0	0	0	0
0	0	0	0	24	0	7	0	0	0	0	42	0	0	0	0	0	159	0	98	0	70	59	0	18	0	0	45	31	11	0	203	77	10	0	40	0	0	1	0	24	0	28	0	0	0	0	0	0	0
0	0	0	0	0	0	2	0	0	0	0	3	0	0	0	2	0	54	0	4	0	5	5	0	0	0	0	0	5	19	103	77	84	133	0	3	0	0	20	32	0	0	8	0	0	0	0	0	0	0
0	0	0	0	0	0	17	0	0	0	0	57	0	0	0	17	0	122	17	4	0	10	17	0	0	0	0	1	0	23	21	10	133	163	0	1	0	0	0	5	0	0	34	0	0	0	0	0	0	0
4	0	15	11	0	0	37	0	35	21	13	0	0	2	0	0	0	0	0	0	0	0	0	0	0	0	0	0	0	0	0	0	0	0	23	0	0	0	59	1	0	0	2	0	0	0	0	0	0	0
0	0	9	17	49	3	64	50	25	96	0	33	0	0	0	0	0	1	0	2	0	0	0	0	0	105	11	7	103	17	0	40	3	1	0	1	7	0	5	0	11	1	49	0	0	0	0	0	0	0
0	0	0	3	0	0	3	29	25	66	0	0	0	0	0	0	0	0	0	0	0	0	0	0	0	0	0	1	2	2	0	0	0	0	0	7	0	0	0	0	0	0	38	0	0	0	0	0	0	0
0	0	0	0	0	0	0	0	0	0	0	0	0	0	0	0	0	0	0	0	0	0	0	0	0	0	0	0	0	0	0	0	0	0	0	0	0	0	0	0	0	0	0	0	0	0	0	0	0	0
0	0	1	5	4	0	41	3	85	101	2	0	0	0	0	0	0	0	0	0	0	0	0	0	0	68	0	0	1	3	0	1	20	0	59	5	0	0	12	11	0	35	0	0	0	0	0	0	0	0
0	0	0	0	0	0	0	0	0	0	0	0	0	0	0	0	0	163	38	9	0	0	0	0	0	0	0	0	0	2	0	0	32	5	1	0	0	0	11	20	1	3	7	0	0	0	0	0	0	0
0	0	0	0	0	0	0	0	0	0	0	0	0	0	0	0	13	5	0	8	4	0	0	0	0	0	0	0	0	0	0	24	0	0	0	11	0	0	0	1	3	0	33	0	0	0	0	0	0	0
0	3	26	0	0	0	0	0	0	0	0	0	0	0	0	0	0	0	2	0	0	0	0	0	0	0	0	0	0	0	0	0	0	0	0	1	0	0	35	3	0	0	0	0	0	0	0	0	0	0
0	5	16	4	3	0	9	1	22	98	0	0	0	0	0	0	0	18	0	12	0	0	0	0	0	0	0	2	14	24	0	28	8	34	2	49	38	0	0	7	33	0	20	0	0	0	0	0	0	0
2	0	0	0	0	0	18	0	0	0	0	0	26	0	0	0	0	0	0	0	0	0	0	0	0	0	0	0	0	0	0	0	0	0	0	0	0	0	0	0	0	0	0	5	3	0	0	0	0	3
0	0	1	0	0	0	0	0	0	0	0	0	16	0	0	0	0	0	0	0	0	0	0	0	0	0	0	0	0	0	0	0	0	0	0	0	0	0	0	0	0	0	0	3	50	19	0	0	0	0
10	21	1	0	0	0	7	0	0	0	0	0	44	0	0	0	0	0	0	0	0	0	0	0	0	0	0	0	0	0	0	0	0	0	0	0	0	0	0	0	0	0	0	0	19	145	37	20	0	20
0	0	0	0	0	0	0	0	0	0	0	0	0	0	0	0	0	0	0	0	0	0	0	0	0	0	0	0	0	0	0	0	0	0	0	0	0	0	0	0	0	0	0	0	0	37	0	2	0	12
0	0	0	0	0	0	0	0	0	0	0	0	0	0	0	0	0	0	0	0	0	0	0	0	0	0	0	0	0	0	0	0	0	0	0	0	0	0	0	0	0	0	0	0	0	20	2	49	12	39
0	0	0	0	0	0	0	0	0	0	0	0	0	0	0	0	0	0	0	0	0	0	0	0	0	0	0	0	0	0	0	0	0	0	0	0	0	0	0	0	0	0	0	0	0	0	0	12	47	8
0	1	0	3	1	0	2	0	0	0	0	0	3	0	0	0	0	0	0	0	0	0	0	0	0	0	0	0	0	0	0	0	0	0	0	0	0	0	0	0	0	0	0	3	0	20	12	39	8	488
0	0	0	0	0	0	0	0	0	0	0	0	0	0	0	0	0	0	0	0	0	0	0	0	0	0	0	0	0	0	0	0	0	0	0	0	0	0	0	0	0	0	0	0	0	0	0	0	19	119
0	0	0	0	0	0	0	7	2	0	0	0	0	3	2	0	0	0	0	0	0	0	0	0	0	0	0	0	0	0	0	0	0	0	0	0	0	0	0	0	0	0	0	0	21	0	0	0	9	48
0	0	0	0	0	0	0	0	1	1	17	0	0	0	24	0	0	0	0	0	0	0	0	0	0	0	0	0	1	4	0	0	0	0	0	0	0	0	0	0	0	0	0	0	0	0	0	0	26	0
0	0	0	0	0	0	0	0	0	0	0	0	0	1	5	0	0	0	0	0	0	0	0	0	0	0	0	0	1	0	0	0	0	0	0	0	0	0	0	0	0	0	0	0	0	0	0	0	0	0
0	2	0	0	0	0	0	0	0	0	0	0	40	0	0	0	0	0	0	0	0	0	0	0	0	0	0	0	0	0	0	0	1	0	0	0	0	0	0	0	0	0	0	0	14	112	7	38	12	80
0	0	0	3	0	0	12	0	4	0	0	0	52	0	0	0	0	0	0	0	0	0	0	0	0	0	0	0	0	0	0	0	0	0	0	0	0	0	0	0	0	0	0	34	15	18	0	0	0	87
0	0	0	0	0	0	6	0	1	0	0	0	8	101	0	0	0	0	0	0	0	0	0	0	0	0	0	0	0	0	0	0	0	0	0	0	0	0	0	0	0	0	0	0	0	0	0	0	0	39
0	0	0	0	0	0	0	0	2	0	8	0	0	0	129	12	0	0	0	0	0	0	0	0	0	0	0	0	0	1	0	0	0	0	0	0	0	0	0	0	0	0	0	0	0	0	0	0	0	0
0	0	0	0	0	0	0	0	0	0	0	0	0	0	0	61	0	0	3	0	0	0	0	0	0	0	0	0	0	14	4	0	14	0	0	0	0	0	0	6	0	0	0	0	0	0	0	0	0	0
0	0	0	0	0	0	0	0	0	0	0	0	0	0	0	0	0	0	0	0	0	0	0	0	0	0	0	0	0	0	0	0	0	0	0	0	0	0	0	0	0	0	0	0	0	0	0	0	0	0
0	0	0	0	0	0	0	0	0	0	0	0	0	0	0	0	0	3	0	0	0	0	0	0	0	0	0	0	0	1	0	0	3	0	0	0	0	0	0	2	0	0	0	0	0	0	0	0	0	15
0	0	0	0	0	0	0	0	0	0	0	0	0	0	0	0	0	0	0	0	0	0	0	0	0	0	0	0	0	0	0	0	0	0	0	0	0	0	0	8	0	0	0	0	0	0	0	0	0	0
0	0	0	0	0	0	0	0	0	0	0	0	0	0	0	0	0	0	0	0	0	0	0	0	0	0	0	0	0	0	0	0	0	0	0	0	0	0	0	0	0	0	0	0	0	0	1	0	0	26
0	0	0	0	0	0	0	0	0	0	0	0	0	0	0	0	0	0	0	0	0	0	0	0	0	0	0	0	0	0	0	0	0	0	0	0	0	0	0	0	0	0	0	0	0	0	0	0	0	0
0	0	0	0	0	0	0	0	0	0	0	0	0	0	0	0	0	0	0	0	0	0	0	0	0	0	0	0	0	0	0	0	0	0	0	0	0	0	0	0	0	0	0	0	0	1	3	0	0	8
0	0	0	0	0	0	0	0	0	0	0	0	0	0	0	0	0	0	0	0	0	0	0	0	0	0	0	0	0	0	0	0	0	0	0	0	0	0	0	0	0	0	0	0	0	0	2	0	0	16
0	0	0	0	0	0	0	0	0	0	0	0	0	0	0	0	0	0	0	0	0	0	0	0	0	0	0	0	0	0	0	0	0	0	0	0	0	0	0	0	0	0	0	0	0	0	0	0	0	0
0	0	0	0	0	0	0	0	0	0	0	0	0	0	0	0	0	0	0	0	0	0	0	0	0	0	0	0	0	0	0	0	0	0	0	0	0	0	0	0	0	0	0	0	0	0	0	0	0	0
0	0	0	0	0	0	0	0	0	0	0	0	0	0	7	0	0	0	0	0	0	0	0	0	0	1	0	0	23	1	0	0	0	0	0	0	0	0	0	0	0	0	0	0	0	0	0	0	0	0
0	0	0	0	0	0	0	0	0	0	0	0	0	0	0	0	0	0	0	0	0	0	0	0	0	0	0	0	0	0	0	0	0	0	0	0	0	0	0	0	0	0	0	0	0	0	0	0	0	0
0	0	0	0	0	0	0	0	0	0	0	0	0	0	0	0	0	0	0	0	0	0	0	0	0	0	0	0	0	0	0	0	0	0	0	0	0	0	0	0	0	0	0	0	0	0	0	0	0	0
0	0	0	0	0	0	0	0	0	0	0	0	0	0	1	0	0	0	0	0	0	0	0	0	0	0	0	0	6	160	8	4	0	0	0	0	0	0	0	0	0	0	0	0	0	0	0	0	0	2
0	0	0	0	0	0	0	0	0	0	0	0	0	0	13	30	0	0	0	0	0	0	0	0	0	0	0	0	34	52	0	0	0	0	0	0	0	0	0	0	0	0	0	0	0	0	0	0	0	0
0	0	0	0	0	0	0	0	0	0	0	0	0	0	0	32	0	0	0	0	0	0	0	0	0	0	0	0	0	47	2	0	0	3	0	0	0	0	0	0	0	0	0	0	0	0	0	0	0	0
0	0	0	0	0	0	0	0	0	0	0	0	0	0	0	0	0	0	0	0	0	0	0	0	0	0	0	0	0	0	0	0	0	0	0	0	0	0	0	0	0	0	0	0	0	1	2	3	0	80
0	0	0	0	0	0	0	0	0	0	0	0	0	0	0	2	0	0	0	0	0	0	0	0	0	0	0	0	0	1	0	0	0	2	0	0	0	0	0	0	0	0	0	0	0	0	0	0	0	3
0	0	0	0	0	0	0	0	0	0	0	0	0	0	0	5	0	3	0	0	0	0	0	0	0	0	0	0	0	31	1	0	34	20	0	0	0	0	0	43	0	0	0	0	0	0	0	5	0	49
0	0	0	0	0	0	6	0	0	0	0	0	5	0	0	0	0	0	0	0	0	0	0	0	0	2	0	0	0	1	0	0	0	0	1	0	0	0	0	0	0	0	0	14	7	23	0	0	0	49
0	0	0	0	0	0	0	0	0	0	0	0	1	0	0	0	0	0	0	0	0	0	0	0	0	0	0	0	0	23	0	2	0	0	0	0	0	0	0	0	0	0	1	0	1	64	0	6	0	95
0	0	0	0	0	0	0	0	9	0	0	0	0	0	0	0	0	0	0	0	0	0	0	0	0	0	0	0	0	0	0	0	0	0	0	0	0	0	0	0	0	0	0	0	0	0	1	2	0	24
0	0	0	0	0	0	0	0	0	0	0	0	0	0	0	0	0	0	0	0	0	0	0	0	0	0	0	0	0	0	0	0	0	0	0	0	0	0	0	0	0	0	0	0	0	0	0	0	0	0
0	0	2	0	0	0	0	3	1	0	11	0	0	0	3	0	0	8	0	0	0	0	0	0	0	8	0	0	88	76	0	0	0	0	0	0	0	0	26	8	0	0	8	0	1	0	0	2	0	30
0	0	0	0	0	0	0	0	0	0	0	0	0	0	0	0	0	8	0	0	0	0	0	0	0	0	0	0	0	4	0	0	2	0	0	0	0	0	0	2	0	0	0	0	8	0	0	1	0	19
0	0	0	0	0	0	0	0	0	0	0	0	0	0	0	0	0	0	0	0	0	0	0	0	0	0	0	0	0	0	0	0	0	0	0	0	0	0	0	0	0	0	0	0	0	6	0	0	0	0
0	0	0	0	0	0	0	0	0	0	0	0	2	0	0	0	0	0	0	0	0	0	0	0	0	0	0	0	0	0	0	0	0	0	0	0	0	0	0	0	0	0	0	2	6	8	0	0	0	0
0	0	0	0	0	0	0	0	0	0	0	0	0	0	0	1	0	0	0	0	0	0	0	0	0	0	0	0	0	15	0	0	0	0	0	0	0	0	1	0	0	0	16	0	0	0	0	1	0	6
[truncated: 36 more columns]
