# Supplementary material for: Analyzing the effects of free water modeling by deep learning on diffusion MRI structural connectivity estimates in glioma patients
Source: PLoS One. 2020 Sep 25;15(9):e0239475. doi: 10.1371/journal.pone.0239475 (PMC7518620; doi:10.1371/journal.pone.0239475)
Supplement: S1 File — All utilized connectivity and length matrices as comma-separated csv files, and the free-water maps as nifti files. (ZIP) [file pone.0239475.s003.zip › S3/CMs/patients/det_boundary/vp21/fiberlengthmatrix_original.csv]

13	19	10	0	0	0	4	0	0	0	0	0	33	0	0	0	0	0	0	0	0	0	0	0	0	0	0	0	0	0	0	0	0	0	0	0	0	0	0	0	0	0	0	83	87	83	0	0	0	89
19	15	8	0	0	0	0	0	0	0	0	0	22	39	0	0	0	105	0	0	0	0	0	0	0	0	0	0	0	0	0	126	0	0	0	0	0	0	0	0	0	0	0	80	68	56	0	0	0	0
10	8	17	26	35	0	7	0	43	0	0	44	32	0	0	0	0	0	0	0	0	0	0	0	0	0	0	130	141	0	0	149	135	131	29	41	48	0	0	0	0	20	55	79	76	72	0	0	0	81
0	0	26	14	12	0	29	0	0	0	0	59	0	0	0	0	0	0	0	0	0	0	0	0	0	0	0	0	0	0	0	0	0	0	43	46	0	0	58	0	0	0	0	0	0	0	0	0	0	0
0	0	35	12	4	8	30	41	49	0	0	35	0	0	0	0	0	0	0	0	0	0	0	0	0	0	0	0	0	0	0	0	0	0	57	52	48	0	63	0	0	0	0	0	0	0	0	0	0	0
0	0	0	0	8	9	14	25	45	11	0	19	0	0	0	0	0	0	0	109	0	98	86	0	79	0	0	0	0	0	0	0	0	0	0	44	44	0	0	0	0	0	0	0	0	0	0	0	0	0
4	0	7	29	30	14	14	27	20	0	0	0	0	26	0	0	0	0	0	0	0	0	0	0	0	0	0	0	0	0	0	0	0	0	36	39	46	0	52	0	0	0	57	75	0	0	0	0	0	76
0	0	0	0	41	25	27	10	21	21	0	0	0	0	0	0	0	0	0	0	0	0	0	0	0	0	0	77	71	0	0	0	0	0	0	38	0	0	0	0	0	0	0	0	0	0	0	0	0	0
0	0	43	0	49	45	20	21	16	23	15	60	32	31	34	0	0	0	0	0	0	0	0	0	0	0	0	0	0	102	0	0	0	0	63	48	53	0	61	0	0	0	68	86	0	0	0	0	0	78
0	0	0	0	0	11	0	21	23	15	5	32	0	0	0	0	0	0	0	98	0	87	0	0	79	18	0	62	49	0	0	0	0	0	38	43	46	0	47	0	0	0	52	0	0	0	0	0	0	0
0	0	0	0	0	0	0	0	15	5	14	0	0	0	28	0	0	0	0	0	0	0	0	0	0	14	0	0	0	12	0	0	0	0	0	0	0	0	0	0	0	0	0	0	0	0	0	0	0	0
0	0	44	59	35	19	0	0	60	32	0	11	0	0	0	0	0	68	82	55	11	55	48	0	70	0	23	59	56	0	0	90	78	94	0	11	0	0	0	63	3	0	0	0	0	0	0	0	0	0
33	22	32	0	0	0	0	0	32	0	0	0	15	25	0	0	0	0	0	0	0	0	0	0	0	0	0	0	0	98	0	0	0	0	0	0	0	0	0	0	0	0	0	0	0	27	0	0	0	0
0	39	0	0	0	0	26	0	31	0	0	0	25	18	26	68	0	0	0	0	0	0	0	0	0	0	0	0	0	69	0	0	0	0	0	0	0	0	0	0	0	0	0	0	0	0	0	0	0	0
0	0	0	0	0	0	0	0	34	0	28	0	0	26	9	31	0	0	0	0	0	0	0	0	0	0	0	0	0	32	0	0	0	0	0	0	0	0	0	0	0	0	0	0	0	0	0	0	0	0
0	0	0	0	0	0	0	0	0	0	0	0	0	68	31	10	0	0	0	0	0	0	0	0	0	0	0	0	44	22	0	0	36	13	0	59	0	0	46	3	0	0	63	0	0	0	0	0	0	0
0	0	0	0	0	0	0	0	0	0	0	0	0	0	0	0	7	0	17	14	0	0	0	0	0	0	0	0	0	0	0	0	0	0	0	0	0	0	0	22	0	0	0	0	0	0	0	0	0	0
0	105	0	0	0	0	0	0	0	0	0	68	0	0	0	0	0	13	0	36	0	42	81	0	0	0	0	24	0	0	0	25	0	19	0	71	0	0	0	85	0	0	0	0	0	0	0	0	0	0
0	0	0	0	0	0	0	0	0	0	0	82	0	0	0	0	17	0	8	37	0	0	0	0	0	0	0	0	0	0	0	0	0	0	0	78	0	0	107	30	0	0	0	0	0	0	0	0	0	0
0	0	0	0	0	109	0	0	0	98	0	55	0	0	0	0	14	36	37	18	0	12	65	0	0	0	0	34	78	0	0	57	0	60	0	79	0	0	0	34	25	0	0	0	0	0	0	0	0	0
0	0	0	0	0	0	0	0	0	0	0	11	0	0	0	0	0	0	0	0	6	0	0	0	0	0	0	0	0	0	0	0	0	0	0	0	0	0	0	0	18	0	0	0	0	0	0	0	0	0
0	0	0	0	0	98	0	0	0	87	0	55	0	0	0	0	0	42	0	12	0	11	22	0	14	0	40	21	0	0	0	87	0	0	0	80	0	0	0	34	26	0	0	0	0	0	0	0	0	0
0	0	0	0	0	86	0	0	0	0	0	48	0	0	0	0	0	81	0	65	0	22	14	12	10	50	40	73	64	0	0	84	79	78	0	71	0	0	0	0	0	0	0	0	0	0	0	0	0	0
0	0	0	0	0	0	0	0	0	0	0	0	0	0	0	0	0	0	0	0	0	0	12	23	0	0	0	0	55	0	0	0	0	0	0	0	0	0	0	0	0	0	0	0	0	0	0	0	0	0
0	0	0	0	0	79	0	0	0	79	0	70	0	0	0	0	0	0	0	0	0	14	10	0	9	0	33	12	0	0	0	0	0	0	0	64	0	0	0	0	0	0	0	0	0	0	0	0	0	0
0	0	0	0	0	0	0	0	0	18	14	0	0	0	0	0	0	0	0	0	0	0	50	0	0	7	34	39	21	0	0	0	0	0	43	50	58	0	51	0	0	0	69	0	0	0	0	0	0	0
0	0	0	0	0	0	0	0	0	0	0	23	0	0	0	0	0	0	0	0	0	40	40	0	33	34	13	21	25	0	0	0	0	0	0	40	0	0	0	0	0	0	0	0	0	0	0	0	0	0
0	0	130	0	0	0	0	77	0	62	0	59	0	0	0	0	0	24	0	34	0	21	73	0	12	39	21	13	49	0	0	20	0	0	0	67	0	0	0	0	0	0	0	0	0	0	0	0	0	0
0	0	141	0	0	0	0	71	0	49	0	56	0	0	0	44	0	0	0	78	0	0	64	55	0	21	25	49	6	10	8	12	22	46	0	60	61	0	54	76	0	0	68	0	0	0	0	0	0	0
0	0	0	0	0	0	0	0	102	0	12	0	98	69	32	22	0	0	0	0	0	0	0	0	0	0	0	0	10	12	7	0	7	0	0	68	0	0	61	20	0	0	67	0	0	0	0	0	0	0
0	0	0	0	0	0	0	0	0	0	0	0	0	0	0	0	0	0	0	0	0	0	0	0	0	0	0	0	8	7	7	12	17	51	0	0	0	0	0	0	0	0	0	0	0	0	0	0	0	0
0	126	149	0	0	0	0	0	0	0	0	90	0	0	0	0	0	25	0	57	0	87	84	0	0	0	0	20	12	0	12	11	18	6	0	88	78	0	73	0	0	0	74	0	0	0	0	0	0	0
0	0	135	0	0	0	0	0	0	0	0	78	0	0	0	36	0	0	0	0	0	0	79	0	0	0	0	0	22	7	17	18	5	12	0	101	0	0	0	0	0	0	0	0	0	0	0	0	0	0
0	0	131	0	0	0	0	0	0	0	0	94	0	0	0	13	0	19	0	60	0	0	78	0	0	0	0	0	46	0	51	6	12	18	0	84	0	0	109	24	0	0	89	0	0	0	0	0	0	0
0	0	29	43	57	0	36	0	63	38	0	0	0	0	0	0	0	0	0	0	0	0	0	0	0	43	0	0	0	0	0	0	0	0	6	0	0	0	16	0	0	0	16	0	0	0	0	0	0	113
0	0	41	46	52	44	39	38	48	43	0	11	0	0	0	59	0	71	78	79	0	80	71	0	64	50	40	67	60	68	0	88	101	84	0	8	6	0	41	0	0	11	12	0	0	0	0	0	0	0
0	0	48	0	48	44	46	0	53	46	0	0	0	0	0	0	0	0	0	0	0	0	0	0	0	58	0	0	61	0	0	78	0	0	0	6	0	0	0	0	0	9	7	0	0	0	0	0	0	0
0	0	0	0	0	0	0	0	0	0	0	0	0	0	0	0	0	0	0	0	0	0	0	0	0	0	0	0	0	0	0	0	0	0	0	0	0	0	0	0	0	0	0	0	0	0	0	0	0	0
0	0	0	58	63	0	52	0	61	47	0	0	0	0	0	46	0	0	107	0	0	0	0	0	0	51	0	0	54	61	0	73	0	109	16	41	0	0	6	33	0	0	35	0	0	0	0	0	0	0
0	0	0	0	0	0	0	0	0	0	0	63	0	0	0	3	22	85	30	34	0	34	0	0	0	0	0	0	76	20	0	0	0	24	0	0	0	0	33	5	7	0	61	0	0	0	0	0	0	0
0	0	0	0	0	0	0	0	0	0	0	3	0	0	0	0	0	0	0	25	18	26	0	0	0	0	0	0	0	0	0	0	0	0	0	0	0	0	0	7	4	0	10	0	0	0	0	0	0	0
0	0	20	0	0	0	0	0	0	0	0	0	0	0	0	0	0	0	0	0	0	0	0	0	0	0	0	0	0	0	0	0	0	0	0	11	9	0	0	0	0	5	3	0	0	0	0	0	0	0
0	0	55	0	0	0	57	0	68	52	0	0	0	0	0	63	0	0	0	0	0	0	0	0	0	69	0	0	68	67	0	74	0	89	16	12	7	0	35	61	10	3	3	0	0	0	0	0	0	0
83	80	79	0	0	0	75	0	86	0	0	0	0	0	0	0	0	0	0	0	0	0	0	0	0	0	0	0	0	0	0	0	0	0	0	0	0	0	0	0	0	0	0	17	0	6	0	0	0	6
87	68	76	0	0	0	0	0	0	0	0	0	0	0	0	0	0	0	0	0	0	0	0	0	0	0	0	0	0	0	0	0	0	0	0	0	0	0	0	0	0	0	0	0	16	8	0	0	0	0
83	56	72	0	0	0	0	0	0	0	0	0	27	0	0	0	0	0	0	0	0	0	0	0	0	0	0	0	0	0	0	0	0	0	0	0	0	0	0	0	0	0	0	6	8	11	7	16	0	9
0	0	0	0	0	0	0	0	0	0	0	0	0	0	0	0	0	0	0	0	0	0	0	0	0	0	0	0	0	0	0	0	0	0	0	0	0	0	0	0	0	0	0	0	0	7	6	3	0	25
0	0	0	0	0	0	0	0	0	0	0	0	0	0	0	0	0	0	0	0	0	0	0	0	0	0	0	0	0	0	0	0	0	0	0	0	0	0	0	0	0	0	0	0	0	16	3	4	0	28
0	0	0	0	0	0	0	0	0	0	0	0	0	0	0	0	0	0	0	0	0	0	0	0	0	0	0	0	0	0	0	0	0	0	0	0	0	0	0	0	0	0	0	0	0	0	0	0	5	0
89	0	81	0	0	0	76	0	78	0	0	0	0	0	0	0	0	0	0	0	0	0	0	0	0	0	0	0	0	0	0	0	0	0	113	0	0	0	0	0	0	0	0	6	0	9	25	28	0	16
0	0	0	0	0	0	0	0	91	0	0	0	0	0	0	0	0	0	0	0	0	0	0	0	0	0	0	0	0	0	0	0	0	0	0	0	0	0	0	0	0	0	0	0	0	0	0	0	30	27
77	0	0	0	0	0	79	0	82	87	84	0	0	48	0	0	0	0	0	0	0	0	0	0	0	0	0	0	0	0	0	0	0	0	0	0	94	0	110	0	0	0	0	0	33	0	0	51	51	32
0	0	0	0	0	0	0	0	87	98	96	0	0	0	0	0	0	0	0	0	0	0	0	0	0	109	0	0	0	0	0	0	0	0	0	0	0	0	0	0	0	0	0	0	0	0	0	0	5	0
0	0	0	0	0	0	0	0	0	91	89	0	0	0	48	0	0	0	0	0	0	0	0	0	0	0	0	0	0	0	0	0	0	0	0	0	0	0	0	0	0	0	0	0	0	0	0	0	0	0
0	0	0	0	0	0	0	0	0	0	0	0	0	0	0	0	0	0	0	0	0	0	0	0	0	0	0	0	0	0	0	0	0	0	0	0	0	0	0	0	0	0	0	0	0	22	55	35	13	0
0	34	40	0	0	0	37	0	42	0	0	0	4	7	0	0	0	0	0	0	0	0	0	0	0	0	0	0	0	0	0	0	0	0	0	0	0	0	0	0	0	0	0	40	27	20	0	0	0	0
0	0	0	0	0	0	0	0	46	0	0	0	0	4	0	0	0	0	0	0	0	0	0	0	0	0	0	0	0	0	0	0	0	0	0	0	0	0	0	0	0	0	0	0	0	0	0	0	0	0
0	0	0	0	0	0	0	0	40	53	48	0	0	0	8	48	0	0	0	0	0	0	0	0	0	66	0	0	54	41	0	0	0	0	0	0	0	0	0	0	0	0	0	0	0	0	0	0	0	0
0	0	0	0	0	0	0	0	0	0	0	0	0	0	44	9	0	0	0	0	0	0	0	0	0	0	0	0	77	0	0	0	57	0	0	0	0	0	60	0	0	0	68	0	0	0	0	0	0	0
0	0	0	0	0	0	0	0	0	0	0	0	0	0	0	0	0	0	0	0	0	0	0	0	0	0	0	0	0	0	0	0	0	0	0	0	0	0	0	0	0	0	0	0	0	0	0	0	0	0
0	0	0	0	0	0	0	0	0	0	0	0	0	0	0	0	0	0	0	0	0	0	0	0	0	0	0	0	0	0	0	0	0	0	0	0	0	0	0	0	0	0	0	0	0	94	0	0	0	0
0	0	0	0	0	0	0	0	0	0	0	0	0	0	0	0	0	0	0	0	0	0	0	0	0	0	0	0	0	0	0	0	0	0	0	0	0	0	0	0	0	0	0	0	0	0	0	0	0	0
0	0	0	0	0	0	0	0	0	0	0	0	0	0	0	0	0	0	0	0	0	0	0	0	0	0	0	0	0	0	0	0	0	0	0	0	0	0	0	0	0	0	0	0	0	35	0	0	0	0
0	0	0	0	0	0	0	0	0	0	0	0	0	0	0	0	0	0	0	0	0	0	0	0	0	0	0	0	0	0	0	0	0	0	0	0	0	0	0	0	0	0	0	0	0	28	0	0	0	0
0	0	0	0	0	0	0	0	0	0	0	0	0	0	0	0	0	0	0	0	0	0	0	0	0	0	0	0	0	0	0	0	0	0	0	0	0	0	0	0	0	0	0	0	0	0	0	0	0	0
0	0	0	0	0	0	0	0	0	0	0	0	0	0	0	0	0	0	0	0	0	0	0	0	0	0	0	0	0	0	0	0	0	244	0	204	0	0	0	0	0	0	0	0	0	50	0	0	0	0
0	0	0	0	0	0	0	0	0	0	0	0	0	0	0	0	0	0	0	0	0	0	0	0	0	0	0	0	0	0	0	0	0	0	0	0	0	0	0	0	0	0	0	0	0	0	0	0	0	0
0	0	0	0	0	0	0	0	0	0	0	0	0	0	0	0	0	0	0	0	0	0	0	0	0	0	0	0	0	0	0	0	0	0	0	0	0	0	0	0	0	0	0	0	0	0	0	0	0	0
0	0	0	0	0	0	0	0	0	0	0	0	0	0	0	0	0	0	0	0	0	0	0	0	0	0	0	0	0	0	0	0	0	0	0	0	0	0	0	0	0	0	0	0	0	0	0	0	0	0
0	0	0	0	0	0	0	0	0	0	0	0	0	0	0	0	0	0	0	0	0	0	0	0	0	0	0	0	0	0	0	0	0	0	0	0	0	0	0	0	0	0	0	0	0	0	0	0	0	0
0	0	0	0	0	0	0	0	0	0	0	0	0	0	0	0	0	0	0	0	0	0	0	0	0	0	0	0	0	0	0	0	0	0	0	0	0	0	0	0	0	0	0	0	0	0	0	0	0	107
0	0	0	0	0	0	0	0	0	108	0	0	0	0	0	52	0	0	0	0	0	0	0	0	0	115	0	0	97	104	0	0	118	0	0	107	0	0	0	0	0	0	0	0	0	106	0	0	0	0
0	0	0	0	0	0	0	0	141	0	91	0	0	0	51	52	0	0	0	0	0	0	0	0	0	0	0	0	94	95	0	0	0	0	0	113	0	0	0	0	0	0	120	0	0	0	0	0	0	0
0	0	0	0	0	0	0	0	0	0	0	0	0	0	0	0	0	0	0	0	0	0	0	0	0	0	0	0	136	0	0	145	0	0	0	0	0	0	0	0	0	0	0	0	0	0	0	0	0	0
0	0	0	0	0	0	0	0	0	0	0	0	0	0	0	0	0	0	0	0	0	0	0	0	0	0	0	0	143	0	0	149	0	0	0	0	0	0	0	0	0	0	0	0	0	135	148	0	0	167
0	0	0	0	0	0	0	0	0	0	0	0	0	0	0	0	0	0	0	0	0	0	0	0	0	0	0	0	122	0	0	0	0	0	0	0	0	0	0	0	0	0	0	0	0	141	145	0	0	156
0	0	0	0	0	0	0	0	0	0	0	0	0	0	0	0	0	0	0	0	0	0	0	0	0	0	0	0	129	0	0	0	0	0	0	0	0	0	47	0	0	0	0	0	0	117	0	0	0	0
0	0	0	0	0	0	0	0	0	0	0	0	0	0	0	0	0	0	0	0	0	0	0	0	0	0	0	0	0	0	0	0	0	0	0	0	0	0	0	0	0	0	0	0	0	24	34	36	63	42
0	0	0	0	0	0	0	0	0	0	0	0	0	0	0	0	0	0	0	0	0	0	0	0	0	0	0	0	0	0	0	0	0	0	0	178	0	0	0	0	0	0	0	0	0	28	46	45	0	37
0	0	0	0	0	0	0	0	0	0	0	0	0	0	0	0	0	0	0	0	0	0	0	0	0	0	0	0	0	0	0	0	0	0	0	144	0	0	0	0	0	0	0	0	0	0	51	50	0	50
0	0	0	0	0	0	0	0	0	0	0	0	0	0	0	0	0	0	0	0	0	0	0	0	0	0	0	0	0	0	0	0	0	0	0	0	0	0	0	0	0	0	0	0	0	0	0	0	0	0
0	0	0	0	0	0	0	0	0	0	0	0	0	0	0	0	0	0	0	0	0	0	0	0	0	0	0	0	103	0	0	0	0	213	0	136	0	0	80	0	0	0	134	0	0	0	56	56	0	51
0	0	0	0	0	0	0	0	0	0	0	0	0	0	0	0	0	0	211	0	0	0	0	0	0	0	0	0	0	0	0	0	0	0	0	164	0	0	23	0	0	0	0	0	0	51	0	0	0	0
0	0	0	0	0	0	0	0	0	0	0	0	0	0	0	0	0	0	0	0	0	0	0	0	0	0	0	0	0	0	0	0	0	0	0	0	0	0	0	0	0	0	0	0	0	11	0	0	0	0
0	0	0	0	0	0	0	0	0	0	0	0	0	0	0	0	0	0	0	0	0	0	0	0	0	0	0	0	0	0	0	0	0	0	0	0	0	0	0	0	0	0	0	0	0	15	0	0	0	0
0	0	0	0	0	0	0	0	0	0	0	0	0	0	0	88	0	0	0	0	0	0	0	0	0	0	0	0	0	0	0	0	0	0	0	147	0	0	147	0	0	0	151	0	0	30	0	61	0	56
[truncated: 36 more columns]
