# Supplementary material for: Analyzing the effects of free water modeling by deep learning on diffusion MRI structural connectivity estimates in glioma patients
Source: PLoS One. 2020 Sep 25;15(9):e0239475. doi: 10.1371/journal.pone.0239475 (PMC7518620; doi:10.1371/journal.pone.0239475)
Supplement: S1 File — All utilized connectivity and length matrices as comma-separated csv files, and the free-water maps as nifti files. (ZIP) [file pone.0239475.s003.zip › S3/CMs/patients/det_boundary/vp21/cm_original.csv]

4	10	9	0	0	0	5	0	0	0	0	0	7	0	0	0	0	0	0	0	0	0	0	0	0	0	0	0	0	0	0	0	0	0	0	0	0	0	0	0	0	0	0	37	5	15	0	0	0	14
10	64	21	0	0	0	0	0	0	0	0	0	49	2	0	0	0	1	0	0	0	0	0	0	0	0	0	0	0	0	0	1	0	0	0	0	0	0	0	0	0	0	0	1	25	68	0	0	0	0
9	21	292	22	1	0	10	0	1	0	0	55	13	0	0	0	0	0	0	0	0	0	0	0	0	0	0	2	73	0	0	54	11	18	102	91	3	0	0	0	0	1	25	50	23	89	0	0	0	4
0	0	22	17	2	0	16	0	0	0	0	3	0	0	0	0	0	0	0	0	0	0	0	0	0	0	0	0	0	0	0	0	0	0	8	36	0	0	7	0	0	0	0	0	0	0	0	0	0	0
0	0	1	2	41	7	94	2	6	0	0	126	0	0	0	0	0	0	0	0	0	0	0	0	0	0	0	0	0	0	0	0	0	0	1	57	1	0	3	0	0	0	0	0	0	0	0	0	0	0
0	0	0	0	7	73	13	122	40	7	0	79	0	0	0	0	0	0	0	1	0	26	2	0	16	0	0	0	0	0	0	0	0	0	0	7	1	0	0	0	0	0	0	0	0	0	0	0	0	0
5	0	10	16	94	13	403	92	87	0	0	0	0	3	0	0	0	0	0	0	0	0	0	0	0	0	0	0	0	0	0	0	0	0	42	22	43	0	37	0	0	0	8	1	0	0	0	0	0	7
0	0	0	0	2	122	92	141	86	63	0	0	0	0	0	0	0	0	0	0	0	0	0	0	0	0	0	24	47	0	0	0	0	0	0	2	0	0	0	0	0	0	0	0	0	0	0	0	0	0
0	0	1	0	6	40	87	86	254	4	20	1	24	98	42	0	0	0	0	0	0	0	0	0	0	0	0	0	0	146	0	0	0	0	7	38	45	0	105	0	0	0	8	1	0	0	0	0	0	8
0	0	0	0	0	7	0	63	4	342	8	9	0	0	0	0	0	0	0	3	0	9	0	0	1	122	0	33	48	0	0	0	0	0	28	24	55	0	106	0	0	0	17	0	0	0	0	0	0	0
0	0	0	0	0	0	0	0	20	8	17	0	0	0	32	0	0	0	0	0	0	0	0	0	0	4	0	0	0	6	0	0	0	0	0	0	0	0	0	0	0	0	0	0	0	0	0	0	0	0
0	0	55	3	126	79	0	0	1	9	0	97	0	0	0	0	0	3	1	3	28	34	42	0	21	0	16	3	50	0	0	27	1	6	0	41	0	0	0	13	2	0	0	0	0	0	0	0	0	0
7	49	13	0	0	0	0	0	24	0	0	0	61	57	0	0	0	0	0	0	0	0	0	0	0	0	0	0	0	7	0	0	0	0	0	0	0	0	0	0	0	0	0	0	0	1	0	0	0	0
0	2	0	0	0	0	3	0	98	0	0	0	57	44	27	21	0	0	0	0	0	0	0	0	0	0	0	0	0	82	0	0	0	0	0	0	0	0	0	0	0	0	0	0	0	0	0	0	0	0
0	0	0	0	0	0	0	0	42	0	32	0	0	27	85	33	0	0	0	0	0	0	0	0	0	0	0	0	0	53	0	0	0	0	0	0	0	0	0	0	0	0	0	0	0	0	0	0	0	0
0	0	0	0	0	0	0	0	0	0	0	0	0	21	33	18	0	0	0	0	0	0	0	0	0	0	0	0	30	36	0	0	1	1	0	5	0	0	2	2	0	0	2	0	0	0	0	0	0	0
0	0	0	0	0	0	0	0	0	0	0	0	0	0	0	0	1	0	3	2	0	0	0	0	0	0	0	0	0	0	0	0	0	0	0	0	0	0	0	19	0	0	0	0	0	0	0	0	0	0
0	1	0	0	0	0	0	0	0	0	0	3	0	0	0	0	0	74	0	115	0	4	5	0	0	0	0	1	0	0	0	11	0	8	0	1	0	0	0	1	0	0	0	0	0	0	0	0	0	0
0	0	0	0	0	0	0	0	0	0	0	1	0	0	0	0	3	0	18	4	0	0	0	0	0	0	0	0	0	0	0	0	0	0	0	8	0	0	9	9	0	0	0	0	0	0	0	0	0	0
0	0	0	0	0	1	0	0	0	3	0	3	0	0	0	0	2	115	4	97	0	78	8	0	0	0	0	42	2	0	0	42	0	3	0	8	0	0	0	4	7	0	0	0	0	0	0	0	0	0
0	0	0	0	0	0	0	0	0	0	0	28	0	0	0	0	0	0	0	0	8	0	0	0	0	0	0	0	0	0	0	0	0	0	0	0	0	0	0	0	14	0	0	0	0	0	0	0	0	0
0	0	0	0	0	26	0	0	0	9	0	34	0	0	0	0	0	4	0	78	0	96	4	0	14	0	50	60	0	0	0	2	0	0	0	21	0	0	0	7	6	0	0	0	0	0	0	0	0	0
0	0	0	0	0	2	0	0	0	0	0	42	0	0	0	0	0	5	0	8	0	4	288	11	5	11	24	37	58	0	0	68	1	8	0	2	0	0	0	0	0	0	0	0	0	0	0	0	0	0
0	0	0	0	0	0	0	0	0	0	0	0	0	0	0	0	0	0	0	0	0	0	11	51	0	0	0	0	13	0	0	0	0	0	0	0	0	0	0	0	0	0	0	0	0	0	0	0	0	0
0	0	0	0	0	16	0	0	0	1	0	21	0	0	0	0	0	0	0	0	0	14	5	0	15	0	38	2	0	0	0	0	0	0	0	6	0	0	0	0	0	0	0	0	0	0	0	0	0	0
0	0	0	0	0	0	0	0	0	122	4	0	0	0	0	0	0	0	0	0	0	0	11	0	0	264	100	50	112	0	0	0	0	0	2	71	10	0	7	0	0	0	8	0	0	0	0	0	0	0
0	0	0	0	0	0	0	0	0	0	0	16	0	0	0	0	0	0	0	0	0	50	24	0	38	100	169	55	47	0	0	0	0	0	0	12	0	0	0	0	0	0	0	0	0	0	0	0	0	0
0	0	2	0	0	0	0	24	0	33	0	3	0	0	0	0	0	1	0	42	0	60	37	0	2	50	55	123	176	0	0	116	0	0	0	7	0	0	0	0	0	0	0	0	0	0	0	0	0	0
0	0	73	0	0	0	0	47	0	48	0	50	0	0	0	30	0	0	0	2	0	0	58	13	0	112	47	176	190	9	18	7	17	14	0	190	18	0	19	7	0	0	54	0	0	0	0	0	0	0
0	0	0	0	0	0	0	0	146	0	6	0	7	82	53	36	0	0	0	0	0	0	0	0	0	0	0	0	9	27	10	0	14	0	0	25	0	0	1	1	0	0	1	0	0	0	0	0	0	0
0	0	0	0	0	0	0	0	0	0	0	0	0	0	0	0	0	0	0	0	0	0	0	0	0	0	0	0	18	10	27	5	3	34	0	0	0	0	0	0	0	0	0	0	0	0	0	0	0	0
0	1	54	0	0	0	0	0	0	0	0	27	0	0	0	0	0	11	0	42	0	2	68	0	0	0	0	116	7	0	5	144	7	2	0	19	1	0	3	0	0	0	1	0	0	0	0	0	0	0
0	0	11	0	0	0	0	0	0	0	0	1	0	0	0	1	0	0	0	0	0	0	1	0	0	0	0	0	17	14	3	7	6	1	0	1	0	0	0	0	0	0	0	0	0	0	0	0	0	0
0	0	18	0	0	0	0	0	0	0	0	6	0	0	0	1	0	8	0	3	0	0	8	0	0	0	0	0	14	0	34	2	1	54	0	7	0	0	1	24	0	0	1	0	0	0	0	0	0	0
0	0	102	8	1	0	42	0	7	28	0	0	0	0	0	0	0	0	0	0	0	0	0	0	0	2	0	0	0	0	0	0	0	0	38	0	0	0	93	0	0	0	3	0	0	0	0	0	0	1
0	0	91	36	57	7	22	2	38	24	0	41	0	0	0	5	0	1	8	8	0	21	2	0	6	71	12	7	190	25	0	19	1	7	0	26	6	0	2	0	0	12	30	0	0	0	0	0	0	0
0	0	3	0	1	1	43	0	45	55	0	0	0	0	0	0	0	0	0	0	0	0	0	0	0	10	0	0	18	0	0	1	0	0	0	6	0	0	0	0	0	2	44	0	0	0	0	0	0	0
0	0	0	0	0	0	0	0	0	0	0	0	0	0	0	0	0	0	0	0	0	0	0	0	0	0	0	0	0	0	0	0	0	0	0	0	0	0	0	0	0	0	0	0	0	0	0	0	0	0
0	0	0	7	3	0	37	0	105	106	0	0	0	0	0	2	0	0	9	0	0	0	0	0	0	7	0	0	19	1	0	3	0	1	93	2	0	0	53	47	0	0	35	0	0	0	0	0	0	0
0	0	0	0	0	0	0	0	0	0	0	13	0	0	0	2	19	1	9	4	0	7	0	0	0	0	0	0	7	1	0	0	0	24	0	0	0	0	47	59	2	0	15	0	0	0	0	0	0	0
0	0	0	0	0	0	0	0	0	0	0	2	0	0	0	0	0	0	0	7	14	6	0	0	0	0	0	0	0	0	0	0	0	0	0	0	0	0	0	2	5	0	20	0	0	0	0	0	0	0
0	0	1	0	0	0	0	0	0	0	0	0	0	0	0	0	0	0	0	0	0	0	0	0	0	0	0	0	0	0	0	0	0	0	0	12	2	0	0	0	0	2	1	0	0	0	0	0	0	0
0	0	25	0	0	0	8	0	8	17	0	0	0	0	0	2	0	0	0	0	0	0	0	0	0	8	0	0	54	1	0	1	0	1	3	30	44	0	35	15	20	1	13	0	0	0	0	0	0	0
37	1	50	0	0	0	1	0	1	0	0	0	0	0	0	0	0	0	0	0	0	0	0	0	0	0	0	0	0	0	0	0	0	0	0	0	0	0	0	0	0	0	0	8	0	2	0	0	0	8
5	25	23	0	0	0	0	0	0	0	0	0	0	0	0	0	0	0	0	0	0	0	0	0	0	0	0	0	0	0	0	0	0	0	0	0	0	0	0	0	0	0	0	0	44	6	0	0	0	0
15	68	89	0	0	0	0	0	0	0	0	0	1	0	0	0	0	0	0	0	0	0	0	0	0	0	0	0	0	0	0	0	0	0	0	0	0	0	0	0	0	0	0	2	6	172	8	9	0	1
0	0	0	0	0	0	0	0	0	0	0	0	0	0	0	0	0	0	0	0	0	0	0	0	0	0	0	0	0	0	0	0	0	0	0	0	0	0	0	0	0	0	0	0	0	8	3	1	0	1
0	0	0	0	0	0	0	0	0	0	0	0	0	0	0	0	0	0	0	0	0	0	0	0	0	0	0	0	0	0	0	0	0	0	0	0	0	0	0	0	0	0	0	0	0	9	1	16	0	50
0	0	0	0	0	0	0	0	0	0	0	0	0	0	0	0	0	0	0	0	0	0	0	0	0	0	0	0	0	0	0	0	0	0	0	0	0	0	0	0	0	0	0	0	0	0	0	0	15	0
14	0	4	0	0	0	7	0	8	0	0	0	0	0	0	0	0	0	0	0	0	0	0	0	0	0	0	0	0	0	0	0	0	0	1	0	0	0	0	0	0	0	0	8	0	1	1	50	0	690
0	0	0	0	0	0	0	0	2	0	0	0	0	0	0	0	0	0	0	0	0	0	0	0	0	0	0	0	0	0	0	0	0	0	0	0	0	0	0	0	0	0	0	0	0	0	0	0	23	114
5	0	0	0	0	0	125	0	262	39	5	0	0	2	0	0	0	0	0	0	0	0	0	0	0	0	0	0	0	0	0	0	0	0	0	0	10	0	2	0	0	0	0	0	2	0	0	32	30	188
0	0	0	0	0	0	0	0	31	111	12	0	0	0	0	0	0	0	0	0	0	0	0	0	0	1	0	0	0	0	0	0	0	0	0	0	0	0	0	0	0	0	0	0	0	0	0	0	2	0
0	0	0	0	0	0	0	0	0	10	1	0	0	0	2	0	0	0	0	0	0	0	0	0	0	0	0	0	0	0	0	0	0	0	0	0	0	0	0	0	0	0	0	0	0	0	0	0	0	0
0	0	0	0	0	0	0	0	0	0	0	0	0	0	0	0	0	0	0	0	0	0	0	0	0	0	0	0	0	0	0	0	0	0	0	0	0	0	0	0	0	0	0	0	0	43	27	51	10	0
0	3	22	0	0	0	3	0	19	0	0	0	21	9	0	0	0	0	0	0	0	0	0	0	0	0	0	0	0	0	0	0	0	0	0	0	0	0	0	0	0	0	0	30	15	2	0	0	0	0
0	0	0	0	0	0	0	0	19	0	0	0	0	12	0	0	0	0	0	0	0	0	0	0	0	0	0	0	0	0	0	0	0	0	0	0	0	0	0	0	0	0	0	0	0	0	0	0	0	0
0	0	0	0	0	0	0	0	23	2	73	0	0	0	21	1	0	0	0	0	0	0	0	0	0	2	0	0	2	32	0	0	0	0	0	0	0	0	0	0	0	0	0	0	0	0	0	0	0	0
0	0	0	0	0	0	0	0	0	0	0	0	0	0	9	57	0	0	0	0	0	0	0	0	0	0	0	0	8	0	0	0	2	0	0	0	0	0	3	0	0	0	3	0	0	0	0	0	0	0
0	0	0	0	0	0	0	0	0	0	0	0	0	0	0	0	0	0	0	0	0	0	0	0	0	0	0	0	0	0	0	0	0	0	0	0	0	0	0	0	0	0	0	0	0	0	0	0	0	0
0	0	0	0	0	0	0	0	0	0	0	0	0	0	0	0	0	0	0	0	0	0	0	0	0	0	0	0	0	0	0	0	0	0	0	0	0	0	0	0	0	0	0	0	0	1	0	0	0	0
0	0	0	0	0	0	0	0	0	0	0	0	0	0	0	0	0	0	0	0	0	0	0	0	0	0	0	0	0	0	0	0	0	0	0	0	0	0	0	0	0	0	0	0	0	0	0	0	0	0
0	0	0	0	0	0	0	0	0	0	0	0	0	0	0	0	0	0	0	0	0	0	0	0	0	0	0	0	0	0	0	0	0	0	0	0	0	0	0	0	0	0	0	0	0	3	0	0	0	0
0	0	0	0	0	0	0	0	0	0	0	0	0	0	0	0	0	0	0	0	0	0	0	0	0	0	0	0	0	0	0	0	0	0	0	0	0	0	0	0	0	0	0	0	0	10	0	0	0	0
0	0	0	0	0	0	0	0	0	0	0	0	0	0	0	0	0	0	0	0	0	0	0	0	0	0	0	0	0	0	0	0	0	0	0	0	0	0	0	0	0	0	0	0	0	0	0	0	0	0
0	0	0	0	0	0	0	0	0	0	0	0	0	0	0	0	0	0	0	0	0	0	0	0	0	0	0	0	0	0	0	0	0	1	0	1	0	0	0	0	0	0	0	0	0	104	0	0	0	0
0	0	0	0	0	0	0	0	0	0	0	0	0	0	0	0	0	0	0	0	0	0	0	0	0	0	0	0	0	0	0	0	0	0	0	0	0	0	0	0	0	0	0	0	0	0	0	0	0	0
0	0	0	0	0	0	0	0	0	0	0	0	0	0	0	0	0	0	0	0	0	0	0	0	0	0	0	0	0	0	0	0	0	0	0	0	0	0	0	0	0	0	0	0	0	0	0	0	0	0
0	0	0	0	0	0	0	0	0	0	0	0	0	0	0	0	0	0	0	0	0	0	0	0	0	0	0	0	0	0	0	0	0	0	0	0	0	0	0	0	0	0	0	0	0	0	0	0	0	0
0	0	0	0	0	0	0	0	0	0	0	0	0	0	0	0	0	0	0	0	0	0	0	0	0	0	0	0	0	0	0	0	0	0	0	0	0	0	0	0	0	0	0	0	0	0	0	0	0	0
0	0	0	0	0	0	0	0	0	0	0	0	0	0	0	0	0	0	0	0	0	0	0	0	0	0	0	0	0	0	0	0	0	0	0	0	0	0	0	0	0	0	0	0	0	0	0	0	0	1
0	0	0	0	0	0	0	0	0	12	0	0	0	0	0	13	0	0	0	0	0	0	0	0	0	6	0	0	54	25	0	0	1	0	0	5	0	0	0	0	0	0	0	0	0	1	0	0	0	0
0	0	0	0	0	0	0	0	5	0	1	0	0	0	11	24	0	0	0	0	0	0	0	0	0	0	0	0	43	33	0	0	0	0	0	1	0	0	0	0	0	0	1	0	0	0	0	0	0	0
0	0	0	0	0	0	0	0	0	0	0	0	0	0	0	0	0	0	0	0	0	0	0	0	0	0	0	0	3	0	0	8	0	0	0	0	0	0	0	0	0	0	0	0	0	0	0	0	0	0
0	0	0	0	0	0	0	0	0	0	0	0	0	0	0	0	0	0	0	0	0	0	0	0	0	0	0	0	5	0	0	23	0	0	0	0	0	0	0	0	0	0	0	0	0	19	10	0	0	3
0	0	0	0	0	0	0	0	0	0	0	0	0	0	0	0	0	0	0	0	0	0	0	0	0	0	0	0	2	0	0	0	0	0	0	0	0	0	0	0	0	0	0	0	0	29	8	0	0	14
0	0	0	0	0	0	0	0	0	0	0	0	0	0	0	0	0	0	0	0	0	0	0	0	0	0	0	0	6	0	0	0	0	0	0	0	0	0	6	0	0	0	0	0	0	33	0	0	0	0
0	0	0	0	0	0	0	0	0	0	0	0	0	0	0	0	0	0	0	0	0	0	0	0	0	0	0	0	0	0	0	0	0	0	0	0	0	0	0	0	0	0	0	0	0	41	7	5	1	49
0	0	0	0	0	0	0	0	0	0	0	0	0	0	0	0	0	0	0	0	0	0	0	0	0	0	0	0	0	0	0	0	0	0	0	6	0	0	0	0	0	0	0	0	0	54	82	56	0	16
0	0	0	0	0	0	0	0	0	0	0	0	0	0	0	0	0	0	0	0	0	0	0	0	0	0	0	0	0	0	0	0	0	0	0	2	0	0	0	0	0	0	0	0	0	0	5	7	0	3
0	0	0	0	0	0	0	0	0	0	0	0	0	0	0	0	0	0	0	0	0	0	0	0	0	0	0	0	0	0	0	0	0	0	0	0	0	0	0	0	0	0	0	0	0	0	0	0	0	0
0	0	0	0	0	0	0	0	0	0	0	0	0	0	0	0	0	0	0	0	0	0	0	0	0	0	0	0	4	0	0	0	0	2	0	2	0	0	15	0	0	0	5	0	0	0	1	29	0	48
0	0	0	0	0	0	0	0	0	0	0	0	0	0	0	0	0	0	1	0	0	0	0	0	0	0	0	0	0	0	0	0	0	0	0	9	0	0	1	0	0	0	0	0	0	8	0	0	0	0
0	0	0	0	0	0	0	0	0	0	0	0	0	0	0	0	0	0	0	0	0	0	0	0	0	0	0	0	0	0	0	0	0	0	0	0	0	0	0	0	0	0	0	0	0	13	0	0	0	0
0	0	0	0	0	0	0	0	0	0	0	0	0	0	0	0	0	0	0	0	0	0	0	0	0	0	0	0	0	0	0	0	0	0	0	0	0	0	0	0	0	0	0	0	0	18	0	0	0	0
0	0	0	0	0	0	0	0	0	0	0	0	0	0	0	3	0	0	0	0	0	0	0	0	0	0	0	0	0	0	0	0	0	0	0	7	0	0	1	0	0	0	1	0	0	19	0	7	0	3
[truncated: 36 more columns]
