# Supplementary material for: Analyzing the effects of free water modeling by deep learning on diffusion MRI structural connectivity estimates in glioma patients
Source: PLoS One. 2020 Sep 25;15(9):e0239475. doi: 10.1371/journal.pone.0239475 (PMC7518620; doi:10.1371/journal.pone.0239475)
Supplement: S1 File — All utilized connectivity and length matrices as comma-separated csv files, and the free-water maps as nifti files. (ZIP) [file pone.0239475.s003.zip › S3/CMs/patients/det_boundary/vp21/fiberlengthmatrix_fwm.csv]

13	19	10	0	0	0	7	0	2	0	0	0	32	0	0	0	0	0	0	0	0	0	0	0	0	0	0	0	0	0	0	0	0	0	44	0	0	0	0	0	0	0	0	85	86	83	0	0	0	90
19	14	8	0	0	0	0	0	0	78	0	0	22	38	0	0	0	105	0	0	0	0	0	0	0	0	0	0	0	0	0	0	0	0	22	0	0	0	0	0	0	32	17	84	68	56	0	0	0	0
10	8	16	27	35	0	7	0	0	0	0	49	32	0	0	0	0	0	0	0	0	0	0	0	0	0	0	134	138	0	153	148	139	130	30	43	47	0	0	0	0	26	54	79	75	72	0	0	0	84
0	0	27	12	7	0	30	0	0	0	0	58	0	0	0	0	0	0	0	0	0	0	0	0	0	0	0	0	0	0	0	0	0	0	43	45	0	0	58	0	0	0	0	0	0	0	0	0	0	0
0	0	35	7	4	8	29	41	49	0	0	35	0	0	0	0	0	0	0	0	0	139	0	0	135	0	0	0	0	0	0	0	0	0	55	52	0	0	67	0	0	0	0	0	0	0	0	0	0	0
0	0	0	0	8	9	13	25	45	15	0	19	0	0	0	0	0	0	0	109	0	100	86	0	79	0	0	0	0	0	0	0	0	0	0	44	44	0	0	0	0	0	0	0	0	0	0	0	0	0
7	0	7	30	29	13	13	27	20	0	0	0	0	26	0	0	0	0	0	0	0	0	0	0	0	0	0	0	0	0	0	0	0	0	35	40	46	0	53	0	0	0	57	0	0	0	0	0	0	79
0	0	0	0	41	25	27	10	21	21	0	0	0	0	0	0	0	0	0	0	0	0	0	0	0	0	0	78	70	0	0	0	0	0	0	38	0	0	0	0	0	0	0	0	0	0	0	0	0	0
2	0	0	0	49	45	20	21	16	23	15	0	32	31	37	0	0	0	0	0	0	0	0	0	0	0	0	0	0	102	0	0	0	0	56	48	53	0	61	0	0	0	68	86	0	0	0	0	0	84
0	78	0	0	0	15	0	21	23	14	4	32	0	0	0	0	0	0	0	98	0	87	0	0	79	17	0	62	49	20	0	0	0	0	38	43	46	0	47	0	0	0	53	0	0	0	0	0	0	0
0	0	0	0	0	0	0	0	15	4	14	0	0	0	28	0	0	0	0	0	0	0	0	0	0	0	0	0	0	11	0	0	0	0	0	0	0	0	0	0	0	0	0	0	0	0	0	0	0	0
0	0	49	58	35	19	0	0	0	32	0	10	0	0	0	0	0	68	80	55	11	50	40	0	70	0	23	56	56	0	0	88	78	92	0	11	0	0	0	71	4	43	0	0	0	14	0	0	0	0
32	22	32	0	0	0	0	0	32	0	0	0	15	26	0	113	0	0	0	0	0	0	0	0	0	0	0	0	0	98	0	0	0	0	0	0	0	0	0	0	0	11	0	0	0	27	0	0	0	0
0	38	0	0	0	0	26	0	31	0	0	0	26	18	27	67	0	0	0	0	0	0	0	0	0	0	0	0	0	68	0	0	0	0	0	0	0	0	0	0	0	40	0	0	0	0	0	0	0	0
0	0	0	0	0	0	0	0	37	0	28	0	0	27	10	31	0	0	0	0	0	0	0	0	0	0	0	0	0	32	0	0	0	0	0	0	0	0	0	0	0	0	0	0	0	0	0	0	0	0
0	0	0	0	0	0	0	0	0	0	0	0	113	67	31	9	0	0	0	0	0	0	0	0	0	0	0	0	43	22	0	62	36	5	0	57	0	0	46	4	0	0	64	0	0	0	0	0	0	0
0	0	0	0	0	0	0	0	0	0	0	0	0	0	0	0	8	0	13	14	15	0	0	0	0	0	0	0	0	0	0	0	0	0	0	92	0	0	0	25	20	0	0	0	0	0	0	0	0	0
0	105	0	0	0	0	0	0	0	0	0	68	0	0	0	0	0	12	0	36	0	46	79	0	0	0	0	24	0	0	0	22	0	17	0	0	0	0	0	0	48	125	0	0	0	0	0	0	0	0
0	0	0	0	0	0	0	0	0	0	0	80	0	0	0	0	13	0	7	37	0	0	0	0	0	0	0	0	130	0	0	0	0	3	0	79	0	0	109	30	0	0	95	0	0	0	0	0	0	0
0	0	0	0	0	109	0	0	0	98	0	55	0	0	0	0	14	36	37	14	0	12	66	0	0	0	0	34	78	0	0	57	0	0	0	79	0	0	0	33	24	0	0	0	0	0	0	0	0	0
0	0	0	0	0	0	0	0	0	0	0	11	0	0	0	0	15	0	0	0	6	0	0	0	0	0	0	0	0	0	0	0	0	0	0	0	0	0	0	0	18	0	0	0	0	0	0	0	0	0
0	0	0	0	139	100	0	0	0	87	0	50	0	0	0	0	0	46	0	12	0	12	12	0	15	0	40	21	0	0	0	88	0	0	0	80	0	0	0	33	26	0	0	0	0	0	0	0	0	0
0	0	0	0	0	86	0	0	0	0	0	40	0	0	0	0	0	79	0	66	0	12	13	11	10	50	37	75	64	0	0	84	0	82	0	71	0	0	0	0	0	0	0	0	0	0	0	0	0	0
0	0	0	0	0	0	0	0	0	0	0	0	0	0	0	0	0	0	0	0	0	0	11	23	0	0	0	0	57	0	0	0	0	0	0	0	0	0	0	0	0	0	0	0	0	0	0	0	0	0
0	0	0	0	135	79	0	0	0	79	0	70	0	0	0	0	0	0	0	0	0	15	10	0	9	0	35	11	0	0	0	0	0	0	0	64	0	0	0	0	0	0	0	0	0	0	0	0	0	0
0	0	0	0	0	0	0	0	0	17	0	0	0	0	0	0	0	0	0	0	0	0	50	0	0	7	33	39	19	0	0	0	0	0	43	49	56	0	53	0	0	0	69	0	0	0	0	0	0	0
0	0	0	0	0	0	0	0	0	0	0	23	0	0	0	0	0	0	0	0	0	40	37	0	35	33	11	21	25	0	0	0	0	0	0	40	0	0	0	0	0	0	0	0	0	0	0	0	0	0
0	0	134	0	0	0	0	78	0	62	0	56	0	0	0	0	0	24	0	34	0	21	75	0	11	39	21	12	49	0	0	19	0	0	0	69	0	0	0	0	0	0	0	0	0	0	0	0	0	0
0	0	138	0	0	0	0	70	0	49	0	56	0	0	0	43	0	0	130	78	0	0	64	57	0	19	25	49	6	10	8	11	23	45	0	61	61	0	54	77	0	0	68	0	0	0	0	0	0	0
0	0	0	0	0	0	0	0	102	20	11	0	98	68	32	22	0	0	0	0	0	0	0	0	0	0	0	0	10	9	7	0	5	0	0	68	70	0	63	35	0	0	71	0	0	0	0	0	0	0
0	0	153	0	0	0	0	0	0	0	0	0	0	0	0	0	0	0	0	0	0	0	0	0	0	0	0	0	8	7	6	12	0	50	0	111	0	0	0	0	0	0	0	0	0	0	0	0	0	0
0	0	148	0	0	0	0	0	0	0	0	88	0	0	0	62	0	22	0	57	0	88	84	0	0	0	0	19	11	0	12	11	20	6	0	85	78	0	99	0	0	0	0	0	0	0	0	0	0	0
0	0	139	0	0	0	0	0	0	0	0	78	0	0	0	36	0	0	0	0	0	0	0	0	0	0	0	0	23	5	0	20	4	21	0	0	0	0	0	0	0	0	0	0	0	0	0	0	0	0
0	0	130	0	0	0	0	0	0	0	0	92	0	0	0	5	0	17	3	0	0	0	82	0	0	0	0	0	45	0	50	6	21	18	0	97	0	0	121	26	0	0	89	0	0	0	0	0	0	0
44	22	30	43	55	0	35	0	56	38	0	0	0	0	0	0	0	0	0	0	0	0	0	0	0	43	0	0	0	0	0	0	0	0	6	0	0	0	16	0	0	0	16	115	0	0	0	0	0	0
0	0	43	45	52	44	40	38	48	43	0	11	0	0	0	57	92	0	79	79	0	80	71	0	64	49	40	69	61	68	111	85	0	97	0	8	5	0	17	63	0	11	13	0	0	0	0	0	0	0
0	0	47	0	0	44	46	0	53	46	0	0	0	0	0	0	0	0	0	0	0	0	0	0	0	56	0	0	61	70	0	78	0	0	0	5	0	0	0	0	0	9	7	0	0	0	0	0	0	0
0	0	0	0	0	0	0	0	0	0	0	0	0	0	0	0	0	0	0	0	0	0	0	0	0	0	0	0	0	0	0	0	0	0	0	0	0	0	0	0	0	0	0	0	0	0	0	0	0	0
0	0	0	58	67	0	53	0	61	47	0	0	0	0	0	46	0	0	109	0	0	0	0	0	0	53	0	0	54	63	0	99	0	121	16	17	0	0	6	33	0	0	36	0	0	0	0	0	0	0
0	0	0	0	0	0	0	0	0	0	0	71	0	0	0	4	25	0	30	33	0	33	0	0	0	0	0	0	77	35	0	0	0	26	0	63	0	0	33	9	7	0	63	0	0	0	0	0	0	0
0	0	0	0	0	0	0	0	0	0	0	4	0	0	0	0	20	48	0	24	18	26	0	0	0	0	0	0	0	0	0	0	0	0	0	0	0	0	0	7	3	0	10	0	0	0	0	0	0	0
0	32	26	0	0	0	0	0	0	0	0	43	11	40	0	0	0	125	0	0	0	0	0	0	0	0	0	0	0	0	0	0	0	0	0	11	9	0	0	0	0	5	0	0	0	0	0	0	0	0
0	17	54	0	0	0	57	0	68	53	0	0	0	0	0	64	0	0	95	0	0	0	0	0	0	69	0	0	68	71	0	0	0	89	16	13	7	0	36	63	10	0	3	0	19	0	0	0	0	0
85	84	79	0	0	0	0	0	86	0	0	0	0	0	0	0	0	0	0	0	0	0	0	0	0	0	0	0	0	0	0	0	0	0	115	0	0	0	0	0	0	0	0	18	6	6	0	0	0	12
86	68	75	0	0	0	0	0	0	0	0	0	0	0	0	0	0	0	0	0	0	0	0	0	0	0	0	0	0	0	0	0	0	0	0	0	0	0	0	0	0	0	19	6	14	7	0	0	0	0
83	56	72	0	0	0	0	0	0	0	0	14	27	0	0	0	0	0	0	0	0	0	0	0	0	0	0	0	0	0	0	0	0	0	0	0	0	0	0	0	0	0	0	6	7	10	7	16	0	9
0	0	0	0	0	0	0	0	0	0	0	0	0	0	0	0	0	0	0	0	0	0	0	0	0	0	0	0	0	0	0	0	0	0	0	0	0	0	0	0	0	0	0	0	0	7	8	3	0	26
0	0	0	0	0	0	0	0	0	0	0	0	0	0	0	0	0	0	0	0	0	0	0	0	0	0	0	0	0	0	0	0	0	0	0	0	0	0	0	0	0	0	0	0	0	16	3	4	0	31
0	0	0	0	0	0	0	0	0	0	0	0	0	0	0	0	0	0	0	0	0	0	0	0	0	0	0	0	0	0	0	0	0	0	0	0	0	0	0	0	0	0	0	0	0	0	0	0	6	0
90	0	84	0	0	0	79	0	84	0	0	0	0	0	0	0	0	0	0	0	0	0	0	0	0	0	0	0	0	0	0	0	0	0	0	0	0	0	0	0	0	0	0	12	0	9	26	31	0	17
0	0	0	0	0	0	0	0	88	0	0	0	0	0	0	0	0	0	0	0	0	0	0	0	0	0	0	0	0	0	0	0	0	0	0	0	102	0	0	0	0	0	0	0	0	0	0	0	35	27
77	0	0	0	0	0	78	0	83	88	84	0	0	48	44	0	0	0	0	0	0	0	0	0	0	0	0	0	0	0	0	0	0	0	0	0	94	0	110	0	0	0	0	0	25	0	31	51	51	32
0	0	0	0	0	0	0	0	88	99	96	0	0	0	0	0	0	0	0	0	0	0	0	0	0	109	0	0	0	0	0	0	0	0	0	0	0	0	0	0	0	0	0	0	0	0	0	100	10	0
0	0	0	0	0	0	0	0	0	91	85	0	0	0	47	0	0	0	0	0	0	0	0	0	0	0	0	0	0	0	0	0	0	0	0	0	0	0	0	0	0	0	0	0	0	0	0	0	0	0
0	0	0	0	0	0	0	0	0	0	0	0	0	0	0	0	0	0	0	0	0	0	0	0	0	0	0	0	0	0	0	0	0	0	0	0	0	0	0	0	0	0	0	0	0	22	53	35	14	0
0	33	40	0	0	0	37	0	43	0	0	0	4	6	0	0	0	0	0	0	0	0	0	0	0	0	0	0	0	0	0	0	0	0	0	0	0	0	0	0	0	16	0	36	23	20	0	0	0	122
0	0	0	0	0	0	0	0	46	0	0	0	0	3	4	0	0	0	0	0	0	0	0	0	0	0	0	0	0	0	0	0	0	0	0	0	0	0	0	0	0	0	0	0	0	0	0	0	0	0
0	0	0	0	0	0	0	0	40	53	47	0	0	0	6	48	0	0	0	0	0	0	0	0	0	66	0	0	54	40	0	0	0	0	0	0	0	0	0	0	0	0	0	0	0	0	0	0	0	0
0	0	0	0	0	0	0	0	0	0	0	0	0	0	44	9	0	0	0	0	0	0	0	0	0	0	0	0	54	44	0	82	53	0	0	0	0	0	60	0	0	0	70	0	0	0	0	0	0	0
0	0	0	0	0	0	0	0	0	0	0	0	0	0	0	0	0	0	0	0	0	0	0	0	0	0	0	0	0	0	0	0	0	0	0	0	0	0	0	0	0	0	0	0	0	0	0	0	0	0
0	0	0	0	0	0	0	0	0	0	0	0	0	0	0	0	0	0	0	0	0	0	0	0	0	0	0	0	0	0	0	0	0	0	0	0	0	0	0	0	0	0	0	0	0	108	0	0	0	0
0	0	0	0	0	0	0	0	0	0	0	0	0	0	0	0	0	0	0	0	0	0	0	0	0	0	0	0	0	0	0	0	0	0	0	0	0	0	0	0	0	0	0	0	0	0	0	0	0	0
0	0	0	0	0	0	0	0	0	0	0	0	0	0	0	0	0	0	0	0	0	0	0	0	0	0	0	0	0	0	0	0	0	0	0	187	0	0	0	0	0	0	0	0	0	35	0	0	0	0
0	0	0	0	0	0	0	0	0	0	0	0	0	0	0	0	0	0	0	0	0	0	0	0	0	0	0	0	0	0	0	0	0	0	0	0	0	0	0	0	0	0	0	0	0	30	0	0	0	0
0	0	0	0	0	0	0	0	0	0	0	82	0	0	0	0	0	0	0	0	0	0	0	0	0	0	0	0	0	0	0	0	0	0	0	0	0	0	0	0	0	0	0	0	0	0	0	0	0	0
0	0	0	0	0	0	0	0	0	0	0	0	0	0	0	0	0	0	0	0	0	0	0	0	0	0	0	0	0	0	0	0	0	0	0	207	0	0	0	0	0	0	0	0	0	53	3	0	0	0
0	0	0	0	0	0	0	0	0	0	0	0	0	0	0	0	0	0	0	0	0	0	0	0	0	0	0	0	0	0	0	0	0	0	0	0	0	0	0	0	0	0	0	0	0	0	0	0	0	0
0	0	0	0	0	0	0	0	0	0	0	0	0	0	0	0	0	0	0	0	0	0	0	0	0	0	0	0	0	0	0	0	0	0	0	0	0	0	0	0	0	0	0	0	0	0	0	0	0	0
0	0	0	0	0	0	0	0	0	0	0	0	0	0	0	0	0	0	0	0	0	0	0	0	0	0	0	0	0	0	0	0	0	0	0	0	0	0	0	0	0	0	0	0	0	0	0	0	0	0
0	0	0	0	0	0	0	0	0	0	0	0	0	0	0	0	0	0	0	0	0	0	0	0	0	0	0	0	0	0	0	0	0	0	0	0	0	0	0	0	0	0	0	0	0	0	0	0	0	0
0	0	0	0	0	0	0	0	0	0	0	0	0	0	0	0	0	0	0	0	0	0	0	0	0	0	0	0	0	0	0	0	0	0	0	0	0	0	0	0	0	0	0	0	0	0	0	0	0	107
0	0	0	0	0	0	0	0	0	108	110	0	0	0	0	52	0	0	0	0	0	0	0	0	0	116	0	0	97	104	0	0	117	0	0	106	0	0	93	0	0	0	106	0	0	106	0	0	0	0
0	0	0	0	0	0	0	0	142	0	91	0	0	0	51	51	0	0	0	0	0	0	0	0	0	0	0	0	94	97	0	143	115	0	0	115	0	0	51	0	0	0	0	0	0	0	0	0	0	0
0	0	0	0	0	0	0	0	0	0	0	0	0	0	0	0	0	0	0	0	0	0	0	0	0	0	0	0	135	0	0	146	121	0	0	0	0	0	0	0	0	0	0	0	0	0	0	0	0	0
0	0	0	0	0	0	0	0	0	0	0	0	0	0	0	0	0	0	0	0	0	0	0	0	0	0	0	0	140	0	3	145	137	0	0	0	0	0	0	0	0	0	0	0	0	141	159	0	0	143
0	0	0	0	0	0	0	0	0	0	0	0	0	0	0	0	0	0	0	0	0	0	0	0	0	0	0	0	126	109	0	0	0	0	0	0	0	0	72	0	0	0	0	0	0	135	144	0	0	156
0	0	0	0	0	0	0	0	0	0	0	0	0	0	0	0	0	0	0	0	0	0	0	0	0	0	0	0	0	0	0	0	0	4	0	0	142	0	47	0	0	0	0	0	0	119	0	0	0	0
0	0	0	0	0	0	0	0	0	0	0	0	0	0	0	0	0	0	0	0	0	0	0	0	0	0	0	0	0	0	0	0	0	0	0	0	0	0	0	0	0	0	0	37	0	25	33	37	50	39
0	0	0	0	0	0	0	0	0	0	0	35	0	0	0	0	0	0	0	0	0	0	0	0	0	0	0	0	0	0	0	155	0	0	0	184	0	0	0	0	0	0	0	0	0	27	45	45	28	41
0	0	0	0	0	0	0	0	0	0	0	0	0	0	0	0	0	0	0	0	0	0	0	0	0	0	0	0	0	0	0	0	0	0	0	145	0	0	0	0	0	0	0	0	0	41	49	49	0	49
0	0	0	0	0	0	0	0	0	0	0	0	0	0	0	0	0	0	0	0	0	0	0	0	0	0	0	0	0	0	0	0	0	0	0	0	0	0	0	0	0	0	0	0	0	0	0	0	0	0
0	0	0	0	0	0	0	0	0	0	0	0	0	0	0	0	0	0	0	0	0	0	0	0	0	0	0	0	109	0	0	0	0	0	0	143	134	0	87	0	0	0	0	0	0	0	57	56	0	51
0	0	0	0	0	0	0	0	0	0	0	0	0	0	0	0	0	207	210	0	0	0	0	0	0	0	0	0	0	0	0	0	0	212	0	161	0	0	0	0	0	0	0	0	0	64	0	0	0	0
0	0	0	0	0	0	0	0	0	0	0	0	0	0	0	0	0	0	0	0	0	0	0	0	0	0	0	0	0	0	0	0	0	0	0	0	0	0	0	0	0	0	0	0	0	10	0	0	0	0
0	0	0	0	0	0	0	0	0	0	0	0	0	0	0	0	0	0	0	0	0	0	0	0	0	0	0	0	0	0	0	0	0	0	0	0	0	0	0	0	0	0	0	0	0	21	0	0	0	0
0	0	0	0	0	0	0	0	0	0	0	3	0	0	0	87	0	0	0	0	0	0	0	0	0	0	0	0	0	117	0	0	0	0	0	147	0	0	146	0	0	0	144	0	0	31	0	61	0	57
[truncated: 36 more columns]
