# Supplementary material for: Analyzing the effects of free water modeling by deep learning on diffusion MRI structural connectivity estimates in glioma patients
Source: PLoS One. 2020 Sep 25;15(9):e0239475. doi: 10.1371/journal.pone.0239475 (PMC7518620; doi:10.1371/journal.pone.0239475)
Supplement: S1 File — All utilized connectivity and length matrices as comma-separated csv files, and the free-water maps as nifti files. (ZIP) [file pone.0239475.s003.zip › S3/CMs/patients/det_boundary/vp21/cm_fwm.csv]

4	10	9	0	0	0	15	0	1	0	0	0	8	0	0	0	0	0	0	0	0	0	0	0	0	0	0	0	0	0	0	0	0	0	2	0	0	0	0	0	0	0	0	47	8	15	0	0	0	17
10	83	28	0	0	0	0	0	0	1	0	0	52	5	0	0	0	1	0	0	0	0	0	0	0	0	0	0	0	0	0	0	0	0	1	0	0	0	0	0	0	10	2	1	13	76	0	0	0	0
9	28	334	24	1	0	10	0	0	0	0	72	15	0	0	0	0	0	0	0	0	0	0	0	0	0	0	1	76	0	1	51	14	15	111	116	2	0	0	0	0	27	32	59	35	95	0	0	0	14
0	0	24	22	4	0	18	0	0	0	0	3	0	0	0	0	0	0	0	0	0	0	0	0	0	0	0	0	0	0	0	0	0	0	8	41	0	0	7	0	0	0	0	0	0	0	0	0	0	0
0	0	1	4	44	7	93	2	6	0	0	126	0	0	0	0	0	0	0	0	0	1	0	0	1	0	0	0	0	0	0	0	0	0	2	56	0	0	7	0	0	0	0	0	0	0	0	0	0	0
0	0	0	0	7	100	37	122	48	9	0	78	0	0	0	0	0	0	0	1	0	20	2	0	16	0	0	0	0	0	0	0	0	0	0	7	1	0	0	0	0	0	0	0	0	0	0	0	0	0
15	0	10	18	93	37	417	96	95	0	0	0	0	3	0	0	0	0	0	0	0	0	0	0	0	0	0	0	0	0	0	0	0	0	55	22	38	0	38	0	0	0	6	0	0	0	0	0	0	5
0	0	0	0	2	122	96	142	90	65	0	0	0	0	0	0	0	0	0	0	0	0	0	0	0	0	0	28	46	0	0	0	0	0	0	2	0	0	0	0	0	0	0	0	0	0	0	0	0	0
1	0	0	0	6	48	95	90	299	4	29	0	30	94	47	0	0	0	0	0	0	0	0	0	0	0	0	0	0	158	0	0	0	0	11	39	42	0	95	0	0	0	8	1	0	0	0	0	0	7
0	1	0	0	0	9	0	65	4	408	7	9	0	0	0	0	0	0	0	3	0	10	0	0	1	139	0	30	47	1	0	0	0	0	31	23	57	0	106	0	0	0	15	0	0	0	0	0	0	0
0	0	0	0	0	0	0	0	29	7	17	0	0	0	39	0	0	0	0	0	0	0	0	0	0	0	0	0	0	7	0	0	0	0	0	0	0	0	0	0	0	0	0	0	0	0	0	0	0	0
0	0	72	3	126	78	0	0	0	9	0	105	0	0	0	0	0	5	2	5	28	30	54	0	22	0	16	1	43	0	0	33	1	5	0	39	0	0	0	8	5	1	0	0	0	2	0	0	0	0
8	52	15	0	0	0	0	0	30	0	0	0	58	68	0	1	0	0	0	0	0	0	0	0	0	0	0	0	0	6	0	0	0	0	0	0	0	0	0	0	0	5	0	0	0	1	0	0	0	0
0	5	0	0	0	0	3	0	94	0	0	0	68	43	29	15	0	0	0	0	0	0	0	0	0	0	0	0	0	97	0	0	0	0	0	0	0	0	0	0	0	3	0	0	0	0	0	0	0	0
0	0	0	0	0	0	0	0	47	0	39	0	0	29	77	32	0	0	0	0	0	0	0	0	0	0	0	0	0	50	0	0	0	0	0	0	0	0	0	0	0	0	0	0	0	0	0	0	0	0
0	0	0	0	0	0	0	0	0	0	0	0	1	15	32	26	0	0	0	0	0	0	0	0	0	0	0	0	25	48	0	1	2	1	0	4	0	0	1	7	0	0	4	0	0	0	0	0	0	0
0	0	0	0	0	0	0	0	0	0	0	0	0	0	0	0	7	0	5	2	5	0	0	0	0	0	0	0	0	0	0	0	0	0	0	1	0	0	0	27	2	0	0	0	0	0	0	0	0	0
0	1	0	0	0	0	0	0	0	0	0	5	0	0	0	0	0	77	0	120	0	4	3	0	0	0	0	1	0	0	0	12	0	11	0	0	0	0	0	0	1	2	0	0	0	0	0	0	0	0
0	0	0	0	0	0	0	0	0	0	0	2	0	0	0	0	5	0	21	3	0	0	0	0	0	0	0	0	3	0	0	0	0	5	0	12	0	0	4	33	0	0	1	0	0	0	0	0	0	0
0	0	0	0	0	1	0	0	0	3	0	5	0	0	0	0	2	120	3	123	0	73	7	0	0	0	0	42	2	0	0	40	0	0	0	8	0	0	0	5	10	0	0	0	0	0	0	0	0	0
0	0	0	0	0	0	0	0	0	0	0	28	0	0	0	0	5	0	0	0	9	0	0	0	0	0	0	0	0	0	0	0	0	0	0	0	0	0	0	0	15	0	0	0	0	0	0	0	0	0
0	0	0	0	1	20	0	0	0	10	0	30	0	0	0	0	0	4	0	73	0	117	2	0	13	0	49	62	0	0	0	1	0	0	0	24	0	0	0	10	6	0	0	0	0	0	0	0	0	0
0	0	0	0	0	2	0	0	0	0	0	54	0	0	0	0	0	3	0	7	0	2	289	13	5	11	18	36	57	0	0	80	0	10	0	2	0	0	0	0	0	0	0	0	0	0	0	0	0	0
0	0	0	0	0	0	0	0	0	0	0	0	0	0	0	0	0	0	0	0	0	0	13	53	0	0	0	0	12	0	0	0	0	0	0	0	0	0	0	0	0	0	0	0	0	0	0	0	0	0
0	0	0	0	1	16	0	0	0	1	0	22	0	0	0	0	0	0	0	0	0	13	5	0	17	0	45	4	0	0	0	0	0	0	0	6	0	0	0	0	0	0	0	0	0	0	0	0	0	0
0	0	0	0	0	0	0	0	0	139	0	0	0	0	0	0	0	0	0	0	0	0	11	0	0	362	102	53	146	0	0	0	0	0	2	64	7	0	5	0	0	0	7	0	0	0	0	0	0	0
0	0	0	0	0	0	0	0	0	0	0	16	0	0	0	0	0	0	0	0	0	49	18	0	45	102	184	55	43	0	0	0	0	0	0	12	0	0	0	0	0	0	0	0	0	0	0	0	0	0
0	0	1	0	0	0	0	28	0	30	0	1	0	0	0	0	0	1	0	42	0	62	36	0	4	53	55	126	186	0	0	120	0	0	0	7	0	0	0	0	0	0	0	0	0	0	0	0	0	0
0	0	76	0	0	0	0	46	0	47	0	43	0	0	0	25	0	0	3	2	0	0	57	12	0	146	43	186	222	18	17	11	21	15	0	221	17	0	19	9	0	0	50	0	0	0	0	0	0	0
0	0	0	0	0	0	0	0	158	1	7	0	6	97	50	48	0	0	0	0	0	0	0	0	0	0	0	0	18	29	10	0	7	0	0	23	3	0	1	2	0	0	2	0	0	0	0	0	0	0
0	0	1	0	0	0	0	0	0	0	0	0	0	0	0	0	0	0	0	0	0	0	0	0	0	0	0	0	17	10	27	5	0	54	0	1	0	0	0	0	0	0	0	0	0	0	0	0	0	0
0	0	51	0	0	0	0	0	0	0	0	33	0	0	0	1	0	12	0	40	0	1	80	0	0	0	0	120	11	0	5	145	11	2	0	23	3	0	2	0	0	0	0	0	0	0	0	0	0	0
0	0	14	0	0	0	0	0	0	0	0	1	0	0	0	2	0	0	0	0	0	0	0	0	0	0	0	0	21	7	0	11	5	2	0	0	0	0	0	0	0	0	0	0	0	0	0	0	0	0
0	0	15	0	0	0	0	0	0	0	0	5	0	0	0	1	0	11	5	0	0	0	10	0	0	0	0	0	15	0	54	2	2	53	0	4	0	0	1	29	0	0	4	0	0	0	0	0	0	0
2	1	111	8	2	0	55	0	11	31	0	0	0	0	0	0	0	0	0	0	0	0	0	0	0	2	0	0	0	0	0	0	0	0	39	0	0	0	99	0	0	0	3	1	0	0	0	0	0	0
0	0	116	41	56	7	22	2	39	23	0	39	0	0	0	4	1	0	12	8	0	24	2	0	6	64	12	7	221	23	1	23	0	4	0	26	6	0	1	17	0	12	30	0	0	0	0	0	0	0
0	0	2	0	0	1	38	0	42	57	0	0	0	0	0	0	0	0	0	0	0	0	0	0	0	7	0	0	17	3	0	3	0	0	0	6	0	0	0	0	0	2	47	0	0	0	0	0	0	0
0	0	0	0	0	0	0	0	0	0	0	0	0	0	0	0	0	0	0	0	0	0	0	0	0	0	0	0	0	0	0	0	0	0	0	0	0	0	0	0	0	0	0	0	0	0	0	0	0	0
0	0	0	7	7	0	38	0	95	106	0	0	0	0	0	1	0	0	4	0	0	0	0	0	0	5	0	0	19	1	0	2	0	1	99	1	0	0	47	55	0	0	35	0	0	0	0	0	0	0
0	0	0	0	0	0	0	0	0	0	0	8	0	0	0	7	27	0	33	5	0	10	0	0	0	0	0	0	9	2	0	0	0	29	0	17	0	0	55	89	1	0	32	0	0	0	0	0	0	0
0	0	0	0	0	0	0	0	0	0	0	5	0	0	0	0	2	1	0	10	15	6	0	0	0	0	0	0	0	0	0	0	0	0	0	0	0	0	0	1	6	0	18	0	0	0	0	0	0	0
0	10	27	0	0	0	0	0	0	0	0	1	5	3	0	0	0	2	0	0	0	0	0	0	0	0	0	0	0	0	0	0	0	0	0	12	2	0	0	0	0	2	0	0	0	0	0	0	0	0
0	2	32	0	0	0	6	0	8	15	0	0	0	0	0	4	0	0	1	0	0	0	0	0	0	7	0	0	50	2	0	0	0	4	3	30	47	0	35	32	18	0	12	0	1	0	0	0	0	0
47	1	59	0	0	0	0	0	1	0	0	0	0	0	0	0	0	0	0	0	0	0	0	0	0	0	0	0	0	0	0	0	0	0	1	0	0	0	0	0	0	0	0	7	1	3	0	0	0	15
8	13	35	0	0	0	0	0	0	0	0	0	0	0	0	0	0	0	0	0	0	0	0	0	0	0	0	0	0	0	0	0	0	0	0	0	0	0	0	0	0	0	1	1	57	7	0	0	0	0
15	76	95	0	0	0	0	0	0	0	0	2	1	0	0	0	0	0	0	0	0	0	0	0	0	0	0	0	0	0	0	0	0	0	0	0	0	0	0	0	0	0	0	3	7	194	8	9	0	1
0	0	0	0	0	0	0	0	0	0	0	0	0	0	0	0	0	0	0	0	0	0	0	0	0	0	0	0	0	0	0	0	0	0	0	0	0	0	0	0	0	0	0	0	0	8	4	1	0	1
0	0	0	0	0	0	0	0	0	0	0	0	0	0	0	0	0	0	0	0	0	0	0	0	0	0	0	0	0	0	0	0	0	0	0	0	0	0	0	0	0	0	0	0	0	9	1	23	0	63
0	0	0	0	0	0	0	0	0	0	0	0	0	0	0	0	0	0	0	0	0	0	0	0	0	0	0	0	0	0	0	0	0	0	0	0	0	0	0	0	0	0	0	0	0	0	0	0	21	0
17	0	14	0	0	0	5	0	7	0	0	0	0	0	0	0	0	0	0	0	0	0	0	0	0	0	0	0	0	0	0	0	0	0	0	0	0	0	0	0	0	0	0	15	0	1	1	63	0	739
0	0	0	0	0	0	0	0	9	0	0	0	0	0	0	0	0	0	0	0	0	0	0	0	0	0	0	0	0	0	0	0	0	0	0	0	2	0	0	0	0	0	0	0	0	0	0	0	38	106
5	0	0	0	0	0	109	0	280	39	4	0	0	1	1	0	0	0	0	0	0	0	0	0	0	0	0	0	0	0	0	0	0	0	0	0	12	0	2	0	0	0	0	0	3	0	1	34	31	189
0	0	0	0	0	0	0	0	36	122	10	0	0	0	0	0	0	0	0	0	0	0	0	0	0	4	0	0	0	0	0	0	0	0	0	0	0	0	0	0	0	0	0	0	0	0	0	1	7	0
0	0	0	0	0	0	0	0	0	5	2	0	0	0	2	0	0	0	0	0	0	0	0	0	0	0	0	0	0	0	0	0	0	0	0	0	0	0	0	0	0	0	0	0	0	0	0	0	0	0
0	0	0	0	0	0	0	0	0	0	0	0	0	0	0	0	0	0	0	0	0	0	0	0	0	0	0	0	0	0	0	0	0	0	0	0	0	0	0	0	0	0	0	0	0	37	35	51	11	0
0	5	21	0	0	0	3	0	20	0	0	0	28	15	0	0	0	0	0	0	0	0	0	0	0	0	0	0	0	0	0	0	0	0	0	0	0	0	0	0	0	1	0	26	19	2	0	0	0	2
0	0	0	0	0	0	0	0	17	0	0	0	0	31	2	0	0	0	0	0	0	0	0	0	0	0	0	0	0	0	0	0	0	0	0	0	0	0	0	0	0	0	0	0	0	0	0	0	0	0
0	0	0	0	0	0	0	0	23	2	76	0	0	0	51	1	0	0	0	0	0	0	0	0	0	2	0	0	2	30	0	0	0	0	0	0	0	0	0	0	0	0	0	0	0	0	0	0	0	0
0	0	0	0	0	0	0	0	0	0	0	0	0	0	9	48	0	0	0	0	0	0	0	0	0	0	0	0	5	3	0	12	3	0	0	0	0	0	3	0	0	0	3	0	0	0	0	0	0	0
0	0	0	0	0	0	0	0	0	0	0	0	0	0	0	0	0	0	0	0	0	0	0	0	0	0	0	0	0	0	0	0	0	0	0	0	0	0	0	0	0	0	0	0	0	0	0	0	0	0
0	0	0	0	0	0	0	0	0	0	0	0	0	0	0	0	0	0	0	0	0	0	0	0	0	0	0	0	0	0	0	0	0	0	0	0	0	0	0	0	0	0	0	0	0	6	0	0	0	0
0	0	0	0	0	0	0	0	0	0	0	0	0	0	0	0	0	0	0	0	0	0	0	0	0	0	0	0	0	0	0	0	0	0	0	0	0	0	0	0	0	0	0	0	0	0	0	0	0	0
0	0	0	0	0	0	0	0	0	0	0	0	0	0	0	0	0	0	0	0	0	0	0	0	0	0	0	0	0	0	0	0	0	0	0	1	0	0	0	0	0	0	0	0	0	3	0	0	0	0
0	0	0	0	0	0	0	0	0	0	0	0	0	0	0	0	0	0	0	0	0	0	0	0	0	0	0	0	0	0	0	0	0	0	0	0	0	0	0	0	0	0	0	0	0	5	0	0	0	0
0	0	0	0	0	0	0	0	0	0	0	1	0	0	0	0	0	0	0	0	0	0	0	0	0	0	0	0	0	0	0	0	0	0	0	0	0	0	0	0	0	0	0	0	0	0	0	0	0	0
0	0	0	0	0	0	0	0	0	0	0	0	0	0	0	0	0	0	0	0	0	0	0	0	0	0	0	0	0	0	0	0	0	0	0	1	0	0	0	0	0	0	0	0	0	121	5	0	0	0
0	0	0	0	0	0	0	0	0	0	0	0	0	0	0	0	0	0	0	0	0	0	0	0	0	0	0	0	0	0	0	0	0	0	0	0	0	0	0	0	0	0	0	0	0	0	0	0	0	0
0	0	0	0	0	0	0	0	0	0	0	0	0	0	0	0	0	0	0	0	0	0	0	0	0	0	0	0	0	0	0	0	0	0	0	0	0	0	0	0	0	0	0	0	0	0	0	0	0	0
0	0	0	0	0	0	0	0	0	0	0	0	0	0	0	0	0	0	0	0	0	0	0	0	0	0	0	0	0	0	0	0	0	0	0	0	0	0	0	0	0	0	0	0	0	0	0	0	0	0
0	0	0	0	0	0	0	0	0	0	0	0	0	0	0	0	0	0	0	0	0	0	0	0	0	0	0	0	0	0	0	0	0	0	0	0	0	0	0	0	0	0	0	0	0	0	0	0	0	0
0	0	0	0	0	0	0	0	0	0	0	0	0	0	0	0	0	0	0	0	0	0	0	0	0	0	0	0	0	0	0	0	0	0	0	0	0	0	0	0	0	0	0	0	0	0	0	0	0	1
0	0	0	0	0	0	0	0	0	15	1	0	0	0	0	13	0	0	0	0	0	0	0	0	0	5	0	0	53	37	0	0	1	0	0	1	0	0	1	0	0	0	1	0	0	1	0	0	0	0
0	0	0	0	0	0	0	0	3	0	3	0	0	0	11	25	0	0	0	0	0	0	0	0	0	0	0	0	46	38	0	1	1	0	0	3	0	0	8	0	0	0	0	0	0	0	0	0	0	0
0	0	0	0	0	0	0	0	0	0	0	0	0	0	0	0	0	0	0	0	0	0	0	0	0	0	0	0	3	0	0	5	1	0	0	0	0	0	0	0	0	0	0	0	0	0	0	0	0	0
0	0	0	0	0	0	0	0	0	0	0	0	0	0	0	0	0	0	0	0	0	0	0	0	0	0	0	0	3	0	4	18	6	0	0	0	0	0	0	0	0	0	0	0	0	16	3	0	0	1
0	0	0	0	0	0	0	0	0	0	0	0	0	0	0	0	0	0	0	0	0	0	0	0	0	0	0	0	5	1	0	0	0	0	0	0	0	0	13	0	0	0	0	0	0	37	23	0	0	16
0	0	0	0	0	0	0	0	0	0	0	0	0	0	0	0	0	0	0	0	0	0	0	0	0	0	0	0	0	0	0	0	0	1	0	0	1	0	11	0	0	0	0	0	0	25	0	0	0	0
0	0	0	0	0	0	0	0	0	0	0	0	0	0	0	0	0	0	0	0	0	0	0	0	0	0	0	0	0	0	0	0	0	0	0	0	0	0	0	0	0	0	0	3	0	50	4	6	4	80
0	0	0	0	0	0	0	0	0	0	0	7	0	0	0	0	0	0	0	0	0	0	0	0	0	0	0	0	0	0	0	1	0	0	0	20	0	0	0	0	0	0	0	0	0	51	88	57	1	24
0	0	0	0	0	0	0	0	0	0	0	0	0	0	0	0	0	0	0	0	0	0	0	0	0	0	0	0	0	0	0	0	0	0	0	1	0	0	0	0	0	0	0	0	0	1	5	6	0	1
0	0	0	0	0	0	0	0	0	0	0	0	0	0	0	0	0	0	0	0	0	0	0	0	0	0	0	0	0	0	0	0	0	0	0	0	0	0	0	0	0	0	0	0	0	0	0	0	0	0
0	0	0	0	0	0	0	0	0	0	0	0	0	0	0	0	0	0	0	0	0	0	0	0	0	0	0	0	8	0	0	0	0	0	0	10	1	0	18	0	0	0	0	0	0	0	1	24	0	57
0	0	0	0	0	0	0	0	0	0	0	0	0	0	0	0	0	1	3	0	0	0	0	0	0	0	0	0	0	0	0	0	0	1	0	20	0	0	0	0	0	0	0	0	0	11	0	0	0	0
0	0	0	0	0	0	0	0	0	0	0	0	0	0	0	0	0	0	0	0	0	0	0	0	0	0	0	0	0	0	0	0	0	0	0	0	0	0	0	0	0	0	0	0	0	13	0	0	0	0
0	0	0	0	0	0	0	0	0	0	0	0	0	0	0	0	0	0	0	0	0	0	0	0	0	0	0	0	0	0	0	0	0	0	0	0	0	0	0	0	0	0	0	0	0	27	0	0	0	0
0	0	0	0	0	0	0	0	0	0	0	4	0	0	0	2	0	0	0	0	0	0	0	0	0	0	0	0	0	1	0	0	0	0	0	10	0	0	1	0	0	0	1	0	0	20	0	6	0	4
[truncated: 36 more columns]
