# Supplementary material for: Analyzing the effects of free water modeling by deep learning on diffusion MRI structural connectivity estimates in glioma patients
Source: PLoS One. 2020 Sep 25;15(9):e0239475. doi: 10.1371/journal.pone.0239475 (PMC7518620; doi:10.1371/journal.pone.0239475)
Supplement: S1 File — All utilized connectivity and length matrices as comma-separated csv files, and the free-water maps as nifti files. (ZIP) [file pone.0239475.s003.zip › S3/CMs/patients/det_boundary/vp28/fiberlengthmatrix_original.csv]

6	6	0	0	0	0	10	0	0	0	0	0	40	0	0	160	0	0	0	94	108	0	0	0	0	0	0	0	0	0	0	0	0	0	0	65	0	0	110	0	0	0	0	0	0	107	0	0	0	93
6	11	16	0	0	0	13	0	3	0	0	15	18	0	0	0	0	0	0	62	49	0	0	0	0	0	0	0	0	0	0	0	0	0	17	21	0	0	76	0	16	0	10	0	88	78	0	0	0	79
0	16	15	14	0	0	45	0	43	0	0	32	28	43	0	0	0	0	0	80	85	87	0	0	0	0	0	0	0	0	0	176	0	0	16	49	0	0	88	0	29	19	0	0	62	63	0	0	0	0
0	0	14	6	23	0	38	0	41	0	0	0	0	0	0	0	0	0	0	0	0	0	0	0	0	0	0	0	0	0	0	0	0	0	101	99	0	0	0	0	0	0	0	0	0	0	0	0	0	0
0	0	0	23	13	40	26	0	50	0	0	31	0	0	0	0	0	0	0	0	0	0	159	0	0	101	0	0	0	0	0	0	0	0	91	96	0	0	0	0	0	0	0	0	0	0	0	0	0	0
0	0	0	0	40	4	52	42	54	18	0	43	0	0	0	0	0	0	0	116	0	128	120	0	0	69	0	0	0	0	0	0	0	0	0	120	0	0	0	0	0	0	0	0	0	0	0	0	0	0
10	13	45	38	26	52	12	34	37	70	0	81	0	0	0	0	0	130	0	0	0	96	101	0	0	0	0	0	0	0	0	174	0	173	32	71	58	0	68	95	0	0	0	0	0	0	0	0	0	82
0	0	0	0	0	42	34	11	13	36	0	0	0	0	0	0	0	0	0	0	0	94	0	0	0	0	0	0	0	0	0	0	0	0	0	0	0	0	0	0	0	0	0	0	0	0	0	0	0	0
0	3	43	41	50	54	37	13	14	15	21	66	31	34	20	140	0	155	0	0	0	0	130	0	0	0	0	0	0	0	0	172	0	174	38	51	60	0	64	0	0	0	0	0	0	0	93	0	0	92
0	0	0	0	0	18	70	36	15	14	5	21	0	0	50	0	0	0	0	114	0	105	121	0	96	17	59	62	76	0	0	0	0	0	39	46	0	0	56	0	0	0	59	0	0	0	0	0	0	0
0	0	0	0	0	0	0	0	21	5	9	0	0	0	26	0	0	0	0	0	0	0	0	0	0	0	0	0	0	8	0	0	0	0	49	0	61	0	59	0	0	0	0	0	0	0	0	0	0	0
0	15	32	0	31	43	81	0	66	21	0	13	0	0	0	0	0	61	0	114	19	48	49	17	0	83	35	0	71	69	0	92	95	113	48	29	0	0	55	51	3	34	0	0	0	0	0	0	0	0
40	18	28	0	0	0	0	0	31	0	0	0	6	14	0	109	0	0	0	0	0	0	0	0	0	0	0	0	0	107	0	0	0	0	13	41	0	0	33	0	0	30	0	0	29	53	0	0	0	41
0	0	43	0	0	0	0	0	34	0	0	0	14	5	24	88	0	0	110	0	0	0	0	0	0	0	0	0	0	81	0	0	0	0	23	35	42	0	57	0	0	0	0	0	0	0	0	0	55	42
0	0	0	0	0	0	0	0	20	50	26	0	0	24	8	22	0	0	0	0	0	0	0	0	0	0	0	0	0	37	0	0	0	0	20	37	42	0	41	0	0	0	0	0	0	0	0	0	0	0
160	0	0	0	0	0	0	0	140	0	0	0	109	88	22	9	0	0	24	0	0	0	0	0	0	0	0	0	60	33	0	61	61	0	0	73	0	0	13	4	0	0	85	0	0	0	0	0	0	0
0	0	0	0	0	0	0	0	0	0	0	0	0	0	0	0	7	29	5	0	8	0	0	0	0	0	0	0	0	0	0	0	0	0	0	0	0	0	0	4	10	0	13	0	0	0	0	0	0	0
0	0	0	0	0	0	130	0	155	0	0	61	0	0	0	0	29	15	10	44	5	86	0	0	0	0	0	0	0	0	0	45	38	16	0	0	0	0	0	10	0	0	0	0	0	0	0	0	0	0
0	0	0	0	0	0	0	0	0	0	0	0	0	110	0	24	5	10	7	38	0	56	0	0	0	0	0	0	0	24	0	0	0	0	0	0	0	0	0	13	0	0	11	0	0	0	0	0	0	0
94	62	80	0	0	116	0	0	0	114	0	114	0	0	0	0	0	44	38	16	7	13	69	0	33	99	62	69	138	0	0	60	97	77	0	115	0	0	56	35	23	0	39	0	0	0	0	0	0	0
108	49	85	0	0	0	0	0	0	0	0	19	0	0	0	0	8	5	0	7	4	0	0	0	0	0	0	0	0	0	0	0	0	0	0	0	0	0	0	32	25	0	0	0	0	0	0	0	0	0
0	0	87	0	0	128	96	94	0	105	0	48	0	0	0	0	0	86	56	13	0	11	38	0	30	99	60	47	75	0	0	100	0	101	0	103	0	0	65	0	0	0	0	0	0	0	0	0	0	0
0	0	0	0	159	120	101	0	130	121	0	49	0	0	0	0	0	0	0	69	0	38	16	14	22	0	54	0	77	76	0	93	0	0	0	83	0	0	0	0	0	0	0	0	0	0	0	0	0	0
0	0	0	0	0	0	0	0	0	0	0	17	0	0	0	0	0	0	0	0	0	0	14	3	0	0	0	0	0	0	0	0	0	0	0	74	0	0	0	0	0	0	0	0	0	0	0	0	0	0
0	0	0	0	0	0	0	0	0	96	0	0	0	0	0	0	0	0	0	33	0	30	22	0	15	0	32	0	0	0	0	0	0	0	0	0	0	0	0	0	0	0	0	0	0	0	0	0	0	0
0	0	0	0	101	69	0	0	0	17	0	83	0	0	0	0	0	0	0	99	0	99	0	0	0	7	28	63	31	0	0	0	0	0	54	51	61	0	64	0	0	0	73	0	0	0	0	0	0	0
0	0	0	0	0	0	0	0	0	59	0	35	0	0	0	0	0	0	0	62	0	60	54	0	32	28	12	21	36	0	0	0	0	0	0	28	0	0	0	0	0	0	0	0	0	0	0	0	0	0
0	0	0	0	0	0	0	0	0	62	0	0	0	0	0	0	0	0	0	69	0	47	0	0	0	63	21	10	34	0	0	12	0	0	0	87	0	0	0	0	0	0	0	0	0	0	0	0	0	0
0	0	0	0	0	0	0	0	0	76	0	71	0	0	0	60	0	0	0	138	0	75	77	0	0	31	36	34	14	12	0	6	21	46	0	68	70	0	73	0	0	0	83	0	0	0	0	0	0	0
0	0	0	0	0	0	0	0	0	0	8	69	107	81	37	33	0	0	24	0	0	0	76	0	0	0	0	0	12	12	6	44	7	13	0	66	0	0	59	40	0	0	80	0	0	0	0	0	0	0
0	0	0	0	0	0	0	0	0	0	0	0	0	0	0	0	0	0	0	0	0	0	0	0	0	0	0	0	0	6	5	8	13	0	0	0	0	0	0	0	0	0	0	0	0	0	0	0	0	0
0	0	176	0	0	0	174	0	172	0	0	92	0	0	0	61	0	45	0	60	0	100	93	0	0	0	0	12	6	44	8	11	2	16	150	97	0	0	90	101	0	130	102	0	0	0	0	0	0	0
0	0	0	0	0	0	0	0	0	0	0	95	0	0	0	61	0	38	0	97	0	0	0	0	0	0	0	0	21	7	13	2	5	0	0	94	0	0	0	74	0	0	99	0	0	0	0	0	0	0
0	0	0	0	0	0	173	0	174	0	0	113	0	0	0	0	0	16	0	77	0	101	0	0	0	0	0	0	46	13	0	16	0	6	184	0	0	0	0	8	0	0	0	0	0	0	0	0	0	0
0	17	16	101	91	0	32	0	38	39	49	48	13	23	20	0	0	0	0	0	0	0	0	0	0	54	0	0	0	0	0	150	0	184	9	10	16	0	17	0	0	0	0	0	21	0	77	86	80	0
65	21	49	99	96	120	71	0	51	46	0	29	41	35	37	73	0	0	0	115	0	103	83	74	0	51	28	87	68	66	0	97	94	0	10	15	6	0	15	0	16	12	18	0	0	0	0	0	0	0
0	0	0	0	0	0	58	0	60	0	61	0	0	42	42	0	0	0	0	0	0	0	0	0	0	61	0	0	70	0	0	0	0	0	16	6	4	0	8	4	4	0	8	0	0	0	0	0	0	0
0	0	0	0	0	0	0	0	0	0	0	0	0	0	0	0	0	0	0	0	0	0	0	0	0	0	0	0	0	0	0	0	0	0	0	0	0	0	0	0	0	0	0	0	0	0	0	0	0	0
110	76	88	0	0	0	68	0	64	56	59	55	33	57	41	13	0	0	0	56	0	65	0	0	0	64	0	0	73	59	0	90	0	0	17	15	8	0	5	22	0	26	11	0	0	0	0	0	0	0
0	0	0	0	0	0	95	0	0	0	0	51	0	0	0	4	4	10	13	35	32	0	0	0	0	0	0	0	0	40	0	101	74	8	0	0	4	0	22	11	0	0	6	0	0	0	0	0	0	0
0	16	29	0	0	0	0	0	0	0	0	3	0	0	0	0	10	0	0	23	25	0	0	0	0	0	0	0	0	0	0	0	0	0	0	16	4	0	0	0	2	0	9	0	0	0	0	0	0	0
0	0	19	0	0	0	0	0	0	0	0	34	30	0	0	0	0	0	0	0	0	0	0	0	0	0	0	0	0	0	0	130	0	0	0	12	0	0	26	0	0	4	12	0	0	0	0	0	0	0
0	10	0	0	0	0	0	0	0	59	0	0	0	0	0	85	13	0	11	39	0	0	0	0	0	73	0	0	83	80	0	102	99	0	0	18	8	0	11	6	9	12	16	0	0	0	0	0	0	0
0	0	0	0	0	0	0	0	0	0	0	0	0	0	0	0	0	0	0	0	0	0	0	0	0	0	0	0	0	0	0	0	0	0	0	0	0	0	0	0	0	0	0	5	5	0	0	0	0	3
0	88	62	0	0	0	0	0	0	0	0	0	29	0	0	0	0	0	0	0	0	0	0	0	0	0	0	0	0	0	0	0	0	0	21	0	0	0	0	0	0	0	0	5	10	11	0	0	0	0
107	78	63	0	0	0	0	0	0	0	0	0	53	0	0	0	0	0	0	0	0	0	0	0	0	0	0	0	0	0	0	0	0	0	0	0	0	0	0	0	0	0	0	0	11	9	17	12	0	10
0	0	0	0	0	0	0	0	93	0	0	0	0	0	0	0	0	0	0	0	0	0	0	0	0	0	0	0	0	0	0	0	0	0	77	0	0	0	0	0	0	0	0	0	0	17	3	7	0	26
0	0	0	0	0	0	0	0	0	0	0	0	0	0	0	0	0	0	0	0	0	0	0	0	0	0	0	0	0	0	0	0	0	0	86	0	0	0	0	0	0	0	0	0	0	12	7	15	28	17
0	0	0	0	0	0	0	0	0	0	0	0	0	55	0	0	0	0	0	0	0	0	0	0	0	0	0	0	0	0	0	0	0	0	80	0	0	0	0	0	0	0	0	0	0	0	0	28	14	12
93	79	0	0	0	0	82	0	92	0	0	0	41	42	0	0	0	0	0	0	0	0	0	0	0	0	0	0	0	0	0	0	0	0	0	0	0	0	0	0	0	0	0	3	0	10	26	17	12	14
0	0	0	0	0	0	0	0	0	0	0	0	0	0	0	0	0	0	0	0	0	0	0	0	0	0	0	0	0	0	0	0	0	0	0	0	0	0	0	0	0	0	0	0	0	0	0	0	25	36
0	88	0	0	0	0	84	0	98	0	0	0	51	46	51	0	0	0	0	0	0	0	0	0	0	0	0	0	0	0	0	0	0	0	68	100	0	0	0	0	0	0	0	0	21	0	47	54	57	32
0	0	0	0	0	0	0	0	0	106	0	0	0	0	56	0	0	0	0	0	0	0	0	0	0	118	0	0	0	89	0	0	0	0	78	0	108	0	87	0	0	0	0	0	0	0	0	0	48	0
0	0	0	0	0	0	0	0	0	0	72	0	0	0	46	0	0	0	0	0	0	0	0	0	0	0	0	0	0	0	0	0	0	0	94	0	0	0	103	0	0	0	0	0	0	0	0	115	0	0
0	0	0	0	0	0	0	0	0	0	0	0	0	0	0	0	0	0	0	0	0	0	0	0	0	0	0	0	0	0	0	0	0	0	0	0	0	0	0	0	0	0	0	0	41	35	58	43	0	72
0	56	43	0	57	0	40	0	53	0	0	0	7	0	0	0	0	0	0	0	0	0	0	0	0	0	0	0	0	0	0	0	0	0	45	64	0	0	0	0	0	0	0	0	19	23	0	43	0	28
0	0	0	0	0	0	0	0	0	0	0	0	8	8	0	0	0	0	0	0	0	0	0	0	0	0	0	0	0	0	0	0	0	0	37	0	0	0	0	0	0	0	0	0	38	0	0	44	47	37
0	0	0	0	0	0	0	0	0	0	0	0	0	6	7	7	0	0	0	0	0	0	0	0	0	0	0	0	0	0	0	0	0	0	43	0	0	0	0	0	0	0	0	0	0	0	0	89	91	0
0	0	0	0	0	0	0	0	0	0	0	0	0	0	18	9	0	0	0	0	0	0	0	0	0	0	0	0	81	0	0	75	0	0	0	0	0	0	0	0	0	0	0	0	0	0	0	0	0	0
0	0	0	0	0	0	0	0	0	0	0	0	0	0	0	0	0	0	0	0	0	0	0	0	0	0	0	0	0	0	0	0	0	0	0	0	0	0	0	0	0	0	0	0	0	6	0	0	0	0
0	0	0	0	0	0	0	0	0	0	0	0	0	0	0	0	0	0	0	0	0	0	0	0	0	0	0	0	0	0	0	0	0	0	0	0	0	0	0	0	0	0	0	0	0	0	0	0	0	0
0	0	0	0	0	0	0	0	0	0	0	0	0	0	0	0	0	0	0	0	0	0	0	0	0	0	0	0	0	0	0	0	0	0	0	0	0	0	0	0	0	0	0	0	0	0	0	0	0	0
0	0	0	0	0	0	0	0	0	0	0	0	0	0	0	0	0	0	0	0	0	0	0	0	0	0	0	0	0	0	0	0	0	0	0	0	0	0	0	0	0	0	0	0	0	0	0	166	0	0
0	0	0	0	0	0	0	0	0	0	0	0	0	0	0	0	0	0	0	0	0	0	0	0	0	0	0	0	0	0	0	0	0	0	0	0	0	0	0	0	0	0	0	0	0	0	0	0	0	0
0	0	0	0	0	0	0	0	0	0	0	0	0	0	0	0	0	0	0	0	0	0	0	0	0	0	0	0	0	0	0	0	0	0	0	0	0	0	0	0	0	0	0	0	0	0	0	158	133	162
0	0	0	0	0	0	0	0	0	0	0	0	0	0	0	0	0	0	0	0	0	0	0	0	0	0	0	0	0	0	0	0	0	0	0	0	0	0	0	0	0	0	0	0	0	7	125	0	78	134
0	0	0	0	0	0	0	0	0	0	0	0	0	0	0	0	0	0	0	0	0	0	0	0	0	0	0	0	0	0	0	0	0	0	0	0	0	0	0	0	0	0	0	0	0	0	0	0	0	0
0	0	0	0	0	0	0	0	0	0	0	0	0	0	0	0	0	0	0	0	0	0	0	0	0	0	0	0	0	0	0	0	0	0	0	0	0	0	0	0	0	0	0	0	0	0	0	126	94	0
0	0	0	0	0	0	0	0	0	0	0	0	0	0	0	0	0	0	0	0	0	0	0	0	0	0	0	0	0	0	0	0	0	0	0	0	0	0	99	0	0	0	0	0	0	0	138	106	67	90
0	0	0	0	0	0	0	0	0	0	0	0	0	0	0	0	0	0	0	0	0	0	0	0	0	0	0	0	0	0	0	0	0	0	0	0	0	0	0	0	0	0	0	0	0	0	0	0	66	0
0	0	0	0	0	0	0	0	0	0	0	0	0	0	0	0	0	0	0	0	0	0	0	0	0	0	0	0	0	0	0	0	0	0	0	0	0	0	0	0	0	0	0	0	0	0	0	114	108	0
0	0	0	0	0	0	0	0	0	0	0	0	0	0	0	72	0	0	0	0	0	0	0	0	0	0	0	0	136	114	0	143	149	0	0	0	0	0	122	0	0	0	141	0	0	0	145	0	81	154
0	0	0	0	0	0	0	0	0	0	0	0	0	0	56	48	0	0	0	0	0	0	0	0	0	0	0	0	0	0	0	0	0	0	0	0	0	0	0	0	0	0	139	0	0	0	0	0	0	0
0	0	0	0	0	0	0	0	0	0	0	0	0	0	0	0	0	0	0	0	0	0	0	0	0	0	0	0	153	146	0	154	0	0	0	0	0	0	0	0	0	0	0	0	0	0	0	0	0	0
0	0	0	0	0	0	0	0	0	0	0	0	0	0	0	71	0	0	0	0	0	0	0	0	0	0	0	0	134	0	0	145	146	0	0	0	0	0	0	0	0	0	0	0	0	0	0	0	0	0
0	0	0	0	0	0	0	0	0	0	0	0	0	0	0	84	0	0	0	0	0	0	0	0	0	0	0	0	148	0	0	151	154	0	0	0	0	0	0	0	0	0	0	0	0	0	0	0	0	0
0	0	0	0	0	0	0	0	0	0	0	0	0	0	0	0	0	0	0	0	0	0	0	0	0	0	0	0	0	0	0	0	0	0	0	0	0	0	0	0	0	0	0	0	0	0	0	0	0	0
0	0	0	0	0	0	0	0	0	0	0	0	0	39	44	0	0	0	0	0	0	0	0	0	0	0	0	0	0	0	0	0	0	0	65	0	91	0	89	0	0	0	0	0	0	29	33	39	0	29
0	0	0	0	0	0	0	0	0	0	0	0	0	0	0	80	0	0	0	0	0	0	0	0	0	0	0	0	0	0	0	0	0	0	0	156	157	0	130	0	0	0	166	0	0	29	38	46	24	42
0	0	0	0	0	0	0	0	0	0	0	0	0	0	0	0	0	0	0	0	0	0	0	0	0	0	0	0	0	0	0	0	0	0	0	0	98	0	0	0	0	0	0	0	0	0	0	0	0	0
0	0	0	0	0	0	0	0	0	0	0	0	0	0	0	0	0	0	0	0	0	0	0	0	0	0	0	0	0	0	0	0	0	0	0	0	0	0	0	0	0	0	0	0	0	0	0	0	0	0
247	201	247	0	0	0	244	0	0	0	0	0	0	0	48	0	0	0	0	0	0	179	0	0	0	0	0	0	139	98	0	153	0	0	71	155	92	0	103	0	0	0	166	0	0	108	0	0	0	0
0	0	0	0	0	0	0	0	0	0	0	0	0	0	0	0	0	0	0	0	0	0	0	0	0	0	0	0	0	0	0	0	0	0	0	0	0	0	0	0	0	0	0	0	0	0	0	0	0	0
0	0	0	0	0	0	0	0	0	0	0	0	0	0	0	0	0	0	0	0	0	0	0	0	0	0	0	0	0	0	0	0	0	0	0	0	0	0	0	0	0	0	0	0	0	0	0	0	0	0
0	0	0	0	0	0	0	0	0	0	0	0	0	0	0	0	0	0	0	0	0	0	0	0	0	0	0	0	0	0	0	0	0	0	0	0	0	0	0	0	0	0	0	0	28	5	0	0	0	0
0	0	0	0	0	0	0	0	0	0	0	0	0	0	0	0	0	0	0	0	0	0	0	0	0	0	0	0	0	0	0	0	0	0	0	0	0	0	19	0	0	0	6	0	0	0	0	0	0	0
[truncated: 36 more columns]
