# Supplementary material for: Analyzing the effects of free water modeling by deep learning on diffusion MRI structural connectivity estimates in glioma patients
Source: PLoS One. 2020 Sep 25;15(9):e0239475. doi: 10.1371/journal.pone.0239475 (PMC7518620; doi:10.1371/journal.pone.0239475)
Supplement: S1 File — All utilized connectivity and length matrices as comma-separated csv files, and the free-water maps as nifti files. (ZIP) [file pone.0239475.s003.zip › S3/CMs/patients/det_boundary/vp28/cm_original.csv]

12	4	0	0	0	0	1	0	0	0	0	0	1	0	0	1	0	0	0	4	1	0	0	0	0	0	0	0	0	0	0	0	0	0	0	13	0	0	13	0	0	0	0	0	0	4	0	0	0	1
4	121	36	0	0	0	1	0	1	0	0	32	47	0	0	0	0	0	0	26	4	0	0	0	0	0	0	0	0	0	0	0	0	0	4	10	0	0	6	0	26	0	11	0	5	25	0	0	0	4
0	36	264	10	0	0	52	0	38	0	0	70	37	29	0	0	0	0	0	37	32	16	0	0	0	0	0	0	0	0	0	7	0	0	4	16	0	0	2	0	2	3	0	0	3	64	0	0	0	0
0	0	10	6	2	0	84	0	40	0	0	0	0	0	0	0	0	0	0	0	0	0	0	0	0	0	0	0	0	0	0	0	0	0	1	1	0	0	0	0	0	0	0	0	0	0	0	0	0	0
0	0	0	2	47	10	84	0	43	0	0	1	0	0	0	0	0	0	0	0	0	0	9	0	0	1	0	0	0	0	0	0	0	0	15	1	0	0	0	0	0	0	0	0	0	0	0	0	0	0
0	0	0	0	10	18	18	3	58	10	0	8	0	0	0	0	0	0	0	9	0	21	37	0	0	1	0	0	0	0	0	0	0	0	0	1	0	0	0	0	0	0	0	0	0	0	0	0	0	0
1	1	52	84	84	18	477	189	234	75	0	4	0	0	0	0	0	18	0	0	0	7	1	0	0	0	0	0	0	0	0	8	0	9	7	98	6	0	20	3	0	0	0	0	0	0	0	0	0	20
0	0	0	0	0	3	189	68	21	98	0	0	0	0	0	0	0	0	0	0	0	1	0	0	0	0	0	0	0	0	0	0	0	0	0	0	0	0	0	0	0	0	0	0	0	0	0	0	0	0
0	1	38	40	43	58	234	21	343	38	5	34	63	17	14	7	0	10	0	0	0	0	7	0	0	0	0	0	0	0	0	14	0	8	196	369	42	0	22	0	0	0	0	0	0	0	6	0	0	2
0	0	0	0	0	10	75	98	38	327	3	5	0	0	3	0	0	0	0	61	0	28	6	0	7	125	13	9	3	0	0	0	0	0	37	81	0	0	35	0	0	0	1	0	0	0	0	0	0	0
0	0	0	0	0	0	0	0	5	3	38	0	0	0	27	0	0	0	0	0	0	0	0	0	0	0	0	0	0	27	0	0	0	0	11	0	2	0	74	0	0	0	0	0	0	0	0	0	0	0
0	32	70	0	1	8	4	0	34	5	0	138	0	0	0	0	0	10	0	7	50	20	162	8	0	2	11	0	20	4	0	33	1	1	6	35	0	0	3	1	1	1	0	0	0	0	0	0	0	0
1	47	37	0	0	0	0	0	63	0	0	0	19	3	0	7	0	0	0	0	0	0	0	0	0	0	0	0	0	3	0	0	0	0	1	17	0	0	1	0	0	18	0	0	6	3	0	0	0	4
0	0	29	0	0	0	0	0	17	0	0	0	3	38	84	54	0	0	18	0	0	0	0	0	0	0	0	0	0	68	0	0	0	0	75	18	6	0	12	0	0	0	0	0	0	0	0	0	4	1
0	0	0	0	0	0	0	0	14	3	27	0	0	84	74	74	0	0	0	0	0	0	0	0	0	0	0	0	0	111	0	0	0	0	27	8	22	0	7	0	0	0	0	0	0	0	0	0	0	0
1	0	0	0	0	0	0	0	7	0	0	0	7	54	74	24	0	0	53	0	0	0	0	0	0	0	0	0	8	94	0	3	8	0	0	1	0	0	6	5	0	0	2	0	0	0	0	0	0	0
0	0	0	0	0	0	0	0	0	0	0	0	0	0	0	0	8	1	1	0	7	0	0	0	0	0	0	0	0	0	0	0	0	0	0	0	0	0	0	8	26	0	1	0	0	0	0	0	0	0
0	0	0	0	0	0	18	0	10	0	0	10	0	0	0	0	1	216	1	284	5	10	0	0	0	0	0	0	0	0	0	227	2	19	0	0	0	0	0	2	0	0	0	0	0	0	0	0	0	0
0	0	0	0	0	0	0	0	0	0	0	0	0	18	0	53	1	1	36	2	0	1	0	0	0	0	0	0	0	2	0	0	0	0	0	0	0	0	0	5	0	0	2	0	0	0	0	0	0	0
4	26	37	0	0	9	0	0	0	61	0	7	0	0	0	0	0	284	2	279	8	28	19	0	19	2	44	76	1	0	0	100	3	112	0	35	0	0	33	25	1	0	6	0	0	0	0	0	0	0
1	4	32	0	0	0	0	0	0	0	0	50	0	0	0	0	7	5	0	8	13	0	0	0	0	0	0	0	0	0	0	0	0	0	0	0	0	0	0	12	44	0	0	0	0	0	0	0	0	0
0	0	16	0	0	21	7	1	0	28	0	20	0	0	0	0	0	10	1	28	0	54	34	0	36	3	31	65	6	0	0	11	0	1	0	6	0	0	3	0	0	0	0	0	0	0	0	0	0	0
0	0	0	0	9	37	1	0	7	6	0	162	0	0	0	0	0	0	0	19	0	34	339	66	18	0	28	0	24	4	0	9	0	0	0	88	0	0	0	0	0	0	0	0	0	0	0	0	0	0
0	0	0	0	0	0	0	0	0	0	0	8	0	0	0	0	0	0	0	0	0	0	66	3	0	0	0	0	0	0	0	0	0	0	0	1	0	0	0	0	0	0	0	0	0	0	0	0	0	0
0	0	0	0	0	0	0	0	0	7	0	0	0	0	0	0	0	0	0	19	0	36	18	0	83	0	49	0	0	0	0	0	0	0	0	0	0	0	0	0	0	0	0	0	0	0	0	0	0	0
0	0	0	0	1	1	0	0	0	125	0	2	0	0	0	0	0	0	0	2	0	3	0	0	0	168	52	24	113	0	0	0	0	0	16	47	6	0	20	0	0	0	7	0	0	0	0	0	0	0
0	0	0	0	0	0	0	0	0	13	0	11	0	0	0	0	0	0	0	44	0	31	28	0	49	52	228	75	83	0	0	0	0	0	0	4	0	0	0	0	0	0	0	0	0	0	0	0	0	0
0	0	0	0	0	0	0	0	0	9	0	0	0	0	0	0	0	0	0	76	0	65	0	0	0	24	75	71	281	0	0	8	0	0	0	15	0	0	0	0	0	0	0	0	0	0	0	0	0	0
0	0	0	0	0	0	0	0	0	3	0	20	0	0	0	8	0	0	0	1	0	6	24	0	0	113	83	281	333	27	0	3	18	7	0	99	21	0	29	0	0	0	29	0	0	0	0	0	0	0
0	0	0	0	0	0	0	0	0	0	27	4	3	68	111	94	0	0	2	0	0	0	4	0	0	0	0	0	27	109	12	2	1	17	0	3	0	0	14	6	0	0	2	0	0	0	0	0	0	0
0	0	0	0	0	0	0	0	0	0	0	0	0	0	0	0	0	0	0	0	0	0	0	0	0	0	0	0	0	12	16	1	5	0	0	0	0	0	0	0	0	0	0	0	0	0	0	0	0	0
0	0	7	0	0	0	8	0	14	0	0	33	0	0	0	3	0	227	0	100	0	11	9	0	0	0	0	8	3	2	1	148	2	17	9	38	0	0	1	4	0	2	7	0	0	0	0	0	0	0
0	0	0	0	0	0	0	0	0	0	0	1	0	0	0	8	0	2	0	3	0	0	0	0	0	0	0	0	18	1	5	2	12	0	0	13	0	0	0	2	0	0	5	0	0	0	0	0	0	0
0	0	0	0	0	0	9	0	8	0	0	1	0	0	0	0	0	19	0	112	0	1	0	0	0	0	0	0	7	17	0	17	0	58	11	0	0	0	0	2	0	0	0	0	0	0	0	0	0	0
0	4	4	1	15	0	7	0	196	37	11	6	1	75	27	0	0	0	0	0	0	0	0	0	0	16	0	0	0	0	0	9	0	11	112	61	52	0	230	0	0	0	0	0	1	0	5	15	17	0
13	10	16	1	1	1	98	0	369	81	0	35	17	18	8	1	0	0	0	35	0	6	88	1	0	47	4	15	99	3	0	38	13	0	61	57	21	0	3	0	3	12	10	0	0	0	0	0	0	0
0	0	0	0	0	0	6	0	42	0	2	0	0	6	22	0	0	0	0	0	0	0	0	0	0	6	0	0	21	0	0	0	0	0	52	21	13	0	8	3	1	0	52	0	0	0	0	0	0	0
0	0	0	0	0	0	0	0	0	0	0	0	0	0	0	0	0	0	0	0	0	0	0	0	0	0	0	0	0	0	0	0	0	0	0	0	0	0	0	0	0	0	0	0	0	0	0	0	0	0
13	6	2	0	0	0	20	0	22	35	74	3	1	12	7	6	0	0	0	33	0	3	0	0	0	20	0	0	29	14	0	1	0	0	230	3	8	0	12	26	0	11	29	0	0	0	0	0	0	0
0	0	0	0	0	0	3	0	0	0	0	1	0	0	0	5	8	2	5	25	12	0	0	0	0	0	0	0	0	6	0	4	2	2	0	0	3	0	26	11	0	0	4	0	0	0	0	0	0	0
0	26	2	0	0	0	0	0	0	0	0	1	0	0	0	0	26	0	0	1	44	0	0	0	0	0	0	0	0	0	0	0	0	0	0	3	1	0	0	0	3	0	38	0	0	0	0	0	0	0
0	0	3	0	0	0	0	0	0	0	0	1	18	0	0	0	0	0	0	0	0	0	0	0	0	0	0	0	0	0	0	2	0	0	0	12	0	0	11	0	0	1	2	0	0	0	0	0	0	0
0	11	0	0	0	0	0	0	0	1	0	0	0	0	0	2	1	0	2	6	0	0	0	0	0	7	0	0	29	2	0	7	5	0	0	10	52	0	29	4	38	2	16	0	0	0	0	0	0	0
0	0	0	0	0	0	0	0	0	0	0	0	0	0	0	0	0	0	0	0	0	0	0	0	0	0	0	0	0	0	0	0	0	0	0	0	0	0	0	0	0	0	0	31	1	0	0	0	0	4
0	5	3	0	0	0	0	0	0	0	0	0	6	0	0	0	0	0	0	0	0	0	0	0	0	0	0	0	0	0	0	0	0	0	1	0	0	0	0	0	0	0	0	1	44	33	0	0	0	0
4	25	64	0	0	0	0	0	0	0	0	0	3	0	0	0	0	0	0	0	0	0	0	0	0	0	0	0	0	0	0	0	0	0	0	0	0	0	0	0	0	0	0	0	33	79	82	22	0	1
0	0	0	0	0	0	0	0	6	0	0	0	0	0	0	0	0	0	0	0	0	0	0	0	0	0	0	0	0	0	0	0	0	0	5	0	0	0	0	0	0	0	0	0	0	82	7	10	0	49
0	0	0	0	0	0	0	0	0	0	0	0	0	0	0	0	0	0	0	0	0	0	0	0	0	0	0	0	0	0	0	0	0	0	15	0	0	0	0	0	0	0	0	0	0	22	10	90	10	92
0	0	0	0	0	0	0	0	0	0	0	0	0	4	0	0	0	0	0	0	0	0	0	0	0	0	0	0	0	0	0	0	0	0	17	0	0	0	0	0	0	0	0	0	0	0	0	10	47	42
1	4	0	0	0	0	20	0	2	0	0	0	4	1	0	0	0	0	0	0	0	0	0	0	0	0	0	0	0	0	0	0	0	0	0	0	0	0	0	0	0	0	0	4	0	1	49	92	42	464
0	0	0	0	0	0	0	0	0	0	0	0	0	0	0	0	0	0	0	0	0	0	0	0	0	0	0	0	0	0	0	0	0	0	0	0	0	0	0	0	0	0	0	0	0	0	0	0	22	91
0	2	0	0	0	0	8	0	2	0	0	0	14	26	24	0	0	0	0	0	0	0	0	0	0	0	0	0	0	0	0	0	0	0	49	7	0	0	0	0	0	0	0	0	66	0	2	30	16	195
0	0	0	0	0	0	0	0	0	1	0	0	0	0	5	0	0	0	0	0	0	0	0	0	0	1	0	0	0	1	0	0	0	0	90	0	2	0	5	0	0	0	0	0	0	0	0	0	29	0
0	0	0	0	0	0	0	0	0	0	2	0	0	0	1	0	0	0	0	0	0	0	0	0	0	0	0	0	0	0	0	0	0	0	2	0	0	0	4	0	0	0	0	0	0	0	0	3	0	0
0	0	0	0	0	0	0	0	0	0	0	0	0	0	0	0	0	0	0	0	0	0	0	0	0	0	0	0	0	0	0	0	0	0	0	0	0	0	0	0	0	0	0	0	10	167	94	146	0	27
0	1	4	0	1	0	6	0	27	0	0	0	39	0	0	0	0	0	0	0	0	0	0	0	0	0	0	0	0	0	0	0	0	0	2	8	0	0	0	0	0	0	0	0	75	15	0	1	0	21
0	0	0	0	0	0	0	0	0	0	0	0	1	96	0	0	0	0	0	0	0	0	0	0	0	0	0	0	0	0	0	0	0	0	28	0	0	0	0	0	0	0	0	0	1	0	0	5	8	1
0	0	0	0	0	0	0	0	0	0	0	0	0	10	70	3	0	0	0	0	0	0	0	0	0	0	0	0	0	0	0	0	0	0	4	0	0	0	0	0	0	0	0	0	0	0	0	3	1	0
0	0	0	0	0	0	0	0	0	0	0	0	0	0	2	17	0	0	0	0	0	0	0	0	0	0	0	0	1	0	0	1	0	0	0	0	0	0	0	0	0	0	0	0	0	0	0	0	0	0
0	0	0	0	0	0	0	0	0	0	0	0	0	0	0	0	0	0	0	0	0	0	0	0	0	0	0	0	0	0	0	0	0	0	0	0	0	0	0	0	0	0	0	0	0	3	0	0	0	0
0	0	0	0	0	0	0	0	0	0	0	0	0	0	0	0	0	0	0	0	0	0	0	0	0	0	0	0	0	0	0	0	0	0	0	0	0	0	0	0	0	0	0	0	0	0	0	0	0	0
0	0	0	0	0	0	0	0	0	0	0	0	0	0	0	0	0	0	0	0	0	0	0	0	0	0	0	0	0	0	0	0	0	0	0	0	0	0	0	0	0	0	0	0	0	0	0	0	0	0
0	0	0	0	0	0	0	0	0	0	0	0	0	0	0	0	0	0	0	0	0	0	0	0	0	0	0	0	0	0	0	0	0	0	0	0	0	0	0	0	0	0	0	0	0	0	0	1	0	0
0	0	0	0	0	0	0	0	0	0	0	0	0	0	0	0	0	0	0	0	0	0	0	0	0	0	0	0	0	0	0	0	0	0	0	0	0	0	0	0	0	0	0	0	0	0	0	0	0	0
0	0	0	0	0	0	0	0	0	0	0	0	0	0	0	0	0	0	0	0	0	0	0	0	0	0	0	0	0	0	0	0	0	0	0	0	0	0	0	0	0	0	0	0	0	0	0	7	5	1
0	0	0	0	0	0	0	0	0	0	0	0	0	0	0	0	0	0	0	0	0	0	0	0	0	0	0	0	0	0	0	0	0	0	0	0	0	0	0	0	0	0	0	0	0	9	3	0	2	1
0	0	0	0	0	0	0	0	0	0	0	0	0	0	0	0	0	0	0	0	0	0	0	0	0	0	0	0	0	0	0	0	0	0	0	0	0	0	0	0	0	0	0	0	0	0	0	0	0	0
0	0	0	0	0	0	0	0	0	0	0	0	0	0	0	0	0	0	0	0	0	0	0	0	0	0	0	0	0	0	0	0	0	0	0	0	0	0	0	0	0	0	0	0	0	0	0	13	5	0
0	0	0	0	0	0	0	0	0	0	0	0	0	0	0	0	0	0	0	0	0	0	0	0	0	0	0	0	0	0	0	0	0	0	0	0	0	0	26	0	0	0	0	0	0	0	3	1	17	1
0	0	0	0	0	0	0	0	0	0	0	0	0	0	0	0	0	0	0	0	0	0	0	0	0	0	0	0	0	0	0	0	0	0	0	0	0	0	0	0	0	0	0	0	0	0	0	0	2	0
0	0	0	0	0	0	0	0	0	0	0	0	0	0	0	0	0	0	0	0	0	0	0	0	0	0	0	0	0	0	0	0	0	0	0	0	0	0	0	0	0	0	0	0	0	0	0	3	66	0
0	0	0	0	0	0	0	0	0	0	0	0	0	0	0	13	0	0	0	0	0	0	0	0	0	0	0	0	31	5	0	6	1	0	0	0	0	0	5	0	0	0	22	0	0	0	1	0	13	6
0	0	0	0	0	0	0	0	0	0	0	0	0	0	13	25	0	0	0	0	0	0	0	0	0	0	0	0	0	0	0	0	0	0	0	0	0	0	0	0	0	0	3	0	0	0	0	0	0	0
0	0	0	0	0	0	0	0	0	0	0	0	0	0	0	0	0	0	0	0	0	0	0	0	0	0	0	0	11	1	0	25	0	0	0	0	0	0	0	0	0	0	0	0	0	0	0	0	0	0
0	0	0	0	0	0	0	0	0	0	0	0	0	0	0	2	0	0	0	0	0	0	0	0	0	0	0	0	3	0	0	9	3	0	0	0	0	0	0	0	0	0	0	0	0	0	0	0	0	0
0	0	0	0	0	0	0	0	0	0	0	0	0	0	0	2	0	0	0	0	0	0	0	0	0	0	0	0	4	0	0	29	3	0	0	0	0	0	0	0	0	0	0	0	0	0	0	0	0	0
0	0	0	0	0	0	0	0	0	0	0	0	0	0	0	0	0	0	0	0	0	0	0	0	0	0	0	0	0	0	0	0	0	0	0	0	0	0	0	0	0	0	0	0	0	0	0	0	0	0
0	0	0	0	0	0	0	0	0	0	0	0	0	4	5	0	0	0	0	0	0	0	0	0	0	0	0	0	0	0	0	0	0	0	39	0	1	0	1	0	0	0	0	0	0	11	5	14	0	33
0	0	0	0	0	0	0	0	0	0	0	0	0	0	0	3	0	0	0	0	0	0	0	0	0	0	0	0	0	0	0	0	0	0	0	5	1	0	7	0	0	0	22	0	0	18	27	39	16	31
0	0	0	0	0	0	0	0	0	0	0	0	0	0	0	0	0	0	0	0	0	0	0	0	0	0	0	0	0	0	0	0	0	0	0	0	1	0	0	0	0	0	0	0	0	0	0	0	0	0
0	0	0	0	0	0	0	0	0	0	0	0	0	0	0	0	0	0	0	0	0	0	0	0	0	0	0	0	0	0	0	0	0	0	0	0	0	0	0	0	0	0	0	0	0	0	0	0	0	0
1	1	2	0	0	0	3	0	0	0	0	0	0	0	3	0	0	0	0	0	0	1	0	0	0	0	0	0	1	27	0	1	0	0	16	8	2	0	56	0	0	0	1	0	0	2	0	0	0	0
0	0	0	0	0	0	0	0	0	0	0	0	0	0	0	0	0	0	0	0	0	0	0	0	0	0	0	0	0	0	0	0	0	0	0	0	0	0	0	0	0	0	0	0	0	0	0	0	0	0
0	0	0	0	0	0	0	0	0	0	0	0	0	0	0	0	0	0	0	0	0	0	0	0	0	0	0	0	0	0	0	0	0	0	0	0	0	0	0	0	0	0	0	0	0	0	0	0	0	0
0	0	0	0	0	0	0	0	0	0	0	0	0	0	0	0	0	0	0	0	0	0	0	0	0	0	0	0	0	0	0	0	0	0	0	0	0	0	0	0	0	0	0	0	9	8	0	0	0	0
0	0	0	0	0	0	0	0	0	0	0	0	0	0	0	0	0	0	0	0	0	0	0	0	0	0	0	0	0	0	0	0	0	0	0	0	0	0	4	0	0	0	4	0	0	0	0	0	0	0
[truncated: 36 more columns]
