# Supplementary material for: Analyzing the effects of free water modeling by deep learning on diffusion MRI structural connectivity estimates in glioma patients
Source: PLoS One. 2020 Sep 25;15(9):e0239475. doi: 10.1371/journal.pone.0239475 (PMC7518620; doi:10.1371/journal.pone.0239475)
Supplement: S1 File — All utilized connectivity and length matrices as comma-separated csv files, and the free-water maps as nifti files. (ZIP) [file pone.0239475.s003.zip › S3/CMs/patients/det_boundary/vp28/fiberlengthmatrix_fwm.csv]

6	6	0	0	0	0	9	0	0	0	0	69	0	0	0	0	0	0	0	94	108	0	0	0	0	0	0	0	0	0	0	0	0	0	47	67	0	0	110	0	0	0	0	0	0	107	0	0	0	93
6	11	15	0	0	0	13	0	3	0	0	14	18	0	0	0	0	0	0	61	42	0	0	0	0	0	0	0	0	0	0	0	0	0	22	21	0	0	38	0	16	0	10	0	30	77	0	0	0	79
0	15	15	14	0	0	45	0	43	0	0	29	28	43	0	0	0	0	0	80	85	87	0	0	0	0	0	0	0	0	0	176	0	0	19	49	0	0	75	123	29	7	0	0	63	65	0	0	0	0
0	0	14	7	23	0	39	0	42	0	0	0	0	0	0	0	0	0	0	0	0	0	0	0	0	0	0	0	0	0	0	0	0	0	101	99	0	0	0	0	0	0	0	0	0	0	0	0	0	0
0	0	0	23	12	40	25	0	50	0	0	31	0	0	0	0	0	0	0	0	0	0	158	0	0	101	0	0	0	0	0	0	0	0	91	96	0	0	0	0	0	0	0	0	0	0	0	0	0	0
0	0	0	0	40	4	52	42	53	17	0	43	0	0	0	0	0	0	0	116	0	128	120	0	0	69	0	0	0	0	0	0	0	0	0	120	0	0	0	0	0	0	0	0	0	0	0	0	0	0
9	13	45	39	25	52	12	34	37	70	0	81	0	0	0	0	0	133	0	0	0	96	101	0	0	0	0	0	0	0	0	174	168	165	32	70	58	0	68	115	0	0	0	0	0	0	0	0	0	82
0	0	0	0	0	42	34	10	13	36	0	0	0	0	0	0	0	0	0	107	0	94	0	0	0	0	0	0	0	0	0	0	0	0	0	0	0	0	0	0	0	0	0	0	0	0	0	0	0	0
0	3	43	42	50	53	37	13	14	15	21	66	29	34	20	140	0	155	0	0	0	0	130	0	0	0	0	0	0	0	0	172	0	174	39	51	61	0	64	0	0	0	0	105	0	103	93	0	0	91
0	0	0	0	0	17	70	36	15	13	5	21	0	0	50	0	0	0	0	115	0	105	122	0	96	15	59	62	76	0	0	0	0	0	39	46	0	0	56	0	0	0	59	0	0	0	0	0	0	0
0	0	0	0	0	0	0	0	21	5	10	0	0	0	26	0	0	0	0	0	0	0	0	0	0	0	0	0	0	8	0	0	0	0	49	0	61	0	59	0	0	0	0	0	0	0	0	0	0	0
69	14	29	0	31	43	81	0	66	21	0	13	0	0	0	0	0	61	0	114	18	48	49	17	0	83	35	0	71	69	0	94	95	84	48	29	0	0	55	65	3	34	0	0	0	0	0	0	0	0
0	18	28	0	0	0	0	0	29	0	0	0	6	14	0	109	0	0	0	0	0	0	0	0	0	0	0	0	0	107	0	0	0	0	7	41	0	0	35	0	0	29	0	0	38	53	0	0	0	41
0	0	43	0	0	0	0	0	34	0	0	0	14	5	24	88	0	0	110	0	0	0	0	0	0	0	0	0	0	81	0	0	0	0	23	35	42	0	57	0	0	0	0	0	0	0	0	0	55	42
0	0	0	0	0	0	0	0	20	50	26	0	0	24	8	22	0	0	0	0	0	0	0	0	0	0	0	0	0	37	0	0	0	0	20	37	42	0	41	0	0	0	0	0	0	0	0	0	0	0
0	0	0	0	0	0	0	0	140	0	0	0	109	88	22	8	0	0	24	0	0	0	0	0	0	0	0	0	60	33	0	62	61	0	0	73	0	0	16	5	0	0	85	0	0	0	0	0	0	0
0	0	0	0	0	0	0	0	0	0	0	0	0	0	0	0	6	29	5	0	10	0	0	0	0	0	0	0	0	0	0	0	0	0	0	0	0	0	0	3	10	0	13	0	0	0	0	0	0	0
0	0	0	0	0	0	133	0	155	0	0	61	0	0	0	0	29	15	22	41	15	86	0	0	0	0	0	0	0	0	0	45	37	14	0	0	0	0	0	19	0	0	0	0	0	0	0	0	0	0
0	0	0	0	0	0	0	0	0	0	0	0	0	110	0	24	5	22	6	29	0	56	0	0	0	0	0	0	0	29	0	81	0	8	0	0	0	0	0	10	0	0	12	0	0	0	0	0	0	0
94	61	80	0	0	116	0	107	0	115	0	114	0	0	0	0	0	41	29	16	7	14	69	0	33	99	61	67	138	0	0	61	97	75	0	115	0	0	56	34	23	0	39	0	0	0	0	0	0	0
108	42	85	0	0	0	0	0	0	0	0	18	0	0	0	0	10	15	0	7	4	0	0	0	0	0	0	0	0	0	0	0	0	0	0	0	0	0	0	31	25	0	0	0	0	0	0	0	0	0
0	0	87	0	0	128	96	94	0	105	0	48	0	0	0	0	0	86	56	14	0	11	38	0	29	101	59	47	75	0	0	100	0	101	0	103	0	0	65	0	0	0	0	0	0	0	0	0	0	0
0	0	0	0	158	120	101	0	130	122	0	49	0	0	0	0	0	0	0	69	0	38	16	14	22	0	47	0	77	77	0	94	0	0	0	83	0	0	0	0	0	0	0	0	0	0	0	0	0	0
0	0	0	0	0	0	0	0	0	0	0	17	0	0	0	0	0	0	0	0	0	0	14	3	0	0	0	0	0	0	0	0	0	0	0	74	0	0	0	0	0	0	0	0	0	0	0	0	0	0
0	0	0	0	0	0	0	0	0	96	0	0	0	0	0	0	0	0	0	33	0	29	22	0	15	0	32	0	0	0	0	0	0	0	0	0	0	0	0	0	0	0	0	0	0	0	0	0	0	0
0	0	0	0	101	69	0	0	0	15	0	83	0	0	0	0	0	0	0	99	0	101	0	0	0	7	27	63	31	0	0	0	0	0	55	51	61	0	64	0	0	0	73	0	0	0	0	0	0	0
0	0	0	0	0	0	0	0	0	59	0	35	0	0	0	0	0	0	0	61	0	59	47	0	32	27	12	21	36	0	0	0	0	0	0	28	0	0	0	0	0	0	0	0	0	0	0	0	0	0
0	0	0	0	0	0	0	0	0	62	0	0	0	0	0	0	0	0	0	67	0	47	0	0	0	63	21	10	34	0	0	12	0	0	0	87	0	0	0	0	0	0	0	0	0	0	0	0	0	0
0	0	0	0	0	0	0	0	0	76	0	71	0	0	0	60	0	0	0	138	0	75	77	0	0	31	36	34	13	11	0	4	21	46	0	68	70	0	73	0	0	0	83	0	0	0	0	0	0	0
0	0	0	0	0	0	0	0	0	0	8	69	107	81	37	33	0	0	29	0	0	0	77	0	0	0	0	0	11	11	6	44	7	13	0	66	0	0	59	40	0	0	80	0	0	0	0	0	0	0
0	0	0	0	0	0	0	0	0	0	0	0	0	0	0	0	0	0	0	0	0	0	0	0	0	0	0	0	0	6	6	8	12	0	0	0	0	0	0	0	0	0	0	0	0	0	0	0	0	0
0	0	176	0	0	0	174	0	172	0	0	94	0	0	0	62	0	45	81	61	0	100	94	0	0	0	0	12	4	44	8	11	7	16	150	97	0	0	90	98	0	130	102	0	0	0	0	0	0	0
0	0	0	0	0	0	168	0	0	0	0	95	0	0	0	61	0	37	0	97	0	0	0	0	0	0	0	0	21	7	12	7	5	0	0	94	0	0	0	69	0	0	99	0	0	0	0	0	0	0
0	0	0	0	0	0	165	0	174	0	0	84	0	0	0	0	0	14	8	75	0	101	0	0	0	0	0	0	46	13	0	16	0	6	184	0	0	0	0	14	0	0	0	0	0	0	0	0	0	0
47	22	19	101	91	0	32	0	39	39	49	48	7	23	20	0	0	0	0	0	0	0	0	0	0	55	0	0	0	0	0	150	0	184	9	9	16	0	17	0	0	4	0	0	18	56	77	85	79	0
67	21	49	99	96	120	70	0	51	46	0	29	41	35	37	73	0	0	0	115	0	103	83	74	0	51	28	87	68	66	0	97	94	0	9	15	6	0	15	0	16	12	18	0	0	0	0	0	0	0
0	0	0	0	0	0	58	0	61	0	61	0	0	42	42	0	0	0	0	0	0	0	0	0	0	61	0	0	70	0	0	0	0	0	16	6	4	0	8	4	4	0	8	0	0	0	0	0	0	0
0	0	0	0	0	0	0	0	0	0	0	0	0	0	0	0	0	0	0	0	0	0	0	0	0	0	0	0	0	0	0	0	0	0	0	0	0	0	0	0	0	0	0	0	0	0	0	0	0	0
110	38	75	0	0	0	68	0	64	56	59	55	35	57	41	16	0	0	0	56	0	65	0	0	0	64	0	0	73	59	0	90	0	0	17	15	8	0	5	20	0	26	11	0	0	0	0	0	0	0
0	0	123	0	0	0	115	0	0	0	0	65	0	0	0	5	3	19	10	34	31	0	0	0	0	0	0	0	0	40	0	98	69	14	0	0	4	0	20	11	0	0	6	0	0	0	0	0	0	0
0	16	29	0	0	0	0	0	0	0	0	3	0	0	0	0	10	0	0	23	25	0	0	0	0	0	0	0	0	0	0	0	0	0	0	16	4	0	0	0	3	0	9	0	0	0	0	0	0	0
0	0	7	0	0	0	0	0	0	0	0	34	29	0	0	0	0	0	0	0	0	0	0	0	0	0	0	0	0	0	0	130	0	0	4	12	0	0	26	0	0	4	12	0	15	48	0	0	0	0
0	10	0	0	0	0	0	0	0	59	0	0	0	0	0	85	13	0	12	39	0	0	0	0	0	73	0	0	83	80	0	102	99	0	0	18	8	0	11	6	9	12	11	0	15	0	0	0	0	0
0	0	0	0	0	0	0	0	105	0	0	0	0	0	0	0	0	0	0	0	0	0	0	0	0	0	0	0	0	0	0	0	0	0	0	0	0	0	0	0	0	0	0	6	16	0	0	0	0	5
0	30	63	0	0	0	0	0	0	0	0	0	38	0	0	0	0	0	0	0	0	0	0	0	0	0	0	0	0	0	0	0	0	0	18	0	0	0	0	0	0	15	15	16	14	10	0	0	0	0
107	77	65	0	0	0	0	0	103	0	0	0	53	0	0	0	0	0	0	0	0	0	0	0	0	0	0	0	0	0	0	0	0	0	56	0	0	0	0	0	0	48	0	0	10	10	17	13	0	10
0	0	0	0	0	0	0	0	93	0	0	0	0	0	0	0	0	0	0	0	0	0	0	0	0	0	0	0	0	0	0	0	0	0	77	0	0	0	0	0	0	0	0	0	0	17	3	6	0	26
0	0	0	0	0	0	0	0	0	0	0	0	0	0	0	0	0	0	0	0	0	0	0	0	0	0	0	0	0	0	0	0	0	0	85	0	0	0	0	0	0	0	0	0	0	13	6	14	28	17
0	0	0	0	0	0	0	0	0	0	0	0	0	55	0	0	0	0	0	0	0	0	0	0	0	0	0	0	0	0	0	0	0	0	79	0	0	0	0	0	0	0	0	0	0	0	0	28	10	12
93	79	0	0	0	0	82	0	91	0	0	0	41	42	0	0	0	0	0	0	0	0	0	0	0	0	0	0	0	0	0	0	0	0	0	0	0	0	0	0	0	0	0	5	0	10	26	17	12	14
0	0	0	0	0	0	0	0	0	0	0	0	0	0	0	0	0	0	0	0	0	0	0	0	0	0	0	0	0	0	0	0	0	0	0	0	0	0	0	0	0	0	0	0	0	0	0	0	25	36
0	89	0	0	0	0	84	0	112	0	0	0	51	45	51	0	0	0	0	0	0	0	0	0	0	0	0	0	0	0	0	0	0	0	68	100	0	0	0	0	0	0	0	3	21	0	47	54	57	32
0	0	0	0	0	0	0	0	0	106	0	0	0	0	56	0	0	0	0	0	0	0	0	0	0	118	0	0	0	89	0	0	0	0	78	0	108	0	87	0	0	0	0	0	0	0	0	0	48	0
0	0	0	0	0	0	0	0	0	0	72	0	0	0	46	0	0	0	0	0	0	0	0	0	0	0	0	0	0	0	0	0	0	0	94	0	0	0	103	0	0	0	0	0	0	0	0	116	0	0
0	3	0	0	0	0	0	0	0	0	0	0	0	0	0	0	0	0	0	0	0	0	0	0	0	0	0	0	0	0	0	0	0	0	0	0	0	0	0	0	0	76	0	0	26	34	60	43	0	72
0	56	43	0	57	0	40	0	53	0	0	0	7	0	0	0	0	0	0	0	0	0	0	0	0	0	0	0	0	0	0	0	0	0	45	64	0	0	0	0	0	0	0	0	29	23	0	43	0	28
0	0	0	0	0	0	0	0	0	0	0	0	8	8	0	0	0	0	0	0	0	0	0	0	0	0	0	0	0	0	0	0	0	0	37	0	0	0	0	0	0	0	0	0	38	0	0	46	47	37
0	0	0	0	0	0	0	0	0	0	0	0	0	6	7	7	0	0	0	0	0	0	0	0	0	0	0	0	0	0	0	0	0	0	43	0	0	0	0	0	0	0	0	0	0	0	0	90	91	0
0	0	0	0	0	0	0	0	0	0	0	0	0	0	18	8	0	0	0	0	0	0	0	0	0	0	0	0	81	0	0	75	0	0	0	0	0	0	0	0	0	0	0	0	0	0	0	0	0	0
0	0	0	0	0	0	0	0	0	0	0	0	0	0	0	0	0	0	0	0	0	0	0	0	0	0	0	0	0	0	0	0	0	0	0	0	0	0	0	0	0	0	0	0	0	6	0	0	0	0
0	0	0	0	0	0	0	0	0	0	0	0	0	0	0	0	0	0	0	0	0	0	0	0	0	0	0	0	0	0	0	0	0	0	0	0	0	0	0	0	0	0	0	0	0	0	0	0	0	0
0	0	0	0	0	0	0	0	0	0	0	0	0	0	0	0	0	0	0	0	0	0	0	0	0	0	0	0	0	0	0	0	0	0	0	0	0	0	0	0	0	0	0	0	0	0	0	0	0	0
0	0	0	0	0	0	0	0	0	0	0	0	0	0	0	0	0	0	0	0	0	0	0	0	0	0	0	0	0	0	0	0	0	0	0	0	0	0	0	0	0	0	0	0	0	0	0	166	0	0
0	0	0	0	0	0	0	0	0	0	0	0	0	0	0	0	0	0	0	0	0	0	0	0	0	0	0	0	0	0	0	0	0	0	0	0	0	0	0	0	0	0	0	0	0	0	0	0	0	0
0	0	0	0	0	0	0	0	0	0	0	0	0	0	0	0	0	0	0	0	0	0	0	0	0	0	0	0	0	0	0	0	0	0	0	0	0	0	0	0	0	0	0	0	0	0	0	158	133	162
0	0	0	0	0	0	0	0	0	0	0	0	0	0	0	0	0	0	0	0	0	0	0	0	0	0	0	0	0	0	0	0	0	0	0	0	0	0	0	0	0	0	0	0	0	6	125	0	78	134
0	0	0	0	0	0	0	0	0	0	0	0	0	0	0	0	0	0	0	0	0	0	0	0	0	0	0	0	0	0	0	0	0	0	0	0	0	0	0	0	0	0	0	0	0	0	0	0	0	0
0	0	0	0	0	0	0	0	0	0	0	0	0	0	0	0	0	0	0	0	0	0	0	0	0	0	0	0	0	0	0	0	0	0	0	0	0	0	0	0	0	0	0	0	0	0	0	126	94	0
0	0	0	0	0	0	0	0	0	0	0	0	0	0	0	0	0	0	0	0	0	0	0	0	0	0	0	0	0	0	0	0	0	0	0	0	0	0	99	0	0	0	0	0	0	0	138	106	69	118
0	0	0	0	0	0	0	0	0	0	0	0	0	0	0	0	0	0	0	0	0	0	0	0	0	0	0	0	0	0	0	0	0	0	0	0	0	0	0	0	0	0	0	0	0	0	0	0	66	0
0	0	0	0	0	0	0	0	0	0	0	0	0	0	0	0	0	0	0	0	0	0	0	0	0	0	0	0	0	0	0	0	0	0	0	0	0	0	0	0	0	0	0	0	0	0	0	114	108	0
0	0	0	0	0	0	0	0	0	0	0	0	0	0	0	72	0	0	0	0	0	0	0	0	0	0	0	0	137	117	0	145	149	0	0	0	0	0	122	0	0	0	141	0	0	0	145	0	81	152
0	0	0	0	0	0	0	0	0	0	0	0	0	0	56	48	0	0	0	0	0	0	0	0	0	0	0	0	0	0	0	0	0	0	0	0	0	0	0	0	0	0	139	0	0	0	0	0	0	0
0	0	0	0	0	0	0	0	0	0	0	0	0	0	0	0	0	0	0	0	0	0	0	0	0	0	0	0	153	146	0	154	155	0	0	0	0	0	0	0	0	0	0	0	0	0	0	0	0	0
0	0	0	0	0	0	0	0	0	0	0	0	0	0	0	71	0	0	0	0	0	0	0	0	0	0	0	0	134	0	0	147	147	0	0	0	0	0	0	0	0	0	0	0	0	0	0	0	0	0
0	0	0	0	0	0	0	0	0	0	0	0	0	0	0	84	0	0	0	0	0	0	0	0	0	0	0	0	148	0	0	151	154	0	0	0	0	0	0	0	0	0	0	0	0	0	0	0	0	0
0	0	0	0	0	0	0	0	0	0	0	0	0	0	0	0	0	0	0	0	0	0	0	0	0	0	0	0	0	0	0	0	0	7	0	0	0	0	0	0	0	0	0	0	0	0	0	0	0	0
0	0	0	0	0	0	0	0	0	0	0	0	0	39	44	0	0	0	0	0	0	0	0	0	0	0	0	0	0	0	0	0	0	0	63	0	91	0	87	0	0	0	0	0	0	30	33	39	0	29
0	0	0	0	0	0	0	0	0	0	0	0	0	0	0	80	0	0	0	0	0	0	0	0	0	0	0	0	0	0	0	0	0	0	0	156	157	0	130	0	0	0	166	0	0	29	38	46	24	42
0	0	0	0	0	0	0	0	0	0	0	0	0	0	0	0	0	0	0	0	0	0	0	0	0	0	0	0	0	0	0	0	0	0	0	0	98	0	0	0	0	0	0	0	0	0	0	0	0	0
0	0	0	0	0	0	0	0	0	0	0	0	0	0	0	0	0	0	0	0	0	0	0	0	0	0	0	0	0	0	0	0	0	0	0	0	0	0	0	0	0	0	0	0	0	0	0	0	0	0
247	201	247	0	0	0	246	0	0	0	0	0	0	0	48	82	0	0	0	173	0	179	0	0	0	0	0	0	139	98	0	153	0	0	71	155	92	0	89	127	0	0	39	0	0	108	0	0	0	0
0	0	0	0	0	0	0	0	0	0	0	0	0	0	0	0	0	0	0	0	0	0	0	0	0	0	0	0	0	0	0	0	0	0	0	0	0	0	0	0	0	0	0	0	0	0	0	0	0	0
0	0	0	0	0	0	0	0	0	0	0	0	0	0	0	0	0	0	0	0	0	0	0	0	0	0	0	0	0	0	0	0	0	0	0	0	0	0	0	0	0	0	0	0	0	0	0	0	0	0
0	0	0	0	0	0	0	0	0	0	0	0	0	0	0	0	0	0	0	0	0	0	0	0	0	0	0	0	0	0	0	0	0	0	0	0	0	0	0	0	0	0	0	0	28	8	0	0	0	0
0	0	0	0	0	0	0	0	0	0	0	0	0	0	0	0	0	0	0	0	0	0	0	0	0	0	0	0	0	0	0	0	0	0	0	0	0	0	19	0	0	0	7	0	17	0	0	0	0	0
[truncated: 36 more columns]
