# Supplementary material for: Analyzing the effects of free water modeling by deep learning on diffusion MRI structural connectivity estimates in glioma patients
Source: PLoS One. 2020 Sep 25;15(9):e0239475. doi: 10.1371/journal.pone.0239475 (PMC7518620; doi:10.1371/journal.pone.0239475)
Supplement: S1 File — All utilized connectivity and length matrices as comma-separated csv files, and the free-water maps as nifti files. (ZIP) [file pone.0239475.s003.zip › S3/CMs/patients/det_boundary/vp28/cm_fwm.csv]

12	4	0	0	0	0	2	0	0	0	0	1	0	0	0	0	0	0	0	4	1	0	0	0	0	0	0	0	0	0	0	0	0	0	1	12	0	0	13	0	0	0	0	0	0	4	0	0	0	2
4	131	43	0	0	0	1	0	1	0	0	39	48	0	0	0	0	0	0	27	5	0	0	0	0	0	0	0	0	0	0	0	0	0	5	10	0	0	33	0	28	0	11	0	32	25	0	0	0	4
0	43	269	10	0	0	54	0	40	0	0	79	41	29	0	0	0	0	0	37	32	16	0	0	0	0	0	0	0	0	0	7	0	0	5	16	0	0	4	1	2	1	0	0	12	74	0	0	0	0
0	0	10	9	2	0	92	0	38	0	0	0	0	0	0	0	0	0	0	0	0	0	0	0	0	0	0	0	0	0	0	0	0	0	1	1	0	0	0	0	0	0	0	0	0	0	0	0	0	0
0	0	0	2	50	10	88	0	43	0	0	1	0	0	0	0	0	0	0	0	0	0	8	0	0	1	0	0	0	0	0	0	0	0	15	1	0	0	0	0	0	0	0	0	0	0	0	0	0	0
0	0	0	0	10	18	18	3	57	11	0	8	0	0	0	0	0	0	0	9	0	21	37	0	0	1	0	0	0	0	0	0	0	0	0	1	0	0	0	0	0	0	0	0	0	0	0	0	0	0
2	1	54	92	88	18	561	191	239	76	0	4	0	0	0	0	0	16	0	0	0	7	1	0	0	0	0	0	0	0	0	7	1	11	8	102	6	0	20	6	0	0	0	0	0	0	0	0	0	20
0	0	0	0	0	3	191	70	21	92	0	0	0	0	0	0	0	0	0	5	0	1	0	0	0	0	0	0	0	0	0	0	0	0	0	0	0	0	0	0	0	0	0	0	0	0	0	0	0	0
0	1	40	38	43	57	239	21	366	38	6	35	59	17	14	7	0	10	0	0	0	0	7	0	0	0	0	0	0	0	0	14	0	8	204	371	43	0	22	0	0	0	0	1	0	1	6	0	0	7
0	0	0	0	0	11	76	92	38	347	3	5	0	0	3	0	0	0	0	66	0	29	8	0	7	188	13	9	3	0	0	0	0	0	37	81	0	0	35	0	0	0	1	0	0	0	0	0	0	0
0	0	0	0	0	0	0	0	6	3	49	0	0	0	33	0	0	0	0	0	0	0	0	0	0	0	0	0	0	27	0	0	0	0	11	0	2	0	74	0	0	0	0	0	0	0	0	0	0	0
1	39	79	0	1	8	4	0	35	5	0	138	0	0	0	0	0	9	0	7	59	20	165	8	0	2	11	0	20	5	0	35	1	6	6	35	0	0	3	2	1	1	0	0	0	0	0	0	0	0
0	48	41	0	0	0	0	0	59	0	0	0	19	3	0	7	0	0	0	0	0	0	0	0	0	0	0	0	0	3	0	0	0	0	3	17	0	0	3	0	0	19	0	0	7	3	0	0	0	4
0	0	29	0	0	0	0	0	17	0	0	0	3	38	84	54	0	0	20	0	0	0	0	0	0	0	0	0	0	68	0	0	0	0	75	18	6	0	12	0	0	0	0	0	0	0	0	0	4	1
0	0	0	0	0	0	0	0	14	3	33	0	0	84	86	74	0	0	0	0	0	0	0	0	0	0	0	0	0	111	0	0	0	0	27	8	22	0	7	0	0	0	0	0	0	0	0	0	0	0
0	0	0	0	0	0	0	0	7	0	0	0	7	54	74	29	0	0	53	0	0	0	0	0	0	0	0	0	8	95	0	4	8	0	0	1	0	0	12	11	0	0	2	0	0	0	0	0	0	0
0	0	0	0	0	0	0	0	0	0	0	0	0	0	0	0	13	1	1	0	9	0	0	0	0	0	0	0	0	0	0	0	0	0	0	0	0	0	0	11	26	0	1	0	0	0	0	0	0	0
0	0	0	0	0	0	16	0	10	0	0	9	0	0	0	0	1	228	5	251	9	10	0	0	0	0	0	0	0	0	0	229	1	40	0	0	0	0	0	2	0	0	0	0	0	0	0	0	0	0
0	0	0	0	0	0	0	0	0	0	0	0	0	20	0	53	1	5	50	8	0	1	0	0	0	0	0	0	0	8	0	1	0	1	0	0	0	0	0	8	0	0	2	0	0	0	0	0	0	0
4	27	37	0	0	9	0	5	0	66	0	7	0	0	0	0	0	251	8	281	8	30	19	0	20	2	52	81	1	0	0	108	3	168	0	34	0	0	33	32	2	0	6	0	0	0	0	0	0	0
1	5	32	0	0	0	0	0	0	0	0	59	0	0	0	0	9	9	0	8	15	0	0	0	0	0	0	0	0	0	0	0	0	0	0	0	0	0	0	17	45	0	0	0	0	0	0	0	0	0
0	0	16	0	0	21	7	1	0	29	0	20	0	0	0	0	0	10	1	30	0	55	34	0	38	4	39	64	6	0	0	11	0	1	0	6	0	0	3	0	0	0	0	0	0	0	0	0	0	0
0	0	0	0	8	37	1	0	7	8	0	165	0	0	0	0	0	0	0	19	0	34	338	68	18	0	31	0	24	6	0	8	0	0	0	87	0	0	0	0	0	0	0	0	0	0	0	0	0	0
0	0	0	0	0	0	0	0	0	0	0	8	0	0	0	0	0	0	0	0	0	0	68	3	0	0	0	0	0	0	0	0	0	0	0	1	0	0	0	0	0	0	0	0	0	0	0	0	0	0
0	0	0	0	0	0	0	0	0	7	0	0	0	0	0	0	0	0	0	20	0	38	18	0	83	0	49	0	0	0	0	0	0	0	0	0	0	0	0	0	0	0	0	0	0	0	0	0	0	0
0	0	0	0	1	1	0	0	0	188	0	2	0	0	0	0	0	0	0	2	0	4	0	0	0	279	50	27	116	0	0	0	0	0	13	47	6	0	29	0	0	0	7	0	0	0	0	0	0	0
0	0	0	0	0	0	0	0	0	13	0	11	0	0	0	0	0	0	0	52	0	39	31	0	49	50	237	77	85	0	0	0	0	0	0	4	0	0	0	0	0	0	0	0	0	0	0	0	0	0
0	0	0	0	0	0	0	0	0	9	0	0	0	0	0	0	0	0	0	81	0	64	0	0	0	27	77	73	282	0	0	8	0	0	0	15	0	0	0	0	0	0	0	0	0	0	0	0	0	0
0	0	0	0	0	0	0	0	0	3	0	20	0	0	0	8	0	0	0	1	0	6	24	0	0	116	85	282	370	31	0	5	37	7	0	100	21	0	29	0	0	0	29	0	0	0	0	0	0	0
0	0	0	0	0	0	0	0	0	0	27	5	3	68	111	95	0	0	8	0	0	0	6	0	0	0	0	0	31	114	12	2	1	17	0	3	0	0	18	7	0	0	2	0	0	0	0	0	0	0
0	0	0	0	0	0	0	0	0	0	0	0	0	0	0	0	0	0	0	0	0	0	0	0	0	0	0	0	0	12	15	1	6	0	0	0	0	0	0	0	0	0	0	0	0	0	0	0	0	0
0	0	7	0	0	0	7	0	14	0	0	35	0	0	0	4	0	229	1	108	0	11	8	0	0	0	0	8	5	2	1	159	3	17	9	38	0	0	1	5	0	2	7	0	0	0	0	0	0	0
0	0	0	0	0	0	1	0	0	0	0	1	0	0	0	8	0	1	0	3	0	0	0	0	0	0	0	0	37	1	6	3	18	0	0	13	0	0	0	3	0	0	5	0	0	0	0	0	0	0
0	0	0	0	0	0	11	0	8	0	0	6	0	0	0	0	0	40	1	168	0	1	0	0	0	0	0	0	7	17	0	17	0	62	11	0	0	0	0	12	0	0	0	0	0	0	0	0	0	0
1	5	5	1	15	0	8	0	204	37	11	6	3	75	27	0	0	0	0	0	0	0	0	0	0	13	0	0	0	0	0	9	0	11	143	69	50	0	239	0	0	1	0	0	3	3	5	17	20	0
12	10	16	1	1	1	102	0	371	81	0	35	17	18	8	1	0	0	0	34	0	6	87	1	0	47	4	15	100	3	0	38	13	0	69	57	21	0	3	0	3	12	10	0	0	0	0	0	0	0
0	0	0	0	0	0	6	0	43	0	2	0	0	6	22	0	0	0	0	0	0	0	0	0	0	6	0	0	21	0	0	0	0	0	50	21	13	0	8	3	1	0	52	0	0	0	0	0	0	0
0	0	0	0	0	0	0	0	0	0	0	0	0	0	0	0	0	0	0	0	0	0	0	0	0	0	0	0	0	0	0	0	0	0	0	0	0	0	0	0	0	0	0	0	0	0	0	0	0	0
13	33	4	0	0	0	20	0	22	35	74	3	3	12	7	12	0	0	0	33	0	3	0	0	0	29	0	0	29	18	0	1	0	0	239	3	8	0	22	44	0	11	37	0	0	0	0	0	0	0
0	0	1	0	0	0	6	0	0	0	0	2	0	0	0	11	11	2	8	32	17	0	0	0	0	0	0	0	0	7	0	5	3	12	0	0	3	0	44	10	0	0	4	0	0	0	0	0	0	0
0	28	2	0	0	0	0	0	0	0	0	1	0	0	0	0	26	0	0	2	45	0	0	0	0	0	0	0	0	0	0	0	0	0	0	3	1	0	0	0	2	0	41	0	0	0	0	0	0	0
0	0	1	0	0	0	0	0	0	0	0	1	19	0	0	0	0	0	0	0	0	0	0	0	0	0	0	0	0	0	0	2	0	0	1	12	0	0	11	0	0	1	2	0	1	2	0	0	0	0
0	11	0	0	0	0	0	0	0	1	0	0	0	0	0	2	1	0	2	6	0	0	0	0	0	7	0	0	29	2	0	7	5	0	0	10	52	0	37	4	41	2	36	0	8	0	0	0	0	0
0	0	0	0	0	0	0	0	1	0	0	0	0	0	0	0	0	0	0	0	0	0	0	0	0	0	0	0	0	0	0	0	0	0	0	0	0	0	0	0	0	0	0	33	3	0	0	0	0	18
0	32	12	0	0	0	0	0	0	0	0	0	7	0	0	0	0	0	0	0	0	0	0	0	0	0	0	0	0	0	0	0	0	0	3	0	0	0	0	0	0	1	8	3	61	36	0	0	0	0
4	25	74	0	0	0	0	0	1	0	0	0	3	0	0	0	0	0	0	0	0	0	0	0	0	0	0	0	0	0	0	0	0	0	3	0	0	0	0	0	0	2	0	0	36	82	82	25	0	1
0	0	0	0	0	0	0	0	6	0	0	0	0	0	0	0	0	0	0	0	0	0	0	0	0	0	0	0	0	0	0	0	0	0	5	0	0	0	0	0	0	0	0	0	0	82	12	15	0	49
0	0	0	0	0	0	0	0	0	0	0	0	0	0	0	0	0	0	0	0	0	0	0	0	0	0	0	0	0	0	0	0	0	0	17	0	0	0	0	0	0	0	0	0	0	25	15	95	10	94
0	0	0	0	0	0	0	0	0	0	0	0	0	4	0	0	0	0	0	0	0	0	0	0	0	0	0	0	0	0	0	0	0	0	20	0	0	0	0	0	0	0	0	0	0	0	0	10	41	42
2	4	0	0	0	0	20	0	7	0	0	0	4	1	0	0	0	0	0	0	0	0	0	0	0	0	0	0	0	0	0	0	0	0	0	0	0	0	0	0	0	0	0	18	0	1	49	94	42	526
0	0	0	0	0	0	0	0	0	0	0	0	0	0	0	0	0	0	0	0	0	0	0	0	0	0	0	0	0	0	0	0	0	0	0	0	0	0	0	0	0	0	0	0	0	0	0	0	22	91
0	1	0	0	0	0	9	0	6	0	0	0	9	30	31	0	0	0	0	0	0	0	0	0	0	0	0	0	0	0	0	0	0	0	52	7	0	0	0	0	0	0	0	1	69	0	2	33	16	204
0	0	0	0	0	0	0	0	0	1	0	0	0	0	5	0	0	0	0	0	0	0	0	0	0	1	0	0	0	1	0	0	0	0	90	0	2	0	5	0	0	0	0	0	0	0	0	0	29	0
0	0	0	0	0	0	0	0	0	0	2	0	0	0	1	0	0	0	0	0	0	0	0	0	0	0	0	0	0	0	0	0	0	0	2	0	0	0	4	0	0	0	0	0	0	0	0	5	0	0
0	1	0	0	0	0	0	0	0	0	0	0	0	0	0	0	0	0	0	0	0	0	0	0	0	0	0	0	0	0	0	0	0	0	0	0	0	0	0	0	0	1	0	0	28	169	96	147	0	27
0	1	4	0	1	0	6	0	25	0	0	0	39	0	0	0	0	0	0	0	0	0	0	0	0	0	0	0	0	0	0	0	0	0	2	8	0	0	0	0	0	0	0	0	129	15	0	1	0	21
0	0	0	0	0	0	0	0	0	0	0	0	2	118	0	0	0	0	0	0	0	0	0	0	0	0	0	0	0	0	0	0	0	0	28	0	0	0	0	0	0	0	0	0	1	0	0	7	8	1
0	0	0	0	0	0	0	0	0	0	0	0	0	16	88	3	0	0	0	0	0	0	0	0	0	0	0	0	0	0	0	0	0	0	4	0	0	0	0	0	0	0	0	0	0	0	0	6	1	0
0	0	0	0	0	0	0	0	0	0	0	0	0	0	2	54	0	0	0	0	0	0	0	0	0	0	0	0	1	0	0	1	0	0	0	0	0	0	0	0	0	0	0	0	0	0	0	0	0	0
0	0	0	0	0	0	0	0	0	0	0	0	0	0	0	0	0	0	0	0	0	0	0	0	0	0	0	0	0	0	0	0	0	0	0	0	0	0	0	0	0	0	0	0	0	3	0	0	0	0
0	0	0	0	0	0	0	0	0	0	0	0	0	0	0	0	0	0	0	0	0	0	0	0	0	0	0	0	0	0	0	0	0	0	0	0	0	0	0	0	0	0	0	0	0	0	0	0	0	0
0	0	0	0	0	0	0	0	0	0	0	0	0	0	0	0	0	0	0	0	0	0	0	0	0	0	0	0	0	0	0	0	0	0	0	0	0	0	0	0	0	0	0	0	0	0	0	0	0	0
0	0	0	0	0	0	0	0	0	0	0	0	0	0	0	0	0	0	0	0	0	0	0	0	0	0	0	0	0	0	0	0	0	0	0	0	0	0	0	0	0	0	0	0	0	0	0	1	0	0
0	0	0	0	0	0	0	0	0	0	0	0	0	0	0	0	0	0	0	0	0	0	0	0	0	0	0	0	0	0	0	0	0	0	0	0	0	0	0	0	0	0	0	0	0	0	0	0	0	0
0	0	0	0	0	0	0	0	0	0	0	0	0	0	0	0	0	0	0	0	0	0	0	0	0	0	0	0	0	0	0	0	0	0	0	0	0	0	0	0	0	0	0	0	0	0	0	7	5	1
0	0	0	0	0	0	0	0	0	0	0	0	0	0	0	0	0	0	0	0	0	0	0	0	0	0	0	0	0	0	0	0	0	0	0	0	0	0	0	0	0	0	0	0	0	13	3	0	2	1
0	0	0	0	0	0	0	0	0	0	0	0	0	0	0	0	0	0	0	0	0	0	0	0	0	0	0	0	0	0	0	0	0	0	0	0	0	0	0	0	0	0	0	0	0	0	0	0	0	0
0	0	0	0	0	0	0	0	0	0	0	0	0	0	0	0	0	0	0	0	0	0	0	0	0	0	0	0	0	0	0	0	0	0	0	0	0	0	0	0	0	0	0	0	0	0	0	12	5	0
0	0	0	0	0	0	0	0	0	0	0	0	0	0	0	0	0	0	0	0	0	0	0	0	0	0	0	0	0	0	0	0	0	0	0	0	0	0	26	0	0	0	0	0	0	0	3	1	18	2
0	0	0	0	0	0	0	0	0	0	0	0	0	0	0	0	0	0	0	0	0	0	0	0	0	0	0	0	0	0	0	0	0	0	0	0	0	0	0	0	0	0	0	0	0	0	0	0	2	0
0	0	0	0	0	0	0	0	0	0	0	0	0	0	0	0	0	0	0	0	0	0	0	0	0	0	0	0	0	0	0	0	0	0	0	0	0	0	0	0	0	0	0	0	0	0	0	3	72	0
0	0	0	0	0	0	0	0	0	0	0	0	0	0	0	13	0	0	0	0	0	0	0	0	0	0	0	0	33	6	0	9	1	0	0	0	0	0	5	0	0	0	22	0	0	0	1	0	13	9
0	0	0	0	0	0	0	0	0	0	0	0	0	0	13	29	0	0	0	0	0	0	0	0	0	0	0	0	0	0	0	0	0	0	0	0	0	0	0	0	0	0	3	0	0	0	0	0	0	0
0	0	0	0	0	0	0	0	0	0	0	0	0	0	0	0	0	0	0	0	0	0	0	0	0	0	0	0	11	1	0	23	1	0	0	0	0	0	0	0	0	0	0	0	0	0	0	0	0	0
0	0	0	0	0	0	0	0	0	0	0	0	0	0	0	2	0	0	0	0	0	0	0	0	0	0	0	0	3	0	0	8	4	0	0	0	0	0	0	0	0	0	0	0	0	0	0	0	0	0
0	0	0	0	0	0	0	0	0	0	0	0	0	0	0	2	0	0	0	0	0	0	0	0	0	0	0	0	5	0	0	30	3	0	0	0	0	0	0	0	0	0	0	0	0	0	0	0	0	0
0	0	0	0	0	0	0	0	0	0	0	0	0	0	0	0	0	0	0	0	0	0	0	0	0	0	0	0	0	0	0	0	0	2	0	0	0	0	0	0	0	0	0	0	0	0	0	0	0	0
0	0	0	0	0	0	0	0	0	0	0	0	0	4	5	0	0	0	0	0	0	0	0	0	0	0	0	0	0	0	0	0	0	0	47	0	1	0	6	0	0	0	0	0	0	16	5	14	0	32
0	0	0	0	0	0	0	0	0	0	0	0	0	0	0	3	0	0	0	0	0	0	0	0	0	0	0	0	0	0	0	0	0	0	0	5	1	0	7	0	0	0	22	0	0	18	27	39	16	31
0	0	0	0	0	0	0	0	0	0	0	0	0	0	0	0	0	0	0	0	0	0	0	0	0	0	0	0	0	0	0	0	0	0	0	0	1	0	0	0	0	0	0	0	0	0	0	0	0	0
0	0	0	0	0	0	0	0	0	0	0	0	0	0	0	0	0	0	0	0	0	0	0	0	0	0	0	0	0	0	0	0	0	0	0	0	0	0	0	0	0	0	0	0	0	0	0	0	0	0
1	1	2	0	0	0	4	0	0	0	0	0	0	0	3	1	0	0	0	3	0	1	0	0	0	0	0	0	1	27	0	1	0	0	16	8	2	0	69	1	0	0	6	0	0	2	0	0	0	0
0	0	0	0	0	0	0	0	0	0	0	0	0	0	0	0	0	0	0	0	0	0	0	0	0	0	0	0	0	0	0	0	0	0	0	0	0	0	0	0	0	0	0	0	0	0	0	0	0	0
0	0	0	0	0	0	0	0	0	0	0	0	0	0	0	0	0	0	0	0	0	0	0	0	0	0	0	0	0	0	0	0	0	0	0	0	0	0	0	0	0	0	0	0	0	0	0	0	0	0
0	0	0	0	0	0	0	0	0	0	0	0	0	0	0	0	0	0	0	0	0	0	0	0	0	0	0	0	0	0	0	0	0	0	0	0	0	0	0	0	0	0	0	0	9	9	0	0	0	0
0	0	0	0	0	0	0	0	0	0	0	0	0	0	0	0	0	0	0	0	0	0	0	0	0	0	0	0	0	0	0	0	0	0	0	0	0	0	4	0	0	0	3	0	2	0	0	0	0	0
[truncated: 36 more columns]
