# Supplementary material for: Analyzing the effects of free water modeling by deep learning on diffusion MRI structural connectivity estimates in glioma patients
Source: PLoS One. 2020 Sep 25;15(9):e0239475. doi: 10.1371/journal.pone.0239475 (PMC7518620; doi:10.1371/journal.pone.0239475)
Supplement: S1 File — All utilized connectivity and length matrices as comma-separated csv files, and the free-water maps as nifti files. (ZIP) [file pone.0239475.s003.zip › S3/CMs/patients/det_boundary/vp17/fiberlengthmatrix_original.csv]

0	22	0	0	0	0	0	0	0	0	0	0	40	0	0	0	0	0	0	0	0	0	0	0	0	0	0	0	0	0	0	0	0	0	0	0	0	0	0	0	0	0	0	90	0	0	0	0	0	87
22	7	8	0	0	0	11	0	12	79	0	8	14	0	0	0	0	0	0	0	0	0	0	0	0	0	0	0	0	0	0	0	0	0	0	6	0	0	41	0	3	34	5	0	0	70	0	0	0	0
0	8	14	31	34	0	12	0	0	0	0	29	26	0	0	0	0	0	0	0	0	0	0	0	0	0	0	0	0	0	0	0	0	0	22	29	40	0	52	0	0	28	0	80	56	65	0	0	0	79
0	0	31	5	0	0	13	0	0	0	0	49	0	0	0	0	0	0	0	0	0	0	0	0	0	0	0	0	0	0	0	0	0	0	0	42	57	0	57	0	0	0	0	0	0	0	0	0	0	0
0	0	34	0	10	18	17	0	0	0	0	53	0	0	0	0	0	0	0	0	0	0	0	0	0	0	0	0	0	0	0	0	162	0	43	46	55	0	66	0	0	0	0	0	0	0	0	0	0	0
0	0	0	0	18	6	13	30	48	42	0	46	0	0	0	0	0	0	0	102	0	105	99	0	96	91	75	0	0	0	0	0	0	0	0	40	0	0	0	0	0	0	0	0	0	0	0	0	0	0
0	11	12	13	17	13	9	15	22	67	0	53	28	22	0	0	0	0	0	0	0	0	0	0	0	0	0	0	0	0	0	161	157	0	40	40	47	0	61	0	0	0	0	88	0	0	0	0	0	77
0	0	0	0	0	30	15	13	26	35	0	0	0	0	0	0	0	0	0	0	0	0	0	0	0	75	0	0	0	0	0	0	0	0	0	24	0	0	0	0	0	0	0	0	0	0	0	0	0	0
0	12	0	0	0	48	22	26	12	28	48	0	35	30	35	99	0	0	0	0	0	0	0	0	0	0	0	0	0	0	0	0	0	0	59	48	55	0	63	0	0	0	72	0	0	0	0	0	0	87
0	79	0	0	0	42	67	35	28	15	9	22	0	0	45	48	0	0	0	0	0	96	82	0	77	39	51	0	34	0	0	0	0	0	41	42	55	0	45	0	0	0	0	0	0	0	0	0	0	0
0	0	0	0	0	0	0	0	48	9	8	0	0	0	32	49	0	0	0	0	0	0	0	0	0	0	0	0	0	15	0	0	0	0	0	0	0	0	0	0	0	0	0	0	0	0	0	0	0	0
0	8	29	49	53	46	53	0	0	22	0	8	0	0	0	0	0	103	0	0	15	33	17	12	61	8	37	70	0	0	0	97	83	94	0	11	0	0	79	67	0	32	21	0	0	0	0	0	0	0
40	14	26	0	0	0	28	0	35	0	0	0	5	57	0	103	0	0	0	0	0	0	0	0	0	0	0	0	0	0	0	0	0	0	0	24	0	0	0	0	0	17	0	0	17	46	0	0	0	46
0	0	0	0	0	0	22	0	30	0	0	0	57	6	20	52	0	0	0	0	0	0	0	0	0	0	0	0	0	69	0	0	0	0	0	0	0	0	0	0	0	0	0	0	0	0	0	0	0	33
0	0	0	0	0	0	0	0	35	45	32	0	0	20	10	26	0	0	0	0	0	0	0	0	0	0	0	0	37	26	0	0	0	0	0	0	0	0	0	0	0	0	0	0	0	0	0	0	0	0
0	0	0	0	0	0	0	0	99	48	49	0	103	52	26	5	0	0	18	0	0	0	0	0	0	51	0	0	38	38	37	0	0	0	0	0	0	0	0	7	0	0	0	0	0	0	0	0	0	0
0	0	0	0	0	0	0	0	0	0	0	0	0	0	0	0	2	21	0	0	11	0	0	0	0	0	0	0	0	0	0	0	0	0	0	0	0	0	0	17	18	0	7	0	0	0	0	0	0	0
0	0	0	0	0	0	0	0	0	0	0	103	0	0	0	0	21	10	32	20	0	35	56	0	0	0	0	43	0	0	0	54	62	33	0	169	0	0	0	6	18	0	0	0	0	0	0	0	0	0
0	0	0	0	0	0	0	0	0	0	0	0	0	0	0	18	0	32	6	72	0	89	73	0	0	0	0	0	83	67	79	0	0	24	0	0	0	0	0	19	0	0	0	0	0	0	0	0	0	0
0	0	0	0	0	102	0	0	0	0	0	0	0	0	0	0	0	20	72	13	0	7	5	0	0	0	0	51	35	0	0	82	0	98	0	94	0	0	0	26	17	0	32	0	0	0	0	0	0	0
0	0	0	0	0	0	0	0	0	0	0	15	0	0	0	0	11	0	0	0	0	3	7	0	0	0	0	0	0	0	0	0	0	0	0	0	0	0	0	0	15	0	0	0	0	0	0	0	0	0
0	0	0	0	0	105	0	0	0	96	0	33	0	0	0	0	0	35	89	7	3	8	9	0	15	0	48	34	0	0	0	71	95	90	0	80	0	0	0	50	0	0	39	0	0	0	0	0	0	0
0	0	0	0	0	99	0	0	0	82	0	17	0	0	0	0	0	56	73	5	7	9	13	14	3	0	31	78	74	0	0	101	95	92	0	0	0	0	55	55	18	35	38	0	0	0	0	0	0	0
0	0	0	0	0	0	0	0	0	0	0	12	0	0	0	0	0	0	0	0	0	0	14	4	0	0	0	0	53	0	0	0	0	0	0	8	0	0	0	0	0	0	0	0	0	0	0	0	0	0
0	0	0	0	0	96	0	0	0	77	0	61	0	0	0	0	0	0	0	0	0	15	3	0	13	0	28	15	0	0	0	0	0	0	0	0	0	0	0	0	0	0	0	0	0	0	0	0	0	0
0	0	0	0	0	91	0	75	0	39	0	8	0	0	0	51	0	0	0	0	0	0	0	0	0	10	21	0	34	0	0	0	0	0	0	50	46	0	41	0	0	0	53	0	0	0	0	0	0	0
0	0	0	0	0	75	0	0	0	51	0	37	0	0	0	0	0	0	0	0	0	48	31	0	28	21	12	32	30	0	0	0	0	0	0	0	0	0	0	0	0	0	0	0	0	0	0	0	0	0
0	0	0	0	0	0	0	0	0	0	0	70	0	0	0	0	0	43	0	51	0	34	78	0	15	0	32	13	29	0	0	13	0	0	0	69	0	0	0	0	0	0	0	0	0	0	0	0	0	0
0	0	0	0	0	0	0	0	0	34	0	0	0	0	37	38	0	0	83	35	0	0	74	53	0	34	30	29	9	19	1	14	0	0	0	62	66	0	59	55	79	0	78	0	0	0	0	0	0	0
0	0	0	0	0	0	0	0	0	0	15	0	0	69	26	38	0	0	67	0	0	0	0	0	0	0	0	0	19	12	21	0	0	0	0	0	0	0	0	61	0	0	69	0	0	0	0	0	0	0
0	0	0	0	0	0	0	0	0	0	0	0	0	0	0	37	0	0	79	0	0	0	0	0	0	0	0	0	1	21	9	5	12	0	0	0	0	0	0	52	0	0	0	0	0	0	0	0	0	0
0	0	0	0	0	0	161	0	0	0	0	97	0	0	0	0	0	54	0	82	0	71	101	0	0	0	0	13	14	0	5	13	16	17	0	100	77	0	0	0	0	0	76	0	0	0	0	0	0	0
0	0	0	0	162	0	157	0	0	0	0	83	0	0	0	0	0	62	0	0	0	95	95	0	0	0	0	0	0	0	12	16	6	15	0	0	0	0	56	48	0	0	0	0	0	0	0	0	0	0
0	0	0	0	0	0	0	0	0	0	0	94	0	0	0	0	0	33	24	98	0	90	92	0	0	0	0	0	0	0	0	17	15	14	0	0	0	0	61	30	0	0	0	0	0	0	0	0	0	0
0	0	22	0	43	0	40	0	59	41	0	0	0	0	0	0	0	0	0	0	0	0	0	0	0	0	0	0	0	0	0	0	0	0	6	6	0	0	14	0	0	0	0	0	0	0	0	0	0	0
0	6	29	42	46	40	40	24	48	42	0	11	24	0	0	0	0	169	0	94	0	80	0	8	0	50	0	69	62	0	0	100	0	0	6	5	6	0	24	0	0	10	11	0	0	0	0	0	0	0
0	0	40	57	55	0	47	0	55	55	0	0	0	0	0	0	0	0	0	0	0	0	0	0	0	46	0	0	66	0	0	77	0	0	0	6	8	0	4	0	0	0	4	0	0	0	0	0	0	0
0	0	0	0	0	0	0	0	0	0	0	0	0	0	0	0	0	0	0	0	0	0	0	0	0	0	0	0	0	0	0	0	0	0	0	0	0	0	0	0	0	0	0	0	0	0	0	0	0	0
0	41	52	57	66	0	61	0	63	45	0	79	0	0	0	0	0	0	0	0	0	0	55	0	0	41	0	0	59	0	0	0	56	61	14	24	4	0	5	22	27	12	8	0	0	0	0	0	0	0
0	0	0	0	0	0	0	0	0	0	0	67	0	0	0	7	17	6	19	26	0	50	55	0	0	0	0	0	55	61	52	0	48	30	0	0	0	0	22	5	10	0	70	0	0	0	0	0	0	0
0	3	0	0	0	0	0	0	0	0	0	0	0	0	0	0	18	18	0	17	15	0	18	0	0	0	0	0	79	0	0	0	0	0	0	0	0	0	27	10	6	13	17	0	0	0	0	0	0	0
0	34	28	0	0	0	0	0	0	0	0	32	17	0	0	0	0	0	0	0	0	0	35	0	0	0	0	0	0	0	0	0	0	0	0	10	0	0	12	0	13	2	0	0	35	0	0	0	0	0
0	5	0	0	0	0	0	0	72	0	0	21	0	0	0	0	7	0	0	32	0	39	38	0	0	53	0	0	78	69	0	76	0	0	0	11	4	0	8	70	17	0	3	0	0	0	0	0	0	0
90	0	80	0	0	0	88	0	0	0	0	0	0	0	0	0	0	0	0	0	0	0	0	0	0	0	0	0	0	0	0	0	0	0	0	0	0	0	0	0	0	0	0	3	28	8	0	0	0	7
0	0	56	0	0	0	0	0	0	0	0	0	17	0	0	0	0	0	0	0	0	0	0	0	0	0	0	0	0	0	0	0	0	0	0	0	0	0	0	0	0	35	0	28	15	17	0	0	0	29
0	70	65	0	0	0	0	0	0	0	0	0	46	0	0	0	0	0	0	0	0	0	0	0	0	0	0	0	0	0	0	0	0	0	0	0	0	0	0	0	0	0	0	8	17	15	24	23	0	22
0	0	0	0	0	0	0	0	0	0	0	0	0	0	0	0	0	0	0	0	0	0	0	0	0	0	0	0	0	0	0	0	0	0	0	0	0	0	0	0	0	0	0	0	0	24	5	6	0	13
0	0	0	0	0	0	0	0	0	0	0	0	0	0	0	0	0	0	0	0	0	0	0	0	0	0	0	0	0	0	0	0	0	0	0	0	0	0	0	0	0	0	0	0	0	23	6	8	9	23
0	0	0	0	0	0	0	0	0	0	0	0	0	0	0	0	0	0	0	0	0	0	0	0	0	0	0	0	0	0	0	0	0	0	0	0	0	0	0	0	0	0	0	0	0	0	0	9	10	28
87	0	79	0	0	0	77	0	87	0	0	0	46	33	0	0	0	0	0	0	0	0	0	0	0	0	0	0	0	0	0	0	0	0	0	0	0	0	0	0	0	0	0	7	29	22	13	23	28	10
0	0	0	0	0	0	0	0	0	0	0	0	0	0	0	0	0	0	0	0	0	0	0	0	0	0	0	0	0	0	0	0	0	0	0	0	0	0	0	0	0	0	0	0	0	0	0	0	24	19
95	0	0	0	0	0	75	0	90	0	0	0	51	47	46	0	0	0	0	0	0	0	0	0	0	0	0	0	0	0	0	0	0	0	0	0	0	0	0	0	0	0	0	0	27	0	0	0	46	8
0	0	0	0	0	0	0	0	81	93	99	0	0	0	0	0	0	0	0	0	0	0	0	0	0	104	0	0	101	0	0	0	0	0	0	0	0	0	94	0	0	0	0	0	0	0	0	0	12	100
0	0	0	0	0	0	0	0	88	91	0	0	0	0	0	0	0	0	0	0	0	0	0	0	0	0	0	0	0	0	0	0	0	0	0	0	0	0	0	0	0	0	0	0	0	0	0	0	0	0
0	0	0	0	0	0	0	0	0	0	0	0	0	0	0	0	0	0	0	0	0	0	0	0	0	0	0	0	0	0	0	0	0	0	0	0	0	0	0	0	0	0	0	0	0	27	0	57	26	49
51	37	39	0	0	0	40	0	47	0	0	41	5	0	0	0	0	0	0	0	0	0	0	0	0	0	0	0	0	0	0	0	0	0	0	0	0	0	0	0	0	25	0	35	13	29	0	0	0	33
0	0	0	0	0	0	0	0	50	0	0	0	15	8	0	0	0	0	0	0	0	0	0	0	0	0	0	0	0	0	0	0	0	0	0	0	0	0	0	0	0	0	0	0	0	0	0	0	0	33
0	0	0	0	0	0	0	0	0	50	58	0	0	0	10	7	0	0	0	0	0	0	0	0	0	64	0	0	57	45	0	0	0	0	0	0	0	0	0	0	0	0	0	0	0	0	0	0	0	0
0	0	0	0	0	0	0	0	0	0	0	0	0	0	0	10	0	0	0	0	0	0	0	0	0	0	0	0	77	55	78	0	0	0	0	0	0	0	0	0	0	0	0	0	0	0	0	0	0	0
0	0	0	0	0	0	0	0	0	0	0	0	0	0	0	0	0	0	0	0	0	0	0	0	0	0	0	0	0	0	0	0	0	0	0	0	0	0	0	0	0	0	0	0	0	0	0	0	0	0
0	0	0	0	0	0	0	0	0	0	0	0	0	0	0	0	0	0	0	0	0	0	0	0	0	0	0	0	0	0	0	0	0	0	0	0	0	0	59	0	0	0	0	0	0	0	0	0	0	0
0	0	0	0	0	0	0	0	0	0	0	0	0	0	0	0	0	0	0	0	0	0	0	0	0	0	0	0	0	0	0	0	0	0	0	0	0	0	0	0	0	0	0	0	0	0	0	0	0	0
0	0	0	0	0	0	0	0	0	0	0	0	0	0	0	0	0	0	0	0	0	0	0	0	0	0	0	0	0	0	0	0	0	0	0	0	0	0	0	0	0	0	0	0	0	0	0	0	0	0
0	0	0	0	0	0	0	0	0	0	0	0	0	0	0	0	0	0	0	0	0	0	0	0	0	0	0	0	0	0	0	0	0	0	0	0	0	0	0	0	0	0	0	0	0	0	0	0	0	0
0	0	0	0	0	0	0	0	0	0	0	0	0	0	0	0	0	0	0	0	0	0	0	0	0	0	0	0	0	0	0	0	0	0	0	0	0	0	0	0	0	0	0	0	0	0	0	0	0	0
0	0	0	0	0	0	0	0	0	0	0	0	0	0	0	0	0	0	0	0	0	0	0	0	0	0	0	0	0	0	0	0	0	0	0	0	0	0	0	0	0	0	0	0	0	41	0	0	0	82
0	0	0	0	0	0	0	0	0	0	0	0	0	0	0	0	0	0	0	0	0	0	0	0	0	0	0	0	0	0	0	0	0	0	0	0	0	0	0	0	0	0	0	0	0	0	0	0	0	0
0	0	0	0	0	0	0	0	0	0	0	0	0	0	0	0	0	0	0	0	0	0	0	0	0	0	0	0	0	0	0	0	0	0	0	0	0	0	0	0	0	0	0	0	0	0	0	0	0	0
0	0	0	0	0	0	0	0	0	98	0	0	0	0	0	0	0	0	0	0	0	0	0	0	0	0	0	0	0	0	0	0	0	0	0	0	0	0	0	0	0	0	0	0	0	0	0	0	0	0
0	0	0	0	0	0	0	0	0	0	0	0	0	0	0	0	0	0	0	0	0	0	0	0	0	0	0	0	0	0	0	0	0	0	0	0	0	0	0	0	0	0	0	0	0	0	0	0	58	0
0	0	0	0	0	0	0	0	0	0	0	0	0	0	0	0	0	0	0	0	0	0	0	0	0	0	0	0	0	0	0	0	0	0	0	0	0	0	0	0	0	0	0	0	0	0	0	0	87	0
0	0	0	0	0	0	0	0	0	0	0	0	0	0	0	62	0	216	0	223	0	0	0	0	0	0	0	118	130	106	0	140	0	93	0	0	0	0	98	0	0	0	0	0	0	0	0	0	0	0
0	0	0	0	0	0	0	0	0	0	0	0	0	0	0	58	0	0	0	0	0	0	0	0	0	0	0	0	110	108	0	0	96	86	0	0	0	0	0	0	0	0	0	0	0	0	0	0	0	0
0	0	0	0	0	0	0	0	0	0	0	0	0	0	0	0	0	0	0	0	0	0	0	0	0	0	0	0	134	0	134	0	139	122	0	0	0	0	85	90	0	0	0	0	0	0	0	0	0	0
0	0	0	0	0	0	0	0	0	0	0	0	0	0	0	0	0	229	0	243	0	0	0	0	0	0	0	0	145	0	144	146	0	128	0	0	0	0	0	0	0	0	0	0	0	0	0	154	0	180
0	0	0	0	0	0	0	0	0	0	0	0	0	0	0	0	0	0	0	0	0	0	0	0	0	0	0	0	0	0	0	0	133	125	0	0	0	0	93	0	0	0	0	0	0	0	0	0	0	185
0	0	0	0	0	0	0	0	0	0	0	0	0	0	0	0	0	0	0	0	0	0	0	0	0	0	0	0	0	0	0	0	120	102	0	0	0	0	88	0	0	0	0	0	0	0	0	0	0	0
0	0	42	0	0	0	0	0	0	0	0	0	22	0	0	0	0	0	0	0	0	0	0	0	0	0	0	0	0	0	0	0	0	0	0	0	0	0	0	0	0	0	0	0	0	26	0	0	0	42
0	0	0	0	0	0	0	0	0	0	0	0	0	0	0	0	0	0	0	0	0	0	0	0	0	0	0	0	0	0	0	0	0	0	0	0	0	0	0	0	0	0	0	0	0	29	0	44	48	43
0	0	0	0	0	0	0	0	0	0	0	0	0	0	0	0	0	0	0	0	0	0	0	0	0	0	0	0	0	0	0	0	0	0	0	0	0	0	0	0	0	0	0	0	0	44	0	53	0	48
0	0	0	0	0	0	0	0	0	0	0	0	0	0	0	0	0	0	0	0	0	0	0	0	0	0	0	0	0	0	0	0	0	0	0	0	0	0	0	0	0	0	0	0	0	0	0	0	0	0
0	0	0	0	0	0	0	0	0	0	0	0	0	0	0	0	0	0	0	0	0	0	0	0	0	0	0	0	0	0	0	0	0	0	0	0	0	0	0	0	0	0	0	0	0	0	0	57	0	55
0	0	0	0	0	0	0	0	0	0	0	0	0	0	0	0	0	0	0	0	0	0	0	0	0	0	0	0	0	0	0	0	0	80	0	0	0	0	35	0	0	0	0	0	0	0	0	0	0	0
0	0	0	0	0	0	0	0	0	0	0	0	0	0	0	0	0	0	0	0	0	0	0	0	0	0	0	0	0	0	0	0	0	0	0	0	0	0	0	0	0	0	0	0	0	0	0	0	0	0
0	0	0	0	0	0	0	0	0	0	0	0	0	0	0	0	0	0	0	0	0	0	0	0	0	0	0	0	0	0	0	0	0	0	0	0	0	0	0	0	0	0	0	0	0	31	0	0	0	0
0	0	0	0	0	0	0	0	0	0	0	0	0	0	0	0	0	0	0	0	0	0	0	0	0	0	0	0	0	0	0	0	0	0	0	0	0	0	0	0	0	0	5	0	0	55	0	0	0	62
[truncated: 36 more columns]
