# Supplementary material for: Analyzing the effects of free water modeling by deep learning on diffusion MRI structural connectivity estimates in glioma patients
Source: PLoS One. 2020 Sep 25;15(9):e0239475. doi: 10.1371/journal.pone.0239475 (PMC7518620; doi:10.1371/journal.pone.0239475)
Supplement: S1 File — All utilized connectivity and length matrices as comma-separated csv files, and the free-water maps as nifti files. (ZIP) [file pone.0239475.s003.zip › S3/CMs/patients/det_boundary/vp17/cm_original.csv]

0	9	0	0	0	0	0	0	0	0	0	0	8	0	0	0	0	0	0	0	0	0	0	0	0	0	0	0	0	0	0	0	0	0	0	0	0	0	0	0	0	0	0	8	0	0	0	0	0	27
9	23	11	0	0	0	11	0	7	2	0	7	65	0	0	0	0	0	0	0	0	0	0	0	0	0	0	0	0	0	0	0	0	0	0	5	0	0	3	0	6	3	1	0	0	4	0	0	0	0
0	11	197	19	11	0	21	0	0	0	0	70	16	0	0	0	0	0	0	0	0	0	0	0	0	0	0	0	0	0	0	0	0	0	18	105	7	0	1	0	0	12	0	57	2	86	0	0	0	85
0	0	19	8	0	0	12	0	0	0	0	5	0	0	0	0	0	0	0	0	0	0	0	0	0	0	0	0	0	0	0	0	0	0	0	22	3	0	3	0	0	0	0	0	0	0	0	0	0	0
0	0	11	0	38	12	132	0	0	0	0	76	0	0	0	0	0	0	0	0	0	0	0	0	0	0	0	0	0	0	0	0	2	0	8	73	39	0	39	0	0	0	0	0	0	0	0	0	0	0
0	0	0	0	12	89	18	55	6	81	0	5	0	0	0	0	0	0	0	21	0	98	5	0	14	13	5	0	0	0	0	0	0	0	0	8	0	0	0	0	0	0	0	0	0	0	0	0	0	0
0	11	21	12	132	18	308	24	104	11	0	27	50	5	0	0	0	0	0	0	0	0	0	0	0	0	0	0	0	0	0	2	9	0	66	96	46	0	77	0	0	0	0	3	0	0	0	0	0	124
0	0	0	0	0	55	24	146	84	51	0	0	0	0	0	0	0	0	0	0	0	0	0	0	0	8	0	0	0	0	0	0	0	0	0	1	0	0	0	0	0	0	0	0	0	0	0	0	0	0
0	7	0	0	0	6	104	84	456	54	25	0	122	318	64	6	0	0	0	0	0	0	0	0	0	0	0	0	0	0	0	0	0	0	2	97	79	0	74	0	0	0	2	0	0	0	0	0	0	12
0	2	0	0	0	81	11	51	54	344	8	7	0	0	9	20	0	0	0	0	0	13	1	0	7	288	66	0	25	0	0	0	0	0	13	38	19	0	29	0	0	0	0	0	0	0	0	0	0	0
0	0	0	0	0	0	0	0	25	8	24	0	0	0	77	4	0	0	0	0	0	0	0	0	0	0	0	0	0	22	0	0	0	0	0	0	0	0	0	0	0	0	0	0	0	0	0	0	0	0
0	7	70	5	76	5	27	0	0	7	0	103	0	0	0	0	0	1	0	0	29	13	64	9	1	1	9	3	0	0	0	2	16	16	0	22	0	0	7	1	0	1	12	0	0	0	0	0	0	0
8	65	16	0	0	0	50	0	122	0	0	0	32	15	0	10	0	0	0	0	0	0	0	0	0	0	0	0	0	0	0	0	0	0	0	1	0	0	0	0	0	3	0	0	6	1	0	0	0	18
0	0	0	0	0	0	5	0	318	0	0	0	15	16	57	109	0	0	0	0	0	0	0	0	0	0	0	0	0	9	0	0	0	0	0	0	0	0	0	0	0	0	0	0	0	0	0	0	0	5
0	0	0	0	0	0	0	0	64	9	77	0	0	57	55	89	0	0	0	0	0	0	0	0	0	0	0	0	5	171	0	0	0	0	0	0	0	0	0	0	0	0	0	0	0	0	0	0	0	0
0	0	0	0	0	0	0	0	6	20	4	0	10	109	89	50	0	0	8	0	0	0	0	0	0	1	0	0	13	155	1	0	0	0	0	0	0	0	0	5	0	0	0	0	0	0	0	0	0	0
0	0	0	0	0	0	0	0	0	0	0	0	0	0	0	0	2	1	0	0	2	0	0	0	0	0	0	0	0	0	0	0	0	0	0	0	0	0	0	44	8	0	3	0	0	0	0	0	0	0
0	0	0	0	0	0	0	0	0	0	0	1	0	0	0	0	1	97	2	23	0	5	2	0	0	0	0	9	0	0	0	202	13	31	0	4	0	0	0	2	4	0	0	0	0	0	0	0	0	0
0	0	0	0	0	0	0	0	0	0	0	0	0	0	0	8	0	2	25	1	0	3	1	0	0	0	0	0	8	28	10	0	0	9	0	0	0	0	0	24	0	0	0	0	0	0	0	0	0	0
0	0	0	0	0	21	0	0	0	0	0	0	0	0	0	0	0	23	1	193	0	67	8	0	0	0	0	25	5	0	0	77	0	10	0	3	0	0	0	54	14	0	19	0	0	0	0	0	0	0
0	0	0	0	0	0	0	0	0	0	0	29	0	0	0	0	2	0	0	0	0	1	37	0	0	0	0	0	0	0	0	0	0	0	0	0	0	0	0	0	19	0	0	0	0	0	0	0	0	0
0	0	0	0	0	98	0	0	0	13	0	13	0	0	0	0	0	5	3	67	1	113	21	0	30	0	49	213	0	0	0	30	59	55	0	15	0	0	0	1	0	0	5	0	0	0	0	0	0	0
0	0	0	0	0	5	0	0	0	1	0	64	0	0	0	0	0	2	1	8	37	21	258	22	2	0	15	68	8	0	0	5	26	7	0	0	0	0	16	1	14	1	8	0	0	0	0	0	0	0
0	0	0	0	0	0	0	0	0	0	0	9	0	0	0	0	0	0	0	0	0	0	22	5	0	0	0	0	1	0	0	0	0	0	0	4	0	0	0	0	0	0	0	0	0	0	0	0	0	0
0	0	0	0	0	14	0	0	0	7	0	1	0	0	0	0	0	0	0	0	0	30	2	0	47	0	79	22	0	0	0	0	0	0	0	0	0	0	0	0	0	0	0	0	0	0	0	0	0	0
0	0	0	0	0	13	0	8	0	288	0	1	0	0	0	1	0	0	0	0	0	0	0	0	0	251	106	0	94	0	0	0	0	0	0	48	7	0	32	0	0	0	14	0	0	0	0	0	0	0
0	0	0	0	0	5	0	0	0	66	0	9	0	0	0	0	0	0	0	0	0	49	15	0	79	106	142	5	49	0	0	0	0	0	0	0	0	0	0	0	0	0	0	0	0	0	0	0	0	0
0	0	0	0	0	0	0	0	0	0	0	3	0	0	0	0	0	9	0	25	0	213	68	0	22	0	5	235	225	0	0	17	0	0	0	24	0	0	0	0	0	0	0	0	0	0	0	0	0	0
0	0	0	0	0	0	0	0	0	25	0	0	0	0	5	13	0	0	8	5	0	0	8	1	0	94	49	225	283	31	1	15	0	0	0	139	14	0	60	19	4	0	9	0	0	0	0	0	0	0
0	0	0	0	0	0	0	0	0	0	22	0	0	9	171	155	0	0	28	0	0	0	0	0	0	0	0	0	31	76	29	0	0	0	0	0	0	0	0	3	0	0	1	0	0	0	0	0	0	0
0	0	0	0	0	0	0	0	0	0	0	0	0	0	0	1	0	0	10	0	0	0	0	0	0	0	0	0	1	29	12	7	6	0	0	0	0	0	0	10	0	0	0	0	0	0	0	0	0	0
0	0	0	0	0	0	2	0	0	0	0	2	0	0	0	0	0	202	0	77	0	30	5	0	0	0	0	17	15	0	7	231	6	1	0	4	1	0	0	0	0	0	1	0	0	0	0	0	0	0
0	0	0	0	2	0	9	0	0	0	0	16	0	0	0	0	0	13	0	0	0	59	26	0	0	0	0	0	0	0	6	6	35	31	0	0	0	0	2	3	0	0	0	0	0	0	0	0	0	0
0	0	0	0	0	0	0	0	0	0	0	16	0	0	0	0	0	31	9	10	0	55	7	0	0	0	0	0	0	0	0	1	31	120	0	0	0	0	5	38	0	0	0	0	0	0	0	0	0	0
0	0	18	0	8	0	66	0	2	13	0	0	0	0	0	0	0	0	0	0	0	0	0	0	0	0	0	0	0	0	0	0	0	0	57	2	0	0	91	0	0	0	0	0	0	0	0	0	0	0
0	5	105	22	73	8	96	1	97	38	0	22	1	0	0	0	0	4	0	3	0	15	0	4	0	48	0	24	139	0	0	4	0	0	2	23	14	0	7	0	0	5	24	0	0	0	0	0	0	0
0	0	7	3	39	0	46	0	79	19	0	0	0	0	0	0	0	0	0	0	0	0	0	0	0	7	0	0	14	0	0	1	0	0	0	14	2	0	5	0	0	0	37	0	0	0	0	0	0	0
0	0	0	0	0	0	0	0	0	0	0	0	0	0	0	0	0	0	0	0	0	0	0	0	0	0	0	0	0	0	0	0	0	0	0	0	0	0	0	0	0	0	0	0	0	0	0	0	0	0
0	3	1	3	39	0	77	0	74	29	0	7	0	0	0	0	0	0	0	0	0	0	16	0	0	32	0	0	60	0	0	0	2	5	91	7	5	0	36	41	3	16	13	0	0	0	0	0	0	0
0	0	0	0	0	0	0	0	0	0	0	1	0	0	0	5	44	2	24	54	0	1	1	0	0	0	0	0	19	3	10	0	3	38	0	0	0	0	41	34	19	0	2	0	0	0	0	0	0	0
0	6	0	0	0	0	0	0	0	0	0	0	0	0	0	0	8	4	0	14	19	0	14	0	0	0	0	0	4	0	0	0	0	0	0	0	0	0	3	19	12	4	44	0	0	0	0	0	0	0
0	3	12	0	0	0	0	0	0	0	0	1	3	0	0	0	0	0	0	0	0	0	1	0	0	0	0	0	0	0	0	0	0	0	0	5	0	0	16	0	4	1	0	0	4	0	0	0	0	0
0	1	0	0	0	0	0	0	2	0	0	12	0	0	0	0	3	0	0	19	0	5	8	0	0	14	0	0	9	1	0	1	0	0	0	24	37	0	13	2	44	0	6	0	0	0	0	0	0	0
8	0	57	0	0	0	3	0	0	0	0	0	0	0	0	0	0	0	0	0	0	0	0	0	0	0	0	0	0	0	0	0	0	0	0	0	0	0	0	0	0	0	0	9	46	3	0	0	0	6
0	0	2	0	0	0	0	0	0	0	0	0	6	0	0	0	0	0	0	0	0	0	0	0	0	0	0	0	0	0	0	0	0	0	0	0	0	0	0	0	0	4	0	46	64	26	0	0	0	5
0	4	86	0	0	0	0	0	0	0	0	0	1	0	0	0	0	0	0	0	0	0	0	0	0	0	0	0	0	0	0	0	0	0	0	0	0	0	0	0	0	0	0	3	26	167	105	24	0	42
0	0	0	0	0	0	0	0	0	0	0	0	0	0	0	0	0	0	0	0	0	0	0	0	0	0	0	0	0	0	0	0	0	0	0	0	0	0	0	0	0	0	0	0	0	105	22	1	0	8
0	0	0	0	0	0	0	0	0	0	0	0	0	0	0	0	0	0	0	0	0	0	0	0	0	0	0	0	0	0	0	0	0	0	0	0	0	0	0	0	0	0	0	0	0	24	1	49	4	87
0	0	0	0	0	0	0	0	0	0	0	0	0	0	0	0	0	0	0	0	0	0	0	0	0	0	0	0	0	0	0	0	0	0	0	0	0	0	0	0	0	0	0	0	0	0	0	4	94	59
27	0	85	0	0	0	124	0	12	0	0	0	18	5	0	0	0	0	0	0	0	0	0	0	0	0	0	0	0	0	0	0	0	0	0	0	0	0	0	0	0	0	0	6	5	42	8	87	59	251
0	0	0	0	0	0	0	0	0	0	0	0	0	0	0	0	0	0	0	0	0	0	0	0	0	0	0	0	0	0	0	0	0	0	0	0	0	0	0	0	0	0	0	0	0	0	0	0	21	57
2	0	0	0	0	0	74	0	141	0	0	0	7	137	2	0	0	0	0	0	0	0	0	0	0	0	0	0	0	0	0	0	0	0	0	0	0	0	0	0	0	0	0	0	25	0	0	0	95	51
0	0	0	0	0	0	0	0	6	45	1	0	0	0	0	0	0	0	0	0	0	0	0	0	0	2	0	0	4	0	0	0	0	0	0	0	0	0	2	0	0	0	0	0	0	0	0	0	29	1
0	0	0	0	0	0	0	0	2	1	0	0	0	0	0	0	0	0	0	0	0	0	0	0	0	0	0	0	0	0	0	0	0	0	0	0	0	0	0	0	0	0	0	0	0	0	0	0	0	0
0	0	0	0	0	0	0	0	0	0	0	0	0	0	0	0	0	0	0	0	0	0	0	0	0	0	0	0	0	0	0	0	0	0	0	0	0	0	0	0	0	0	0	0	0	102	0	96	44	43
4	6	37	0	0	0	12	0	32	0	0	3	27	0	0	0	0	0	0	0	0	0	0	0	0	0	0	0	0	0	0	0	0	0	0	0	0	0	0	0	0	3	0	95	36	27	0	0	0	68
0	0	0	0	0	0	0	0	114	0	0	0	8	56	0	0	0	0	0	0	0	0	0	0	0	0	0	0	0	0	0	0	0	0	0	0	0	0	0	0	0	0	0	0	0	0	0	0	0	11
0	0	0	0	0	0	0	0	0	28	43	0	0	0	29	8	0	0	0	0	0	0	0	0	0	1	0	0	14	71	0	0	0	0	0	0	0	0	0	0	0	0	0	0	0	0	0	0	0	0
0	0	0	0	0	0	0	0	0	0	0	0	0	0	0	67	0	0	0	0	0	0	0	0	0	0	0	0	22	45	4	0	0	0	0	0	0	0	0	0	0	0	0	0	0	0	0	0	0	0
0	0	0	0	0	0	0	0	0	0	0	0	0	0	0	0	0	0	0	0	0	0	0	0	0	0	0	0	0	0	0	0	0	0	0	0	0	0	0	0	0	0	0	0	0	0	0	0	0	0
0	0	0	0	0	0	0	0	0	0	0	0	0	0	0	0	0	0	0	0	0	0	0	0	0	0	0	0	0	0	0	0	0	0	0	0	0	0	1	0	0	0	0	0	0	0	0	0	0	0
0	0	0	0	0	0	0	0	0	0	0	0	0	0	0	0	0	0	0	0	0	0	0	0	0	0	0	0	0	0	0	0	0	0	0	0	0	0	0	0	0	0	0	0	0	0	0	0	0	0
0	0	0	0	0	0	0	0	0	0	0	0	0	0	0	0	0	0	0	0	0	0	0	0	0	0	0	0	0	0	0	0	0	0	0	0	0	0	0	0	0	0	0	0	0	0	0	0	0	0
0	0	0	0	0	0	0	0	0	0	0	0	0	0	0	0	0	0	0	0	0	0	0	0	0	0	0	0	0	0	0	0	0	0	0	0	0	0	0	0	0	0	0	0	0	0	0	0	0	0
0	0	0	0	0	0	0	0	0	0	0	0	0	0	0	0	0	0	0	0	0	0	0	0	0	0	0	0	0	0	0	0	0	0	0	0	0	0	0	0	0	0	0	0	0	0	0	0	0	0
0	0	0	0	0	0	0	0	0	0	0	0	0	0	0	0	0	0	0	0	0	0	0	0	0	0	0	0	0	0	0	0	0	0	0	0	0	0	0	0	0	0	0	0	0	8	0	0	0	4
0	0	0	0	0	0	0	0	0	0	0	0	0	0	0	0	0	0	0	0	0	0	0	0	0	0	0	0	0	0	0	0	0	0	0	0	0	0	0	0	0	0	0	0	0	0	0	0	0	0
0	0	0	0	0	0	0	0	0	0	0	0	0	0	0	0	0	0	0	0	0	0	0	0	0	0	0	0	0	0	0	0	0	0	0	0	0	0	0	0	0	0	0	0	0	0	0	0	0	0
0	0	0	0	0	0	0	0	0	3	0	0	0	0	0	0	0	0	0	0	0	0	0	0	0	0	0	0	0	0	0	0	0	0	0	0	0	0	0	0	0	0	0	0	0	0	0	0	0	0
0	0	0	0	0	0	0	0	0	0	0	0	0	0	0	0	0	0	0	0	0	0	0	0	0	0	0	0	0	0	0	0	0	0	0	0	0	0	0	0	0	0	0	0	0	0	0	0	13	0
0	0	0	0	0	0	0	0	0	0	0	0	0	0	0	0	0	0	0	0	0	0	0	0	0	0	0	0	0	0	0	0	0	0	0	0	0	0	0	0	0	0	0	0	0	0	0	0	13	0
0	0	0	0	0	0	0	0	0	0	0	0	0	0	0	33	0	9	0	2	0	0	0	0	0	0	0	3	187	36	0	18	0	1	0	0	0	0	19	0	0	0	0	0	0	0	0	0	0	0
0	0	0	0	0	0	0	0	0	0	0	0	0	0	0	8	0	0	0	0	0	0	0	0	0	0	0	0	9	10	0	0	2	4	0	0	0	0	0	0	0	0	0	0	0	0	0	0	0	0
0	0	0	0	0	0	0	0	0	0	0	0	0	0	0	0	0	0	0	0	0	0	0	0	0	0	0	0	2	0	14	0	11	4	0	0	0	0	1	8	0	0	0	0	0	0	0	0	0	0
0	0	0	0	0	0	0	0	0	0	0	0	0	0	0	0	0	4	0	18	0	0	0	0	0	0	0	0	1	0	2	5	0	2	0	0	0	0	0	0	0	0	0	0	0	0	0	16	0	1
0	0	0	0	0	0	0	0	0	0	0	0	0	0	0	0	0	0	0	0	0	0	0	0	0	0	0	0	0	0	0	0	5	2	0	0	0	0	98	0	0	0	0	0	0	0	0	0	0	1
0	0	0	0	0	0	0	0	0	0	0	0	0	0	0	0	0	0	0	0	0	0	0	0	0	0	0	0	0	0	0	0	4	3	0	0	0	0	12	0	0	0	0	0	0	0	0	0	0	0
0	0	2	0	0	0	0	0	0	0	0	0	1	0	0	0	0	0	0	0	0	0	0	0	0	0	0	0	0	0	0	0	0	0	0	0	0	0	0	0	0	0	0	0	0	37	0	0	0	92
0	0	0	0	0	0	0	0	0	0	0	0	0	0	0	0	0	0	0	0	0	0	0	0	0	0	0	0	0	0	0	0	0	0	0	0	0	0	0	0	0	0	0	0	0	39	0	69	41	92
0	0	0	0	0	0	0	0	0	0	0	0	0	0	0	0	0	0	0	0	0	0	0	0	0	0	0	0	0	0	0	0	0	0	0	0	0	0	0	0	0	0	0	0	0	7	0	19	0	50
0	0	0	0	0	0	0	0	0	0	0	0	0	0	0	0	0	0	0	0	0	0	0	0	0	0	0	0	0	0	0	0	0	0	0	0	0	0	0	0	0	0	0	0	0	0	0	0	0	0
0	0	0	0	0	0	0	0	0	0	0	0	0	0	0	0	0	0	0	0	0	0	0	0	0	0	0	0	0	0	0	0	0	0	0	0	0	0	0	0	0	0	0	0	0	0	0	1	0	80
0	0	0	0	0	0	0	0	0	0	0	0	0	0	0	0	0	0	0	0	0	0	0	0	0	0	0	0	0	0	0	0	0	1	0	0	0	0	15	0	0	0	0	0	0	0	0	0	0	0
0	0	0	0	0	0	0	0	0	0	0	0	0	0	0	0	0	0	0	0	0	0	0	0	0	0	0	0	0	0	0	0	0	0	0	0	0	0	0	0	0	0	0	0	0	0	0	0	0	0
0	0	0	0	0	0	0	0	0	0	0	0	0	0	0	0	0	0	0	0	0	0	0	0	0	0	0	0	0	0	0	0	0	0	0	0	0	0	0	0	0	0	0	0	0	8	0	0	0	0
0	0	0	0	0	0	0	0	0	0	0	0	0	0	0	0	0	0	0	0	0	0	0	0	0	0	0	0	0	0	0	0	0	0	0	0	0	0	0	0	0	0	2	0	0	6	0	0	0	18
[truncated: 36 more columns]
