# Supplementary material for: Analyzing the effects of free water modeling by deep learning on diffusion MRI structural connectivity estimates in glioma patients
Source: PLoS One. 2020 Sep 25;15(9):e0239475. doi: 10.1371/journal.pone.0239475 (PMC7518620; doi:10.1371/journal.pone.0239475)
Supplement: S1 File — All utilized connectivity and length matrices as comma-separated csv files, and the free-water maps as nifti files. (ZIP) [file pone.0239475.s003.zip › S3/CMs/patients/det_boundary/vp17/fiberlengthmatrix_fwm.csv]

0	22	0	0	0	0	0	0	0	0	0	0	40	0	0	0	0	0	0	0	0	0	0	0	0	0	0	0	0	0	0	0	0	0	0	0	0	0	0	0	0	0	0	91	0	0	0	0	0	88
22	6	10	0	0	0	11	0	12	0	0	9	14	0	0	0	0	0	0	0	0	0	0	0	0	0	0	0	93	0	0	0	0	0	0	6	0	0	45	0	3	30	11	0	0	0	0	0	0	0
0	10	16	30	34	0	12	0	0	0	0	29	26	0	0	0	0	0	0	0	0	0	0	0	0	0	0	0	0	0	0	0	0	0	22	29	41	0	0	0	0	27	0	81	68	66	0	0	0	79
0	0	30	5	0	0	13	0	0	0	0	45	0	0	0	0	0	0	0	0	0	0	0	0	0	0	0	0	0	0	0	0	0	0	0	42	57	0	62	0	0	0	0	0	0	0	0	0	0	0
0	0	34	0	11	18	16	0	0	0	0	53	0	0	0	0	0	0	0	0	0	0	0	0	0	0	0	0	0	0	0	0	162	0	43	46	55	0	66	0	0	0	0	0	0	0	0	0	0	0
0	0	0	0	18	6	13	30	48	42	0	38	0	0	0	0	0	0	0	102	0	105	99	0	96	92	75	0	0	0	0	0	0	0	0	40	0	0	0	0	0	0	0	0	0	0	0	0	0	0
0	11	12	13	16	13	8	15	22	66	0	54	29	22	0	0	0	0	0	0	0	0	0	0	0	0	0	0	0	0	0	161	157	0	39	41	47	0	61	0	0	0	0	88	0	0	0	0	0	77
0	0	0	0	0	30	15	12	26	35	0	0	0	0	0	0	0	0	0	0	0	0	0	0	0	75	0	0	0	0	0	0	0	0	0	24	0	0	0	0	0	0	0	0	0	0	0	0	0	0
0	12	0	0	0	48	22	26	12	28	48	0	34	30	35	99	0	0	0	0	0	0	0	0	0	0	0	0	0	0	0	0	0	0	71	48	55	0	63	0	0	0	72	0	0	0	0	0	0	84
0	0	0	0	0	42	66	35	28	14	6	22	0	0	46	48	0	0	0	0	0	96	82	0	77	39	51	0	31	0	0	0	0	0	41	42	55	0	45	0	0	0	0	0	0	0	0	0	0	0
0	0	0	0	0	0	0	0	48	6	8	0	0	0	31	50	0	0	0	0	0	0	0	0	0	0	0	0	0	15	0	0	0	0	0	0	0	0	0	0	0	0	0	0	0	0	0	0	0	0
0	9	29	45	53	38	54	0	0	22	0	8	0	0	0	0	0	0	0	0	16	34	18	12	61	8	37	68	67	0	0	98	83	95	0	12	0	0	69	68	0	32	21	0	0	0	0	0	0	0
40	14	26	0	0	0	29	0	34	0	0	0	5	58	0	103	0	0	0	0	0	0	0	0	0	0	0	0	0	0	0	0	0	0	0	0	0	0	0	0	0	17	0	0	15	46	0	0	0	46
0	0	0	0	0	0	22	0	30	0	0	0	58	6	20	52	0	0	0	0	0	0	0	0	0	0	0	0	0	70	0	0	0	0	0	0	0	0	0	0	0	0	0	0	0	0	0	0	0	45
0	0	0	0	0	0	0	0	35	46	31	0	0	20	10	25	0	0	0	0	0	0	0	0	0	0	0	0	37	27	0	0	0	0	0	0	0	0	0	55	0	0	0	0	0	0	0	0	0	0
0	0	0	0	0	0	0	0	99	48	50	0	103	52	25	5	0	0	18	0	0	0	0	0	0	0	0	0	39	38	37	0	0	0	0	0	0	0	0	7	0	0	0	0	0	0	0	0	0	0
0	0	0	0	0	0	0	0	0	0	0	0	0	0	0	0	2	21	0	0	11	0	0	0	0	0	0	0	0	0	0	0	0	0	0	0	0	0	0	18	18	0	11	0	0	0	0	0	0	0
0	0	0	0	0	0	0	0	0	0	0	0	0	0	0	0	21	10	37	15	0	44	53	0	0	0	0	40	61	0	0	55	66	33	0	170	0	0	0	13	18	0	0	0	0	0	0	0	0	0
0	0	0	0	0	0	0	0	0	0	0	0	0	0	0	18	0	37	5	80	0	88	77	0	0	0	0	0	83	67	79	0	0	21	0	0	0	0	7	18	0	0	0	0	0	0	0	0	0	0
0	0	0	0	0	102	0	0	0	0	0	0	0	0	0	0	0	15	80	13	0	7	5	0	0	0	0	52	36	0	0	80	110	99	0	94	0	0	0	24	16	0	32	0	0	0	0	0	0	0
0	0	0	0	0	0	0	0	0	0	0	16	0	0	0	0	11	0	0	0	0	3	7	0	0	0	0	0	0	0	0	0	0	0	0	0	0	0	0	0	16	0	0	0	0	0	0	0	0	0
0	0	0	0	0	105	0	0	0	96	0	34	0	0	0	0	0	44	88	7	3	7	10	0	15	0	47	34	0	0	0	66	95	89	0	88	0	0	0	0	0	0	39	0	0	0	0	0	0	0
0	0	0	0	0	99	0	0	0	82	0	18	0	0	0	0	0	53	77	5	7	10	13	14	3	0	33	77	73	0	0	101	94	83	0	0	0	0	67	59	18	35	38	0	0	0	0	0	0	0
0	0	0	0	0	0	0	0	0	0	0	12	0	0	0	0	0	0	0	0	0	0	14	4	0	0	0	0	53	0	0	0	0	0	0	8	0	0	0	0	0	0	0	0	0	0	0	0	0	0
0	0	0	0	0	96	0	0	0	77	0	61	0	0	0	0	0	0	0	0	0	15	3	0	14	0	29	15	0	0	0	0	0	0	0	0	0	0	0	0	0	0	0	0	0	0	0	0	0	0
0	0	0	0	0	92	0	75	0	39	0	8	0	0	0	0	0	0	0	0	0	0	0	0	0	10	24	0	35	0	0	0	0	0	0	50	45	0	39	0	0	0	54	0	0	0	0	0	0	0
0	0	0	0	0	75	0	0	0	51	0	37	0	0	0	0	0	0	0	0	0	47	33	0	29	24	12	32	31	0	0	0	0	0	0	0	0	0	0	0	0	0	0	0	0	0	0	0	0	0
0	0	0	0	0	0	0	0	0	0	0	68	0	0	0	0	0	40	0	52	0	34	77	0	15	0	32	13	29	0	0	13	0	0	0	69	0	0	0	0	0	0	0	0	0	0	0	0	0	0
0	93	0	0	0	0	0	0	0	31	0	67	0	0	37	39	0	61	83	36	0	0	73	53	0	35	31	29	8	18	1	14	0	0	0	63	66	0	58	54	81	0	75	0	0	0	0	0	0	0
0	0	0	0	0	0	0	0	0	0	15	0	0	70	27	38	0	0	67	0	0	0	0	0	0	0	0	0	18	11	21	0	0	0	0	0	0	0	0	61	0	0	0	0	0	0	0	0	0	0
0	0	0	0	0	0	0	0	0	0	0	0	0	0	0	37	0	0	79	0	0	0	0	0	0	0	0	0	1	21	9	4	15	0	0	0	0	0	0	51	0	0	0	0	0	0	0	0	0	0
0	0	0	0	0	0	161	0	0	0	0	98	0	0	0	0	0	55	0	80	0	66	101	0	0	0	0	13	14	0	4	13	15	11	0	89	0	0	0	0	0	0	75	0	0	0	0	0	0	0
0	0	0	0	162	0	157	0	0	0	0	83	0	0	0	0	0	66	0	110	0	95	94	0	0	0	0	0	0	0	15	15	7	15	0	0	0	0	0	48	0	0	0	0	0	0	0	0	0	0
0	0	0	0	0	0	0	0	0	0	0	95	0	0	0	0	0	33	21	99	0	89	83	0	0	0	0	0	0	0	0	11	15	14	0	0	0	0	61	30	0	0	0	0	0	0	0	0	0	0
0	0	22	0	43	0	39	0	71	41	0	0	0	0	0	0	0	0	0	0	0	0	0	0	0	0	0	0	0	0	0	0	0	0	6	6	0	0	14	0	0	0	0	0	0	0	0	0	0	0
0	6	29	42	46	40	41	24	48	42	0	12	0	0	0	0	0	170	0	94	0	88	0	8	0	50	0	69	63	0	0	89	0	0	6	5	6	0	24	0	0	10	11	0	0	0	0	0	0	0
0	0	41	57	55	0	47	0	55	55	0	0	0	0	0	0	0	0	0	0	0	0	0	0	0	45	0	0	66	0	0	0	0	0	0	6	8	0	4	0	0	0	4	0	0	0	0	0	0	0
0	0	0	0	0	0	0	0	0	0	0	0	0	0	0	0	0	0	0	0	0	0	0	0	0	0	0	0	0	0	0	0	0	0	0	0	0	0	0	0	0	0	0	0	0	0	0	0	0	0
0	45	0	62	66	0	61	0	63	45	0	69	0	0	0	0	0	0	7	0	0	0	67	0	0	39	0	0	58	0	0	0	0	61	14	24	4	0	5	22	27	20	26	0	0	0	0	0	0	0
0	0	0	0	0	0	0	0	0	0	0	68	0	0	55	7	18	13	18	24	0	0	59	0	0	0	0	0	54	61	51	0	48	30	0	0	0	0	22	7	10	0	47	0	0	0	0	0	0	0
0	3	0	0	0	0	0	0	0	0	0	0	0	0	0	0	18	18	0	16	16	0	18	0	0	0	0	0	81	0	0	0	0	0	0	0	0	0	27	10	6	13	17	0	0	0	0	0	0	0
0	30	27	0	0	0	0	0	0	0	0	32	17	0	0	0	0	0	0	0	0	0	35	0	0	0	0	0	0	0	0	0	0	0	0	10	0	0	20	0	13	2	12	0	38	0	0	0	0	0
0	11	0	0	0	0	0	0	72	0	0	21	0	0	0	0	11	0	0	32	0	39	38	0	0	54	0	0	75	0	0	75	0	0	0	11	4	0	26	47	17	12	6	0	0	0	0	0	0	0
91	0	81	0	0	0	88	0	0	0	0	0	0	0	0	0	0	0	0	0	0	0	0	0	0	0	0	0	0	0	0	0	0	0	0	0	0	0	0	0	0	0	0	3	28	8	0	0	0	7
0	0	68	0	0	0	0	0	0	0	0	0	15	0	0	0	0	0	0	0	0	0	0	0	0	0	0	0	0	0	0	0	0	0	0	0	0	0	0	0	0	38	0	28	14	17	0	0	0	29
0	0	66	0	0	0	0	0	0	0	0	0	46	0	0	0	0	0	0	0	0	0	0	0	0	0	0	0	0	0	0	0	0	0	0	0	0	0	0	0	0	0	0	8	17	15	24	23	0	22
0	0	0	0	0	0	0	0	0	0	0	0	0	0	0	0	0	0	0	0	0	0	0	0	0	0	0	0	0	0	0	0	0	0	0	0	0	0	0	0	0	0	0	0	0	24	4	6	0	13
0	0	0	0	0	0	0	0	0	0	0	0	0	0	0	0	0	0	0	0	0	0	0	0	0	0	0	0	0	0	0	0	0	0	0	0	0	0	0	0	0	0	0	0	0	23	6	8	9	22
0	0	0	0	0	0	0	0	0	0	0	0	0	0	0	0	0	0	0	0	0	0	0	0	0	0	0	0	0	0	0	0	0	0	0	0	0	0	0	0	0	0	0	0	0	0	0	9	9	28
88	0	79	0	0	0	77	0	84	0	0	0	46	45	0	0	0	0	0	0	0	0	0	0	0	0	0	0	0	0	0	0	0	0	0	0	0	0	0	0	0	0	0	7	29	22	13	22	28	10
0	0	0	0	0	0	0	0	0	0	0	0	0	0	0	0	0	0	0	0	0	0	0	0	0	0	0	0	0	0	0	0	0	0	0	0	0	0	0	0	0	0	0	0	0	0	0	0	23	19
94	0	91	0	0	0	75	0	90	0	0	0	50	46	46	0	0	0	0	0	0	0	0	0	0	0	0	0	0	0	0	0	0	0	0	0	0	0	0	0	0	0	0	0	28	0	0	0	47	9
0	0	0	0	0	0	0	0	81	92	109	0	0	0	0	0	0	0	0	0	0	0	0	0	0	89	0	0	100	0	0	0	0	0	0	0	0	0	92	0	0	0	0	0	0	0	0	0	12	102
0	0	0	0	0	0	0	0	88	0	0	0	0	0	0	0	0	0	0	0	0	0	0	0	0	0	0	0	0	0	0	0	0	0	0	0	0	0	0	0	0	0	0	0	0	0	0	0	0	0
0	0	0	0	0	0	0	0	0	0	0	0	0	0	0	0	0	0	0	0	0	0	0	0	0	0	0	0	0	0	0	0	0	0	0	0	0	0	0	0	0	0	0	0	0	25	0	58	28	49
51	28	41	0	0	0	40	0	46	0	0	41	6	0	0	0	0	0	0	0	0	0	0	0	0	0	0	0	0	0	0	0	0	0	0	0	0	0	0	0	0	27	0	36	13	29	0	0	0	32
0	0	0	0	0	0	0	0	50	0	0	0	15	7	0	0	0	0	0	0	0	0	0	0	0	0	0	0	0	0	0	0	0	0	0	0	0	0	0	0	0	0	0	0	0	0	0	0	0	33
0	0	0	0	0	0	0	0	0	51	57	0	0	0	9	8	0	0	0	0	0	0	0	0	0	63	0	0	56	47	0	0	0	0	0	0	0	0	0	0	0	0	0	0	0	0	0	0	0	0
0	0	0	0	0	0	0	0	0	0	0	0	0	0	0	10	0	0	0	0	0	0	0	0	0	0	0	0	77	55	78	0	0	0	0	0	0	0	0	29	0	0	0	0	0	0	0	0	0	0
0	0	0	0	0	0	0	0	0	0	0	0	0	0	0	0	0	0	0	0	0	0	0	0	0	0	0	0	0	0	0	0	0	0	0	0	0	0	0	0	0	0	0	0	0	0	0	0	0	0
0	0	0	0	0	0	0	0	0	0	0	0	0	0	0	0	0	0	0	0	0	0	0	0	0	0	0	0	0	0	0	0	0	0	0	0	0	0	60	0	0	0	0	0	0	0	0	0	0	0
0	0	0	0	0	0	0	0	0	0	0	0	0	0	0	0	0	0	0	0	0	0	0	0	0	0	0	0	0	0	0	0	0	0	0	0	0	0	0	0	0	0	0	0	0	0	0	0	0	0
0	0	0	0	0	0	0	0	0	0	0	0	0	0	0	0	0	0	0	0	0	0	0	0	0	0	0	0	0	0	0	0	0	0	0	0	0	0	0	0	0	0	0	0	0	0	0	0	0	0
0	0	0	0	0	0	0	0	0	0	0	0	0	0	0	0	0	0	0	0	0	0	0	0	0	0	0	0	0	0	0	0	0	0	0	0	0	0	0	0	0	0	0	0	0	4	0	0	0	0
0	0	0	0	0	0	0	0	0	0	0	0	0	0	0	0	0	0	0	0	0	0	0	0	0	0	0	0	0	0	0	0	0	0	0	0	0	0	0	0	0	0	0	0	0	0	0	0	0	0
0	0	0	0	0	0	0	0	0	0	0	0	0	0	0	0	0	0	0	0	0	0	0	0	0	0	0	0	0	0	0	0	0	0	0	0	0	0	0	0	0	0	0	0	0	41	0	0	0	82
0	0	0	0	0	0	0	0	0	0	0	0	0	0	0	0	0	0	0	0	0	0	0	0	0	0	0	0	0	0	0	0	0	0	0	0	0	0	0	0	0	0	0	0	0	0	0	0	0	0
0	0	0	0	0	0	0	0	0	0	0	0	0	0	0	0	0	0	0	0	0	0	0	0	0	0	0	0	0	0	0	0	0	0	0	0	0	0	0	0	0	0	0	0	0	0	0	0	0	0
0	0	0	0	0	0	0	0	0	0	0	0	0	0	0	0	0	0	0	0	0	0	0	0	0	0	0	0	0	0	0	0	0	0	0	0	0	0	0	0	0	0	0	0	0	0	0	0	0	0
0	0	0	0	0	0	0	0	0	0	0	0	0	0	0	0	0	0	0	0	0	0	0	0	0	0	0	0	0	0	0	0	0	0	0	0	0	0	0	0	0	0	0	0	0	0	0	0	59	0
0	0	0	0	0	0	0	0	0	0	0	0	0	0	0	0	0	0	0	0	0	0	0	0	0	0	0	0	0	0	0	0	0	0	0	0	0	0	0	0	0	0	0	0	0	0	0	0	90	0
0	0	0	0	0	0	0	0	0	0	0	0	0	0	0	62	0	218	0	244	0	0	0	0	0	0	0	118	131	107	144	142	0	122	0	0	0	0	97	0	0	0	141	0	0	0	0	0	0	0
0	0	0	0	0	0	0	0	0	0	0	0	0	0	0	58	0	0	0	0	0	0	0	0	0	0	0	0	108	108	0	0	97	97	0	0	0	0	47	61	0	0	0	0	0	0	0	0	0	0
0	0	0	0	0	0	0	0	0	0	0	0	0	0	0	0	0	0	0	0	0	0	0	0	0	0	0	0	137	123	137	144	136	115	0	0	0	0	0	91	0	0	0	0	0	0	0	0	0	0
0	0	0	0	0	0	0	0	0	0	0	0	0	0	0	0	0	229	0	240	0	0	0	0	0	0	0	0	145	0	144	147	0	128	0	0	0	0	0	0	0	0	0	0	0	0	0	153	0	185
0	0	0	0	0	0	0	0	0	0	0	0	0	0	0	0	0	0	0	0	0	0	0	0	0	0	0	0	0	0	0	0	144	143	0	0	0	0	91	0	0	0	0	0	0	0	0	0	0	0
0	0	0	0	0	0	0	0	0	0	0	0	0	0	0	0	0	0	0	0	0	0	0	0	0	0	0	0	0	0	0	0	119	86	0	0	0	0	80	43	0	0	0	0	0	0	0	0	0	0
0	0	42	0	0	0	0	0	0	0	0	52	0	0	0	0	0	0	0	0	0	0	0	0	0	0	0	0	0	0	0	0	0	0	0	0	0	0	0	0	0	37	0	0	0	26	0	0	0	40
0	0	0	0	0	0	0	0	0	0	0	0	0	0	0	0	0	0	0	0	0	0	0	0	0	0	0	0	0	0	0	0	0	0	0	0	0	0	0	0	0	0	0	0	0	28	0	44	48	43
0	0	0	0	0	0	0	0	0	0	0	0	0	0	0	0	0	0	0	0	0	0	0	0	0	0	0	0	0	0	0	0	0	0	0	0	0	0	0	0	0	0	0	0	0	44	0	53	0	48
0	0	0	0	0	0	0	0	0	0	0	0	0	0	0	0	0	0	0	0	0	0	0	0	0	0	0	0	0	0	0	0	0	0	0	0	0	0	0	0	0	0	0	0	0	0	0	0	0	0
0	0	0	0	0	0	0	0	0	0	0	0	0	0	0	0	0	0	0	0	0	0	0	0	0	0	0	0	0	0	0	0	0	0	0	0	0	0	0	0	0	0	0	0	0	0	0	57	0	55
0	0	0	0	0	0	0	0	0	0	0	0	0	0	0	0	0	0	0	0	0	0	0	0	0	0	0	0	0	0	0	0	0	79	0	0	0	0	34	0	0	0	0	0	0	0	0	0	0	0
0	0	0	0	0	0	0	0	0	0	0	0	0	0	0	0	0	0	0	0	0	0	0	0	0	0	0	0	0	0	0	0	0	0	0	0	0	0	0	0	0	0	0	0	0	0	0	0	0	0
0	0	0	0	0	0	0	0	0	0	0	0	0	0	0	0	0	0	0	0	0	0	0	0	0	0	0	0	0	0	0	0	0	0	0	0	0	0	0	0	0	0	0	0	0	30	0	0	0	0
0	0	0	0	0	0	0	0	0	0	0	0	0	0	0	0	0	0	0	0	0	0	0	0	0	0	0	0	0	0	0	0	0	0	0	0	0	0	0	0	0	0	18	0	0	55	0	0	0	62
[truncated: 36 more columns]
