# Supplementary material for: Analyzing the effects of free water modeling by deep learning on diffusion MRI structural connectivity estimates in glioma patients
Source: PLoS One. 2020 Sep 25;15(9):e0239475. doi: 10.1371/journal.pone.0239475 (PMC7518620; doi:10.1371/journal.pone.0239475)
Supplement: S1 File — All utilized connectivity and length matrices as comma-separated csv files, and the free-water maps as nifti files. (ZIP) [file pone.0239475.s003.zip › S3/CMs/patients/det_boundary/vp17/cm_fwm.csv]

0	18	0	0	0	0	0	0	0	0	0	0	8	0	0	0	0	0	0	0	0	0	0	0	0	0	0	0	0	0	0	0	0	0	0	0	0	0	0	0	0	0	0	11	0	0	0	0	0	21
18	29	11	0	0	0	11	0	7	0	0	15	63	0	0	0	0	0	0	0	0	0	0	0	0	0	0	0	1	0	0	0	0	0	0	5	0	0	3	0	6	5	5	0	0	0	0	0	0	0
0	11	238	8	11	0	21	0	0	0	0	74	15	0	0	0	0	0	0	0	0	0	0	0	0	0	0	0	0	0	0	0	0	0	19	104	8	0	0	0	0	14	0	58	1	86	0	0	0	77
0	0	8	8	0	0	12	0	0	0	0	7	0	0	0	0	0	0	0	0	0	0	0	0	0	0	0	0	0	0	0	0	0	0	0	20	9	0	3	0	0	0	0	0	0	0	0	0	0	0
0	0	11	0	41	12	131	0	0	0	0	77	0	0	0	0	0	0	0	0	0	0	0	0	0	0	0	0	0	0	0	0	2	0	8	72	38	0	39	0	0	0	0	0	0	0	0	0	0	0
0	0	0	0	12	89	18	56	6	80	0	4	0	0	0	0	0	0	0	21	0	98	5	0	14	14	5	0	0	0	0	0	0	0	0	8	0	0	0	0	0	0	0	0	0	0	0	0	0	0
0	11	21	12	131	18	314	24	111	9	0	26	46	5	0	0	0	0	0	0	0	0	0	0	0	0	0	0	0	0	0	2	9	0	73	103	44	0	78	0	0	0	0	3	0	0	0	0	0	120
0	0	0	0	0	56	24	150	84	51	0	0	0	0	0	0	0	0	0	0	0	0	0	0	0	8	0	0	0	0	0	0	0	0	0	1	0	0	0	0	0	0	0	0	0	0	0	0	0	0
0	7	0	0	0	6	111	84	467	54	24	0	111	317	63	5	0	0	0	0	0	0	0	0	0	0	0	0	0	0	0	0	0	0	1	102	75	0	75	0	0	0	2	0	0	0	0	0	0	13
0	0	0	0	0	80	9	51	54	339	7	7	0	0	12	23	0	0	0	0	0	13	1	0	7	319	67	0	34	0	0	0	0	0	13	38	19	0	29	0	0	0	0	0	0	0	0	0	0	0
0	0	0	0	0	0	0	0	24	7	39	0	0	0	78	4	0	0	0	0	0	0	0	0	0	0	0	0	0	24	0	0	0	0	0	0	0	0	0	0	0	0	0	0	0	0	0	0	0	0
0	15	74	7	77	4	26	0	0	7	0	105	0	0	0	0	0	0	0	0	33	14	65	9	1	1	9	3	1	0	0	1	16	13	0	21	0	0	4	3	0	1	12	0	0	0	0	0	0	0
8	63	15	0	0	0	46	0	111	0	0	0	36	15	0	10	0	0	0	0	0	0	0	0	0	0	0	0	0	0	0	0	0	0	0	0	0	0	0	0	0	3	0	0	6	1	0	0	0	15
0	0	0	0	0	0	5	0	317	0	0	0	15	17	57	109	0	0	0	0	0	0	0	0	0	0	0	0	0	10	0	0	0	0	0	0	0	0	0	0	0	0	0	0	0	0	0	0	0	8
0	0	0	0	0	0	0	0	63	12	78	0	0	57	54	82	0	0	0	0	0	0	0	0	0	0	0	0	5	169	0	0	0	0	0	0	0	0	0	2	0	0	0	0	0	0	0	0	0	0
0	0	0	0	0	0	0	0	5	23	4	0	10	109	82	50	0	0	8	0	0	0	0	0	0	0	0	0	14	155	1	0	0	0	0	0	0	0	0	4	0	0	0	0	0	0	0	0	0	0
0	0	0	0	0	0	0	0	0	0	0	0	0	0	0	0	2	1	0	0	2	0	0	0	0	0	0	0	0	0	0	0	0	0	0	0	0	0	0	39	8	0	5	0	0	0	0	0	0	0
0	0	0	0	0	0	0	0	0	0	0	0	0	0	0	0	1	102	1	21	0	9	3	0	0	0	0	8	1	0	0	208	12	33	0	4	0	0	0	8	5	0	0	0	0	0	0	0	0	0
0	0	0	0	0	0	0	0	0	0	0	0	0	0	0	8	0	1	35	2	0	4	8	0	0	0	0	0	5	28	12	0	0	11	0	0	0	0	1	28	0	0	0	0	0	0	0	0	0	0
0	0	0	0	0	21	0	0	0	0	0	0	0	0	0	0	0	21	2	184	0	67	8	0	0	0	0	26	5	0	0	76	1	13	0	3	0	0	0	56	13	0	22	0	0	0	0	0	0	0
0	0	0	0	0	0	0	0	0	0	0	33	0	0	0	0	2	0	0	0	0	1	33	0	0	0	0	0	0	0	0	0	0	0	0	0	0	0	0	0	21	0	0	0	0	0	0	0	0	0
0	0	0	0	0	98	0	0	0	13	0	14	0	0	0	0	0	9	4	67	1	106	26	0	33	0	55	212	0	0	0	26	62	57	0	13	0	0	0	0	0	0	5	0	0	0	0	0	0	0
0	0	0	0	0	5	0	0	0	1	0	65	0	0	0	0	0	3	8	8	33	26	265	22	2	0	18	66	6	0	0	4	44	8	0	0	0	0	2	2	14	1	8	0	0	0	0	0	0	0
0	0	0	0	0	0	0	0	0	0	0	9	0	0	0	0	0	0	0	0	0	0	22	5	0	0	0	0	1	0	0	0	0	0	0	4	0	0	0	0	0	0	0	0	0	0	0	0	0	0
0	0	0	0	0	14	0	0	0	7	0	1	0	0	0	0	0	0	0	0	0	33	2	0	51	0	85	23	0	0	0	0	0	0	0	0	0	0	0	0	0	0	0	0	0	0	0	0	0	0
0	0	0	0	0	14	0	8	0	319	0	1	0	0	0	0	0	0	0	0	0	0	0	0	0	290	130	0	104	0	0	0	0	0	0	45	6	0	22	0	0	0	14	0	0	0	0	0	0	0
0	0	0	0	0	5	0	0	0	67	0	9	0	0	0	0	0	0	0	0	0	55	18	0	85	130	153	5	51	0	0	0	0	0	0	0	0	0	0	0	0	0	0	0	0	0	0	0	0	0
0	0	0	0	0	0	0	0	0	0	0	3	0	0	0	0	0	8	0	26	0	212	66	0	23	0	5	236	230	0	0	17	0	0	0	19	0	0	0	0	0	0	0	0	0	0	0	0	0	0
0	1	0	0	0	0	0	0	0	34	0	1	0	0	5	14	0	1	5	5	0	0	6	1	0	104	51	230	300	34	1	15	0	0	0	144	15	0	59	21	5	0	8	0	0	0	0	0	0	0
0	0	0	0	0	0	0	0	0	0	24	0	0	10	169	155	0	0	28	0	0	0	0	0	0	0	0	0	34	88	28	0	0	0	0	0	0	0	0	4	0	0	0	0	0	0	0	0	0	0
0	0	0	0	0	0	0	0	0	0	0	0	0	0	0	1	0	0	12	0	0	0	0	0	0	0	0	0	1	28	15	6	9	0	0	0	0	0	0	6	0	0	0	0	0	0	0	0	0	0
0	0	0	0	0	0	2	0	0	0	0	1	0	0	0	0	0	208	0	76	0	26	4	0	0	0	0	17	15	0	6	253	9	3	0	3	0	0	0	0	0	0	2	0	0	0	0	0	0	0
0	0	0	0	2	0	9	0	0	0	0	16	0	0	0	0	0	12	0	1	0	62	44	0	0	0	0	0	0	0	9	9	40	30	0	0	0	0	0	4	0	0	0	0	0	0	0	0	0	0
0	0	0	0	0	0	0	0	0	0	0	13	0	0	0	0	0	33	11	13	0	57	8	0	0	0	0	0	0	0	0	3	30	143	0	0	0	0	3	44	0	0	0	0	0	0	0	0	0	0
0	0	19	0	8	0	73	0	1	13	0	0	0	0	0	0	0	0	0	0	0	0	0	0	0	0	0	0	0	0	0	0	0	0	64	2	0	0	103	0	0	0	0	0	0	0	0	0	0	0
0	5	104	20	72	8	103	1	102	38	0	21	0	0	0	0	0	4	0	3	0	13	0	4	0	45	0	19	144	0	0	3	0	0	2	23	14	0	5	0	0	5	24	0	0	0	0	0	0	0
0	0	8	9	38	0	44	0	75	19	0	0	0	0	0	0	0	0	0	0	0	0	0	0	0	6	0	0	15	0	0	0	0	0	0	14	2	0	5	0	0	0	37	0	0	0	0	0	0	0
0	0	0	0	0	0	0	0	0	0	0	0	0	0	0	0	0	0	0	0	0	0	0	0	0	0	0	0	0	0	0	0	0	0	0	0	0	0	0	0	0	0	0	0	0	0	0	0	0	0
0	3	0	3	39	0	78	0	75	29	0	4	0	0	0	0	0	0	1	0	0	0	2	0	0	22	0	0	59	0	0	0	0	3	103	5	5	0	43	39	3	17	22	0	0	0	0	0	0	0
0	0	0	0	0	0	0	0	0	0	0	3	0	0	2	4	39	8	28	56	0	0	2	0	0	0	0	0	21	4	6	0	4	44	0	0	0	0	39	48	20	0	3	0	0	0	0	0	0	0
0	6	0	0	0	0	0	0	0	0	0	0	0	0	0	0	8	5	0	13	21	0	14	0	0	0	0	0	5	0	0	0	0	0	0	0	0	0	3	20	11	4	44	0	0	0	0	0	0	0
0	5	14	0	0	0	0	0	0	0	0	1	3	0	0	0	0	0	0	0	0	0	1	0	0	0	0	0	0	0	0	0	0	0	0	5	0	0	17	0	4	1	2	0	4	0	0	0	0	0
0	5	0	0	0	0	0	0	2	0	0	12	0	0	0	0	5	0	0	22	0	5	8	0	0	14	0	0	8	0	0	2	0	0	0	24	37	0	22	3	44	2	23	0	0	0	0	0	0	0
11	0	58	0	0	0	3	0	0	0	0	0	0	0	0	0	0	0	0	0	0	0	0	0	0	0	0	0	0	0	0	0	0	0	0	0	0	0	0	0	0	0	0	12	41	3	0	0	0	6
0	0	1	0	0	0	0	0	0	0	0	0	6	0	0	0	0	0	0	0	0	0	0	0	0	0	0	0	0	0	0	0	0	0	0	0	0	0	0	0	0	4	0	41	62	27	0	0	0	5
0	0	86	0	0	0	0	0	0	0	0	0	1	0	0	0	0	0	0	0	0	0	0	0	0	0	0	0	0	0	0	0	0	0	0	0	0	0	0	0	0	0	0	3	27	170	100	24	0	42
0	0	0	0	0	0	0	0	0	0	0	0	0	0	0	0	0	0	0	0	0	0	0	0	0	0	0	0	0	0	0	0	0	0	0	0	0	0	0	0	0	0	0	0	0	100	25	1	0	8
0	0	0	0	0	0	0	0	0	0	0	0	0	0	0	0	0	0	0	0	0	0	0	0	0	0	0	0	0	0	0	0	0	0	0	0	0	0	0	0	0	0	0	0	0	24	1	50	4	89
0	0	0	0	0	0	0	0	0	0	0	0	0	0	0	0	0	0	0	0	0	0	0	0	0	0	0	0	0	0	0	0	0	0	0	0	0	0	0	0	0	0	0	0	0	0	0	4	95	59
21	0	77	0	0	0	120	0	13	0	0	0	15	8	0	0	0	0	0	0	0	0	0	0	0	0	0	0	0	0	0	0	0	0	0	0	0	0	0	0	0	0	0	6	5	42	8	89	59	275
0	0	0	0	0	0	0	0	0	0	0	0	0	0	0	0	0	0	0	0	0	0	0	0	0	0	0	0	0	0	0	0	0	0	0	0	0	0	0	0	0	0	0	0	0	0	0	0	22	59
2	0	1	0	0	0	81	0	141	0	0	0	6	128	2	0	0	0	0	0	0	0	0	0	0	0	0	0	0	0	0	0	0	0	0	0	0	0	0	0	0	0	0	0	28	0	0	0	99	56
0	0	0	0	0	0	0	0	4	37	1	0	0	0	0	0	0	0	0	0	0	0	0	0	0	1	0	0	7	0	0	0	0	0	0	0	0	0	1	0	0	0	0	0	0	0	0	0	25	2
0	0	0	0	0	0	0	0	2	0	0	0	0	0	0	0	0	0	0	0	0	0	0	0	0	0	0	0	0	0	0	0	0	0	0	0	0	0	0	0	0	0	0	0	0	0	0	0	0	0
0	0	0	0	0	0	0	0	0	0	0	0	0	0	0	0	0	0	0	0	0	0	0	0	0	0	0	0	0	0	0	0	0	0	0	0	0	0	0	0	0	0	0	0	0	110	0	101	45	43
7	1	39	0	0	0	12	0	28	0	0	3	36	0	0	0	0	0	0	0	0	0	0	0	0	0	0	0	0	0	0	0	0	0	0	0	0	0	0	0	0	1	0	100	42	30	0	0	0	69
0	0	0	0	0	0	0	0	111	0	0	0	8	77	0	0	0	0	0	0	0	0	0	0	0	0	0	0	0	0	0	0	0	0	0	0	0	0	0	0	0	0	0	0	0	0	0	0	0	11
0	0	0	0	0	0	0	0	0	26	36	0	0	0	36	7	0	0	0	0	0	0	0	0	0	3	0	0	13	88	0	0	0	0	0	0	0	0	0	0	0	0	0	0	0	0	0	0	0	0
0	0	0	0	0	0	0	0	0	0	0	0	0	0	0	94	0	0	0	0	0	0	0	0	0	0	0	0	13	43	3	0	0	0	0	0	0	0	0	1	0	0	0	0	0	0	0	0	0	0
0	0	0	0	0	0	0	0	0	0	0	0	0	0	0	0	0	0	0	0	0	0	0	0	0	0	0	0	0	0	0	0	0	0	0	0	0	0	0	0	0	0	0	0	0	0	0	0	0	0
0	0	0	0	0	0	0	0	0	0	0	0	0	0	0	0	0	0	0	0	0	0	0	0	0	0	0	0	0	0	0	0	0	0	0	0	0	0	2	0	0	0	0	0	0	0	0	0	0	0
0	0	0	0	0	0	0	0	0	0	0	0	0	0	0	0	0	0	0	0	0	0	0	0	0	0	0	0	0	0	0	0	0	0	0	0	0	0	0	0	0	0	0	0	0	0	0	0	0	0
0	0	0	0	0	0	0	0	0	0	0	0	0	0	0	0	0	0	0	0	0	0	0	0	0	0	0	0	0	0	0	0	0	0	0	0	0	0	0	0	0	0	0	0	0	0	0	0	0	0
0	0	0	0	0	0	0	0	0	0	0	0	0	0	0	0	0	0	0	0	0	0	0	0	0	0	0	0	0	0	0	0	0	0	0	0	0	0	0	0	0	0	0	0	0	7	0	0	0	0
0	0	0	0	0	0	0	0	0	0	0	0	0	0	0	0	0	0	0	0	0	0	0	0	0	0	0	0	0	0	0	0	0	0	0	0	0	0	0	0	0	0	0	0	0	0	0	0	0	0
0	0	0	0	0	0	0	0	0	0	0	0	0	0	0	0	0	0	0	0	0	0	0	0	0	0	0	0	0	0	0	0	0	0	0	0	0	0	0	0	0	0	0	0	0	8	0	0	0	3
0	0	0	0	0	0	0	0	0	0	0	0	0	0	0	0	0	0	0	0	0	0	0	0	0	0	0	0	0	0	0	0	0	0	0	0	0	0	0	0	0	0	0	0	0	0	0	0	0	0
0	0	0	0	0	0	0	0	0	0	0	0	0	0	0	0	0	0	0	0	0	0	0	0	0	0	0	0	0	0	0	0	0	0	0	0	0	0	0	0	0	0	0	0	0	0	0	0	0	0
0	0	0	0	0	0	0	0	0	0	0	0	0	0	0	0	0	0	0	0	0	0	0	0	0	0	0	0	0	0	0	0	0	0	0	0	0	0	0	0	0	0	0	0	0	0	0	0	0	0
0	0	0	0	0	0	0	0	0	0	0	0	0	0	0	0	0	0	0	0	0	0	0	0	0	0	0	0	0	0	0	0	0	0	0	0	0	0	0	0	0	0	0	0	0	0	0	0	16	0
0	0	0	0	0	0	0	0	0	0	0	0	0	0	0	0	0	0	0	0	0	0	0	0	0	0	0	0	0	0	0	0	0	0	0	0	0	0	0	0	0	0	0	0	0	0	0	0	19	0
0	0	0	0	0	0	0	0	0	0	0	0	0	0	0	28	0	13	0	2	0	0	0	0	0	0	0	4	202	44	2	13	0	5	0	0	0	0	18	0	0	0	1	0	0	0	0	0	0	0
0	0	0	0	0	0	0	0	0	0	0	0	0	0	0	8	0	0	0	0	0	0	0	0	0	0	0	0	6	14	0	0	3	6	0	0	0	0	1	1	0	0	0	0	0	0	0	0	0	0
0	0	0	0	0	0	0	0	0	0	0	0	0	0	0	0	0	0	0	0	0	0	0	0	0	0	0	0	1	1	11	1	12	24	0	0	0	0	0	1	0	0	0	0	0	0	0	0	0	0
0	0	0	0	0	0	0	0	0	0	0	0	0	0	0	0	0	8	0	13	0	0	0	0	0	0	0	0	3	0	6	7	0	3	0	0	0	0	0	0	0	0	0	0	0	0	0	14	0	1
0	0	0	0	0	0	0	0	0	0	0	0	0	0	0	0	0	0	0	0	0	0	0	0	0	0	0	0	0	0	0	0	3	3	0	0	0	0	82	0	0	0	0	0	0	0	0	0	0	0
0	0	0	0	0	0	0	0	0	0	0	0	0	0	0	0	0	0	0	0	0	0	0	0	0	0	0	0	0	0	0	0	10	19	0	0	0	0	7	8	0	0	0	0	0	0	0	0	0	0
0	0	2	0	0	0	0	0	0	0	0	3	0	0	0	0	0	0	0	0	0	0	0	0	0	0	0	0	0	0	0	0	0	0	0	0	0	0	0	0	0	3	0	0	0	44	0	0	0	105
0	0	0	0	0	0	0	0	0	0	0	0	0	0	0	0	0	0	0	0	0	0	0	0	0	0	0	0	0	0	0	0	0	0	0	0	0	0	0	0	0	0	0	0	0	39	0	73	40	92
0	0	0	0	0	0	0	0	0	0	0	0	0	0	0	0	0	0	0	0	0	0	0	0	0	0	0	0	0	0	0	0	0	0	0	0	0	0	0	0	0	0	0	0	0	7	0	21	0	54
0	0	0	0	0	0	0	0	0	0	0	0	0	0	0	0	0	0	0	0	0	0	0	0	0	0	0	0	0	0	0	0	0	0	0	0	0	0	0	0	0	0	0	0	0	0	0	0	0	0
0	0	0	0	0	0	0	0	0	0	0	0	0	0	0	0	0	0	0	0	0	0	0	0	0	0	0	0	0	0	0	0	0	0	0	0	0	0	0	0	0	0	0	0	0	0	0	1	0	75
0	0	0	0	0	0	0	0	0	0	0	0	0	0	0	0	0	0	0	0	0	0	0	0	0	0	0	0	0	0	0	0	0	1	0	0	0	0	13	0	0	0	0	0	0	0	0	0	0	0
0	0	0	0	0	0	0	0	0	0	0	0	0	0	0	0	0	0	0	0	0	0	0	0	0	0	0	0	0	0	0	0	0	0	0	0	0	0	0	0	0	0	0	0	0	0	0	0	0	0
0	0	0	0	0	0	0	0	0	0	0	0	0	0	0	0	0	0	0	0	0	0	0	0	0	0	0	0	0	0	0	0	0	0	0	0	0	0	0	0	0	0	0	0	0	14	0	0	0	0
0	0	0	0	0	0	0	0	0	0	0	0	0	0	0	0	0	0	0	0	0	0	0	0	0	0	0	0	0	0	0	0	0	0	0	0	0	0	0	0	0	0	2	0	0	6	0	0	0	20
[truncated: 36 more columns]
