# Supplementary material for: Analyzing the effects of free water modeling by deep learning on diffusion MRI structural connectivity estimates in glioma patients
Source: PLoS One. 2020 Sep 25;15(9):e0239475. doi: 10.1371/journal.pone.0239475 (PMC7518620; doi:10.1371/journal.pone.0239475)
Supplement: S1 File — All utilized connectivity and length matrices as comma-separated csv files, and the free-water maps as nifti files. (ZIP) [file pone.0239475.s003.zip › S3/CMs/patients/det_boundary/vp10/fiberlengthmatrix_original.csv]

5	32	15	0	0	0	0	0	6	0	0	0	38	0	0	0	0	0	0	0	0	0	0	0	0	0	0	0	0	0	0	0	0	0	0	0	0	0	0	0	0	0	0	0	0	0	0	0	0	0
32	7	16	0	0	0	17	0	30	0	0	4	9	0	0	0	0	0	0	0	0	0	0	0	0	0	0	0	0	0	0	0	0	0	0	19	19	0	46	0	114	2	3	0	0	0	0	0	0	0
15	16	12	29	24	0	19	0	21	0	0	34	18	0	0	0	0	137	0	0	0	0	0	0	0	0	0	156	155	0	0	149	0	0	38	34	42	0	0	0	0	26	48	77	53	56	0	0	0	0
0	0	29	4	0	0	24	0	31	0	0	36	0	0	0	0	0	0	0	0	0	0	0	0	0	0	0	0	0	0	0	168	0	0	36	51	52	0	63	0	0	0	0	0	0	0	0	0	0	0
0	0	24	0	9	8	31	43	50	0	0	25	0	0	0	0	0	0	0	0	0	0	0	0	0	0	0	0	0	0	0	166	0	0	0	0	0	0	0	0	0	0	0	0	0	0	0	0	0	0
0	0	0	0	8	8	6	24	53	11	0	29	0	0	0	0	0	0	0	0	0	0	102	0	0	28	58	0	0	0	0	0	0	0	0	0	0	0	0	0	0	0	0	0	0	0	0	0	0	0
0	17	19	24	31	6	14	19	22	0	0	60	32	0	0	0	0	0	0	0	0	0	0	0	0	0	0	162	171	0	0	173	0	0	35	42	50	0	0	0	0	0	0	83	0	0	0	0	0	79
0	0	0	0	43	24	19	8	22	2	0	27	0	0	0	0	0	0	0	98	0	97	0	0	0	0	0	72	0	0	0	0	0	0	0	20	0	0	0	0	0	0	0	0	0	0	0	0	0	0
6	30	21	31	50	53	22	22	9	8	15	80	40	30	15	89	0	0	0	222	0	0	0	0	0	0	0	164	176	79	0	178	0	0	38	52	58	0	67	0	0	0	72	0	0	0	0	0	0	84
0	0	0	0	0	11	0	2	8	8	11	21	0	0	0	0	0	0	0	88	0	76	79	0	66	24	57	73	49	67	0	0	0	0	0	53	61	0	65	0	0	0	71	0	0	0	0	0	0	0
0	0	0	0	0	0	0	0	15	11	12	0	0	0	3	0	0	0	0	0	0	0	0	0	0	0	0	0	0	23	0	0	0	0	0	0	0	0	0	0	0	0	0	0	0	0	0	0	0	0
0	4	34	36	25	29	60	27	80	21	0	15	0	0	0	0	0	80	0	31	19	26	34	20	0	15	25	118	115	0	0	118	0	91	0	17	0	0	22	31	4	11	28	0	0	0	0	0	0	0
38	9	18	0	0	0	32	0	40	0	0	0	2	22	59	92	0	0	0	0	0	0	0	0	0	0	0	0	0	102	0	0	0	0	0	0	0	0	0	125	0	0	0	44	16	29	0	0	0	0
0	0	0	0	0	0	0	0	30	0	0	0	22	9	36	90	0	0	0	0	0	0	0	0	0	0	0	0	0	83	0	0	0	0	0	0	0	0	0	0	0	0	0	0	0	0	0	0	0	0
0	0	0	0	0	0	0	0	15	0	3	0	59	36	7	25	0	0	0	0	0	0	0	0	0	0	0	0	0	45	0	0	0	0	0	0	0	0	0	0	0	0	0	0	0	0	0	0	0	0
0	0	0	0	0	0	0	0	89	0	0	0	92	90	25	10	0	0	22	0	0	0	0	0	0	0	0	0	65	21	53	72	71	47	0	0	0	0	0	0	0	0	0	0	0	0	0	0	0	0
0	0	0	0	0	0	0	0	0	0	0	0	0	0	0	0	4	28	15	0	0	0	0	0	0	0	0	0	0	0	0	0	0	0	0	0	0	0	0	11	14	0	0	0	0	0	0	0	0	0
0	0	137	0	0	0	0	0	0	0	0	80	0	0	0	0	28	22	35	26	15	49	0	0	0	0	0	54	0	0	0	53	0	8	0	0	0	0	66	35	47	0	0	0	0	0	0	0	0	0
0	0	0	0	0	0	0	0	0	0	0	0	0	0	0	22	15	35	4	0	0	0	0	0	0	0	0	0	87	32	0	0	0	7	0	0	20	0	0	5	0	0	15	0	0	0	0	0	0	0
0	0	0	0	0	0	0	98	222	88	0	31	0	0	0	0	0	26	0	14	39	11	15	0	0	0	0	58	99	0	0	80	0	0	0	137	0	0	0	0	0	0	0	0	0	0	0	0	0	0
0	0	0	0	0	0	0	0	0	0	0	19	0	0	0	0	0	15	0	39	6	0	0	0	0	0	0	0	0	0	0	117	0	0	0	0	0	0	0	37	18	0	52	0	0	0	0	0	0	0
0	0	0	0	0	0	0	97	0	76	0	26	0	0	0	0	0	49	0	11	0	8	9	0	15	0	0	39	94	0	0	75	0	0	0	0	0	0	0	43	0	0	50	0	0	0	0	0	0	0
0	0	0	0	0	102	0	0	0	79	0	34	0	0	0	0	0	0	0	15	0	9	14	19	4	63	43	84	93	0	0	102	0	0	0	0	0	0	0	0	0	0	0	0	0	0	0	0	0	0
0	0	0	0	0	0	0	0	0	0	0	20	0	0	0	0	0	0	0	0	0	0	19	12	0	0	29	0	0	0	0	0	0	0	0	0	0	0	0	0	0	0	0	0	0	0	0	0	0	0
0	0	0	0	0	0	0	0	0	66	0	0	0	0	0	0	0	0	0	0	0	15	4	0	6	54	30	34	0	0	0	0	0	0	0	0	0	0	0	0	0	0	0	0	0	0	0	0	0	0
0	0	0	0	0	28	0	0	0	24	0	15	0	0	0	0	0	0	0	0	0	0	63	0	54	8	17	0	25	0	0	0	0	0	80	59	59	0	56	0	0	0	70	0	0	0	0	0	0	0
0	0	0	0	0	58	0	0	0	57	0	25	0	0	0	0	0	0	0	0	0	0	43	29	30	17	9	19	14	0	0	0	0	0	0	0	0	0	0	0	0	0	0	0	0	0	0	0	0	0
0	0	156	0	0	0	162	72	164	73	0	118	0	0	0	0	0	54	0	58	0	39	84	0	34	0	19	12	38	0	0	14	0	0	0	0	0	0	0	0	0	0	0	0	0	0	0	0	0	0
0	0	155	0	0	0	171	0	176	49	0	115	0	0	0	65	0	0	87	99	0	94	93	0	0	25	14	38	13	11	12	2	0	0	0	75	71	0	69	0	0	0	83	0	0	0	0	0	0	0
0	0	0	0	0	0	0	0	79	67	23	0	102	83	45	21	0	0	32	0	0	0	0	0	0	0	0	0	11	18	21	0	0	4	0	0	0	0	70	17	0	0	0	0	0	0	0	0	0	0
0	0	0	0	0	0	0	0	0	0	0	0	0	0	0	53	0	0	0	0	0	0	0	0	0	0	0	0	12	21	6	0	13	36	0	0	0	0	0	48	0	0	78	0	0	0	0	0	0	0
0	0	149	168	166	0	173	0	178	0	0	118	0	0	0	72	0	53	0	80	117	75	102	0	0	0	0	14	2	0	0	11	16	25	0	100	0	0	94	61	106	0	94	0	0	0	0	0	0	0
0	0	0	0	0	0	0	0	0	0	0	0	0	0	0	71	0	0	0	0	0	0	0	0	0	0	0	0	0	0	13	16	4	22	0	0	0	0	0	37	0	0	0	0	0	0	0	0	0	0
0	0	0	0	0	0	0	0	0	0	0	91	0	0	0	47	0	8	7	0	0	0	0	0	0	0	0	0	0	4	36	25	22	13	0	0	0	0	0	23	65	0	0	0	0	0	0	0	0	0
0	0	38	36	0	0	35	0	38	0	0	0	0	0	0	0	0	0	0	0	0	0	0	0	0	80	0	0	0	0	0	0	0	0	8	0	11	0	19	0	0	0	0	0	0	0	0	0	0	0
0	19	34	51	0	0	42	20	52	53	0	17	0	0	0	0	0	0	0	137	0	0	0	0	0	59	0	0	75	0	0	100	0	0	0	10	6	0	19	0	0	14	16	0	0	0	0	0	0	0
0	19	42	52	0	0	50	0	58	61	0	0	0	0	0	0	0	0	20	0	0	0	0	0	0	59	0	0	71	0	0	0	0	0	11	6	0	0	10	0	2	0	10	0	0	0	0	0	0	0
0	0	0	0	0	0	0	0	0	0	0	0	0	0	0	0	0	0	0	0	0	0	0	0	0	0	0	0	0	0	0	0	0	0	0	0	0	0	0	0	0	0	0	0	0	0	0	0	0	0
0	46	0	63	0	0	0	0	67	65	0	22	0	0	0	0	0	66	0	0	0	0	0	0	0	56	0	0	69	70	0	94	0	0	19	19	10	0	6	30	0	34	0	0	0	191	0	0	0	0
0	0	0	0	0	0	0	0	0	0	0	31	125	0	0	0	11	35	5	0	37	43	0	0	0	0	0	0	0	17	48	61	37	23	0	0	0	0	30	7	9	0	5	0	0	0	0	0	0	0
0	114	0	0	0	0	0	0	0	0	0	4	0	0	0	0	14	47	0	0	18	0	0	0	0	0	0	0	0	0	0	106	0	65	0	0	2	0	0	9	3	0	11	0	0	0	0	0	0	0
0	2	26	0	0	0	0	0	0	0	0	11	0	0	0	0	0	0	0	0	0	0	0	0	0	0	0	0	0	0	0	0	0	0	0	14	0	0	34	0	0	2	14	0	0	0	0	0	0	0
0	3	48	0	0	0	0	0	72	71	0	28	0	0	0	0	0	0	15	0	52	50	0	0	0	70	0	0	83	0	78	94	0	0	0	16	10	0	0	5	11	14	5	0	0	0	0	0	0	0
0	0	77	0	0	0	83	0	0	0	0	0	44	0	0	0	0	0	0	0	0	0	0	0	0	0	0	0	0	0	0	0	0	0	0	0	0	0	0	0	0	0	0	3	20	8	0	0	0	2
0	0	53	0	0	0	0	0	0	0	0	0	16	0	0	0	0	0	0	0	0	0	0	0	0	0	0	0	0	0	0	0	0	0	0	0	0	0	0	0	0	0	0	20	8	12	0	0	0	0
0	0	56	0	0	0	0	0	0	0	0	0	29	0	0	0	0	0	0	0	0	0	0	0	0	0	0	0	0	0	0	0	0	0	0	0	0	0	191	0	0	0	0	8	12	16	21	21	0	26
0	0	0	0	0	0	0	0	0	0	0	0	0	0	0	0	0	0	0	0	0	0	0	0	0	0	0	0	0	0	0	0	0	0	0	0	0	0	0	0	0	0	0	0	0	21	7	10	0	27
0	0	0	0	0	0	0	0	0	0	0	0	0	0	0	0	0	0	0	0	0	0	0	0	0	0	0	0	0	0	0	0	0	0	0	0	0	0	0	0	0	0	0	0	0	21	10	4	5	14
0	0	0	0	0	0	0	0	0	0	0	0	0	0	0	0	0	0	0	0	0	0	0	0	0	0	0	0	0	0	0	0	0	0	0	0	0	0	0	0	0	0	0	0	0	0	0	5	8	12
0	0	0	0	0	0	79	0	84	0	0	0	0	0	0	0	0	0	0	0	0	0	0	0	0	0	0	0	0	0	0	0	0	0	0	0	0	0	0	0	0	0	0	2	0	26	27	14	12	11
0	0	0	0	0	0	0	0	0	0	0	0	0	0	0	0	0	0	0	0	0	0	0	0	0	0	0	0	0	0	0	0	0	0	0	0	0	0	0	0	0	0	0	0	0	0	0	0	19	36
0	0	0	0	0	0	0	0	84	93	90	0	62	45	0	0	0	0	0	0	0	0	0	0	0	0	0	0	0	0	0	0	0	0	0	0	0	0	0	0	0	0	0	6	31	0	38	47	55	32
0	0	0	0	0	0	0	0	98	103	0	0	0	0	0	0	0	0	0	0	0	0	0	0	0	0	0	0	0	0	0	0	0	0	0	0	0	0	0	0	0	0	0	0	0	0	0	0	17	84
0	0	0	0	0	0	0	0	98	103	89	0	0	0	39	0	0	0	0	0	0	0	0	0	0	112	0	0	0	107	0	0	0	0	0	0	0	0	0	0	0	0	0	0	0	0	0	0	0	0
0	0	0	0	0	0	0	0	0	0	0	0	0	0	0	0	0	0	0	0	0	0	0	0	0	0	0	0	0	0	0	0	0	0	0	0	0	0	0	0	0	0	0	0	32	31	40	36	5	50
0	0	27	0	0	0	41	0	46	0	0	0	5	0	0	0	0	0	0	0	0	0	0	0	0	0	0	0	0	0	0	0	0	0	0	0	0	0	0	0	0	0	0	33	13	20	0	0	0	34
0	0	0	0	0	0	0	0	47	0	0	0	8	9	0	0	0	0	0	0	0	0	0	0	0	0	0	0	0	0	0	0	0	0	0	55	0	0	73	0	0	0	0	0	68	0	0	0	0	0
0	0	0	0	0	0	0	0	0	0	0	0	0	10	12	0	0	0	0	0	0	0	0	0	0	0	0	0	0	60	0	0	0	0	0	0	0	0	0	0	0	0	0	0	0	0	0	0	0	0
0	0	0	0	0	0	0	0	0	0	0	0	0	0	12	12	0	54	0	0	0	0	0	0	0	0	0	0	88	0	0	91	0	67	0	0	0	0	0	24	0	0	0	0	0	0	0	0	0	0
0	0	0	0	0	0	0	0	0	0	0	0	0	0	0	0	0	0	0	0	0	0	0	0	0	0	0	0	0	0	0	0	0	0	0	0	0	0	0	0	0	0	0	0	0	0	0	0	0	0
0	0	0	0	0	0	0	0	0	0	0	0	0	0	0	0	0	0	0	0	220	0	0	0	0	0	0	0	0	0	0	0	0	0	0	0	0	0	0	177	222	0	0	0	0	107	0	0	0	0
0	0	0	0	0	0	0	0	0	0	0	0	0	0	0	0	0	0	0	0	0	0	0	0	0	0	0	0	0	0	0	0	0	0	0	0	0	0	0	55	0	0	0	0	0	0	0	0	0	0
0	0	0	0	0	0	0	0	0	0	0	227	0	0	0	0	0	0	0	0	238	234	0	0	0	0	0	0	0	0	0	0	0	0	0	0	0	0	188	193	213	0	0	0	0	38	0	0	0	165
0	0	0	0	0	0	0	0	0	0	0	0	0	0	0	0	0	0	0	0	0	0	0	0	0	0	0	0	0	0	0	0	0	0	0	0	0	0	0	0	0	0	0	0	0	0	0	0	0	0
0	0	0	0	0	0	0	0	0	0	0	0	0	0	0	0	0	0	0	0	0	0	0	0	0	0	0	0	0	0	0	0	0	0	0	0	0	0	0	0	0	0	0	0	0	77	0	0	0	0
0	0	0	0	0	0	0	0	0	0	0	0	0	0	0	0	0	0	0	0	0	0	0	0	0	0	0	0	0	0	0	0	0	0	0	0	0	0	0	0	0	0	0	0	0	0	0	0	0	0
0	0	0	0	0	0	0	0	0	0	0	0	0	0	0	0	0	0	0	0	0	0	0	0	0	0	0	0	0	0	0	0	0	0	0	0	0	0	0	0	0	0	0	0	0	0	0	0	0	0
0	0	0	0	0	0	0	0	0	0	0	0	0	0	0	0	0	0	0	0	0	0	0	0	0	0	0	0	0	0	0	0	0	0	0	0	0	0	0	0	0	0	0	0	0	0	0	0	0	0
0	0	0	0	0	0	0	0	0	112	0	0	0	0	0	0	0	0	0	0	0	0	0	0	0	121	0	0	0	0	0	0	0	0	0	0	0	0	0	0	0	0	0	0	0	0	0	0	0	0
0	0	0	0	0	0	0	0	0	0	0	0	0	0	0	0	0	0	0	0	0	0	0	0	0	0	0	0	0	0	0	0	0	0	0	0	0	0	0	0	0	0	0	0	0	0	0	0	90	0
0	0	0	0	0	0	0	0	0	0	0	0	0	0	0	0	0	0	0	0	0	0	0	0	0	0	0	0	0	0	0	0	0	0	0	0	0	0	0	0	0	0	0	0	0	0	0	0	0	141
0	0	0	0	0	0	0	0	0	0	0	0	0	0	0	87	0	0	0	0	0	0	0	0	0	0	0	0	107	108	0	147	0	0	0	0	0	0	117	98	0	0	0	0	0	0	0	0	0	132
0	0	0	0	0	0	0	0	0	0	0	0	0	0	0	0	0	0	0	0	0	0	0	0	0	115	0	0	110	110	0	0	0	0	0	0	0	0	0	0	0	0	0	0	0	0	0	0	0	0
0	0	0	0	0	0	0	0	0	0	0	0	0	0	0	0	0	0	0	0	0	0	0	0	0	0	0	0	0	0	0	0	0	0	0	0	0	0	0	0	0	0	0	0	0	0	0	0	0	0
0	0	0	0	0	0	0	0	0	0	0	0	0	0	0	0	0	0	0	0	0	0	0	0	0	0	0	0	0	0	0	158	162	0	0	0	0	0	0	0	0	0	0	0	0	128	167	0	0	0
0	0	0	0	0	0	0	0	0	0	0	0	0	0	0	0	0	0	0	0	0	0	0	0	0	0	0	0	0	0	0	0	0	0	0	0	0	0	0	91	0	0	0	0	0	0	0	0	0	0
0	0	0	0	0	0	0	0	0	0	0	0	0	0	0	36	0	78	0	0	0	0	0	0	0	0	0	0	0	63	0	0	0	55	0	0	0	0	0	49	0	0	0	0	0	145	0	0	0	144
0	0	0	0	0	0	0	0	84	0	0	0	0	0	0	0	0	0	0	0	0	0	0	0	0	0	0	0	0	0	0	0	0	0	0	86	0	0	102	0	0	0	0	36	0	23	0	0	0	37
0	0	0	0	0	0	0	0	0	0	0	237	0	0	0	0	0	0	0	0	0	0	0	0	0	0	0	0	0	0	0	0	0	0	0	0	0	0	0	0	0	0	0	41	0	32	56	68	38	40
0	0	0	0	0	0	0	0	97	0	0	0	0	0	0	0	0	0	0	0	0	0	0	0	0	0	0	0	0	0	0	0	0	0	0	0	0	0	0	0	0	0	0	0	0	0	58	0	0	53
0	0	0	0	0	0	0	0	0	0	0	0	0	0	0	0	0	0	0	0	0	0	0	0	0	0	0	0	0	0	0	0	0	0	0	0	0	0	0	0	0	0	0	0	0	0	0	0	0	0
0	0	0	0	0	0	0	0	97	0	0	0	0	62	0	81	0	0	0	0	0	0	0	0	0	102	0	0	114	122	0	0	0	0	100	98	0	0	115	0	0	0	24	0	0	33	0	0	0	61
0	0	0	0	0	0	0	0	0	0	0	0	0	0	0	32	0	0	0	0	0	0	0	0	0	0	0	0	0	90	0	0	0	42	0	0	0	0	142	170	0	0	0	0	0	0	0	0	0	0
0	0	0	0	0	0	0	0	0	0	0	0	0	0	0	0	0	0	0	0	0	0	0	0	0	0	0	0	0	0	0	0	0	0	0	0	0	0	0	0	0	0	0	0	0	8	0	0	0	0
0	0	0	0	0	0	0	0	0	0	0	0	0	0	0	0	0	0	0	0	0	0	0	0	0	0	0	0	0	0	0	0	0	0	0	0	0	0	0	0	0	0	0	39	0	31	0	0	0	46
0	0	0	0	0	0	0	0	0	0	0	0	0	0	0	0	0	0	0	0	0	0	0	0	0	0	0	0	0	0	0	0	0	0	0	0	0	0	0	0	0	0	86	0	0	4	0	0	0	61
[truncated: 36 more columns]
