# Supplementary material for: Analyzing the effects of free water modeling by deep learning on diffusion MRI structural connectivity estimates in glioma patients
Source: PLoS One. 2020 Sep 25;15(9):e0239475. doi: 10.1371/journal.pone.0239475 (PMC7518620; doi:10.1371/journal.pone.0239475)
Supplement: S1 File — All utilized connectivity and length matrices as comma-separated csv files, and the free-water maps as nifti files. (ZIP) [file pone.0239475.s003.zip › S3/CMs/patients/det_boundary/vp10/cm_original.csv]

1	1	25	0	0	0	0	0	10	0	0	0	16	0	0	0	0	0	0	0	0	0	0	0	0	0	0	0	0	0	0	0	0	0	0	0	0	0	0	0	0	0	0	0	0	0	0	0	0	0
1	65	26	0	0	0	1	0	23	0	0	5	74	0	0	0	0	0	0	0	0	0	0	0	0	0	0	0	0	0	0	0	0	0	0	19	5	0	3	0	4	3	1	0	0	0	0	0	0	0
25	26	276	66	37	0	30	0	8	0	0	61	81	0	0	0	0	2	0	0	0	0	0	0	0	0	0	2	1	0	0	51	0	0	2	104	22	0	0	0	0	69	1	24	11	12	0	0	0	0
0	0	66	36	0	0	19	0	25	0	0	3	0	0	0	0	0	0	0	0	0	0	0	0	0	0	0	0	0	0	0	2	0	0	15	7	1	0	3	0	0	0	0	0	0	0	0	0	0	0
0	0	37	0	95	3	77	2	108	0	0	14	0	0	0	0	0	0	0	0	0	0	0	0	0	0	0	0	0	0	0	1	0	0	0	0	0	0	0	0	0	0	0	0	0	0	0	0	0	0
0	0	0	0	3	42	10	42	101	45	0	57	0	0	0	0	0	0	0	0	0	0	10	0	0	35	15	0	0	0	0	0	0	0	0	0	0	0	0	0	0	0	0	0	0	0	0	0	0	0
0	1	30	19	77	10	595	23	137	0	0	9	50	0	0	0	0	0	0	0	0	0	0	0	0	0	0	1	1	0	0	12	0	0	20	39	26	0	0	0	0	0	0	10	0	0	0	0	0	3
0	0	0	0	2	42	23	61	21	2	0	16	0	0	0	0	0	0	0	4	0	3	0	0	0	0	0	15	0	0	0	0	0	0	0	70	0	0	0	0	0	0	0	0	0	0	0	0	0	0
10	23	8	25	108	101	137	21	303	4	7	22	61	50	61	1	0	0	0	1	0	0	0	0	0	0	0	2	3	22	0	15	0	0	18	364	44	0	233	0	0	0	9	0	0	0	0	0	0	5
0	0	0	0	0	45	0	2	4	182	12	21	0	0	0	0	0	0	0	83	0	45	5	0	53	46	31	32	67	1	0	0	0	0	0	70	20	0	15	0	0	0	16	0	0	0	0	0	0	0
0	0	0	0	0	0	0	0	7	12	6	0	0	0	2	0	0	0	0	0	0	0	0	0	0	0	0	0	0	5	0	0	0	0	0	0	0	0	0	0	0	0	0	0	0	0	0	0	0	0
0	5	61	3	14	57	9	16	22	21	0	205	0	0	0	0	0	90	0	3	77	12	106	2	0	19	46	8	8	0	0	118	0	16	0	68	0	0	1	1	5	1	40	0	0	0	0	0	0	0
16	74	81	0	0	0	50	0	61	0	0	0	3	8	2	15	0	0	0	0	0	0	0	0	0	0	0	0	0	1	0	0	0	0	0	0	0	0	0	21	0	0	0	12	21	35	0	0	0	0
0	0	0	0	0	0	0	0	50	0	0	0	8	32	42	32	0	0	0	0	0	0	0	0	0	0	0	0	0	128	0	0	0	0	0	0	0	0	0	0	0	0	0	0	0	0	0	0	0	0
0	0	0	0	0	0	0	0	61	0	2	0	2	42	80	39	0	0	0	0	0	0	0	0	0	0	0	0	0	125	0	0	0	0	0	0	0	0	0	0	0	0	0	0	0	0	0	0	0	0
0	0	0	0	0	0	0	0	1	0	0	0	15	32	39	24	0	0	9	0	0	0	0	0	0	0	0	0	32	31	1	2	40	5	0	0	0	0	0	0	0	0	0	0	0	0	0	0	0	0
0	0	0	0	0	0	0	0	0	0	0	0	0	0	0	0	12	41	13	0	0	0	0	0	0	0	0	0	0	0	0	0	0	0	0	0	0	0	0	1	11	0	0	0	0	0	0	0	0	0
0	0	2	0	0	0	0	0	0	0	0	90	0	0	0	0	41	312	6	216	2	16	0	0	0	0	0	2	0	0	0	128	0	45	0	0	0	0	1	45	23	0	0	0	0	0	0	0	0	0
0	0	0	0	0	0	0	0	0	0	0	0	0	0	0	9	13	6	49	0	0	0	0	0	0	0	0	0	5	1	0	0	0	23	0	0	2	0	0	9	0	0	2	0	0	0	0	0	0	0
0	0	0	0	0	0	0	4	1	83	0	3	0	0	0	0	0	216	0	210	7	88	16	0	0	0	0	127	32	0	0	131	0	0	0	9	0	0	0	0	0	0	0	0	0	0	0	0	0	0
0	0	0	0	0	0	0	0	0	0	0	77	0	0	0	0	0	2	0	7	14	0	0	0	0	0	0	0	0	0	0	4	0	0	0	0	0	0	0	10	25	0	1	0	0	0	0	0	0	0
0	0	0	0	0	0	0	3	0	45	0	12	0	0	0	0	0	16	0	88	0	119	21	0	14	0	0	66	15	0	0	18	0	0	0	0	0	0	0	2	0	0	1	0	0	0	0	0	0	0
0	0	0	0	0	10	0	0	0	5	0	106	0	0	0	0	0	0	0	16	0	21	220	74	4	33	175	26	56	0	0	25	0	0	0	0	0	0	0	0	0	0	0	0	0	0	0	0	0	0
0	0	0	0	0	0	0	0	0	0	0	2	0	0	0	0	0	0	0	0	0	0	74	36	0	0	7	0	0	0	0	0	0	0	0	0	0	0	0	0	0	0	0	0	0	0	0	0	0	0
0	0	0	0	0	0	0	0	0	53	0	0	0	0	0	0	0	0	0	0	0	14	4	0	36	13	136	34	0	0	0	0	0	0	0	0	0	0	0	0	0	0	0	0	0	0	0	0	0	0
0	0	0	0	0	35	0	0	0	46	0	19	0	0	0	0	0	0	0	0	0	0	33	0	13	151	212	0	121	0	0	0	0	0	10	130	3	0	10	0	0	0	5	0	0	0	0	0	0	0
0	0	0	0	0	15	0	0	0	31	0	46	0	0	0	0	0	0	0	0	0	0	175	7	136	212	151	27	11	0	0	0	0	0	0	0	0	0	0	0	0	0	0	0	0	0	0	0	0	0
0	0	2	0	0	0	1	15	2	32	0	8	0	0	0	0	0	2	0	127	0	66	26	0	34	0	27	239	199	0	0	51	0	0	0	0	0	0	0	0	0	0	0	0	0	0	0	0	0	0
0	0	1	0	0	0	1	0	3	67	0	8	0	0	0	32	0	0	5	32	0	15	56	0	0	121	11	199	315	4	11	1	0	0	0	101	3	0	19	0	0	0	107	0	0	0	0	0	0	0
0	0	0	0	0	0	0	0	22	1	5	0	1	128	125	31	0	0	1	0	0	0	0	0	0	0	0	0	4	76	4	0	0	11	0	0	0	0	8	4	0	0	0	0	0	0	0	0	0	0
0	0	0	0	0	0	0	0	0	0	0	0	0	0	0	1	0	0	0	0	0	0	0	0	0	0	0	0	11	4	10	0	31	17	0	0	0	0	0	1	0	0	1	0	0	0	0	0	0	0
0	0	51	2	1	0	12	0	15	0	0	118	0	0	0	2	0	128	0	131	4	18	25	0	0	0	0	51	1	0	0	365	9	26	0	55	0	0	2	1	17	0	57	0	0	0	0	0	0	0
0	0	0	0	0	0	0	0	0	0	0	0	0	0	0	40	0	0	0	0	0	0	0	0	0	0	0	0	0	0	31	9	14	55	0	0	0	0	0	4	0	0	0	0	0	0	0	0	0	0
0	0	0	0	0	0	0	0	0	0	0	16	0	0	0	5	0	45	23	0	0	0	0	0	0	0	0	0	0	11	17	26	55	235	0	0	0	0	0	73	8	0	0	0	0	0	0	0	0	0
0	0	2	15	0	0	20	0	18	0	0	0	0	0	0	0	0	0	0	0	0	0	0	0	0	10	0	0	0	0	0	0	0	0	63	0	11	0	245	0	0	0	0	0	0	0	0	0	0	0
0	19	104	7	0	0	39	70	364	70	0	68	0	0	0	0	0	0	0	9	0	0	0	0	0	130	0	0	101	0	0	55	0	0	0	30	13	0	7	0	0	7	23	0	0	0	0	0	0	0
0	5	22	1	0	0	26	0	44	20	0	0	0	0	0	0	0	0	2	0	0	0	0	0	0	3	0	0	3	0	0	0	0	0	11	13	0	0	11	0	1	0	63	0	0	0	0	0	0	0
0	0	0	0	0	0	0	0	0	0	0	0	0	0	0	0	0	0	0	0	0	0	0	0	0	0	0	0	0	0	0	0	0	0	0	0	0	0	0	0	0	0	0	0	0	0	0	0	0	0
0	3	0	3	0	0	0	0	233	15	0	1	0	0	0	0	0	1	0	0	0	0	0	0	0	10	0	0	19	8	0	2	0	0	245	7	11	0	21	25	0	3	0	0	0	1	0	0	0	0
0	0	0	0	0	0	0	0	0	0	0	1	21	0	0	0	1	45	9	0	10	2	0	0	0	0	0	0	0	4	1	1	4	73	0	0	0	0	25	9	13	0	5	0	0	0	0	0	0	0
0	4	0	0	0	0	0	0	0	0	0	5	0	0	0	0	11	23	0	0	25	0	0	0	0	0	0	0	0	0	0	17	0	8	0	0	1	0	0	13	1	0	28	0	0	0	0	0	0	0
0	3	69	0	0	0	0	0	0	0	0	1	0	0	0	0	0	0	0	0	0	0	0	0	0	0	0	0	0	0	0	0	0	0	0	7	0	0	3	0	0	2	1	0	0	0	0	0	0	0
0	1	1	0	0	0	0	0	9	16	0	40	0	0	0	0	0	0	2	0	1	1	0	0	0	5	0	0	107	0	1	57	0	0	0	23	63	0	0	5	28	1	18	0	0	0	0	0	0	0
0	0	24	0	0	0	10	0	0	0	0	0	12	0	0	0	0	0	0	0	0	0	0	0	0	0	0	0	0	0	0	0	0	0	0	0	0	0	0	0	0	0	0	13	6	16	0	0	0	1
0	0	11	0	0	0	0	0	0	0	0	0	21	0	0	0	0	0	0	0	0	0	0	0	0	0	0	0	0	0	0	0	0	0	0	0	0	0	0	0	0	0	0	6	150	40	0	0	0	0
0	0	12	0	0	0	0	0	0	0	0	0	35	0	0	0	0	0	0	0	0	0	0	0	0	0	0	0	0	0	0	0	0	0	0	0	0	0	1	0	0	0	0	16	40	283	87	35	0	23
0	0	0	0	0	0	0	0	0	0	0	0	0	0	0	0	0	0	0	0	0	0	0	0	0	0	0	0	0	0	0	0	0	0	0	0	0	0	0	0	0	0	0	0	0	87	41	7	0	22
0	0	0	0	0	0	0	0	0	0	0	0	0	0	0	0	0	0	0	0	0	0	0	0	0	0	0	0	0	0	0	0	0	0	0	0	0	0	0	0	0	0	0	0	0	35	7	18	1	3
0	0	0	0	0	0	0	0	0	0	0	0	0	0	0	0	0	0	0	0	0	0	0	0	0	0	0	0	0	0	0	0	0	0	0	0	0	0	0	0	0	0	0	0	0	0	0	1	39	4
0	0	0	0	0	0	3	0	5	0	0	0	0	0	0	0	0	0	0	0	0	0	0	0	0	0	0	0	0	0	0	0	0	0	0	0	0	0	0	0	0	0	0	1	0	23	22	3	4	459
0	0	0	0	0	0	0	0	0	0	0	0	0	0	0	0	0	0	0	0	0	0	0	0	0	0	0	0	0	0	0	0	0	0	0	0	0	0	0	0	0	0	0	0	0	0	0	0	32	64
0	0	0	0	0	0	0	0	84	1	10	0	1	4	0	0	0	0	0	0	0	0	0	0	0	0	0	0	0	0	0	0	0	0	0	0	0	0	0	0	0	0	0	24	101	0	1	130	108	149
0	0	0	0	0	0	0	0	4	11	0	0	0	0	0	0	0	0	0	0	0	0	0	0	0	0	0	0	0	0	0	0	0	0	0	0	0	0	0	0	0	0	0	0	0	0	0	0	24	52
0	0	0	0	0	0	0	0	1	28	6	0	0	0	1	0	0	0	0	0	0	0	0	0	0	40	0	0	0	2	0	0	0	0	0	0	0	0	0	0	0	0	0	0	0	0	0	0	0	0
0	0	0	0	0	0	0	0	0	0	0	0	0	0	0	0	0	0	0	0	0	0	0	0	0	0	0	0	0	0	0	0	0	0	0	0	0	0	0	0	0	0	0	0	14	177	23	82	6	12
0	0	2	0	0	0	13	0	32	0	0	0	42	0	0	0	0	0	0	0	0	0	0	0	0	0	0	0	0	0	0	0	0	0	0	0	0	0	0	0	0	0	0	38	44	3	0	0	0	9
0	0	0	0	0	0	0	0	61	0	0	0	3	65	0	0	0	0	0	0	0	0	0	0	0	0	0	0	0	0	0	0	0	0	0	1	0	0	6	0	0	0	0	0	2	0	0	0	0	0
0	0	0	0	0	0	0	0	0	0	0	0	0	10	17	0	0	0	0	0	0	0	0	0	0	0	0	0	0	2	0	0	0	0	0	0	0	0	0	0	0	0	0	0	0	0	0	0	0	0
0	0	0	0	0	0	0	0	0	0	0	0	0	0	2	34	0	1	0	0	0	0	0	0	0	0	0	0	6	0	0	51	0	36	0	0	0	0	0	9	0	0	0	0	0	0	0	0	0	0
0	0	0	0	0	0	0	0	0	0	0	0	0	0	0	0	0	0	0	0	0	0	0	0	0	0	0	0	0	0	0	0	0	0	0	0	0	0	0	0	0	0	0	0	0	0	0	0	0	0
0	0	0	0	0	0	0	0	0	0	0	0	0	0	0	0	0	0	0	0	1	0	0	0	0	0	0	0	0	0	0	0	0	0	0	0	0	0	0	2	2	0	0	0	0	3	0	0	0	0
0	0	0	0	0	0	0	0	0	0	0	0	0	0	0	0	0	0	0	0	0	0	0	0	0	0	0	0	0	0	0	0	0	0	0	0	0	0	0	1	0	0	0	0	0	0	0	0	0	0
0	0	0	0	0	0	0	0	0	0	0	7	0	0	0	0	0	0	0	0	2	4	0	0	0	0	0	0	0	0	0	0	0	0	0	0	0	0	3	12	4	0	0	0	0	7	0	0	0	1
0	0	0	0	0	0	0	0	0	0	0	0	0	0	0	0	0	0	0	0	0	0	0	0	0	0	0	0	0	0	0	0	0	0	0	0	0	0	0	0	0	0	0	0	0	0	0	0	0	0
0	0	0	0	0	0	0	0	0	0	0	0	0	0	0	0	0	0	0	0	0	0	0	0	0	0	0	0	0	0	0	0	0	0	0	0	0	0	0	0	0	0	0	0	0	1	0	0	0	0
0	0	0	0	0	0	0	0	0	0	0	0	0	0	0	0	0	0	0	0	0	0	0	0	0	0	0	0	0	0	0	0	0	0	0	0	0	0	0	0	0	0	0	0	0	0	0	0	0	0
0	0	0	0	0	0	0	0	0	0	0	0	0	0	0	0	0	0	0	0	0	0	0	0	0	0	0	0	0	0	0	0	0	0	0	0	0	0	0	0	0	0	0	0	0	0	0	0	0	0
0	0	0	0	0	0	0	0	0	0	0	0	0	0	0	0	0	0	0	0	0	0	0	0	0	0	0	0	0	0	0	0	0	0	0	0	0	0	0	0	0	0	0	0	0	0	0	0	0	0
0	0	0	0	0	0	0	0	0	2	0	0	0	0	0	0	0	0	0	0	0	0	0	0	0	49	0	0	0	0	0	0	0	0	0	0	0	0	0	0	0	0	0	0	0	0	0	0	0	0
0	0	0	0	0	0	0	0	0	0	0	0	0	0	0	0	0	0	0	0	0	0	0	0	0	0	0	0	0	0	0	0	0	0	0	0	0	0	0	0	0	0	0	0	0	0	0	0	2	0
0	0	0	0	0	0	0	0	0	0	0	0	0	0	0	0	0	0	0	0	0	0	0	0	0	0	0	0	0	0	0	0	0	0	0	0	0	0	0	0	0	0	0	0	0	0	0	0	0	5
0	0	0	0	0	0	0	0	0	0	0	0	0	0	0	3	0	0	0	0	0	0	0	0	0	0	0	0	62	17	0	12	0	0	0	0	0	0	6	2	0	0	0	0	0	0	0	0	0	1
0	0	0	0	0	0	0	0	0	0	0	0	0	0	0	0	0	0	0	0	0	0	0	0	0	16	0	0	22	1	0	0	0	0	0	0	0	0	0	0	0	0	0	0	0	0	0	0	0	0
0	0	0	0	0	0	0	0	0	0	0	0	0	0	0	0	0	0	0	0	0	0	0	0	0	0	0	0	0	0	0	0	0	0	0	0	0	0	0	0	0	0	0	0	0	0	0	0	0	0
0	0	0	0	0	0	0	0	0	0	0	0	0	0	0	0	0	0	0	0	0	0	0	0	0	0	0	0	0	0	0	30	2	0	0	0	0	0	0	0	0	0	0	0	0	1	30	0	0	0
0	0	0	0	0	0	0	0	0	0	0	0	0	0	0	0	0	0	0	0	0	0	0	0	0	0	0	0	0	0	0	0	0	0	0	0	0	0	0	1	0	0	0	0	0	0	0	0	0	0
0	0	0	0	0	0	0	0	0	0	0	0	0	0	0	7	0	1	0	0	0	0	0	0	0	0	0	0	0	1	0	0	0	3	0	0	0	0	0	17	0	0	0	0	0	6	0	0	0	3
0	0	0	0	0	0	0	0	8	0	0	0	0	0	0	0	0	0	0	0	0	0	0	0	0	0	0	0	0	0	0	0	0	0	0	1	0	0	9	0	0	0	0	4	0	7	0	0	0	20
0	0	0	0	0	0	0	0	0	0	0	2	0	0	0	0	0	0	0	0	0	0	0	0	0	0	0	0	0	0	0	0	0	0	0	0	0	0	0	0	0	0	0	1	0	34	6	4	2	51
0	0	0	0	0	0	0	0	8	0	0	0	0	0	0	0	0	0	0	0	0	0	0	0	0	0	0	0	0	0	0	0	0	0	0	0	0	0	0	0	0	0	0	0	0	0	1	0	0	14
0	0	0	0	0	0	0	0	0	0	0	0	0	0	0	0	0	0	0	0	0	0	0	0	0	0	0	0	0	0	0	0	0	0	0	0	0	0	0	0	0	0	0	0	0	0	0	0	0	0
0	0	0	0	0	0	0	0	98	0	0	0	0	3	0	1	0	0	0	0	0	0	0	0	0	18	0	0	28	6	0	0	0	0	8	8	0	0	32	0	0	0	3	0	0	9	0	0	0	9
0	0	0	0	0	0	0	0	0	0	0	0	0	0	0	1	0	0	0	0	0	0	0	0	0	0	0	0	0	2	0	0	0	2	0	0	0	0	6	1	0	0	0	0	0	0	0	0	0	0
0	0	0	0	0	0	0	0	0	0	0	0	0	0	0	0	0	0	0	0	0	0	0	0	0	0	0	0	0	0	0	0	0	0	0	0	0	0	0	0	0	0	0	0	0	20	0	0	0	0
0	0	0	0	0	0	0	0	0	0	0	0	0	0	0	0	0	0	0	0	0	0	0	0	0	0	0	0	0	0	0	0	0	0	0	0	0	0	0	0	0	0	0	3	0	4	0	0	0	1
0	0	0	0	0	0	0	0	0	0	0	0	0	0	0	0	0	0	0	0	0	0	0	0	0	0	0	0	0	0	0	0	0	0	0	0	0	0	0	0	0	0	3	0	0	6	0	0	0	9
[truncated: 36 more columns]
