# Supplementary material for: Analyzing the effects of free water modeling by deep learning on diffusion MRI structural connectivity estimates in glioma patients
Source: PLoS One. 2020 Sep 25;15(9):e0239475. doi: 10.1371/journal.pone.0239475 (PMC7518620; doi:10.1371/journal.pone.0239475)
Supplement: S1 File — All utilized connectivity and length matrices as comma-separated csv files, and the free-water maps as nifti files. (ZIP) [file pone.0239475.s003.zip › S3/CMs/patients/det_boundary/vp10/fiberlengthmatrix_fwm.csv]

4	22	14	0	0	0	0	0	7	0	0	0	38	0	0	0	0	0	0	0	0	0	0	0	0	0	0	0	0	0	0	0	0	0	0	0	0	0	0	0	0	0	0	0	0	0	0	0	0	0
22	8	16	0	0	0	17	0	29	0	0	4	9	0	0	0	0	0	0	0	0	0	0	0	0	0	0	0	0	0	0	139	0	0	0	19	19	0	28	0	143	2	23	0	7	5	0	0	0	0
14	16	11	29	23	0	19	0	21	0	0	34	17	0	0	0	0	135	0	0	2	0	0	0	0	0	0	143	130	0	0	150	0	0	32	34	43	0	53	0	0	28	48	77	53	57	0	0	0	90
0	0	29	4	0	0	25	0	31	0	0	37	0	0	0	0	0	0	0	0	0	0	0	0	0	0	0	0	0	0	0	169	0	0	36	54	52	0	63	0	0	0	0	0	0	0	0	0	0	0
0	0	23	0	9	8	31	43	50	0	0	25	0	0	0	0	0	0	0	0	0	0	0	0	0	0	0	0	0	0	0	166	0	0	0	0	0	0	0	0	0	0	0	0	0	0	0	0	0	0
0	0	0	0	8	7	6	25	53	10	0	28	0	0	0	0	0	0	0	0	0	101	103	0	98	28	61	0	0	0	0	0	0	0	0	0	0	0	0	0	0	0	0	0	0	0	0	0	0	0
0	17	19	25	31	6	14	19	22	0	0	63	31	0	0	0	0	0	0	0	0	0	0	0	0	0	0	162	171	0	0	171	0	0	35	42	51	0	0	0	0	0	0	83	0	0	0	0	0	79
0	0	0	0	43	25	19	8	24	9	0	27	0	0	0	0	0	0	0	98	0	98	0	0	0	0	0	72	0	0	0	0	0	0	0	20	0	0	0	0	0	0	0	0	0	0	0	0	0	0
7	29	21	31	50	53	22	24	9	8	15	75	39	30	15	0	0	0	0	222	0	0	0	0	0	0	0	164	169	79	0	176	0	0	38	52	59	0	66	0	0	0	72	0	0	0	0	0	0	82
0	0	0	0	0	10	0	9	8	7	11	21	0	0	0	0	0	0	0	88	0	77	81	0	69	22	57	72	49	0	0	0	0	0	0	51	61	0	63	0	0	0	72	0	0	0	0	0	0	0
0	0	0	0	0	0	0	0	15	11	12	0	0	0	3	0	0	0	0	0	0	0	0	0	0	0	0	0	0	23	0	0	0	0	0	0	0	0	0	0	0	0	0	0	0	0	0	0	0	0
0	4	34	37	25	28	63	27	75	21	0	15	0	0	0	0	0	81	0	31	19	27	33	20	0	21	25	117	114	0	0	119	0	90	0	17	0	0	0	31	4	11	28	0	0	0	0	0	0	0
38	9	17	0	0	0	31	0	39	0	0	0	10	21	59	92	0	0	0	0	0	0	0	0	0	0	0	0	0	101	0	0	0	0	5	0	0	0	0	124	0	4	0	44	18	27	0	0	0	60
0	0	0	0	0	0	0	0	30	0	0	0	21	9	35	89	0	0	0	0	0	0	0	0	0	0	0	0	0	84	0	0	0	0	0	0	0	0	0	0	0	0	0	0	0	0	0	0	0	0
0	0	0	0	0	0	0	0	15	0	3	0	59	35	7	25	0	0	0	0	0	0	0	0	0	0	0	0	0	45	0	0	0	0	0	0	0	0	0	0	0	0	0	0	0	0	0	0	0	0
0	0	0	0	0	0	0	0	0	0	0	0	92	89	25	9	0	0	19	0	0	0	0	0	0	0	0	0	62	24	53	72	72	34	0	0	0	0	0	12	0	0	0	0	0	0	0	0	0	0
0	0	0	0	0	0	0	0	0	0	0	0	0	0	0	0	4	28	13	0	0	0	0	0	0	0	0	0	0	0	0	0	0	0	0	0	0	0	0	27	16	0	0	0	0	0	0	0	0	0
0	0	135	0	0	0	0	0	0	0	0	81	0	0	0	0	28	20	41	25	43	50	0	0	0	0	0	0	0	0	0	54	0	10	0	0	0	0	66	32	50	0	66	0	0	0	0	0	0	0
0	0	0	0	0	0	0	0	0	0	0	0	0	0	0	19	13	41	4	0	0	0	0	0	0	0	0	0	88	32	0	0	0	7	0	0	20	0	0	3	0	0	13	0	0	0	0	0	0	0
0	0	0	0	0	0	0	98	222	88	0	31	0	0	0	0	0	25	0	14	34	12	15	0	0	0	0	58	97	0	0	80	0	0	0	131	0	0	0	0	0	0	0	0	0	0	0	0	0	0
0	0	2	0	0	0	0	0	0	0	0	19	0	0	0	0	0	43	0	34	6	0	14	0	0	0	0	0	0	0	0	111	0	0	0	0	0	0	0	37	18	0	0	0	0	0	0	0	0	0
0	0	0	0	0	101	0	98	0	77	0	27	0	0	0	0	0	50	0	12	0	8	9	0	14	0	0	38	95	0	0	74	0	0	0	0	0	0	0	40	0	0	50	0	0	0	0	0	0	0
0	0	0	0	0	103	0	0	0	81	0	33	0	0	0	0	0	0	0	15	14	9	14	19	4	63	45	84	93	0	0	103	0	0	0	0	0	0	0	0	0	0	0	0	0	0	0	0	0	0
0	0	0	0	0	0	0	0	0	0	0	20	0	0	0	0	0	0	0	0	0	0	19	12	0	0	29	0	0	0	0	0	0	0	0	0	0	0	0	0	0	0	0	0	0	0	0	0	0	0
0	0	0	0	0	98	0	0	0	69	0	0	0	0	0	0	0	0	0	0	0	14	4	0	6	55	30	34	0	0	0	0	0	0	0	0	0	0	0	0	0	0	0	0	0	0	0	0	0	0
0	0	0	0	0	28	0	0	0	22	0	21	0	0	0	0	0	0	0	0	0	0	63	0	55	7	17	0	25	0	0	0	0	0	76	60	59	0	55	0	0	0	70	0	0	0	0	0	0	0
0	0	0	0	0	61	0	0	0	57	0	25	0	0	0	0	0	0	0	0	0	0	45	29	30	17	9	20	14	0	0	0	0	0	0	0	0	0	0	0	0	0	0	0	0	0	0	0	0	0
0	0	143	0	0	0	162	72	164	72	0	117	0	0	0	0	0	0	0	58	0	38	84	0	34	0	20	12	38	0	0	14	0	0	0	0	0	0	0	0	0	0	0	0	0	0	0	0	0	0
0	0	130	0	0	0	171	0	169	49	0	114	0	0	0	62	0	0	88	97	0	95	93	0	0	25	14	38	13	23	11	2	18	0	0	73	69	0	70	0	90	0	83	0	0	0	0	0	0	0
0	0	0	0	0	0	0	0	79	0	23	0	101	84	45	24	0	0	32	0	0	0	0	0	0	0	0	0	23	18	21	0	0	4	0	0	0	0	67	17	0	0	73	0	0	0	0	0	0	0
0	0	0	0	0	0	0	0	0	0	0	0	0	0	0	53	0	0	0	0	0	0	0	0	0	0	0	0	11	21	6	0	14	37	0	0	0	0	0	48	0	0	78	0	0	0	0	0	0	0
0	139	150	169	166	0	171	0	176	0	0	119	0	0	0	72	0	54	0	80	111	74	103	0	0	0	0	14	2	0	0	11	16	25	0	99	0	0	89	83	107	0	94	0	0	0	0	0	0	0
0	0	0	0	0	0	0	0	0	0	0	0	0	0	0	72	0	0	0	0	0	0	0	0	0	0	0	0	18	0	14	16	4	22	0	0	0	0	0	37	0	0	0	0	0	0	0	0	0	0
0	0	0	0	0	0	0	0	0	0	0	90	0	0	0	34	0	10	7	0	0	0	0	0	0	0	0	0	0	4	37	25	22	13	0	0	0	0	37	21	64	0	0	0	0	0	0	0	0	0
0	0	32	36	0	0	35	0	38	0	0	0	5	0	0	0	0	0	0	0	0	0	0	0	0	76	0	0	0	0	0	0	0	0	10	0	8	0	19	0	0	4	13	0	0	64	0	0	0	0
0	19	34	54	0	0	42	20	52	51	0	17	0	0	0	0	0	0	0	131	0	0	0	0	0	60	0	0	73	0	0	99	0	0	0	11	6	0	18	0	4	14	16	0	0	0	0	0	0	0
0	19	43	52	0	0	51	0	59	61	0	0	0	0	0	0	0	0	20	0	0	0	0	0	0	59	0	0	69	0	0	0	0	0	8	6	0	0	10	18	3	0	9	0	0	0	0	0	0	0
0	0	0	0	0	0	0	0	0	0	0	0	0	0	0	0	0	0	0	0	0	0	0	0	0	0	0	0	0	0	0	0	0	0	0	0	0	0	0	0	0	0	0	0	0	0	0	0	0	0
0	28	53	63	0	0	0	0	66	63	0	0	0	0	0	0	0	66	0	0	0	0	0	0	0	55	0	0	70	67	0	89	0	37	19	18	10	0	6	28	0	16	44	0	0	0	0	0	0	0
0	0	0	0	0	0	0	0	0	0	0	31	124	0	0	12	27	32	3	0	37	40	0	0	0	0	0	0	0	17	48	83	37	21	0	0	18	0	28	5	14	0	5	0	0	0	0	0	0	0
0	143	0	0	0	0	0	0	0	0	0	4	0	0	0	0	16	50	0	0	18	0	0	0	0	0	0	0	90	0	0	107	0	64	0	4	3	0	0	14	0	0	8	0	27	0	0	0	0	0
0	2	28	0	0	0	0	0	0	0	0	11	4	0	0	0	0	0	0	0	0	0	0	0	0	0	0	0	0	0	0	0	0	0	4	14	0	0	16	0	0	2	6	0	0	0	0	0	0	0
0	23	48	0	0	0	0	0	72	72	0	28	0	0	0	0	0	66	13	0	0	50	0	0	0	70	0	0	83	73	78	94	0	0	13	16	9	0	44	5	8	6	5	0	0	0	0	0	0	0
0	0	77	0	0	0	83	0	0	0	0	0	44	0	0	0	0	0	0	0	0	0	0	0	0	0	0	0	0	0	0	0	0	0	0	0	0	0	0	0	0	0	0	3	20	8	0	0	0	2
0	7	53	0	0	0	0	0	0	0	0	0	18	0	0	0	0	0	0	0	0	0	0	0	0	0	0	0	0	0	0	0	0	0	0	0	0	0	0	0	27	0	0	20	8	12	0	0	0	58
0	5	57	0	0	0	0	0	0	0	0	0	27	0	0	0	0	0	0	0	0	0	0	0	0	0	0	0	0	0	0	0	0	0	64	0	0	0	0	0	0	0	0	8	12	15	21	21	0	29
0	0	0	0	0	0	0	0	0	0	0	0	0	0	0	0	0	0	0	0	0	0	0	0	0	0	0	0	0	0	0	0	0	0	0	0	0	0	0	0	0	0	0	0	0	21	7	10	0	29
0	0	0	0	0	0	0	0	0	0	0	0	0	0	0	0	0	0	0	0	0	0	0	0	0	0	0	0	0	0	0	0	0	0	0	0	0	0	0	0	0	0	0	0	0	21	10	5	5	8
0	0	0	0	0	0	0	0	0	0	0	0	0	0	0	0	0	0	0	0	0	0	0	0	0	0	0	0	0	0	0	0	0	0	0	0	0	0	0	0	0	0	0	0	0	0	0	5	9	12
0	0	90	0	0	0	79	0	82	0	0	0	60	0	0	0	0	0	0	0	0	0	0	0	0	0	0	0	0	0	0	0	0	0	0	0	0	0	0	0	0	0	0	2	58	29	29	8	12	12
0	0	0	0	0	0	0	0	0	0	0	0	0	0	0	0	0	0	0	0	0	0	0	0	0	0	0	0	0	0	0	0	0	0	0	0	0	0	0	0	0	0	0	0	0	0	0	0	19	32
0	0	0	0	0	0	0	0	84	94	90	0	60	43	0	0	0	0	0	0	0	0	0	0	0	0	0	0	0	0	0	0	0	0	0	0	0	0	0	0	0	0	0	6	31	0	38	47	55	31
0	0	0	0	0	0	0	0	98	102	0	0	0	0	0	0	0	0	0	0	0	0	0	0	0	0	0	0	0	0	0	0	0	0	89	0	0	0	0	0	0	0	0	0	0	0	0	0	17	84
0	0	0	0	0	0	0	0	98	103	89	0	0	0	39	0	0	0	0	0	0	0	0	0	0	113	0	0	0	108	0	0	0	0	0	0	0	0	0	0	0	0	0	0	0	0	0	0	0	0
0	0	0	0	0	0	0	0	0	0	0	0	0	0	0	0	0	0	0	0	0	0	0	0	0	0	0	0	0	0	0	0	0	0	0	0	0	0	0	0	0	0	0	0	32	30	39	40	14	50
0	5	27	0	0	0	41	0	45	0	0	0	5	0	0	0	0	0	0	0	0	0	0	0	0	0	0	0	0	0	0	0	0	0	0	0	0	0	0	0	0	0	0	32	13	20	0	0	0	34
0	0	0	0	0	0	0	0	47	0	0	0	8	9	0	0	0	0	0	0	0	0	0	0	0	0	0	0	0	0	0	0	0	0	0	55	0	0	73	0	0	0	0	0	68	0	0	0	0	0
0	0	0	0	0	0	0	0	0	0	0	0	0	10	10	0	0	0	0	0	0	0	0	0	0	0	0	0	0	60	0	0	0	0	0	0	0	0	0	0	0	0	0	0	0	0	0	0	0	0
0	0	0	0	0	0	0	0	0	0	0	0	0	0	12	12	0	53	0	0	0	0	0	0	0	0	0	0	88	0	0	92	90	62	0	0	0	0	0	24	0	0	0	0	0	0	0	0	0	0
0	0	0	0	0	0	0	0	0	0	0	0	0	0	0	0	0	0	0	0	0	0	0	0	0	0	0	0	0	0	0	0	0	0	0	0	0	0	0	0	0	0	0	0	0	0	0	0	0	0
0	0	0	0	0	0	0	0	0	0	0	0	0	0	0	0	0	0	0	0	0	0	0	0	0	0	0	0	0	0	0	0	0	0	0	0	0	0	0	177	0	0	0	0	0	108	0	0	0	0
0	0	0	0	0	0	0	0	0	0	0	0	0	0	0	0	0	0	0	0	0	0	0	0	0	0	0	0	0	0	0	0	0	68	0	0	0	0	0	55	0	0	0	0	0	0	0	0	0	0
0	0	0	0	0	0	0	0	0	0	0	230	0	0	0	0	0	0	0	0	241	0	0	0	0	0	0	0	0	0	0	0	0	0	0	0	0	0	161	192	211	0	0	0	0	38	0	0	0	165
0	0	0	0	0	0	0	0	0	0	0	0	0	0	0	0	0	0	0	0	0	0	0	0	0	0	0	0	0	0	0	0	0	0	0	0	0	0	0	0	0	0	0	0	0	0	0	0	0	0
0	0	0	0	0	0	0	0	0	0	0	0	0	0	0	0	0	0	0	0	0	0	0	0	0	0	0	0	0	0	0	0	0	0	0	0	0	0	0	0	0	0	0	0	0	0	0	0	0	0
0	0	0	0	0	0	0	0	0	0	0	0	0	0	0	0	0	0	0	0	0	0	0	0	0	0	0	0	0	0	0	0	0	0	0	0	0	0	0	0	0	0	0	0	0	0	0	0	0	0
0	0	0	0	0	0	0	0	0	0	0	0	0	0	0	0	0	0	0	0	0	0	0	0	0	0	0	0	0	0	0	0	0	0	0	0	0	0	0	0	0	0	0	0	0	0	0	0	0	0
0	0	0	0	0	0	0	0	0	0	0	0	0	0	0	0	0	0	0	0	0	0	0	0	0	0	0	0	0	0	0	0	0	0	0	0	0	0	0	0	0	0	0	0	0	0	0	0	0	0
0	0	0	0	0	0	0	0	0	0	0	0	0	0	0	0	0	0	0	0	0	0	0	0	0	121	0	0	112	0	0	0	0	0	0	0	0	0	0	0	0	0	0	0	0	0	0	0	0	0
0	0	0	0	0	0	0	0	0	0	0	0	0	0	0	0	0	0	0	0	0	0	0	0	0	0	0	0	0	0	0	0	0	0	0	0	0	0	0	0	0	0	0	0	0	96	0	0	88	0
0	0	0	0	0	0	0	0	0	0	0	0	0	0	0	0	0	0	0	0	0	0	0	0	0	0	0	0	0	0	0	0	0	0	0	0	0	0	0	0	0	0	0	0	0	0	0	0	0	149
0	0	0	0	0	0	0	0	0	0	0	0	0	0	0	84	0	0	0	0	0	0	0	0	0	0	0	0	109	108	0	147	165	0	0	0	0	0	111	100	0	0	0	0	0	0	0	0	0	132
0	0	0	0	0	0	0	0	0	0	0	0	0	0	0	0	0	0	0	0	0	0	0	0	0	113	0	0	110	105	0	0	0	0	0	0	0	0	0	0	0	0	0	0	0	0	0	0	0	0
0	0	0	0	0	0	0	0	0	0	0	0	0	0	0	0	0	0	0	0	0	0	0	0	0	0	0	0	0	0	4	0	0	0	0	0	0	0	0	0	0	0	0	0	0	0	0	0	0	0
0	0	0	0	0	0	0	0	0	0	0	0	0	0	0	0	0	0	0	0	0	0	0	0	0	0	0	0	149	0	0	159	156	0	0	0	0	0	0	0	0	0	0	0	0	0	167	0	0	0
0	0	0	0	0	0	0	0	0	0	0	0	0	0	0	57	0	0	0	0	0	0	0	0	0	0	0	0	0	0	0	0	0	0	0	0	0	0	0	0	0	0	0	0	0	0	0	0	0	0
0	0	0	0	0	0	0	0	0	0	0	0	0	0	0	36	0	0	0	0	0	0	0	0	0	0	0	0	114	64	155	118	114	32	0	0	0	0	0	49	0	0	0	0	0	145	0	0	0	144
0	0	54	0	0	0	0	0	83	78	0	0	23	0	0	0	0	0	0	0	0	0	0	0	0	0	0	0	0	0	0	0	0	0	72	81	0	0	101	0	0	0	0	30	0	24	0	0	0	40
0	0	0	0	0	0	0	0	0	0	0	238	0	0	0	0	0	0	0	0	0	0	0	0	0	0	0	0	0	0	0	0	0	0	0	0	0	0	0	0	0	0	0	41	0	32	55	68	37	41
0	0	0	0	0	0	0	0	96	0	0	0	0	0	0	0	0	0	0	0	0	0	0	0	0	0	0	0	0	0	0	0	0	0	0	0	0	0	0	0	0	0	0	0	0	0	58	0	0	52
0	0	0	0	0	0	0	0	0	0	0	0	0	0	0	0	0	0	0	0	0	0	0	0	0	0	0	0	0	0	0	0	0	0	0	0	0	0	0	0	0	0	0	0	0	0	0	0	0	0
0	0	0	0	0	0	0	0	98	91	0	0	0	62	0	0	0	0	0	0	0	0	0	0	0	102	0	0	115	120	0	0	0	0	100	99	0	0	112	0	0	0	25	0	0	36	0	0	0	62
0	0	0	0	0	0	0	0	0	0	0	0	0	0	0	0	0	0	0	0	0	0	0	0	0	0	0	0	0	90	0	0	95	41	138	0	0	0	138	32	0	0	0	0	0	0	0	0	0	0
0	0	0	0	0	0	0	0	0	0	0	0	0	0	0	0	0	0	0	0	0	0	0	0	0	0	0	0	0	0	0	0	0	0	0	0	0	0	0	0	0	0	0	0	27	7	0	0	0	0
0	0	0	0	0	0	0	0	0	0	0	0	0	0	0	0	0	0	0	0	0	0	0	0	0	0	0	0	0	0	0	0	0	0	0	0	0	0	0	0	0	0	0	40	0	31	0	0	0	46
0	0	0	0	0	0	0	0	0	0	0	0	0	0	0	0	0	0	0	0	0	0	0	0	0	0	0	0	0	0	0	0	0	0	0	0	0	0	217	195	0	0	57	0	0	4	0	0	0	61
[truncated: 36 more columns]
