# Supplementary material for: Analyzing the effects of free water modeling by deep learning on diffusion MRI structural connectivity estimates in glioma patients
Source: PLoS One. 2020 Sep 25;15(9):e0239475. doi: 10.1371/journal.pone.0239475 (PMC7518620; doi:10.1371/journal.pone.0239475)
Supplement: S1 File — All utilized connectivity and length matrices as comma-separated csv files, and the free-water maps as nifti files. (ZIP) [file pone.0239475.s003.zip › S3/CMs/patients/det_boundary/vp10/cm_fwm.csv]

2	3	42	0	0	0	0	0	9	0	0	0	16	0	0	0	0	0	0	0	0	0	0	0	0	0	0	0	0	0	0	0	0	0	0	0	0	0	0	0	0	0	0	0	0	0	0	0	0	0
3	78	25	0	0	0	1	0	23	0	0	6	77	0	0	0	0	0	0	0	0	0	0	0	0	0	0	0	0	0	0	1	0	0	0	23	5	0	3	0	2	3	2	0	8	2	0	0	0	0
42	25	278	68	56	0	37	0	8	0	0	61	82	0	0	0	0	3	0	0	1	0	0	0	0	0	0	2	1	0	0	55	0	0	5	106	23	0	3	0	0	88	1	33	11	14	0	0	0	1
0	0	68	38	0	0	17	0	26	0	0	3	0	0	0	0	0	0	0	0	0	0	0	0	0	0	0	0	0	0	0	3	0	0	18	7	1	0	4	0	0	0	0	0	0	0	0	0	0	0
0	0	56	0	102	3	92	2	114	0	0	14	0	0	0	0	0	0	0	0	0	0	0	0	0	0	0	0	0	0	0	3	0	0	0	0	0	0	0	0	0	0	0	0	0	0	0	0	0	0
0	0	0	0	3	43	10	49	109	54	0	59	0	0	0	0	0	0	0	0	0	3	20	0	2	34	13	0	0	0	0	0	0	0	0	0	0	0	0	0	0	0	0	0	0	0	0	0	0	0
0	1	37	17	92	10	611	23	144	0	0	6	45	0	0	0	0	0	0	0	0	0	0	0	0	0	0	1	1	0	0	10	0	0	26	56	25	0	0	0	0	0	0	6	0	0	0	0	0	3
0	0	0	0	2	49	23	70	25	17	0	16	0	0	0	0	0	0	0	4	0	5	0	0	0	0	0	15	0	0	0	0	0	0	0	78	0	0	0	0	0	0	0	0	0	0	0	0	0	0
9	23	8	26	114	109	144	25	306	4	7	23	59	50	61	0	0	0	0	1	0	0	0	0	0	0	0	2	4	19	0	12	0	0	44	358	30	0	240	0	0	0	9	0	0	0	0	0	0	4
0	0	0	0	0	54	0	17	4	241	11	21	0	0	0	0	0	0	0	80	0	47	13	0	72	88	35	30	69	0	0	0	0	0	0	96	14	0	21	0	0	0	18	0	0	0	0	0	0	0
0	0	0	0	0	0	0	0	7	11	6	0	0	0	2	0	0	0	0	0	0	0	0	0	0	0	0	0	0	5	0	0	0	0	0	0	0	0	0	0	0	0	0	0	0	0	0	0	0	0
0	6	61	3	14	59	6	16	23	21	0	207	0	0	0	0	0	119	0	1	77	19	126	2	0	28	47	9	7	0	0	93	0	24	0	65	0	0	0	1	5	1	40	0	0	0	0	0	0	0
16	77	82	0	0	0	45	0	59	0	0	0	6	9	2	15	0	0	0	0	0	0	0	0	0	0	0	0	0	1	0	0	0	0	2	0	0	0	0	27	0	1	0	13	21	36	0	0	0	3
0	0	0	0	0	0	0	0	50	0	0	0	9	32	46	28	0	0	0	0	0	0	0	0	0	0	0	0	0	130	0	0	0	0	0	0	0	0	0	0	0	0	0	0	0	0	0	0	0	0
0	0	0	0	0	0	0	0	61	0	2	0	2	46	83	42	0	0	0	0	0	0	0	0	0	0	0	0	0	123	0	0	0	0	0	0	0	0	0	0	0	0	0	0	0	0	0	0	0	0
0	0	0	0	0	0	0	0	0	0	0	0	15	28	42	24	0	0	13	0	0	0	0	0	0	0	0	0	31	42	1	4	39	3	0	0	0	0	0	1	0	0	0	0	0	0	0	0	0	0
0	0	0	0	0	0	0	0	0	0	0	0	0	0	0	0	12	55	10	0	0	0	0	0	0	0	0	0	0	0	0	0	0	0	0	0	0	0	0	9	15	0	0	0	0	0	0	0	0	0
0	0	3	0	0	0	0	0	0	0	0	119	0	0	0	0	55	310	8	206	7	21	0	0	0	0	0	0	0	0	0	126	0	47	0	0	0	0	6	50	25	0	1	0	0	0	0	0	0	0
0	0	0	0	0	0	0	0	0	0	0	0	0	0	0	13	10	8	55	0	0	0	0	0	0	0	0	0	6	1	0	0	0	23	0	0	2	0	0	11	0	0	6	0	0	0	0	0	0	0
0	0	0	0	0	0	0	4	1	80	0	1	0	0	0	0	0	206	0	201	7	118	15	0	0	0	0	146	38	0	0	125	0	0	0	11	0	0	0	0	0	0	0	0	0	0	0	0	0	0
0	0	1	0	0	0	0	0	0	0	0	77	0	0	0	0	0	7	0	7	14	0	3	0	0	0	0	0	0	0	0	3	0	0	0	0	0	0	0	13	24	0	0	0	0	0	0	0	0	0
0	0	0	0	0	3	0	5	0	47	0	19	0	0	0	0	0	21	0	118	0	122	22	0	14	0	0	67	23	0	0	17	0	0	0	0	0	0	0	4	0	0	1	0	0	0	0	0	0	0
0	0	0	0	0	20	0	0	0	13	0	126	0	0	0	0	0	0	0	15	3	22	227	74	4	30	172	27	60	0	0	25	0	0	0	0	0	0	0	0	0	0	0	0	0	0	0	0	0	0
0	0	0	0	0	0	0	0	0	0	0	2	0	0	0	0	0	0	0	0	0	0	74	40	0	0	7	0	0	0	0	0	0	0	0	0	0	0	0	0	0	0	0	0	0	0	0	0	0	0
0	0	0	0	0	2	0	0	0	72	0	0	0	0	0	0	0	0	0	0	0	14	4	0	37	9	147	34	0	0	0	0	0	0	0	0	0	0	0	0	0	0	0	0	0	0	0	0	0	0
0	0	0	0	0	34	0	0	0	88	0	28	0	0	0	0	0	0	0	0	0	0	30	0	9	175	208	0	126	0	0	0	0	0	2	122	3	0	7	0	0	0	5	0	0	0	0	0	0	0
0	0	0	0	0	13	0	0	0	35	0	47	0	0	0	0	0	0	0	0	0	0	172	7	147	208	156	32	11	0	0	0	0	0	0	0	0	0	0	0	0	0	0	0	0	0	0	0	0	0
0	0	2	0	0	0	1	15	2	30	0	9	0	0	0	0	0	0	0	146	0	67	27	0	34	0	32	236	214	0	0	55	0	0	0	0	0	0	0	0	0	0	0	0	0	0	0	0	0	0
0	0	1	0	0	0	1	0	4	69	0	7	0	0	0	31	0	0	6	38	0	23	60	0	0	126	11	214	335	5	12	1	1	0	0	115	2	0	19	0	1	0	114	0	0	0	0	0	0	0
0	0	0	0	0	0	0	0	19	0	5	0	1	130	123	42	0	0	1	0	0	0	0	0	0	0	0	0	5	77	4	0	0	11	0	0	0	0	7	4	0	0	2	0	0	0	0	0	0	0
0	0	0	0	0	0	0	0	0	0	0	0	0	0	0	1	0	0	0	0	0	0	0	0	0	0	0	0	12	4	10	0	33	19	0	0	0	0	0	1	0	0	1	0	0	0	0	0	0	0
0	1	55	3	3	0	10	0	12	0	0	93	0	0	0	4	0	126	0	125	3	17	25	0	0	0	0	55	1	0	0	396	9	27	0	49	0	0	3	3	19	0	59	0	0	0	0	0	0	0
0	0	0	0	0	0	0	0	0	0	0	0	0	0	0	39	0	0	0	0	0	0	0	0	0	0	0	0	1	0	33	9	23	54	0	0	0	0	0	4	0	0	0	0	0	0	0	0	0	0
0	0	0	0	0	0	0	0	0	0	0	24	0	0	0	3	0	47	23	0	0	0	0	0	0	0	0	0	0	11	19	27	54	251	0	0	0	0	1	69	17	0	0	0	0	0	0	0	0	0
0	0	5	18	0	0	26	0	44	0	0	0	2	0	0	0	0	0	0	0	0	0	0	0	0	2	0	0	0	0	0	0	0	0	85	0	7	0	261	0	0	3	3	0	0	1	0	0	0	0
0	23	106	7	0	0	56	78	358	96	0	65	0	0	0	0	0	0	0	11	0	0	0	0	0	122	0	0	115	0	0	49	0	0	0	32	9	0	9	0	3	7	29	0	0	0	0	0	0	0
0	5	23	1	0	0	25	0	30	14	0	0	0	0	0	0	0	0	2	0	0	0	0	0	0	3	0	0	2	0	0	0	0	0	7	9	0	0	11	1	6	0	54	0	0	0	0	0	0	0
0	0	0	0	0	0	0	0	0	0	0	0	0	0	0	0	0	0	0	0	0	0	0	0	0	0	0	0	0	0	0	0	0	0	0	0	0	0	0	0	0	0	0	0	0	0	0	0	0	0
0	3	3	4	0	0	0	0	240	21	0	0	0	0	0	0	0	6	0	0	0	0	0	0	0	7	0	0	19	7	0	3	0	1	261	9	11	0	24	29	0	5	4	0	0	0	0	0	0	0
0	0	0	0	0	0	0	0	0	0	0	1	27	0	0	1	9	50	11	0	13	4	0	0	0	0	0	0	0	4	1	3	4	69	0	0	1	0	29	36	14	0	5	0	0	0	0	0	0	0
0	2	0	0	0	0	0	0	0	0	0	5	0	0	0	0	15	25	0	0	24	0	0	0	0	0	0	0	1	0	0	19	0	17	0	3	6	0	0	14	0	0	36	0	1	0	0	0	0	0
0	3	88	0	0	0	0	0	0	0	0	1	1	0	0	0	0	0	0	0	0	0	0	0	0	0	0	0	0	0	0	0	0	0	3	7	0	0	5	0	0	1	1	0	0	0	0	0	0	0
0	2	1	0	0	0	0	0	9	18	0	40	0	0	0	0	0	1	6	0	0	1	0	0	0	5	0	0	114	2	1	59	0	0	3	29	54	0	4	5	36	1	23	0	0	0	0	0	0	0
0	0	33	0	0	0	6	0	0	0	0	0	13	0	0	0	0	0	0	0	0	0	0	0	0	0	0	0	0	0	0	0	0	0	0	0	0	0	0	0	0	0	0	13	6	14	0	0	0	1
0	8	11	0	0	0	0	0	0	0	0	0	21	0	0	0	0	0	0	0	0	0	0	0	0	0	0	0	0	0	0	0	0	0	0	0	0	0	0	0	1	0	0	6	146	43	0	0	0	1
0	2	14	0	0	0	0	0	0	0	0	0	36	0	0	0	0	0	0	0	0	0	0	0	0	0	0	0	0	0	0	0	0	0	1	0	0	0	0	0	0	0	0	14	43	291	84	37	0	25
0	0	0	0	0	0	0	0	0	0	0	0	0	0	0	0	0	0	0	0	0	0	0	0	0	0	0	0	0	0	0	0	0	0	0	0	0	0	0	0	0	0	0	0	0	84	41	7	0	26
0	0	0	0	0	0	0	0	0	0	0	0	0	0	0	0	0	0	0	0	0	0	0	0	0	0	0	0	0	0	0	0	0	0	0	0	0	0	0	0	0	0	0	0	0	37	7	20	1	7
0	0	0	0	0	0	0	0	0	0	0	0	0	0	0	0	0	0	0	0	0	0	0	0	0	0	0	0	0	0	0	0	0	0	0	0	0	0	0	0	0	0	0	0	0	0	0	1	49	4
0	0	1	0	0	0	3	0	4	0	0	0	3	0	0	0	0	0	0	0	0	0	0	0	0	0	0	0	0	0	0	0	0	0	0	0	0	0	0	0	0	0	0	1	1	25	26	7	4	476
0	0	0	0	0	0	0	0	0	0	0	0	0	0	0	0	0	0	0	0	0	0	0	0	0	0	0	0	0	0	0	0	0	0	0	0	0	0	0	0	0	0	0	0	0	0	0	0	32	66
0	0	0	0	0	0	0	0	99	2	9	0	2	5	0	0	0	0	0	0	0	0	0	0	0	0	0	0	0	0	0	0	0	0	0	0	0	0	0	0	0	0	0	25	98	0	3	124	106	142
0	0	0	0	0	0	0	0	4	11	0	0	0	0	0	0	0	0	0	0	0	0	0	0	0	0	0	0	0	0	0	0	0	0	1	0	0	0	0	0	0	0	0	0	0	0	0	0	24	53
0	0	0	0	0	0	0	0	1	16	6	0	0	0	1	0	0	0	0	0	0	0	0	0	0	37	0	0	0	1	0	0	0	0	0	0	0	0	0	0	0	0	0	0	0	0	0	0	0	0
0	0	0	0	0	0	0	0	0	0	0	0	0	0	0	0	0	0	0	0	0	0	0	0	0	0	0	0	0	0	0	0	0	0	0	0	0	0	0	0	0	0	0	0	14	183	38	96	16	11
0	2	2	0	0	0	19	0	33	0	0	0	48	0	0	0	0	0	0	0	0	0	0	0	0	0	0	0	0	0	0	0	0	0	0	0	0	0	0	0	0	0	0	40	44	3	0	0	0	9
0	0	0	0	0	0	0	0	52	0	0	0	2	69	0	0	0	0	0	0	0	0	0	0	0	0	0	0	0	0	0	0	0	0	0	1	0	0	6	0	0	0	0	0	3	0	0	0	0	0
0	0	0	0	0	0	0	0	0	0	0	0	0	26	34	0	0	0	0	0	0	0	0	0	0	0	0	0	0	2	0	0	0	0	0	0	0	0	0	0	0	0	0	0	0	0	0	0	0	0
0	0	0	0	0	0	0	0	0	0	0	0	0	0	2	57	0	2	0	0	0	0	0	0	0	0	0	0	7	0	0	58	1	50	0	0	0	0	0	11	0	0	0	0	0	0	0	0	0	0
0	0	0	0	0	0	0	0	0	0	0	0	0	0	0	0	0	0	0	0	0	0	0	0	0	0	0	0	0	0	0	0	0	0	0	0	0	0	0	0	0	0	0	0	0	0	0	0	0	0
0	0	0	0	0	0	0	0	0	0	0	0	0	0	0	0	0	0	0	0	0	0	0	0	0	0	0	0	0	0	0	0	0	0	0	0	0	0	0	8	0	0	0	0	0	3	0	0	0	0
0	0	0	0	0	0	0	0	0	0	0	0	0	0	0	0	0	0	0	0	0	0	0	0	0	0	0	0	0	0	0	0	0	1	0	0	0	0	0	1	0	0	0	0	0	0	0	0	0	0
0	0	0	0	0	0	0	0	0	0	0	1	0	0	0	0	0	0	0	0	1	0	0	0	0	0	0	0	0	0	0	0	0	0	0	0	0	0	5	35	4	0	0	0	0	7	0	0	0	1
0	0	0	0	0	0	0	0	0	0	0	0	0	0	0	0	0	0	0	0	0	0	0	0	0	0	0	0	0	0	0	0	0	0	0	0	0	0	0	0	0	0	0	0	0	0	0	0	0	0
0	0	0	0	0	0	0	0	0	0	0	0	0	0	0	0	0	0	0	0	0	0	0	0	0	0	0	0	0	0	0	0	0	0	0	0	0	0	0	0	0	0	0	0	0	0	0	0	0	0
0	0	0	0	0	0	0	0	0	0	0	0	0	0	0	0	0	0	0	0	0	0	0	0	0	0	0	0	0	0	0	0	0	0	0	0	0	0	0	0	0	0	0	0	0	0	0	0	0	0
0	0	0	0	0	0	0	0	0	0	0	0	0	0	0	0	0	0	0	0	0	0	0	0	0	0	0	0	0	0	0	0	0	0	0	0	0	0	0	0	0	0	0	0	0	0	0	0	0	0
0	0	0	0	0	0	0	0	0	0	0	0	0	0	0	0	0	0	0	0	0	0	0	0	0	0	0	0	0	0	0	0	0	0	0	0	0	0	0	0	0	0	0	0	0	0	0	0	0	0
0	0	0	0	0	0	0	0	0	0	0	0	0	0	0	0	0	0	0	0	0	0	0	0	0	41	0	0	1	0	0	0	0	0	0	0	0	0	0	0	0	0	0	0	0	0	0	0	0	0
0	0	0	0	0	0	0	0	0	0	0	0	0	0	0	0	0	0	0	0	0	0	0	0	0	0	0	0	0	0	0	0	0	0	0	0	0	0	0	0	0	0	0	0	0	4	0	0	1	0
0	0	0	0	0	0	0	0	0	0	0	0	0	0	0	0	0	0	0	0	0	0	0	0	0	0	0	0	0	0	0	0	0	0	0	0	0	0	0	0	0	0	0	0	0	0	0	0	0	2
0	0	0	0	0	0	0	0	0	0	0	0	0	0	0	5	0	0	0	0	0	0	0	0	0	0	0	0	65	22	0	12	3	0	0	0	0	0	10	3	0	0	0	0	0	0	0	0	0	1
0	0	0	0	0	0	0	0	0	0	0	0	0	0	0	0	0	0	0	0	0	0	0	0	0	6	0	0	25	3	0	0	0	0	0	0	0	0	0	0	0	0	0	0	0	0	0	0	0	0
0	0	0	0	0	0	0	0	0	0	0	0	0	0	0	0	0	0	0	0	0	0	0	0	0	0	0	0	0	0	1	0	0	0	0	0	0	0	0	0	0	0	0	0	0	0	0	0	0	0
0	0	0	0	0	0	0	0	0	0	0	0	0	0	0	0	0	0	0	0	0	0	0	0	0	0	0	0	2	0	0	24	3	0	0	0	0	0	0	0	0	0	0	0	0	0	38	0	0	0
0	0	0	0	0	0	0	0	0	0	0	0	0	0	0	1	0	0	0	0	0	0	0	0	0	0	0	0	0	0	0	0	0	0	0	0	0	0	0	0	0	0	0	0	0	0	0	0	0	0
0	0	0	0	0	0	0	0	0	0	0	0	0	0	0	9	0	0	0	0	0	0	0	0	0	0	0	0	1	1	1	1	1	8	0	0	0	0	0	18	0	0	0	0	0	10	0	0	0	3
0	0	5	0	0	0	0	0	11	2	0	0	2	0	0	0	0	0	0	0	0	0	0	0	0	0	0	0	0	0	0	0	0	0	4	2	0	0	12	0	0	0	0	8	0	8	0	0	0	66
0	0	0	0	0	0	0	0	0	0	0	1	0	0	0	0	0	0	0	0	0	0	0	0	0	0	0	0	0	0	0	0	0	0	0	0	0	0	0	0	0	0	0	1	0	34	6	5	1	54
0	0	0	0	0	0	0	0	12	0	0	0	0	0	0	0	0	0	0	0	0	0	0	0	0	0	0	0	0	0	0	0	0	0	0	0	0	0	0	0	0	0	0	0	0	0	1	0	0	12
0	0	0	0	0	0	0	0	0	0	0	0	0	0	0	0	0	0	0	0	0	0	0	0	0	0	0	0	0	0	0	0	0	0	0	0	0	0	0	0	0	0	0	0	0	0	0	0	0	0
0	0	0	0	0	0	0	0	111	1	0	0	0	2	0	0	0	0	0	0	0	0	0	0	0	18	0	0	32	6	0	0	0	0	15	10	0	0	48	0	0	0	4	0	0	16	0	0	0	12
0	0	0	0	0	0	0	0	0	0	0	0	0	0	0	0	0	0	0	0	0	0	0	0	0	0	0	0	0	2	0	0	2	1	3	0	0	0	8	3	0	0	0	0	0	0	0	0	0	0
0	0	0	0	0	0	0	0	0	0	0	0	0	0	0	0	0	0	0	0	0	0	0	0	0	0	0	0	0	0	0	0	0	0	0	0	0	0	0	0	0	0	0	0	4	36	0	0	0	0
0	0	0	0	0	0	0	0	0	0	0	0	0	0	0	0	0	0	0	0	0	0	0	0	0	0	0	0	0	0	0	0	0	0	0	0	0	0	0	0	0	0	0	2	0	4	0	0	0	1
0	0	0	0	0	0	0	0	0	0	0	0	0	0	0	0	0	0	0	0	0	0	0	0	0	0	0	0	0	0	0	0	0	0	0	0	0	0	1	1	0	0	4	0	0	6	0	0	0	11
[truncated: 36 more columns]
