# Supplementary material for: Analyzing the effects of free water modeling by deep learning on diffusion MRI structural connectivity estimates in glioma patients
Source: PLoS One. 2020 Sep 25;15(9):e0239475. doi: 10.1371/journal.pone.0239475 (PMC7518620; doi:10.1371/journal.pone.0239475)
Supplement: S1 File — All utilized connectivity and length matrices as comma-separated csv files, and the free-water maps as nifti files. (ZIP) [file pone.0239475.s003.zip › S3/CMs/patients/det_boundary/vp11/fiberlengthmatrix_original.csv]

3	11	0	0	0	0	6	0	0	0	0	0	44	0	0	0	0	0	0	0	0	0	0	0	0	0	0	0	0	0	0	0	0	0	41	0	0	0	0	0	0	0	0	107	92	86	0	0	0	0
11	7	5	0	0	0	11	0	14	0	0	3	19	0	0	0	0	0	0	0	0	0	0	0	0	0	0	0	0	0	0	0	0	0	48	0	0	0	28	0	0	0	0	105	0	76	0	0	0	0
0	5	12	27	12	0	19	0	0	0	0	31	22	0	0	0	0	87	0	0	5	67	79	0	0	0	0	0	0	0	0	0	0	120	33	33	0	0	0	0	0	19	0	108	0	76	0	0	0	92
0	0	27	3	0	0	30	0	0	0	0	42	0	0	0	0	0	137	0	96	0	81	0	0	0	0	0	0	0	0	0	159	0	163	0	41	0	0	0	0	0	0	0	0	0	0	0	0	0	0
0	0	12	0	7	7	4	0	0	106	0	47	0	0	0	0	0	149	0	115	0	92	93	0	0	122	0	0	136	0	0	163	0	171	0	55	0	0	0	0	0	0	0	0	0	0	0	0	0	0
0	0	0	0	7	7	30	20	0	12	0	28	0	0	0	0	0	0	0	101	0	107	88	0	88	76	52	102	0	0	0	0	0	0	0	61	0	0	0	0	0	0	0	0	0	0	0	0	0	0
6	11	19	30	4	30	10	8	29	42	0	62	40	0	0	0	0	127	0	103	0	88	103	0	0	92	108	113	0	0	0	161	0	154	40	53	54	0	58	0	0	0	62	97	90	81	0	0	0	93
0	0	0	0	0	20	8	11	31	57	0	0	0	0	0	0	0	0	0	0	0	0	0	0	0	70	76	94	77	0	0	0	0	0	0	46	0	0	0	0	0	0	0	0	0	0	0	0	0	0
0	14	0	0	0	0	29	31	25	42	82	75	36	22	40	87	0	153	0	0	0	0	98	0	0	0	0	162	171	104	0	171	0	0	48	50	61	0	63	0	0	0	71	99	110	87	0	0	0	91
0	0	0	0	106	12	42	57	42	8	9	24	0	0	0	0	0	0	0	101	0	97	87	0	85	26	68	69	43	0	0	0	0	0	55	51	55	0	51	0	0	0	66	0	0	0	0	0	0	0
0	0	0	0	0	0	0	0	82	9	10	0	0	56	22	0	0	0	0	0	0	0	0	0	0	11	0	0	0	4	0	0	0	0	0	0	0	0	0	0	0	0	0	0	0	0	0	0	0	0
0	3	31	42	47	28	62	0	75	24	0	11	0	0	0	0	4	38	0	65	20	37	42	23	39	24	12	78	83	0	0	102	0	104	0	14	0	0	33	26	7	6	27	0	0	0	0	0	0	0
44	19	22	0	0	0	40	0	36	0	0	0	6	18	53	0	0	0	0	0	0	0	0	0	0	0	0	0	0	93	0	0	0	0	74	0	0	0	0	0	0	0	0	149	35	29	0	0	0	0
0	0	0	0	0	0	0	0	22	0	56	0	18	8	29	0	0	0	0	0	0	0	0	0	0	0	0	0	0	77	0	0	0	0	0	0	0	0	0	0	0	0	0	0	0	0	0	0	0	0
0	0	0	0	0	0	0	0	40	0	22	0	53	29	14	17	0	0	0	0	0	0	0	0	0	0	0	0	0	36	0	0	0	0	0	0	0	0	0	0	0	0	0	0	0	0	0	0	0	0
0	0	0	0	0	0	0	0	87	0	0	0	0	0	17	5	0	0	14	0	0	0	0	0	0	0	0	0	59	29	59	65	46	13	0	0	0	0	0	11	0	0	0	0	0	0	0	0	0	0
0	0	0	0	0	0	0	0	0	0	0	4	0	0	0	0	6	11	19	14	5	0	0	0	0	0	0	0	0	0	0	0	0	0	0	0	0	0	0	0	8	0	0	0	0	0	0	0	0	0
0	0	87	137	149	0	127	0	153	0	0	38	0	0	0	0	11	15	21	21	15	54	86	0	0	0	0	0	0	0	0	21	58	31	0	0	0	0	0	14	0	0	0	0	0	0	0	0	0	0
0	0	0	0	0	0	0	0	0	0	0	0	0	0	0	14	19	21	11	0	0	0	0	0	0	0	0	0	81	44	74	0	63	24	0	0	0	0	0	7	0	0	5	0	0	0	0	0	0	0
0	0	0	96	115	101	103	0	0	101	0	65	0	0	0	0	14	21	0	16	8	25	0	0	0	92	78	37	102	107	0	65	0	52	0	30	0	0	0	14	15	0	31	0	0	0	0	0	0	0
0	0	5	0	0	0	0	0	0	0	0	20	0	0	0	0	5	15	0	8	3	0	2	0	0	0	0	0	0	0	0	0	0	0	0	0	0	0	0	18	14	0	0	0	0	0	0	0	0	0
0	0	67	81	92	107	88	0	0	97	0	37	0	0	0	0	0	54	0	25	0	13	11	0	25	91	61	38	107	0	0	90	0	53	0	35	0	0	54	26	34	0	0	0	0	0	0	0	0	0
0	0	79	0	93	88	103	0	98	87	0	42	0	0	0	0	0	86	0	0	2	11	10	8	15	0	29	80	79	0	0	93	0	0	0	64	0	0	0	0	0	0	0	0	0	0	0	0	0	0
0	0	0	0	0	0	0	0	0	0	0	23	0	0	0	0	0	0	0	0	0	0	8	12	0	0	0	0	0	0	0	0	0	0	0	0	0	0	0	0	0	0	0	0	0	0	0	0	0	0
0	0	0	0	0	88	0	0	0	85	0	39	0	0	0	0	0	0	0	0	0	25	15	0	9	0	41	14	72	0	0	0	0	0	0	0	0	0	0	0	0	0	0	0	0	0	0	0	0	0
0	0	0	0	122	76	92	70	0	26	11	24	0	0	0	0	0	0	0	92	0	91	0	0	0	15	22	56	17	0	0	0	0	0	48	55	54	0	56	0	0	0	0	0	0	0	0	0	0	0
0	0	0	0	0	52	108	76	0	68	0	12	0	0	0	0	0	0	0	78	0	61	29	0	41	22	10	13	33	0	0	0	0	0	0	0	0	0	0	0	0	0	0	0	0	0	0	0	0	0
0	0	0	0	0	102	113	94	162	69	0	78	0	0	0	0	0	0	0	37	0	38	80	0	14	56	13	12	28	0	0	24	0	0	0	65	0	0	0	0	0	0	0	0	0	0	0	0	0	0
0	0	0	0	136	0	0	77	171	43	0	83	0	0	0	59	0	0	81	102	0	107	79	0	72	17	33	28	12	33	9	0	19	51	52	67	70	0	55	74	71	0	68	0	0	0	0	0	0	0
0	0	0	0	0	0	0	0	104	0	4	0	93	77	36	29	0	0	44	107	0	0	0	0	0	0	0	0	33	9	34	42	9	0	0	66	64	0	51	47	0	0	78	0	0	0	0	0	0	0
0	0	0	0	0	0	0	0	0	0	0	0	0	0	0	59	0	0	74	0	0	0	0	0	0	0	0	0	9	34	6	0	15	38	0	0	0	0	0	83	0	0	0	0	0	0	0	0	0	0
0	0	0	159	163	0	161	0	171	0	0	102	0	0	0	65	0	21	0	65	0	90	93	0	0	0	0	24	0	42	0	11	6	12	0	113	0	0	114	76	0	0	0	0	0	0	0	0	0	0
0	0	0	0	0	0	0	0	0	0	0	0	0	0	0	46	0	58	63	0	0	0	0	0	0	0	0	0	19	9	15	6	6	22	0	0	0	0	0	51	0	0	0	0	0	0	0	0	0	0
0	0	120	163	171	0	154	0	0	0	0	104	0	0	0	13	0	31	24	52	0	53	0	0	0	0	0	0	51	0	38	12	22	11	0	0	0	0	79	28	0	0	0	0	0	0	0	0	0	0
41	48	33	0	0	0	40	0	48	55	0	0	74	0	0	0	0	0	0	0	0	0	0	0	0	48	0	0	52	0	0	0	0	0	5	0	25	0	10	0	0	0	9	0	0	114	0	0	0	0
0	0	33	41	55	61	53	46	50	51	0	14	0	0	0	0	0	0	0	30	0	35	64	0	0	55	0	65	67	66	0	113	0	0	0	12	8	0	17	35	12	27	18	0	0	0	0	0	0	0
0	0	0	0	0	0	54	0	61	55	0	0	0	0	0	0	0	0	0	0	0	0	0	0	0	54	0	0	70	64	0	0	0	0	25	8	7	0	0	0	0	0	6	0	0	0	0	0	0	0
0	0	0	0	0	0	0	0	0	0	0	0	0	0	0	0	0	0	0	0	0	0	0	0	0	0	0	0	0	0	0	0	0	0	0	0	0	0	0	0	0	0	0	0	0	0	0	0	0	0
0	28	0	0	0	0	58	0	63	51	0	33	0	0	0	0	0	0	0	0	0	54	0	0	0	56	0	0	55	51	0	114	0	79	10	17	0	0	8	19	23	19	12	0	0	0	0	0	0	0
0	0	0	0	0	0	0	0	0	0	0	26	0	0	0	11	0	14	7	14	18	26	0	0	0	0	0	0	74	47	83	76	51	28	0	35	0	0	19	4	0	0	10	0	0	0	0	0	0	0
0	0	0	0	0	0	0	0	0	0	0	7	0	0	0	0	8	0	0	15	14	34	0	0	0	0	0	0	71	0	0	0	0	0	0	12	0	0	23	0	0	22	10	0	0	0	0	0	0	0
0	0	19	0	0	0	0	0	0	0	0	6	0	0	0	0	0	0	0	0	0	0	0	0	0	0	0	0	0	0	0	0	0	0	0	27	0	0	19	0	22	0	17	0	0	135	0	0	0	0
0	0	0	0	0	0	62	0	71	66	0	27	0	0	0	0	0	0	5	31	0	0	0	0	0	0	0	0	68	78	0	0	0	0	9	18	6	0	12	10	10	17	8	0	0	0	0	0	0	0
107	105	108	0	0	0	97	0	99	0	0	0	149	0	0	0	0	0	0	0	0	0	0	0	0	0	0	0	0	0	0	0	0	0	0	0	0	0	0	0	0	0	0	3	0	18	0	0	0	0
92	0	0	0	0	0	90	0	110	0	0	0	35	0	0	0	0	0	0	0	0	0	0	0	0	0	0	0	0	0	0	0	0	0	0	0	0	0	0	0	0	0	0	0	5	8	0	0	0	0
86	76	76	0	0	0	81	0	87	0	0	0	29	0	0	0	0	0	0	0	0	0	0	0	0	0	0	0	0	0	0	0	0	0	114	0	0	0	0	0	0	135	0	18	8	11	15	24	0	23
0	0	0	0	0	0	0	0	0	0	0	0	0	0	0	0	0	0	0	0	0	0	0	0	0	0	0	0	0	0	0	0	0	0	0	0	0	0	0	0	0	0	0	0	0	15	4	43	31	33
0	0	0	0	0	0	0	0	0	0	0	0	0	0	0	0	0	0	0	0	0	0	0	0	0	0	0	0	0	0	0	0	0	0	0	0	0	0	0	0	0	0	0	0	0	24	43	21	23	42
0	0	0	0	0	0	0	0	0	0	0	0	0	0	0	0	0	0	0	0	0	0	0	0	0	0	0	0	0	0	0	0	0	0	0	0	0	0	0	0	0	0	0	0	0	0	31	23	9	35
0	0	92	0	0	0	93	0	91	0	0	0	0	0	0	0	0	0	0	0	0	0	0	0	0	0	0	0	0	0	0	0	0	0	0	0	0	0	0	0	0	0	0	0	0	23	33	42	35	12
0	0	0	0	0	0	0	0	0	0	0	0	0	0	0	0	0	0	0	0	0	0	0	0	0	0	0	0	0	0	0	0	0	0	0	0	0	0	0	0	0	0	0	0	0	0	0	50	40	17
108	63	0	0	0	0	107	0	96	99	92	0	65	0	0	0	0	0	0	0	0	0	0	0	0	0	0	0	0	0	0	0	0	0	61	0	0	0	0	0	0	0	0	6	38	0	0	0	51	13
0	0	0	0	0	0	0	0	0	120	114	0	0	0	0	0	0	0	0	0	0	0	0	0	0	0	0	0	0	0	0	0	0	0	0	0	0	0	0	0	0	0	0	0	0	0	0	0	25	0
0	0	0	0	0	0	0	0	114	112	99	0	0	0	45	0	0	0	0	0	0	0	0	0	0	121	0	0	0	85	0	0	0	0	0	0	0	0	0	0	0	0	0	0	0	0	0	0	0	0
0	0	0	0	0	0	0	0	0	0	0	0	0	0	0	0	0	0	0	0	0	0	0	0	0	0	0	0	0	152	0	0	0	0	0	179	0	0	0	179	0	0	0	0	0	32	49	41	0	51
0	0	0	0	0	0	0	0	135	0	0	0	4	0	0	0	0	0	0	0	0	0	0	0	0	0	0	0	0	0	0	0	0	0	0	0	0	0	0	0	0	0	0	39	19	18	0	0	0	29
0	0	0	0	0	0	0	0	57	0	0	0	3	10	0	0	0	0	0	0	0	0	0	0	0	0	0	0	0	0	0	0	0	0	0	0	0	0	0	0	0	0	0	0	22	0	0	0	0	0
0	0	0	0	0	0	0	0	31	0	0	0	0	0	8	0	0	0	0	0	0	0	0	0	0	0	0	0	0	0	0	0	0	0	0	0	0	0	0	0	0	0	0	0	65	0	0	0	0	0
0	0	0	0	0	0	0	0	0	0	0	0	0	0	14	9	0	0	0	0	0	0	0	0	0	0	0	0	74	53	0	0	0	0	0	0	0	0	0	18	0	0	0	0	0	0	0	0	0	0
0	0	0	0	0	0	0	0	0	0	0	0	0	0	0	0	0	0	0	0	0	0	0	0	0	0	0	0	0	0	0	0	0	0	0	0	0	0	0	0	0	0	0	0	0	0	0	0	0	0
0	0	0	0	0	0	0	0	0	0	0	0	0	0	0	0	0	0	0	0	0	0	0	0	0	0	0	0	0	0	0	0	0	0	0	0	0	0	0	0	0	0	0	0	0	84	143	0	0	96
0	0	0	0	0	0	0	0	0	0	0	0	0	0	0	0	0	0	0	0	0	0	0	0	0	0	0	0	0	0	0	0	0	0	0	0	0	0	0	0	0	0	0	0	0	0	0	0	0	0
0	0	0	0	0	0	0	0	0	0	0	0	0	0	0	0	0	0	0	0	0	0	0	0	0	0	0	0	0	0	0	0	0	0	0	0	0	0	0	0	0	0	0	0	0	49	0	0	0	93
0	0	0	0	0	0	0	0	0	0	0	0	0	0	0	0	0	0	0	0	0	0	0	0	0	0	0	0	0	0	0	0	0	0	0	0	0	0	0	0	0	0	0	0	0	0	0	0	0	0
0	0	0	0	0	0	0	0	0	0	0	0	0	0	0	0	0	0	0	0	0	0	0	0	0	0	0	0	0	155	0	0	0	0	0	185	0	0	0	0	0	0	0	0	0	53	0	0	90	108
0	0	0	0	0	0	0	0	0	0	0	0	0	0	0	0	0	0	0	0	0	0	0	0	0	0	0	0	0	0	0	0	0	0	0	0	0	0	0	0	0	0	0	0	0	36	0	0	0	0
0	0	0	0	0	0	0	0	0	0	0	0	0	0	0	0	0	0	0	0	0	0	0	0	0	0	0	0	0	0	0	0	0	0	0	0	0	0	0	0	0	0	0	0	0	0	0	0	0	0
0	0	0	0	0	0	0	0	0	0	0	0	0	0	0	0	0	0	0	0	0	0	0	0	0	0	0	0	0	0	0	0	0	0	0	0	0	0	0	0	0	0	0	0	0	0	0	0	0	105
0	0	0	0	0	0	0	0	0	0	0	0	0	0	0	0	0	0	0	0	0	0	0	0	0	0	0	0	0	0	0	0	0	0	0	0	0	0	0	0	0	0	0	0	0	0	61	0	33	60
0	0	0	0	0	0	0	0	0	0	0	0	0	0	0	0	0	0	0	0	0	0	0	0	0	0	0	0	0	0	0	0	0	0	0	0	0	0	0	0	0	0	0	0	0	0	0	0	52	89
0	0	0	0	0	0	0	0	0	0	0	0	0	0	0	0	0	0	0	0	0	0	0	0	0	0	0	0	0	0	0	0	0	0	0	0	0	0	0	0	0	0	0	0	0	0	0	0	84	146
0	0	0	0	0	0	0	0	0	0	127	0	0	0	0	82	0	0	0	0	0	0	0	0	0	127	0	0	138	115	0	145	0	0	0	0	0	0	106	0	0	0	127	0	0	0	165	0	0	161
0	0	0	0	0	0	0	0	195	0	108	0	0	0	54	56	0	0	0	0	0	0	0	0	0	130	0	0	121	104	0	0	0	0	0	126	0	0	98	0	0	0	0	0	0	0	0	0	0	0
0	0	0	0	0	0	0	0	0	0	0	0	0	0	0	0	0	0	0	0	0	0	0	0	0	0	0	0	2	0	0	0	0	0	0	0	0	0	0	0	0	0	0	0	0	0	0	0	0	0
0	0	0	0	0	0	0	0	0	0	0	0	0	0	0	82	0	0	0	0	0	0	0	0	0	0	0	0	145	120	0	157	0	0	0	0	0	0	0	0	0	0	0	0	0	104	157	0	0	159
0	0	0	0	0	0	0	0	0	0	0	0	0	0	0	85	0	0	0	0	0	0	0	0	0	0	0	0	162	107	0	155	139	108	0	0	0	0	0	0	0	0	0	0	0	117	0	0	0	0
0	0	0	0	0	0	0	0	0	0	0	0	0	0	0	96	0	0	0	0	0	0	0	0	0	0	0	0	0	0	0	0	162	0	0	0	0	0	0	0	0	0	0	0	0	0	0	0	0	0
0	0	0	0	0	0	0	0	0	0	0	0	0	0	0	0	0	0	0	0	0	0	0	0	0	0	0	0	0	0	0	0	0	0	0	0	0	0	0	0	0	0	0	46	0	29	0	0	0	43
0	0	0	0	0	0	0	0	0	0	0	0	0	0	0	0	0	0	0	0	0	0	0	0	0	0	0	0	0	124	0	0	0	0	0	155	0	0	0	141	0	0	154	47	0	36	62	70	0	47
0	0	0	0	0	0	0	0	0	0	0	0	0	0	0	0	0	0	0	0	0	0	0	0	0	0	0	0	0	0	0	0	0	0	0	0	0	0	0	0	0	0	0	0	0	0	57	0	0	54
0	0	0	0	0	0	0	0	0	0	0	0	0	0	0	0	0	0	0	0	0	0	0	0	0	0	0	0	0	0	0	0	0	0	0	0	0	0	0	0	0	0	0	0	0	0	0	0	0	0
0	0	0	0	0	0	0	0	0	0	0	0	0	0	0	0	0	0	0	0	0	0	0	0	0	0	0	0	100	104	0	0	0	0	0	0	0	0	80	109	0	0	18	76	0	0	0	0	0	59
0	0	0	0	0	0	0	0	0	0	0	171	0	0	0	0	0	0	0	163	0	0	0	0	0	0	0	0	0	121	0	160	0	0	0	176	0	0	178	136	0	176	189	0	0	26	0	0	0	0
0	0	0	0	0	0	0	0	0	0	0	0	0	0	0	0	0	0	0	0	0	189	0	0	0	0	0	0	164	136	0	174	0	0	0	170	0	0	0	163	0	0	168	0	0	0	0	0	0	0
0	0	0	0	0	0	0	0	0	0	0	0	0	0	0	0	0	0	0	0	0	0	0	0	0	0	0	0	0	0	0	0	0	0	0	0	0	0	0	0	0	0	0	49	0	19	0	0	0	0
0	0	0	0	0	0	0	0	0	0	0	9	0	0	0	0	0	0	0	0	0	0	0	0	0	0	0	0	0	0	0	0	0	0	0	0	0	0	0	0	0	0	37	0	0	0	0	0	0	66
[truncated: 36 more columns]
