# Supplementary material for: Analyzing the effects of free water modeling by deep learning on diffusion MRI structural connectivity estimates in glioma patients
Source: PLoS One. 2020 Sep 25;15(9):e0239475. doi: 10.1371/journal.pone.0239475 (PMC7518620; doi:10.1371/journal.pone.0239475)
Supplement: S1 File — All utilized connectivity and length matrices as comma-separated csv files, and the free-water maps as nifti files. (ZIP) [file pone.0239475.s003.zip › S3/CMs/patients/det_boundary/vp11/cm_original.csv]

11	9	0	0	0	0	3	0	0	0	0	0	16	0	0	0	0	0	0	0	0	0	0	0	0	0	0	0	0	0	0	0	0	0	4	0	0	0	0	0	0	0	0	2	3	27	0	0	0	0
9	36	16	0	0	0	47	0	33	0	0	1	48	0	0	0	0	0	0	0	0	0	0	0	0	0	0	0	0	0	0	0	0	0	4	0	0	0	3	0	0	0	0	2	0	79	0	0	0	0
0	16	204	25	4	0	48	0	0	0	0	121	9	0	0	0	0	12	0	0	7	70	1	0	0	0	0	0	0	0	0	0	0	8	47	11	0	0	0	0	0	16	0	10	0	36	0	0	0	1
0	0	25	5	0	0	2	0	0	0	0	15	0	0	0	0	0	1	0	2	0	3	0	0	0	0	0	0	0	0	0	17	0	3	0	12	0	0	0	0	0	0	0	0	0	0	0	0	0	0
0	0	4	0	16	4	2	0	0	1	0	97	0	0	0	0	0	18	0	2	0	1	27	0	0	8	0	0	1	0	0	49	0	2	0	30	0	0	0	0	0	0	0	0	0	0	0	0	0	0
0	0	0	0	4	59	24	19	0	10	0	24	0	0	0	0	0	0	0	29	0	31	44	0	5	10	2	2	0	0	0	0	0	0	0	2	0	0	0	0	0	0	0	0	0	0	0	0	0	0
3	47	48	2	2	24	227	1	24	3	0	93	2	0	0	0	0	13	0	2	0	26	1	0	0	24	2	2	0	0	0	31	0	4	31	130	8	0	11	0	0	0	2	38	1	57	0	0	0	4
0	0	0	0	0	19	1	195	71	172	0	0	0	0	0	0	0	0	0	0	0	0	0	0	0	123	1	24	65	0	0	0	0	0	0	32	0	0	0	0	0	0	0	0	0	0	0	0	0	0
0	33	0	0	0	0	24	71	452	68	9	18	93	113	89	1	0	8	0	0	0	0	8	0	0	0	0	3	9	25	0	35	0	0	52	179	62	0	125	0	0	0	12	10	1	15	0	0	0	59
0	0	0	0	1	10	3	172	68	163	35	42	0	0	0	0	0	0	0	7	0	26	1	0	1	198	37	11	2	0	0	0	0	0	5	121	51	0	55	0	0	0	10	0	0	0	0	0	0	0
0	0	0	0	0	0	0	0	9	35	65	0	0	3	27	0	0	0	0	0	0	0	0	0	0	2	0	0	0	8	0	0	0	0	0	0	0	0	0	0	0	0	0	0	0	0	0	0	0	0
0	1	121	15	97	24	93	0	18	42	0	143	0	0	0	0	6	18	0	11	40	67	175	13	3	15	14	15	22	0	0	32	0	38	0	20	0	0	2	11	2	6	11	0	0	0	0	0	0	0
16	48	9	0	0	0	2	0	93	0	0	0	15	1	3	0	0	0	0	0	0	0	0	0	0	0	0	0	0	6	0	0	0	0	1	0	0	0	0	0	0	0	0	1	2	88	0	0	0	0
0	0	0	0	0	0	0	0	113	0	3	0	1	68	179	0	0	0	0	0	0	0	0	0	0	0	0	0	0	56	0	0	0	0	0	0	0	0	0	0	0	0	0	0	0	0	0	0	0	0
0	0	0	0	0	0	0	0	89	0	27	0	3	179	87	22	0	0	0	0	0	0	0	0	0	0	0	0	0	75	0	0	0	0	0	0	0	0	0	0	0	0	0	0	0	0	0	0	0	0
0	0	0	0	0	0	0	0	1	0	0	0	0	0	22	46	0	0	3	0	0	0	0	0	0	0	0	0	29	89	4	2	7	32	0	0	0	0	0	13	0	0	0	0	0	0	0	0	0	0
0	0	0	0	0	0	0	0	0	0	0	6	0	0	0	0	17	26	5	7	7	0	0	0	0	0	0	0	0	0	0	0	0	0	0	0	0	0	0	0	19	0	0	0	0	0	0	0	0	0
0	0	12	1	18	0	13	0	8	0	0	18	0	0	0	0	26	304	13	102	1	57	7	0	0	0	0	0	0	0	0	42	1	103	0	0	0	0	0	23	0	0	0	0	0	0	0	0	0	0
0	0	0	0	0	0	0	0	0	0	0	0	0	0	0	3	5	13	43	0	0	0	0	0	0	0	0	0	4	2	6	0	1	20	0	0	0	0	0	18	0	0	7	0	0	0	0	0	0	0
0	0	0	2	2	29	2	0	0	7	0	11	0	0	0	0	7	102	0	307	6	184	0	0	0	1	8	87	2	6	0	194	0	1	0	1	0	0	0	24	27	0	12	0	0	0	0	0	0	0
0	0	7	0	0	0	0	0	0	0	0	40	0	0	0	0	7	1	0	6	6	0	7	0	0	0	0	0	0	0	0	0	0	0	0	0	0	0	0	1	34	0	0	0	0	0	0	0	0	0
0	0	70	3	1	31	26	0	0	26	0	67	0	0	0	0	0	57	0	184	0	125	18	0	11	7	124	51	1	0	0	35	0	1	0	1	0	0	1	10	3	0	0	0	0	0	0	0	0	0
0	0	1	0	27	44	1	0	8	1	0	175	0	0	0	0	0	7	0	0	7	18	159	9	24	0	60	112	45	0	0	78	0	0	0	4	0	0	0	0	0	0	0	0	0	0	0	0	0	0
0	0	0	0	0	0	0	0	0	0	0	13	0	0	0	0	0	0	0	0	0	0	9	47	0	0	0	0	0	0	0	0	0	0	0	0	0	0	0	0	0	0	0	0	0	0	0	0	0	0
0	0	0	0	0	5	0	0	0	1	0	3	0	0	0	0	0	0	0	0	0	11	24	0	44	0	49	29	1	0	0	0	0	0	0	0	0	0	0	0	0	0	0	0	0	0	0	0	0	0
0	0	0	0	8	10	24	123	0	198	2	15	0	0	0	0	0	0	0	1	0	7	0	0	0	225	81	3	30	0	0	0	0	0	5	182	20	0	38	0	0	0	0	0	0	0	0	0	0	0
0	0	0	0	0	2	2	1	0	37	0	14	0	0	0	0	0	0	0	8	0	124	60	0	49	81	129	21	40	0	0	0	0	0	0	0	0	0	0	0	0	0	0	0	0	0	0	0	0	0
0	0	0	0	0	2	2	24	3	11	0	15	0	0	0	0	0	0	0	87	0	51	112	0	29	3	21	109	139	0	0	16	0	0	0	6	0	0	0	0	0	0	0	0	0	0	0	0	0	0
0	0	0	0	1	0	0	65	9	2	0	22	0	0	0	29	0	0	4	2	0	1	45	0	1	30	40	139	133	85	21	0	7	8	2	227	30	0	16	30	3	0	9	0	0	0	0	0	0	0
0	0	0	0	0	0	0	0	25	0	8	0	6	56	75	89	0	0	2	6	0	0	0	0	0	0	0	0	85	119	6	12	6	0	0	24	10	0	24	4	0	0	7	0	0	0	0	0	0	0
0	0	0	0	0	0	0	0	0	0	0	0	0	0	0	4	0	0	6	0	0	0	0	0	0	0	0	0	21	6	26	0	53	39	0	0	0	0	0	20	0	0	0	0	0	0	0	0	0	0
0	0	0	17	49	0	31	0	35	0	0	32	0	0	0	2	0	42	0	194	0	35	78	0	0	0	0	16	0	12	0	327	16	22	0	40	0	0	1	26	0	0	0	0	0	0	0	0	0	0
0	0	0	0	0	0	0	0	0	0	0	0	0	0	0	7	0	1	1	0	0	0	0	0	0	0	0	0	7	6	53	16	35	50	0	0	0	0	0	14	0	0	0	0	0	0	0	0	0	0
0	0	8	3	2	0	4	0	0	0	0	38	0	0	0	32	0	103	20	1	0	1	0	0	0	0	0	0	8	0	39	22	50	159	0	0	0	0	1	23	0	0	0	0	0	0	0	0	0	0
4	4	47	0	0	0	31	0	52	5	0	0	1	0	0	0	0	0	0	0	0	0	0	0	0	5	0	0	2	0	0	0	0	0	18	0	1	0	20	0	0	0	10	0	0	1	0	0	0	0
0	0	11	12	30	2	130	32	179	121	0	20	0	0	0	0	0	0	0	1	0	1	4	0	0	182	0	6	227	24	0	40	0	0	0	47	28	0	19	10	2	3	14	0	0	0	0	0	0	0
0	0	0	0	0	0	8	0	62	51	0	0	0	0	0	0	0	0	0	0	0	0	0	0	0	20	0	0	30	10	0	0	0	0	1	28	2	0	0	0	0	0	76	0	0	0	0	0	0	0
0	0	0	0	0	0	0	0	0	0	0	0	0	0	0	0	0	0	0	0	0	0	0	0	0	0	0	0	0	0	0	0	0	0	0	0	0	0	0	0	0	0	0	0	0	0	0	0	0	0
0	3	0	0	0	0	11	0	125	55	0	2	0	0	0	0	0	0	0	0	0	1	0	0	0	38	0	0	16	24	0	1	0	1	20	19	0	0	34	32	1	3	69	0	0	0	0	0	0	0
0	0	0	0	0	0	0	0	0	0	0	11	0	0	0	13	0	23	18	24	1	10	0	0	0	0	0	0	30	4	20	26	14	23	0	10	0	0	32	23	0	0	10	0	0	0	0	0	0	0
0	0	0	0	0	0	0	0	0	0	0	2	0	0	0	0	19	0	0	27	34	3	0	0	0	0	0	0	3	0	0	0	0	0	0	2	0	0	1	0	0	1	6	0	0	0	0	0	0	0
0	0	16	0	0	0	0	0	0	0	0	6	0	0	0	0	0	0	0	0	0	0	0	0	0	0	0	0	0	0	0	0	0	0	0	3	0	0	3	0	1	0	8	0	0	1	0	0	0	0
0	0	0	0	0	0	2	0	12	10	0	11	0	0	0	0	0	0	7	12	0	0	0	0	0	0	0	0	9	7	0	0	0	0	10	14	76	0	69	10	6	8	17	0	0	0	0	0	0	0
2	2	10	0	0	0	38	0	10	0	0	0	1	0	0	0	0	0	0	0	0	0	0	0	0	0	0	0	0	0	0	0	0	0	0	0	0	0	0	0	0	0	0	11	0	30	0	0	0	0
3	0	0	0	0	0	1	0	1	0	0	0	2	0	0	0	0	0	0	0	0	0	0	0	0	0	0	0	0	0	0	0	0	0	0	0	0	0	0	0	0	0	0	0	36	29	0	0	0	0
27	79	36	0	0	0	57	0	15	0	0	0	88	0	0	0	0	0	0	0	0	0	0	0	0	0	0	0	0	0	0	0	0	0	1	0	0	0	0	0	0	1	0	30	29	380	79	37	0	58
0	0	0	0	0	0	0	0	0	0	0	0	0	0	0	0	0	0	0	0	0	0	0	0	0	0	0	0	0	0	0	0	0	0	0	0	0	0	0	0	0	0	0	0	0	79	24	1	9	1
0	0	0	0	0	0	0	0	0	0	0	0	0	0	0	0	0	0	0	0	0	0	0	0	0	0	0	0	0	0	0	0	0	0	0	0	0	0	0	0	0	0	0	0	0	37	1	57	57	116
0	0	0	0	0	0	0	0	0	0	0	0	0	0	0	0	0	0	0	0	0	0	0	0	0	0	0	0	0	0	0	0	0	0	0	0	0	0	0	0	0	0	0	0	0	0	9	57	47	94
0	0	1	0	0	0	4	0	59	0	0	0	0	0	0	0	0	0	0	0	0	0	0	0	0	0	0	0	0	0	0	0	0	0	0	0	0	0	0	0	0	0	0	0	0	58	1	116	94	415
0	0	0	0	0	0	0	0	0	0	0	0	0	0	0	0	0	0	0	0	0	0	0	0	0	0	0	0	0	0	0	0	0	0	0	0	0	0	0	0	0	0	0	0	0	0	0	4	239	13
1	1	0	0	0	0	3	0	520	7	9	0	1	0	0	0	0	0	0	0	0	0	0	0	0	0	0	0	0	0	0	0	0	0	59	0	0	0	0	0	0	0	0	7	15	0	0	0	2	93
0	0	0	0	0	0	0	0	0	78	6	0	0	0	0	0	0	0	0	0	0	0	0	0	0	0	0	0	0	0	0	0	0	0	0	0	0	0	0	0	0	0	0	0	0	0	0	0	14	0
0	0	0	0	0	0	0	0	3	123	121	0	0	0	11	0	0	0	0	0	0	0	0	0	0	23	0	0	0	1	0	0	0	0	0	0	0	0	0	0	0	0	0	0	0	0	0	0	0	0
0	0	0	0	0	0	0	0	0	0	0	0	0	0	0	0	0	0	0	0	0	0	0	0	0	0	0	0	0	5	0	0	0	0	0	3	0	0	0	3	0	0	0	0	0	149	65	60	0	162
0	0	0	0	0	0	0	0	5	0	0	0	29	0	0	0	0	0	0	0	0	0	0	0	0	0	0	0	0	0	0	0	0	0	0	0	0	0	0	0	0	0	0	1	22	9	0	0	0	3
0	0	0	0	0	0	0	0	35	0	0	0	14	16	0	0	0	0	0	0	0	0	0	0	0	0	0	0	0	0	0	0	0	0	0	0	0	0	0	0	0	0	0	0	21	0	0	0	0	0
0	0	0	0	0	0	0	0	1	0	0	0	0	0	1	0	0	0	0	0	0	0	0	0	0	0	0	0	0	0	0	0	0	0	0	0	0	0	0	0	0	0	0	0	1	0	0	0	0	0
0	0	0	0	0	0	0	0	0	0	0	0	0	0	1	69	0	0	0	0	0	0	0	0	0	0	0	0	80	9	0	0	0	0	0	0	0	0	0	4	0	0	0	0	0	0	0	0	0	0
0	0	0	0	0	0	0	0	0	0	0	0	0	0	0	0	0	0	0	0	0	0	0	0	0	0	0	0	0	0	0	0	0	0	0	0	0	0	0	0	0	0	0	0	0	0	0	0	0	0
0	0	0	0	0	0	0	0	0	0	0	0	0	0	0	0	0	0	0	0	0	0	0	0	0	0	0	0	0	0	0	0	0	0	0	0	0	0	0	0	0	0	0	0	0	12	1	0	0	13
0	0	0	0	0	0	0	0	0	0	0	0	0	0	0	0	0	0	0	0	0	0	0	0	0	0	0	0	0	0	0	0	0	0	0	0	0	0	0	0	0	0	0	0	0	0	0	0	0	0
0	0	0	0	0	0	0	0	0	0	0	0	0	0	0	0	0	0	0	0	0	0	0	0	0	0	0	0	0	0	0	0	0	0	0	0	0	0	0	0	0	0	0	0	0	25	0	0	0	58
0	0	0	0	0	0	0	0	0	0	0	0	0	0	0	0	0	0	0	0	0	0	0	0	0	0	0	0	0	0	0	0	0	0	0	0	0	0	0	0	0	0	0	0	0	0	0	0	0	0
0	0	0	0	0	0	0	0	0	0	0	0	0	0	0	0	0	0	0	0	0	0	0	0	0	0	0	0	0	1	0	0	0	0	0	1	0	0	0	0	0	0	0	0	0	34	0	0	1	6
0	0	0	0	0	0	0	0	0	0	0	0	0	0	0	0	0	0	0	0	0	0	0	0	0	0	0	0	0	0	0	0	0	0	0	0	0	0	0	0	0	0	0	0	0	2	0	0	0	0
0	0	0	0	0	0	0	0	0	0	0	0	0	0	0	0	0	0	0	0	0	0	0	0	0	0	0	0	0	0	0	0	0	0	0	0	0	0	0	0	0	0	0	0	0	0	0	0	0	0
0	0	0	0	0	0	0	0	0	0	0	0	0	0	0	0	0	0	0	0	0	0	0	0	0	0	0	0	0	0	0	0	0	0	0	0	0	0	0	0	0	0	0	0	0	0	0	0	0	1
0	0	0	0	0	0	0	0	0	0	0	0	0	0	0	0	0	0	0	0	0	0	0	0	0	0	0	0	0	0	0	0	0	0	0	0	0	0	0	0	0	0	0	0	0	0	3	0	1	26
0	0	0	0	0	0	0	0	0	0	0	0	0	0	0	0	0	0	0	0	0	0	0	0	0	0	0	0	0	0	0	0	0	0	0	0	0	0	0	0	0	0	0	0	0	0	0	0	54	48
0	0	0	0	0	0	0	0	0	0	0	0	0	0	0	0	0	0	0	0	0	0	0	0	0	0	0	0	0	0	0	0	0	0	0	0	0	0	0	0	0	0	0	0	0	0	0	0	2	3
0	0	0	0	0	0	0	0	0	0	9	0	0	0	0	1	0	0	0	0	0	0	0	0	0	39	0	0	47	60	0	1	0	0	0	0	0	0	2	0	0	0	1	0	0	0	13	0	0	8
0	0	0	0	0	0	0	0	16	0	20	0	0	0	1	5	0	0	0	0	0	0	0	0	0	8	0	0	4	84	0	0	0	0	0	1	0	0	8	0	0	0	0	0	0	0	0	0	0	0
0	0	0	0	0	0	0	0	0	0	0	0	0	0	0	0	0	0	0	0	0	0	0	0	0	0	0	0	1	0	0	0	0	0	0	0	0	0	0	0	0	0	0	0	0	0	0	0	0	0
0	0	0	0	0	0	0	0	0	0	0	0	0	0	0	2	0	0	0	0	0	0	0	0	0	0	0	0	26	12	0	73	0	0	0	0	0	0	0	0	0	0	0	0	0	15	19	0	0	24
0	0	0	0	0	0	0	0	0	0	0	0	0	0	0	84	0	0	0	0	0	0	0	0	0	0	0	0	5	16	0	52	5	1	0	0	0	0	0	0	0	0	0	0	0	1	0	0	0	0
0	0	0	0	0	0	0	0	0	0	0	0	0	0	0	8	0	0	0	0	0	0	0	0	0	0	0	0	0	0	0	0	3	0	0	0	0	0	0	0	0	0	0	0	0	0	0	0	0	0
0	0	0	0	0	0	0	0	0	0	0	0	0	0	0	0	0	0	0	0	0	0	0	0	0	0	0	0	0	0	0	0	0	0	0	0	0	0	0	0	0	0	0	2	0	33	0	0	0	84
0	0	0	0	0	0	0	0	0	0	0	0	0	0	0	0	0	0	0	0	0	0	0	0	0	0	0	0	0	3	0	0	0	0	0	7	0	0	0	1	0	0	2	9	0	22	20	9	0	285
0	0	0	0	0	0	0	0	0	0	0	0	0	0	0	0	0	0	0	0	0	0	0	0	0	0	0	0	0	0	0	0	0	0	0	0	0	0	0	0	0	0	0	0	0	0	1	0	0	54
0	0	0	0	0	0	0	0	0	0	0	0	0	0	0	0	0	0	0	0	0	0	0	0	0	0	0	0	0	0	0	0	0	0	0	0	0	0	0	0	0	0	0	0	0	0	0	0	0	0
0	0	0	0	0	0	0	0	0	0	0	0	0	0	0	0	0	0	0	0	0	0	0	0	0	0	0	0	1	9	0	0	0	0	0	0	0	0	1	1	0	0	13	1	0	0	0	0	0	37
0	0	0	0	0	0	0	0	0	0	0	15	0	0	0	0	0	0	0	1	0	0	0	0	0	0	0	0	0	6	0	6	0	0	0	20	0	0	1	94	0	1	1	0	0	1	0	0	0	0
0	0	0	0	0	0	0	0	0	0	0	0	0	0	0	0	0	0	0	0	0	3	0	0	0	0	0	0	1	15	0	1	0	0	0	7	0	0	0	16	0	0	2	0	0	0	0	0	0	0
0	0	0	0	0	0	0	0	0	0	0	0	0	0	0	0	0	0	0	0	0	0	0	0	0	0	0	0	0	0	0	0	0	0	0	0	0	0	0	0	0	0	0	1	0	27	0	0	0	0
0	0	0	0	0	0	0	0	0	0	0	1	0	0	0	0	0	0	0	0	0	0	0	0	0	0	0	0	0	0	0	0	0	0	0	0	0	0	0	0	0	0	3	0	0	0	0	0	0	16
[truncated: 36 more columns]
