# Supplementary material for: Analyzing the effects of free water modeling by deep learning on diffusion MRI structural connectivity estimates in glioma patients
Source: PLoS One. 2020 Sep 25;15(9):e0239475. doi: 10.1371/journal.pone.0239475 (PMC7518620; doi:10.1371/journal.pone.0239475)
Supplement: S1 File — All utilized connectivity and length matrices as comma-separated csv files, and the free-water maps as nifti files. (ZIP) [file pone.0239475.s003.zip › S3/CMs/patients/det_boundary/vp11/fiberlengthmatrix_fwm.csv]

3	12	0	0	0	0	6	0	0	0	0	0	44	0	0	0	0	0	0	0	0	0	0	0	0	0	0	0	0	0	0	0	0	0	40	0	0	0	0	0	0	0	0	0	94	87	0	0	0	0
12	7	5	0	0	0	11	0	15	0	0	0	19	0	0	0	0	0	0	0	0	0	0	0	0	0	0	0	0	0	0	0	0	0	45	0	0	0	28	0	0	0	0	80	0	75	0	0	0	64
0	5	12	27	12	0	19	0	0	0	0	31	22	0	0	0	0	87	0	0	5	67	79	0	0	0	0	0	0	0	0	0	0	120	32	33	0	0	0	0	0	25	0	107	0	78	0	0	0	0
0	0	27	3	0	0	30	0	0	0	0	42	0	0	0	0	0	136	0	96	0	82	0	0	0	0	0	0	0	0	0	158	0	0	0	41	0	0	0	0	0	0	0	0	0	0	0	0	0	0
0	0	12	0	7	11	4	0	0	0	0	48	0	0	0	0	0	149	0	119	0	92	90	0	0	124	0	170	136	0	0	163	0	171	0	53	0	0	0	0	0	0	0	0	0	0	0	0	0	0
0	0	0	0	11	7	30	20	99	12	0	28	0	0	0	0	0	0	0	101	0	106	88	0	88	76	52	105	0	0	0	0	0	0	0	65	0	0	0	0	0	0	0	0	0	0	0	0	0	0
6	11	19	30	4	30	10	8	22	42	0	62	39	0	0	0	0	130	0	103	0	90	103	0	0	92	108	113	0	0	0	162	0	165	40	52	55	0	57	0	0	43	62	97	0	81	0	0	0	95
0	0	0	0	0	20	8	11	24	47	0	0	0	0	0	0	0	0	0	0	0	0	0	0	0	71	93	93	76	0	0	0	0	0	0	46	0	0	0	0	0	0	0	0	0	0	0	0	0	0
0	15	0	0	0	99	22	24	25	38	72	74	36	23	43	87	0	153	0	0	0	0	98	0	0	0	0	162	171	101	0	171	0	0	46	50	61	0	63	0	0	0	71	100	110	86	0	0	0	92
0	0	0	0	0	12	42	47	38	8	9	25	0	0	56	0	0	0	0	103	0	97	47	0	85	26	69	69	43	0	0	0	0	0	52	52	55	0	51	0	0	0	66	0	0	0	0	0	0	0
0	0	0	0	0	0	0	0	72	9	10	0	0	56	22	0	0	0	0	0	0	0	0	0	0	11	0	0	0	4	0	0	0	0	0	0	0	0	0	0	0	0	0	0	0	0	0	0	0	0
0	0	31	42	48	28	62	0	74	25	0	10	0	0	0	0	4	38	0	60	20	36	41	20	39	24	12	78	83	0	0	103	0	104	0	14	0	0	33	26	6	6	27	0	0	0	0	0	0	0
44	19	22	0	0	0	39	0	36	0	0	0	6	18	53	0	0	0	0	0	0	0	0	0	0	0	0	0	0	93	0	0	0	0	75	0	0	0	0	0	0	84	0	81	35	33	0	0	0	0
0	0	0	0	0	0	0	0	23	0	56	0	18	8	29	0	0	0	0	0	0	0	0	0	0	0	0	0	0	76	0	0	0	0	0	0	0	0	0	0	0	0	0	0	0	0	0	0	0	0
0	0	0	0	0	0	0	0	43	56	22	0	53	29	13	17	0	0	0	0	0	0	0	0	0	0	0	0	0	35	0	0	0	0	0	0	0	0	0	0	0	0	0	0	0	0	0	0	0	0
0	0	0	0	0	0	0	0	87	0	0	0	0	0	17	5	0	0	14	0	0	0	0	0	0	0	0	0	59	29	57	68	47	13	0	0	0	0	0	11	0	0	0	0	0	0	0	0	0	0
0	0	0	0	0	0	0	0	0	0	0	4	0	0	0	0	5	10	10	14	5	0	0	0	0	0	0	0	0	0	0	0	0	0	0	0	0	0	0	4	8	0	0	0	0	0	0	0	0	0
0	0	87	136	149	0	130	0	153	0	0	38	0	0	0	0	10	15	22	21	15	52	88	0	0	0	0	0	0	0	0	21	64	33	0	0	0	0	0	21	0	0	0	0	0	0	0	0	0	0
0	0	0	0	0	0	0	0	0	0	0	0	0	0	0	14	10	22	11	0	0	0	0	0	0	0	0	0	80	43	75	0	63	25	0	0	0	0	0	6	0	0	7	0	0	0	0	0	0	0
0	0	0	96	119	101	103	0	0	103	0	60	0	0	0	0	14	21	0	16	8	25	0	0	0	92	78	37	121	0	0	66	0	0	0	30	0	0	0	16	15	0	30	0	0	0	0	0	0	0
0	0	5	0	0	0	0	0	0	0	0	20	0	0	0	0	5	15	0	8	3	0	2	0	0	0	0	0	0	0	0	0	0	0	0	0	0	0	0	18	14	0	0	0	0	0	0	0	0	0
0	0	67	82	92	106	90	0	0	97	0	36	0	0	0	0	0	52	0	25	0	12	11	0	25	93	61	35	106	0	0	94	0	52	0	35	0	0	0	38	34	0	51	0	0	0	0	0	0	0
0	0	79	0	90	88	103	0	98	47	0	41	0	0	0	0	0	88	0	0	2	11	10	9	15	0	29	80	79	0	0	93	0	0	0	64	0	0	0	0	0	0	0	0	0	0	0	0	0	0
0	0	0	0	0	0	0	0	0	0	0	20	0	0	0	0	0	0	0	0	0	0	9	12	0	0	0	0	0	0	0	0	0	0	0	0	0	0	0	0	0	0	0	0	0	0	0	0	0	0
0	0	0	0	0	88	0	0	0	85	0	39	0	0	0	0	0	0	0	0	0	25	15	0	9	0	41	14	72	0	0	0	0	0	0	0	0	0	0	0	0	0	0	0	0	0	0	0	0	0
0	0	0	0	124	76	92	71	0	26	11	24	0	0	0	0	0	0	0	92	0	93	0	0	0	14	23	56	18	0	0	0	0	0	51	58	54	0	56	0	0	0	0	0	0	0	0	0	0	0
0	0	0	0	0	52	108	93	0	69	0	12	0	0	0	0	0	0	0	78	0	61	29	0	41	23	10	13	33	0	0	0	0	0	0	0	0	0	0	0	0	0	0	0	0	0	0	0	0	0
0	0	0	0	170	105	113	93	162	69	0	78	0	0	0	0	0	0	0	37	0	35	80	0	14	56	13	12	28	0	0	24	0	0	0	65	0	0	0	0	0	0	0	0	0	0	0	0	0	0
0	0	0	0	136	0	0	76	171	43	0	83	0	0	0	59	0	0	80	121	0	106	79	0	72	18	33	28	11	32	9	0	19	49	51	66	70	0	55	75	0	0	72	0	0	0	0	0	0	0
0	0	0	0	0	0	0	0	101	0	4	0	93	76	35	29	0	0	43	0	0	0	0	0	0	0	0	0	32	9	34	42	14	0	0	66	64	0	51	47	0	0	76	0	0	0	0	0	0	0
0	0	0	0	0	0	0	0	0	0	0	0	0	0	0	57	0	0	75	0	0	0	0	0	0	0	0	0	9	34	6	0	16	37	0	0	0	0	0	84	0	0	0	0	0	0	0	0	0	0
0	0	0	158	163	0	162	0	171	0	0	103	0	0	0	68	0	21	0	66	0	94	93	0	0	0	0	24	0	42	0	10	6	12	0	114	0	0	109	78	0	0	0	0	0	203	0	0	0	0
0	0	0	0	0	0	0	0	0	0	0	0	0	0	0	47	0	64	63	0	0	0	0	0	0	0	0	0	19	14	16	6	6	23	0	0	0	0	0	49	0	0	0	0	0	0	0	0	0	0
0	0	120	0	171	0	165	0	0	0	0	104	0	0	0	13	0	33	25	0	0	52	0	0	0	0	0	0	49	0	37	12	23	11	0	0	0	0	79	35	0	0	0	0	0	0	0	0	0	0
40	45	32	0	0	0	40	0	46	52	0	0	75	0	0	0	0	0	0	0	0	0	0	0	0	51	0	0	51	0	0	0	0	0	5	0	25	0	9	0	0	0	9	0	0	115	0	0	0	0
0	0	33	41	53	65	52	46	50	52	0	14	0	0	0	0	0	0	0	30	0	35	64	0	0	58	0	65	66	66	0	114	0	0	0	12	8	0	17	35	10	27	18	0	0	0	0	0	0	0
0	0	0	0	0	0	55	0	61	55	0	0	0	0	0	0	0	0	0	0	0	0	0	0	0	54	0	0	70	64	0	0	0	0	25	8	7	0	0	0	0	0	5	0	0	0	0	0	0	0
0	0	0	0	0	0	0	0	0	0	0	0	0	0	0	0	0	0	0	0	0	0	0	0	0	0	0	0	0	0	0	0	0	0	0	0	0	0	0	0	0	0	0	0	0	0	0	0	0	0
0	28	0	0	0	0	57	0	63	51	0	33	0	0	0	0	0	0	0	0	0	0	0	0	0	56	0	0	55	51	0	109	0	79	9	17	0	0	7	22	24	19	11	0	0	0	0	0	0	0
0	0	0	0	0	0	0	0	0	0	0	26	0	0	0	11	4	21	6	16	18	38	0	0	0	0	0	0	75	47	84	78	49	35	0	35	0	0	22	4	0	0	9	0	0	190	0	0	0	0
0	0	0	0	0	0	0	0	0	0	0	6	0	0	0	0	8	0	0	15	14	34	0	0	0	0	0	0	0	0	0	0	0	0	0	10	0	0	24	0	0	22	8	0	0	0	0	0	0	0
0	0	25	0	0	0	43	0	0	0	0	6	84	0	0	0	0	0	0	0	0	0	0	0	0	0	0	0	0	0	0	0	0	0	0	27	0	0	19	0	22	0	13	0	0	128	0	0	0	0
0	0	0	0	0	0	62	0	71	66	0	27	0	0	0	0	0	0	7	30	0	51	0	0	0	0	0	0	72	76	0	0	0	0	9	18	5	0	11	9	8	13	7	0	0	0	0	0	0	0
0	80	107	0	0	0	97	0	100	0	0	0	81	0	0	0	0	0	0	0	0	0	0	0	0	0	0	0	0	0	0	0	0	0	0	0	0	0	0	0	0	0	0	3	0	18	0	0	0	2
94	0	0	0	0	0	0	0	110	0	0	0	35	0	0	0	0	0	0	0	0	0	0	0	0	0	0	0	0	0	0	0	0	0	0	0	0	0	0	0	0	0	0	0	5	7	0	0	0	0
87	75	78	0	0	0	81	0	86	0	0	0	33	0	0	0	0	0	0	0	0	0	0	0	0	0	0	0	0	0	0	203	0	0	115	0	0	0	0	190	0	128	0	18	7	11	15	24	0	24
0	0	0	0	0	0	0	0	0	0	0	0	0	0	0	0	0	0	0	0	0	0	0	0	0	0	0	0	0	0	0	0	0	0	0	0	0	0	0	0	0	0	0	0	0	15	4	43	31	32
0	0	0	0	0	0	0	0	0	0	0	0	0	0	0	0	0	0	0	0	0	0	0	0	0	0	0	0	0	0	0	0	0	0	0	0	0	0	0	0	0	0	0	0	0	24	43	22	23	43
0	0	0	0	0	0	0	0	0	0	0	0	0	0	0	0	0	0	0	0	0	0	0	0	0	0	0	0	0	0	0	0	0	0	0	0	0	0	0	0	0	0	0	0	0	0	31	23	9	36
0	64	0	0	0	0	95	0	92	0	0	0	0	0	0	0	0	0	0	0	0	0	0	0	0	0	0	0	0	0	0	0	0	0	0	0	0	0	0	0	0	0	0	2	0	24	32	43	36	12
0	0	0	0	0	0	0	0	0	0	0	0	0	0	0	0	0	0	0	0	0	0	0	0	0	0	0	0	0	0	0	0	0	0	0	0	0	0	0	0	0	0	0	0	0	0	0	50	40	17
0	0	124	0	0	0	109	0	97	100	92	0	66	0	0	0	0	0	0	0	0	0	0	0	0	0	0	0	0	0	0	0	0	0	61	0	0	0	0	0	0	0	0	6	39	0	0	0	51	13
0	0	0	0	0	0	0	0	0	118	109	0	0	0	0	0	0	0	0	0	0	0	0	0	0	0	0	0	0	0	0	0	0	0	0	0	0	0	0	0	0	0	0	0	0	0	0	0	21	0
0	0	0	0	0	0	0	0	70	112	100	0	0	0	45	0	0	0	0	0	0	0	0	0	0	121	0	0	0	85	0	0	0	0	0	0	0	0	0	0	0	0	0	0	0	0	0	0	0	0
0	0	0	0	0	0	0	0	0	0	0	0	0	0	0	0	0	0	0	0	0	0	0	0	0	0	0	0	0	150	0	189	0	0	0	177	0	0	0	165	0	0	0	0	3	31	49	42	0	51
0	0	0	0	0	0	0	0	135	0	0	0	4	0	0	0	0	0	0	0	0	0	0	0	0	0	0	0	0	0	0	0	0	0	0	0	0	0	0	0	0	0	0	39	17	18	0	0	0	29
0	0	0	0	0	0	0	0	55	0	0	0	3	10	0	0	0	0	0	0	0	0	0	0	0	0	0	0	0	0	0	0	0	0	0	0	0	0	0	0	0	0	0	0	22	0	0	0	0	0
0	0	0	0	0	0	0	0	35	0	0	0	0	0	9	0	0	0	0	0	0	0	0	0	0	0	0	0	0	0	0	0	0	0	0	0	0	0	0	0	0	0	0	0	0	0	0	0	0	0
0	0	0	0	0	0	0	0	0	0	0	0	0	0	14	8	0	0	0	0	0	0	0	0	0	0	0	0	75	51	0	0	0	0	0	0	0	0	0	18	0	0	0	0	0	0	0	0	0	0
0	0	0	0	0	0	0	0	0	0	0	0	0	0	0	0	0	0	0	0	0	0	0	0	0	0	0	0	0	0	0	0	0	0	0	0	0	0	0	0	0	0	0	0	0	0	0	0	0	0
0	0	0	0	0	0	0	0	0	0	0	0	0	0	0	0	0	0	0	0	0	0	0	0	0	0	0	0	0	0	0	0	0	0	0	0	0	0	0	115	0	0	0	0	0	82	143	0	0	96
0	0	0	0	0	0	0	0	0	0	0	0	0	0	0	0	0	0	0	0	0	0	0	0	0	0	0	0	0	0	0	0	0	0	0	0	0	0	0	0	0	0	0	0	0	0	0	0	0	0
0	0	0	0	0	0	0	0	0	0	0	0	0	0	0	0	0	0	0	0	0	0	0	0	0	0	0	0	0	0	0	0	0	0	0	0	0	0	0	0	0	0	0	0	0	48	0	0	0	98
0	0	0	0	0	0	0	0	0	0	0	0	0	0	0	0	0	0	0	0	0	0	0	0	0	0	0	0	0	0	0	0	0	0	0	0	0	0	0	0	0	0	0	0	0	0	0	0	0	0
0	0	0	0	0	0	0	0	0	0	0	0	0	0	0	0	0	0	0	0	0	0	0	0	0	0	0	0	0	0	0	0	0	0	0	187	0	0	0	0	0	0	0	0	0	58	0	145	96	110
0	0	0	0	0	0	0	0	0	0	0	0	0	0	0	0	0	0	0	0	0	0	0	0	0	0	0	0	0	0	0	0	0	0	0	0	0	0	0	0	0	0	0	0	0	36	0	0	0	0
0	0	0	0	0	0	0	0	0	0	0	0	0	0	0	0	0	0	0	0	0	0	0	0	0	0	0	0	0	0	0	0	0	0	0	0	0	0	0	0	0	0	0	0	0	0	0	0	0	0
0	0	0	0	0	0	0	0	0	0	0	0	0	0	0	0	0	0	0	0	0	0	0	0	0	0	0	0	0	0	0	0	0	0	0	0	0	0	0	0	0	0	0	0	0	0	0	0	0	105
0	0	0	0	0	0	0	0	0	0	0	0	0	0	0	0	0	0	0	0	0	0	0	0	0	0	0	0	0	0	0	0	0	0	0	0	0	0	0	0	0	0	0	0	0	0	61	67	33	61
0	0	0	0	0	0	0	0	0	0	0	0	0	0	0	0	0	0	0	0	0	0	0	0	0	0	0	0	0	0	0	0	0	0	0	0	0	0	0	0	0	0	0	0	0	0	0	0	52	92
0	0	0	0	0	0	0	0	0	0	0	0	0	0	0	0	0	0	0	0	0	0	0	0	0	0	0	0	0	0	0	0	0	0	0	0	0	0	0	0	0	0	0	0	0	0	151	0	84	146
0	0	0	0	0	0	0	0	0	0	126	0	0	0	0	82	0	0	0	0	0	0	0	0	0	127	0	0	139	115	0	144	0	0	0	0	0	0	106	0	0	0	0	0	0	0	166	0	0	161
0	0	0	0	0	0	0	0	195	0	107	150	0	0	0	47	0	0	0	0	0	0	0	0	0	130	0	0	121	105	0	0	0	0	0	126	0	0	98	0	0	0	119	0	0	0	0	0	0	0
0	0	0	0	0	0	0	0	0	0	0	0	0	0	0	0	0	0	0	0	0	0	0	0	0	0	0	0	2	0	0	0	0	0	0	0	0	0	0	0	0	0	0	0	0	0	0	0	0	0
0	0	0	0	0	0	0	0	0	0	0	0	0	0	0	81	0	0	0	0	0	0	0	0	0	0	0	0	146	121	0	159	160	0	0	0	0	0	0	0	0	0	0	0	0	105	157	0	0	162
0	0	0	0	0	0	0	0	0	0	0	0	0	0	0	83	0	0	0	0	0	0	0	0	0	0	0	0	163	107	0	155	146	0	0	0	0	0	0	0	0	0	0	0	0	117	0	0	0	0
0	0	0	0	0	0	0	0	0	0	0	0	0	0	0	96	0	0	0	0	0	0	0	0	0	0	0	0	0	0	0	0	0	0	0	0	0	0	0	0	0	0	0	0	0	0	0	0	0	0
0	38	0	0	0	0	0	0	0	0	0	0	0	0	0	0	0	0	0	0	0	0	0	0	0	0	0	0	0	0	0	0	0	0	0	0	0	0	0	0	0	0	0	46	0	29	0	0	0	41
0	0	0	0	0	0	0	0	0	0	0	0	0	0	0	0	0	0	0	0	0	0	0	0	0	0	0	0	151	125	0	0	0	0	0	157	0	0	0	141	0	0	0	48	0	36	63	70	0	48
0	0	0	0	0	0	0	0	0	0	0	0	0	0	0	0	0	0	0	0	0	0	0	0	0	0	0	0	0	0	0	0	0	0	0	0	0	0	0	0	0	0	0	0	0	0	57	0	0	54
0	0	0	0	0	0	0	0	0	0	0	0	0	0	0	0	0	0	0	0	0	0	0	0	0	0	0	0	0	0	0	0	0	0	0	0	0	0	0	0	0	0	0	0	0	0	0	0	0	0
0	0	0	0	0	0	0	0	0	0	0	0	0	0	0	0	0	0	0	0	0	0	0	0	0	0	0	0	0	104	0	0	0	0	0	0	0	0	80	0	0	0	16	0	0	0	0	0	0	61
0	0	0	0	0	0	0	0	0	0	0	175	0	0	0	0	0	0	0	0	0	165	0	0	0	0	0	0	148	122	0	160	0	0	0	176	0	0	106	140	0	173	0	0	0	28	0	0	0	0
0	0	0	0	0	0	0	0	0	0	0	0	0	0	0	0	0	0	0	0	0	197	0	0	0	0	0	0	0	137	0	0	0	0	0	170	0	0	206	166	0	0	0	0	0	0	0	0	0	0
0	0	0	0	0	0	0	0	0	0	0	0	0	0	0	0	0	0	0	0	0	0	0	0	0	0	0	0	0	0	0	0	0	0	0	0	0	0	0	0	0	0	0	51	0	18	0	0	0	0
0	0	0	0	0	0	0	0	0	0	0	9	0	0	0	0	0	0	0	0	0	0	0	0	0	0	0	0	0	0	0	0	0	0	0	0	0	0	0	0	0	0	19	0	7	0	0	0	0	66
[truncated: 36 more columns]
