# Supplementary material for: Analyzing the effects of free water modeling by deep learning on diffusion MRI structural connectivity estimates in glioma patients
Source: PLoS One. 2020 Sep 25;15(9):e0239475. doi: 10.1371/journal.pone.0239475 (PMC7518620; doi:10.1371/journal.pone.0239475)
Supplement: S1 File — All utilized connectivity and length matrices as comma-separated csv files, and the free-water maps as nifti files. (ZIP) [file pone.0239475.s003.zip › S3/CMs/patients/det_boundary/vp11/cm_fwm.csv]

11	10	0	0	0	0	3	0	0	0	0	0	15	0	0	0	0	0	0	0	0	0	0	0	0	0	0	0	0	0	0	0	0	0	3	0	0	0	0	0	0	0	0	0	5	26	0	0	0	0
10	38	16	0	0	0	47	0	34	0	0	0	46	0	0	0	0	0	0	0	0	0	0	0	0	0	0	0	0	0	0	0	0	0	7	0	0	0	4	0	0	0	0	5	0	104	0	0	0	2
0	16	203	27	4	0	46	0	0	0	0	118	7	0	0	0	0	12	0	0	21	70	1	0	0	0	0	0	0	0	0	0	0	10	51	12	0	0	0	0	0	23	0	10	0	41	0	0	0	0
0	0	27	6	0	0	2	0	0	0	0	14	0	0	0	0	0	1	0	2	0	2	0	0	0	0	0	0	0	0	0	14	0	0	0	12	0	0	0	0	0	0	0	0	0	0	0	0	0	0
0	0	4	0	16	7	2	0	0	0	0	84	0	0	0	0	0	20	0	2	0	1	27	0	0	10	0	1	1	0	0	49	0	1	0	24	0	0	0	0	0	0	0	0	0	0	0	0	0	0
0	0	0	0	7	59	24	19	1	10	0	24	0	0	0	0	0	0	0	29	0	33	45	0	5	10	2	2	0	0	0	0	0	0	0	1	0	0	0	0	0	0	0	0	0	0	0	0	0	0
3	47	46	2	2	24	228	1	26	3	0	94	3	0	0	0	0	16	0	2	0	25	1	0	0	24	2	2	0	0	0	32	0	1	28	126	9	0	9	0	0	2	1	29	0	50	0	0	0	2
0	0	0	0	0	19	1	189	79	173	0	0	0	0	0	0	0	0	0	0	0	0	0	0	0	120	2	23	68	0	0	0	0	0	0	32	0	0	0	0	0	0	0	0	0	0	0	0	0	0
0	34	0	0	0	1	26	79	876	64	14	18	95	119	118	1	0	8	0	0	0	0	8	0	0	0	0	3	9	16	0	31	0	0	65	177	63	0	125	0	0	0	12	4	1	17	0	0	0	69
0	0	0	0	0	10	3	173	64	163	35	43	0	0	1	0	0	0	0	6	0	24	2	0	1	197	40	12	2	0	0	0	0	0	7	129	52	0	55	0	0	0	10	0	0	0	0	0	0	0
0	0	0	0	0	0	0	0	14	35	65	0	0	3	27	0	0	0	0	0	0	0	0	0	0	2	0	0	0	8	0	0	0	0	0	0	0	0	0	0	0	0	0	0	0	0	0	0	0	0
0	0	118	14	84	24	94	0	18	43	0	163	0	0	0	0	6	18	0	10	40	66	178	10	3	15	14	15	22	0	0	36	0	35	0	22	0	0	2	10	4	7	9	0	0	0	0	0	0	0
15	46	7	0	0	0	3	0	95	0	0	0	23	1	3	0	0	0	0	0	0	0	0	0	0	0	0	0	0	6	0	0	0	0	1	0	0	0	0	0	0	1	0	4	2	118	0	0	0	0
0	0	0	0	0	0	0	0	119	0	3	0	1	68	181	0	0	0	0	0	0	0	0	0	0	0	0	0	0	54	0	0	0	0	0	0	0	0	0	0	0	0	0	0	0	0	0	0	0	0
0	0	0	0	0	0	0	0	118	1	27	0	3	181	81	22	0	0	0	0	0	0	0	0	0	0	0	0	0	69	0	0	0	0	0	0	0	0	0	0	0	0	0	0	0	0	0	0	0	0
0	0	0	0	0	0	0	0	1	0	0	0	0	0	22	51	0	0	3	0	0	0	0	0	0	0	0	0	30	93	2	3	15	33	0	0	0	0	0	11	0	0	0	0	0	0	0	0	0	0
0	0	0	0	0	0	0	0	0	0	0	6	0	0	0	0	20	28	16	7	7	0	0	0	0	0	0	0	0	0	0	0	0	0	0	0	0	0	0	1	14	0	0	0	0	0	0	0	0	0
0	0	12	1	20	0	16	0	8	0	0	18	0	0	0	0	28	311	12	105	1	53	6	0	0	0	0	0	0	0	0	42	2	113	0	0	0	0	0	75	0	0	0	0	0	0	0	0	0	0
0	0	0	0	0	0	0	0	0	0	0	0	0	0	0	3	16	12	48	0	0	0	0	0	0	0	0	0	6	4	7	0	1	21	0	0	0	0	0	23	0	0	12	0	0	0	0	0	0	0
0	0	0	2	2	29	2	0	0	6	0	10	0	0	0	0	7	105	0	303	6	191	0	0	0	1	8	89	1	0	0	201	0	0	0	1	0	0	0	24	27	0	11	0	0	0	0	0	0	0
0	0	21	0	0	0	0	0	0	0	0	40	0	0	0	0	7	1	0	6	6	0	7	0	0	0	0	0	0	0	0	0	0	0	0	0	0	0	0	1	36	0	0	0	0	0	0	0	0	0
0	0	70	2	1	33	25	0	0	24	0	66	0	0	0	0	0	53	0	191	0	134	18	0	10	8	125	50	1	0	0	31	0	1	0	1	0	0	0	33	3	0	1	0	0	0	0	0	0	0
0	0	1	0	27	45	1	0	8	2	0	178	0	0	0	0	0	6	0	0	7	18	157	10	24	0	61	115	45	0	0	80	0	0	0	4	0	0	0	0	0	0	0	0	0	0	0	0	0	0
0	0	0	0	0	0	0	0	0	0	0	10	0	0	0	0	0	0	0	0	0	0	10	45	0	0	0	0	0	0	0	0	0	0	0	0	0	0	0	0	0	0	0	0	0	0	0	0	0	0
0	0	0	0	0	5	0	0	0	1	0	3	0	0	0	0	0	0	0	0	0	10	24	0	43	0	50	29	1	0	0	0	0	0	0	0	0	0	0	0	0	0	0	0	0	0	0	0	0	0
0	0	0	0	10	10	24	120	0	197	2	15	0	0	0	0	0	0	0	1	0	8	0	0	0	242	83	3	28	0	0	0	0	0	14	260	25	0	36	0	0	0	0	0	0	0	0	0	0	0
0	0	0	0	0	2	2	2	0	40	0	14	0	0	0	0	0	0	0	8	0	125	61	0	50	83	128	21	38	0	0	0	0	0	0	0	0	0	0	0	0	0	0	0	0	0	0	0	0	0
0	0	0	0	1	2	2	23	3	12	0	15	0	0	0	0	0	0	0	89	0	50	115	0	29	3	21	111	148	0	0	16	0	0	0	6	0	0	0	0	0	0	0	0	0	0	0	0	0	0
0	0	0	0	1	0	0	68	9	2	0	22	0	0	0	30	0	0	6	1	0	1	45	0	1	28	38	148	137	82	22	0	7	4	5	230	31	0	18	36	0	0	8	0	0	0	0	0	0	0
0	0	0	0	0	0	0	0	16	0	8	0	6	54	69	93	0	0	4	0	0	0	0	0	0	0	0	0	82	132	6	9	7	0	0	26	10	0	26	4	0	0	5	0	0	0	0	0	0	0
0	0	0	0	0	0	0	0	0	0	0	0	0	0	0	2	0	0	7	0	0	0	0	0	0	0	0	0	22	6	28	0	59	36	0	0	0	0	0	21	0	0	0	0	0	0	0	0	0	0
0	0	0	14	49	0	32	0	31	0	0	36	0	0	0	3	0	42	0	201	0	31	80	0	0	0	0	16	0	9	0	336	17	22	0	41	0	0	1	28	0	0	0	0	0	1	0	0	0	0
0	0	0	0	0	0	0	0	0	0	0	0	0	0	0	15	0	2	1	0	0	0	0	0	0	0	0	0	7	7	59	17	35	65	0	0	0	0	0	29	0	0	0	0	0	0	0	0	0	0
0	0	10	0	1	0	1	0	0	0	0	35	0	0	0	33	0	113	21	0	0	1	0	0	0	0	0	0	4	0	36	22	65	164	0	0	0	0	1	35	0	0	0	0	0	0	0	0	0	0
3	7	51	0	0	0	28	0	65	7	0	0	1	0	0	0	0	0	0	0	0	0	0	0	0	14	0	0	5	0	0	0	0	0	40	0	1	0	21	0	0	0	10	0	0	3	0	0	0	0
0	0	12	12	24	1	126	32	177	129	0	22	0	0	0	0	0	0	0	1	0	1	4	0	0	260	0	6	230	26	0	41	0	0	0	48	28	0	17	10	3	3	14	0	0	0	0	0	0	0
0	0	0	0	0	0	9	0	63	52	0	0	0	0	0	0	0	0	0	0	0	0	0	0	0	25	0	0	31	10	0	0	0	0	1	28	2	0	0	0	0	0	74	0	0	0	0	0	0	0
0	0	0	0	0	0	0	0	0	0	0	0	0	0	0	0	0	0	0	0	0	0	0	0	0	0	0	0	0	0	0	0	0	0	0	0	0	0	0	0	0	0	0	0	0	0	0	0	0	0
0	4	0	0	0	0	9	0	125	55	0	2	0	0	0	0	0	0	0	0	0	0	0	0	0	36	0	0	18	26	0	1	0	1	21	17	0	0	40	43	1	3	75	0	0	0	0	0	0	0
0	0	0	0	0	0	0	0	0	0	0	10	0	0	0	11	1	75	23	24	1	33	0	0	0	0	0	0	36	4	21	28	29	35	0	10	0	0	43	24	0	0	11	0	0	1	0	0	0	0
0	0	0	0	0	0	0	0	0	0	0	4	0	0	0	0	14	0	0	27	36	3	0	0	0	0	0	0	0	0	0	0	0	0	0	3	0	0	1	0	0	1	9	0	0	0	0	0	0	0
0	0	23	0	0	0	2	0	0	0	0	7	1	0	0	0	0	0	0	0	0	0	0	0	0	0	0	0	0	0	0	0	0	0	0	3	0	0	3	0	1	0	7	0	0	2	0	0	0	0
0	0	0	0	0	0	1	0	12	10	0	9	0	0	0	0	0	0	12	11	0	1	0	0	0	0	0	0	8	5	0	0	0	0	10	14	74	0	75	11	9	7	30	0	0	0	0	0	0	0
0	5	10	0	0	0	29	0	4	0	0	0	4	0	0	0	0	0	0	0	0	0	0	0	0	0	0	0	0	0	0	0	0	0	0	0	0	0	0	0	0	0	0	11	0	30	0	0	0	1
5	0	0	0	0	0	0	0	1	0	0	0	2	0	0	0	0	0	0	0	0	0	0	0	0	0	0	0	0	0	0	0	0	0	0	0	0	0	0	0	0	0	0	0	38	30	0	0	0	0
26	104	41	0	0	0	50	0	17	0	0	0	118	0	0	0	0	0	0	0	0	0	0	0	0	0	0	0	0	0	0	1	0	0	3	0	0	0	0	1	0	2	0	30	30	387	84	39	0	56
0	0	0	0	0	0	0	0	0	0	0	0	0	0	0	0	0	0	0	0	0	0	0	0	0	0	0	0	0	0	0	0	0	0	0	0	0	0	0	0	0	0	0	0	0	84	26	1	9	1
0	0	0	0	0	0	0	0	0	0	0	0	0	0	0	0	0	0	0	0	0	0	0	0	0	0	0	0	0	0	0	0	0	0	0	0	0	0	0	0	0	0	0	0	0	39	1	60	58	115
0	0	0	0	0	0	0	0	0	0	0	0	0	0	0	0	0	0	0	0	0	0	0	0	0	0	0	0	0	0	0	0	0	0	0	0	0	0	0	0	0	0	0	0	0	0	9	58	47	92
0	2	0	0	0	0	2	0	69	0	0	0	0	0	0	0	0	0	0	0	0	0	0	0	0	0	0	0	0	0	0	0	0	0	0	0	0	0	0	0	0	0	0	1	0	56	1	115	92	421
0	0	0	0	0	0	0	0	0	0	0	0	0	0	0	0	0	0	0	0	0	0	0	0	0	0	0	0	0	0	0	0	0	0	0	0	0	0	0	0	0	0	0	0	0	0	0	4	241	13
0	0	1	0	0	0	13	0	605	7	10	0	1	0	0	0	0	0	0	0	0	0	0	0	0	0	0	0	0	0	0	0	0	0	65	0	0	0	0	0	0	0	0	7	16	0	0	0	2	95
0	0	0	0	0	0	0	0	0	80	4	0	0	0	0	0	0	0	0	0	0	0	0	0	0	0	0	0	0	0	0	0	0	0	0	0	0	0	0	0	0	0	0	0	0	0	0	0	13	0
0	0	0	0	0	0	0	0	5	129	125	0	0	0	10	0	0	0	0	0	0	0	0	0	0	33	0	0	0	1	0	0	0	0	0	0	0	0	0	0	0	0	0	0	0	0	0	0	0	0
0	0	0	0	0	0	0	0	0	0	0	0	0	0	0	0	0	0	0	0	0	0	0	0	0	0	0	0	0	6	0	1	0	0	0	5	0	0	0	2	0	0	0	0	3	142	73	71	0	170
0	0	0	0	0	0	0	0	5	0	0	0	32	0	0	0	0	0	0	0	0	0	0	0	0	0	0	0	0	0	0	0	0	0	0	0	0	0	0	0	0	0	0	1	25	9	0	0	0	3
0	0	0	0	0	0	0	0	49	0	0	0	14	19	0	0	0	0	0	0	0	0	0	0	0	0	0	0	0	0	0	0	0	0	0	0	0	0	0	0	0	0	0	0	22	0	0	0	0	0
0	0	0	0	0	0	0	0	5	0	0	0	0	0	6	0	0	0	0	0	0	0	0	0	0	0	0	0	0	0	0	0	0	0	0	0	0	0	0	0	0	0	0	0	0	0	0	0	0	0
0	0	0	0	0	0	0	0	0	0	0	0	0	0	3	93	0	0	0	0	0	0	0	0	0	0	0	0	87	8	0	0	0	0	0	0	0	0	0	4	0	0	0	0	0	0	0	0	0	0
0	0	0	0	0	0	0	0	0	0	0	0	0	0	0	0	0	0	0	0	0	0	0	0	0	0	0	0	0	0	0	0	0	0	0	0	0	0	0	0	0	0	0	0	0	0	0	0	0	0
0	0	0	0	0	0	0	0	0	0	0	0	0	0	0	0	0	0	0	0	0	0	0	0	0	0	0	0	0	0	0	0	0	0	0	0	0	0	0	1	0	0	0	0	0	9	1	0	0	12
0	0	0	0	0	0	0	0	0	0	0	0	0	0	0	0	0	0	0	0	0	0	0	0	0	0	0	0	0	0	0	0	0	0	0	0	0	0	0	0	0	0	0	0	0	0	0	0	0	0
0	0	0	0	0	0	0	0	0	0	0	0	0	0	0	0	0	0	0	0	0	0	0	0	0	0	0	0	0	0	0	0	0	0	0	0	0	0	0	0	0	0	0	0	0	26	0	0	0	68
0	0	0	0	0	0	0	0	0	0	0	0	0	0	0	0	0	0	0	0	0	0	0	0	0	0	0	0	0	0	0	0	0	0	0	0	0	0	0	0	0	0	0	0	0	0	0	0	0	0
0	0	0	0	0	0	0	0	0	0	0	0	0	0	0	0	0	0	0	0	0	0	0	0	0	0	0	0	0	0	0	0	0	0	0	1	0	0	0	0	0	0	0	0	0	33	0	1	2	7
0	0	0	0	0	0	0	0	0	0	0	0	0	0	0	0	0	0	0	0	0	0	0	0	0	0	0	0	0	0	0	0	0	0	0	0	0	0	0	0	0	0	0	0	0	3	0	0	0	0
0	0	0	0	0	0	0	0	0	0	0	0	0	0	0	0	0	0	0	0	0	0	0	0	0	0	0	0	0	0	0	0	0	0	0	0	0	0	0	0	0	0	0	0	0	0	0	0	0	0
0	0	0	0	0	0	0	0	0	0	0	0	0	0	0	0	0	0	0	0	0	0	0	0	0	0	0	0	0	0	0	0	0	0	0	0	0	0	0	0	0	0	0	0	0	0	0	0	0	1
0	0	0	0	0	0	0	0	0	0	0	0	0	0	0	0	0	0	0	0	0	0	0	0	0	0	0	0	0	0	0	0	0	0	0	0	0	0	0	0	0	0	0	0	0	0	4	2	1	17
0	0	0	0	0	0	0	0	0	0	0	0	0	0	0	0	0	0	0	0	0	0	0	0	0	0	0	0	0	0	0	0	0	0	0	0	0	0	0	0	0	0	0	0	0	0	0	0	72	27
0	0	0	0	0	0	0	0	0	0	0	0	0	0	0	0	0	0	0	0	0	0	0	0	0	0	0	0	0	0	0	0	0	0	0	0	0	0	0	0	0	0	0	0	0	0	1	0	2	1
0	0	0	0	0	0	0	0	0	0	15	0	0	0	0	3	0	0	0	0	0	0	0	0	0	37	0	0	27	59	0	1	0	0	0	0	0	0	2	0	0	0	0	0	0	0	12	0	0	12
0	0	0	0	0	0	0	0	17	0	21	3	0	0	0	4	0	0	0	0	0	0	0	0	0	7	0	0	4	78	0	0	0	0	0	1	0	0	11	0	0	0	1	0	0	0	0	0	0	0
0	0	0	0	0	0	0	0	0	0	0	0	0	0	0	0	0	0	0	0	0	0	0	0	0	0	0	0	1	0	0	0	0	0	0	0	0	0	0	0	0	0	0	0	0	0	0	0	0	0
0	0	0	0	0	0	0	0	0	0	0	0	0	0	0	2	0	0	0	0	0	0	0	0	0	0	0	0	26	19	0	80	4	0	0	0	0	0	0	0	0	0	0	0	0	10	15	0	0	27
0	0	0	0	0	0	0	0	0	0	0	0	0	0	0	75	0	0	0	0	0	0	0	0	0	0	0	0	3	18	0	52	4	0	0	0	0	0	0	0	0	0	0	0	0	1	0	0	0	0
0	0	0	0	0	0	0	0	0	0	0	0	0	0	0	7	0	0	0	0	0	0	0	0	0	0	0	0	0	0	0	0	0	0	0	0	0	0	0	0	0	0	0	0	0	0	0	0	0	0
0	1	0	0	0	0	0	0	0	0	0	0	0	0	0	0	0	0	0	0	0	0	0	0	0	0	0	0	0	0	0	0	0	0	0	0	0	0	0	0	0	0	0	4	0	34	0	0	0	121
0	0	0	0	0	0	0	0	0	0	0	0	0	0	0	0	0	0	0	0	0	0	0	0	0	0	0	0	1	4	0	0	0	0	0	4	0	0	0	1	0	0	0	11	0	27	21	8	0	310
0	0	0	0	0	0	0	0	0	0	0	0	0	0	0	0	0	0	0	0	0	0	0	0	0	0	0	0	0	0	0	0	0	0	0	0	0	0	0	0	0	0	0	0	0	0	1	0	0	54
0	0	0	0	0	0	0	0	0	0	0	0	0	0	0	0	0	0	0	0	0	0	0	0	0	0	0	0	0	0	0	0	0	0	0	0	0	0	0	0	0	0	0	0	0	0	0	0	0	0
0	0	0	0	0	0	0	0	0	0	0	0	0	0	0	0	0	0	0	0	0	0	0	0	0	0	0	0	0	10	0	0	0	0	0	0	0	0	1	0	0	0	15	0	0	0	0	0	0	50
0	0	0	0	0	0	0	0	0	0	0	16	0	0	0	0	0	0	0	0	0	1	0	0	0	0	0	0	1	8	0	5	0	0	0	17	0	0	2	98	0	3	0	0	0	3	0	0	0	0
0	0	0	0	0	0	0	0	0	0	0	0	0	0	0	0	0	0	0	0	0	1	0	0	0	0	0	0	0	21	0	0	0	0	0	6	0	0	1	12	0	0	0	0	0	0	0	0	0	0
0	0	0	0	0	0	0	0	0	0	0	0	0	0	0	0	0	0	0	0	0	0	0	0	0	0	0	0	0	0	0	0	0	0	0	0	0	0	0	0	0	0	0	2	0	23	0	0	0	0
0	0	0	0	0	0	0	0	0	0	0	1	0	0	0	0	0	0	0	0	0	0	0	0	0	0	0	0	0	0	0	0	0	0	0	0	0	0	0	0	0	0	7	0	2	0	0	0	0	16
[truncated: 36 more columns]
