# Supplementary material for: Analyzing the effects of free water modeling by deep learning on diffusion MRI structural connectivity estimates in glioma patients
Source: PLoS One. 2020 Sep 25;15(9):e0239475. doi: 10.1371/journal.pone.0239475 (PMC7518620; doi:10.1371/journal.pone.0239475)
Supplement: S1 File — All utilized connectivity and length matrices as comma-separated csv files, and the free-water maps as nifti files. (ZIP) [file pone.0239475.s003.zip › S3/CMs/patients/det_boundary/vp29/fiberlengthmatrix_original.csv]

0	0	0	0	0	0	0	0	20	0	0	0	0	0	0	0	0	0	0	0	0	0	0	0	0	0	0	0	0	0	0	0	0	0	63	58	66	0	68	0	0	0	0	113	0	0	0	0	0	0
0	8	18	0	0	0	0	0	17	0	0	30	17	0	0	0	0	0	0	0	0	0	0	0	0	0	0	0	0	0	0	0	0	0	39	27	0	0	72	0	0	23	0	98	69	0	0	0	0	0
0	18	15	22	10	0	36	0	42	0	0	31	19	0	0	0	0	72	0	0	0	0	0	0	0	0	0	0	125	142	0	141	0	120	36	45	0	0	0	0	0	11	0	0	115	0	0	0	0	0
0	0	22	5	3	0	28	0	0	0	0	0	0	0	0	0	0	0	0	0	0	0	0	0	0	0	0	0	0	0	0	0	0	0	0	0	0	0	0	0	0	0	0	0	0	0	0	0	0	0
0	0	10	3	9	9	35	54	57	0	0	22	0	0	0	0	0	0	0	0	0	0	0	0	0	0	0	0	0	0	0	0	0	0	0	44	60	0	0	0	0	0	0	0	0	0	0	0	0	0
0	0	0	0	9	5	18	40	56	34	0	0	0	0	0	0	0	0	0	92	0	107	85	0	0	0	0	0	0	0	0	0	0	0	0	0	0	0	0	0	0	0	0	0	0	0	0	0	0	0
0	0	36	28	35	18	13	49	50	41	0	47	0	0	0	0	0	0	0	0	0	0	0	0	0	0	0	0	160	0	0	161	0	0	0	55	57	0	65	0	0	0	0	0	0	0	0	0	0	0
0	0	0	0	54	40	49	9	28	31	0	0	0	0	0	0	0	0	0	0	0	0	0	0	0	0	0	0	0	0	0	0	0	0	0	44	0	0	0	0	0	0	0	0	0	0	0	0	0	0
20	17	42	0	57	56	50	28	12	45	40	63	34	12	37	86	0	0	0	0	0	0	0	0	0	0	0	0	0	75	0	176	0	0	28	50	59	0	64	0	0	64	0	101	77	0	0	0	0	78
0	0	0	0	0	34	41	31	45	8	0	28	0	0	0	0	0	0	0	90	0	104	82	0	0	40	56	0	0	0	0	0	0	0	48	51	61	0	62	0	0	0	70	0	0	0	0	0	0	0
0	0	0	0	0	0	0	0	40	0	9	0	0	0	15	0	0	0	0	0	0	0	0	0	0	7	0	0	0	3	0	0	0	0	43	0	0	0	49	0	0	0	0	0	0	0	0	0	0	0
0	30	31	0	22	0	47	0	63	28	0	11	47	0	0	0	0	56	0	86	12	47	38	19	0	27	8	0	78	99	0	104	0	79	0	17	0	0	45	17	0	0	29	0	0	188	0	0	0	0
0	17	19	0	0	0	0	0	34	0	0	47	12	9	0	0	0	0	0	0	0	0	0	0	0	0	0	0	0	0	0	0	0	0	0	0	0	0	0	0	0	22	0	0	28	14	0	0	0	0
0	0	0	0	0	0	0	0	12	0	0	0	9	8	17	0	0	0	0	0	0	0	0	0	0	0	0	0	0	66	0	0	0	0	0	0	0	0	0	0	0	0	0	0	0	0	0	0	0	0
0	0	0	0	0	0	0	0	37	0	15	0	0	17	4	26	0	0	0	0	0	0	0	0	0	0	0	0	0	38	0	0	0	0	0	0	0	0	0	0	0	0	0	0	0	0	0	0	0	0
0	0	0	0	0	0	0	0	86	0	0	0	0	0	26	8	0	0	21	0	0	0	0	0	0	0	0	0	0	31	28	0	0	9	0	66	0	0	0	11	0	0	67	0	0	0	0	0	0	0
0	0	0	0	0	0	0	0	0	0	0	0	0	0	0	0	13	6	37	0	3	0	0	0	0	0	0	0	0	0	0	0	0	0	0	0	0	0	0	3	7	0	0	0	0	0	0	0	0	0
0	0	72	0	0	0	0	0	0	0	0	56	0	0	0	0	6	14	12	45	9	68	79	0	0	0	0	0	0	0	0	48	57	32	0	0	0	0	0	16	0	0	35	0	0	0	0	0	0	0
0	0	0	0	0	0	0	0	0	0	0	0	0	0	0	21	37	12	13	0	0	0	0	0	0	0	0	0	0	47	0	0	0	18	0	0	0	0	0	8	0	0	0	0	0	0	0	0	0	0
0	0	0	0	0	92	0	0	0	90	0	86	0	0	0	0	0	45	0	13	16	16	0	0	0	76	53	37	0	0	0	60	0	89	0	87	0	0	0	34	21	0	37	0	0	195	0	0	0	0
0	0	0	0	0	0	0	0	0	0	0	12	0	0	0	0	3	9	0	16	9	0	7	0	0	0	0	0	113	0	0	126	0	0	0	29	0	0	0	34	19	0	41	0	0	0	0	0	0	0
0	0	0	0	0	107	0	0	0	104	0	47	0	0	0	0	0	68	0	16	0	15	21	0	18	71	47	27	0	0	0	100	89	82	0	0	0	0	0	0	0	0	0	0	0	0	0	0	0	0
0	0	0	0	0	85	0	0	0	82	0	38	0	0	0	0	0	79	0	0	7	21	8	16	9	38	34	0	96	0	0	102	0	82	0	74	0	0	0	0	0	0	0	0	0	0	0	0	0	0
0	0	0	0	0	0	0	0	0	0	0	19	0	0	0	0	0	0	0	0	0	0	16	3	0	0	0	0	0	0	0	0	0	0	0	0	0	0	0	0	0	0	0	0	0	0	0	0	0	0
0	0	0	0	0	0	0	0	0	0	0	0	0	0	0	0	0	0	0	0	0	18	9	0	5	0	34	21	0	0	0	0	0	0	0	0	0	0	0	0	0	0	0	0	0	0	0	0	0	0
0	0	0	0	0	0	0	0	0	40	7	27	0	0	0	0	0	0	0	76	0	71	38	0	0	6	32	63	13	0	0	0	0	0	0	52	53	0	59	0	0	0	67	0	0	0	0	0	0	0
0	0	0	0	0	0	0	0	0	56	0	8	0	0	0	0	0	0	0	53	0	47	34	0	34	32	10	4	31	0	0	0	0	0	0	0	0	0	0	0	0	0	0	0	0	0	0	0	0	0
0	0	0	0	0	0	0	0	0	0	0	0	0	0	0	0	0	0	0	37	0	27	0	0	21	63	4	6	36	0	0	16	0	0	0	0	0	0	0	0	0	0	0	0	0	0	0	0	0	0
0	0	125	0	0	0	160	0	0	0	0	78	0	0	0	0	0	0	0	0	113	0	96	0	0	13	31	36	11	17	12	0	28	50	0	69	69	0	60	0	82	0	73	0	0	0	0	0	0	0
0	0	142	0	0	0	0	0	75	0	3	99	0	66	38	31	0	0	47	0	0	0	0	0	0	0	0	0	17	9	10	0	0	24	0	0	71	0	55	51	0	0	64	0	0	0	0	0	0	0
0	0	0	0	0	0	0	0	0	0	0	0	0	0	0	28	0	0	0	0	0	0	0	0	0	0	0	0	12	10	5	11	8	31	0	0	0	0	0	63	0	0	0	0	0	0	0	0	0	0
0	0	141	0	0	0	161	0	176	0	0	104	0	0	0	0	0	48	0	60	126	100	102	0	0	0	0	16	0	0	11	7	27	12	0	84	0	0	0	0	88	0	0	0	0	0	0	0	0	0
0	0	0	0	0	0	0	0	0	0	0	0	0	0	0	0	0	57	0	0	0	89	0	0	0	0	0	0	28	0	8	27	18	12	0	0	0	0	0	52	0	0	0	0	0	184	0	0	0	0
0	0	120	0	0	0	0	0	0	0	0	79	0	0	0	9	0	32	18	89	0	82	82	0	0	0	0	0	50	24	31	12	12	6	0	0	0	0	0	19	0	0	0	0	0	0	0	0	0	0
63	39	36	0	0	0	0	0	28	48	43	0	0	0	0	0	0	0	0	0	0	0	0	0	0	0	0	0	0	0	0	0	0	0	9	117	0	0	14	43	0	3	0	60	45	0	0	0	0	51
58	27	45	0	44	0	55	44	50	51	0	17	0	0	0	66	0	0	0	87	29	0	74	0	0	52	0	0	69	0	0	84	0	0	117	16	20	0	13	92	7	5	16	0	0	0	0	0	0	0
66	0	0	0	60	0	57	0	59	61	0	0	0	0	0	0	0	0	0	0	0	0	0	0	0	53	0	0	69	71	0	0	0	0	0	20	2	0	6	78	0	6	4	0	0	0	0	0	0	0
0	0	0	0	0	0	0	0	0	0	0	0	0	0	0	0	0	0	0	0	0	0	0	0	0	0	0	0	0	0	0	0	0	0	0	0	0	0	0	0	0	0	0	0	0	0	0	0	0	0
68	72	0	0	0	0	65	0	64	62	49	45	0	0	0	0	0	0	0	0	0	0	0	0	0	59	0	0	60	55	0	0	0	0	14	13	6	0	6	24	0	9	7	0	0	0	0	0	0	0
0	0	0	0	0	0	0	0	0	0	0	17	0	0	0	11	3	16	8	34	34	0	0	0	0	0	0	0	0	51	63	0	52	19	43	92	78	0	24	5	12	0	19	0	0	0	0	0	0	0
0	0	0	0	0	0	0	0	0	0	0	0	0	0	0	0	7	0	0	21	19	0	0	0	0	0	0	0	82	0	0	88	0	0	0	7	0	0	0	12	3	0	11	0	0	0	0	0	0	0
0	23	11	0	0	0	0	0	64	0	0	0	22	0	0	0	0	0	0	0	0	0	0	0	0	0	0	0	0	0	0	0	0	0	3	5	6	0	9	0	0	5	0	0	0	0	0	0	0	0
0	0	0	0	0	0	0	0	0	70	0	29	0	0	0	67	0	35	0	37	41	0	0	0	0	67	0	0	73	64	0	0	0	0	0	16	4	0	7	19	11	0	5	0	0	0	0	0	0	0
113	98	0	0	0	0	0	0	101	0	0	0	0	0	0	0	0	0	0	0	0	0	0	0	0	0	0	0	0	0	0	0	0	0	60	0	0	0	0	0	0	0	0	3	15	31	35	0	0	5
0	69	115	0	0	0	0	0	77	0	0	0	28	0	0	0	0	0	0	0	0	0	0	0	0	0	0	0	0	0	0	0	0	0	45	0	0	0	0	0	0	0	0	15	9	13	0	0	0	0
0	0	0	0	0	0	0	0	0	0	0	188	14	0	0	0	0	0	0	195	0	0	0	0	0	0	0	0	0	0	0	0	184	0	0	0	0	0	0	0	0	0	0	31	13	17	18	12	0	12
0	0	0	0	0	0	0	0	0	0	0	0	0	0	0	0	0	0	0	0	0	0	0	0	0	0	0	0	0	0	0	0	0	0	0	0	0	0	0	0	0	0	0	35	0	18	5	7	0	15
0	0	0	0	0	0	0	0	0	0	0	0	0	0	0	0	0	0	0	0	0	0	0	0	0	0	0	0	0	0	0	0	0	0	0	0	0	0	0	0	0	0	0	0	0	12	7	4	19	6
0	0	0	0	0	0	0	0	0	0	0	0	0	0	0	0	0	0	0	0	0	0	0	0	0	0	0	0	0	0	0	0	0	0	0	0	0	0	0	0	0	0	0	0	0	0	0	19	9	9
0	0	0	0	0	0	0	0	78	0	0	0	0	0	0	0	0	0	0	0	0	0	0	0	0	0	0	0	0	0	0	0	0	0	51	0	0	0	0	0	0	0	0	5	0	12	15	6	9	7
0	0	0	0	0	0	0	0	92	0	0	0	0	0	0	0	0	0	0	0	0	0	0	0	0	0	0	0	0	0	0	0	0	0	0	0	88	0	0	0	0	0	0	0	0	0	0	61	46	10
0	0	0	0	0	0	0	0	81	0	81	0	103	15	32	0	0	0	0	0	0	0	0	0	0	0	0	0	0	0	0	0	0	0	42	0	88	0	86	0	0	0	0	0	213	0	0	76	66	12
0	0	0	0	0	0	0	0	99	107	101	0	0	0	0	0	0	0	0	0	0	0	0	0	0	0	0	0	0	0	0	0	0	0	79	0	0	0	78	0	0	0	0	0	0	0	0	0	11	0
0	0	0	0	0	0	0	0	86	93	79	0	0	0	0	0	0	0	0	0	0	0	0	0	0	0	0	0	0	81	0	0	0	0	77	0	0	0	85	0	0	0	0	0	0	0	0	0	0	0
0	0	198	0	0	0	0	0	0	0	0	181	0	0	0	0	0	0	0	188	0	195	189	0	0	0	0	0	0	0	0	182	175	165	0	0	0	0	0	0	0	0	0	68	0	26	0	3	20	56
0	0	0	0	0	0	0	0	56	0	0	0	10	0	0	0	0	0	0	0	0	0	0	0	0	0	0	0	0	0	0	0	0	0	0	0	0	0	0	0	0	0	0	42	21	0	0	0	0	0
0	0	0	0	0	0	0	0	36	0	0	0	0	15	0	0	0	0	0	0	0	0	0	0	0	0	0	0	0	0	0	0	0	0	0	0	0	0	0	0	0	0	0	0	0	0	0	0	0	0
0	0	0	0	0	0	0	0	0	0	54	0	0	4	9	0	0	0	0	0	0	0	0	0	0	0	0	0	0	0	0	0	0	0	0	0	0	0	0	0	0	0	0	0	0	0	0	0	0	0
0	0	0	0	0	0	0	0	0	0	0	0	0	0	7	24	0	0	0	0	0	0	0	0	0	0	0	0	0	54	0	0	0	0	0	0	78	0	0	0	0	0	82	0	0	0	0	0	0	0
0	0	0	0	0	0	0	0	0	0	0	0	0	0	0	0	0	0	0	0	0	0	0	0	0	0	0	0	0	0	0	0	0	0	0	0	0	0	0	0	0	0	0	0	0	0	0	0	0	0
0	0	0	0	0	0	0	0	0	0	0	0	0	0	0	0	0	0	0	0	0	0	0	0	0	0	0	0	0	0	0	0	0	0	0	0	0	0	0	0	0	0	0	0	0	0	0	0	0	0
0	0	0	0	0	0	0	0	0	0	0	0	0	0	0	0	0	0	0	0	0	0	0	0	0	0	0	0	0	0	0	0	0	0	0	0	0	0	0	0	0	0	0	0	0	0	0	0	0	0
0	0	0	0	0	0	0	0	0	0	0	0	0	0	0	0	0	0	0	0	0	0	0	0	0	0	0	0	0	0	0	0	0	0	0	0	0	0	0	0	0	0	0	0	0	0	0	0	0	0
0	0	0	0	0	0	0	0	0	0	0	0	0	0	0	0	0	0	0	0	0	0	0	0	0	0	0	0	0	0	0	0	0	0	0	0	0	0	0	0	0	0	0	0	0	0	0	0	0	0
0	0	0	0	0	0	0	0	0	0	0	0	0	0	0	0	0	0	0	0	0	0	0	0	0	0	0	0	0	0	0	0	0	0	0	0	0	0	0	0	0	0	0	0	0	0	0	0	0	0
0	0	0	0	0	0	0	0	0	0	0	0	0	0	0	0	0	0	0	0	0	0	0	0	0	0	0	0	0	0	0	0	0	0	0	0	0	0	0	153	0	0	0	0	0	66	0	0	0	0
0	0	0	0	0	0	0	0	0	0	0	0	0	0	0	0	0	0	0	0	0	0	0	0	0	0	0	0	0	0	0	0	0	0	0	0	0	0	0	0	0	0	0	0	0	0	0	0	0	0
0	0	0	0	0	0	0	0	0	0	0	0	0	0	0	0	0	0	0	0	0	0	0	0	0	0	0	0	0	0	0	0	0	0	0	0	0	0	0	0	0	0	0	0	0	0	0	0	0	0
0	0	0	0	0	0	0	0	0	0	0	0	0	0	0	0	0	0	0	0	0	0	0	0	0	0	0	0	0	113	0	0	0	0	0	0	0	0	97	110	0	0	0	0	0	0	0	0	0	0
0	0	0	0	0	0	0	0	0	0	0	0	0	0	0	0	0	0	0	0	0	0	0	0	0	0	0	0	0	0	0	0	0	0	0	0	0	0	0	0	0	0	0	0	0	0	0	0	0	0
0	0	0	0	0	0	0	0	0	0	0	0	0	0	0	0	0	0	0	0	0	0	0	0	0	0	0	0	0	0	0	0	0	0	0	0	0	0	0	0	0	0	0	144	0	126	0	0	0	0
0	0	197	0	0	0	0	0	0	0	0	148	0	0	0	0	0	0	0	0	0	0	0	0	0	0	0	0	138	113	118	133	0	0	0	0	0	0	95	116	0	0	0	151	0	112	0	0	0	0
0	0	0	0	0	0	0	0	0	0	77	145	0	0	65	44	0	0	0	0	0	0	0	0	0	0	0	0	118	82	126	0	0	0	0	113	110	0	89	109	129	0	112	0	0	0	0	0	0	0
0	0	0	0	0	0	0	0	0	0	0	0	0	0	0	75	0	0	0	0	0	0	0	0	0	0	0	0	0	110	133	0	0	117	0	0	0	0	0	84	0	0	0	0	0	0	0	0	0	0
0	0	0	0	0	0	0	0	0	0	0	0	0	0	0	0	0	0	0	0	0	0	0	0	0	0	0	0	136	104	115	150	138	132	0	0	0	0	0	0	0	0	0	151	0	130	0	0	0	0
0	0	0	0	0	0	0	0	0	0	0	0	0	0	0	0	0	0	0	0	0	0	0	0	0	0	0	0	138	103	145	0	117	95	0	0	0	0	0	79	0	0	0	0	0	0	0	0	0	0
0	0	0	0	0	0	0	0	0	0	0	0	0	0	0	0	0	0	0	0	0	0	0	0	0	0	0	0	106	70	0	104	0	58	0	0	0	0	37	48	0	0	0	135	0	114	135	0	0	0
0	50	0	0	0	0	0	0	76	0	0	0	12	0	0	0	0	0	0	0	0	0	0	0	0	0	0	0	0	0	0	0	0	0	0	0	0	0	0	0	0	0	0	41	25	20	32	39	0	33
0	0	0	0	0	0	0	0	0	0	0	0	0	0	0	0	0	0	0	0	0	0	0	0	0	0	0	0	0	0	0	0	187	0	0	0	0	0	0	0	0	0	0	50	40	31	45	0	26	44
0	0	0	0	0	0	0	0	0	0	0	0	0	0	0	0	0	0	0	0	0	0	0	0	0	0	0	0	0	0	0	0	0	0	0	0	0	0	0	0	0	0	0	58	0	57	0	0	0	53
0	0	0	0	0	0	0	0	0	0	0	0	0	0	0	0	0	0	0	0	0	0	0	0	0	0	0	0	0	0	0	0	0	0	0	0	0	0	0	0	0	0	0	0	0	0	0	0	0	0
0	0	0	0	0	0	0	0	0	0	0	0	0	0	0	0	0	0	0	0	0	0	0	0	0	0	0	0	0	0	0	0	0	33	0	0	0	0	12	44	0	0	0	71	0	0	69	0	0	74
0	0	0	0	0	0	0	0	0	0	0	146	0	0	0	0	0	0	0	0	0	0	0	0	0	0	0	0	0	0	0	0	0	81	0	0	0	0	22	47	0	0	0	0	0	0	0	0	0	0
0	0	0	0	0	0	0	0	0	0	0	182	0	0	0	0	0	0	0	0	0	0	0	0	0	0	0	0	0	0	0	0	176	0	0	0	0	0	0	0	0	0	0	0	0	0	0	0	0	0
0	0	0	0	0	0	0	0	0	0	0	0	12	0	0	0	0	0	0	0	0	0	0	0	0	0	0	0	0	0	0	0	0	0	0	0	0	0	0	0	0	11	0	0	2	12	0	0	0	0
0	0	0	0	0	0	0	0	0	0	0	0	0	0	0	0	0	0	0	0	0	0	161	0	0	0	0	0	0	0	0	0	0	0	0	0	0	0	21	0	0	0	0	68	0	34	64	0	0	0
[truncated: 36 more columns]
