# Supplementary material for: Analyzing the effects of free water modeling by deep learning on diffusion MRI structural connectivity estimates in glioma patients
Source: PLoS One. 2020 Sep 25;15(9):e0239475. doi: 10.1371/journal.pone.0239475 (PMC7518620; doi:10.1371/journal.pone.0239475)
Supplement: S1 File — All utilized connectivity and length matrices as comma-separated csv files, and the free-water maps as nifti files. (ZIP) [file pone.0239475.s003.zip › S3/CMs/patients/det_boundary/vp29/cm_original.csv]

0	0	0	0	0	0	0	0	2	0	0	0	0	0	0	0	0	0	0	0	0	0	0	0	0	0	0	0	0	0	0	0	0	0	1	15	3	0	42	0	0	0	0	1	0	0	0	0	0	0
0	79	39	0	0	0	0	0	11	0	0	29	51	0	0	0	0	0	0	0	0	0	0	0	0	0	0	0	0	0	0	0	0	0	67	28	0	0	4	0	0	2	0	41	106	0	0	0	0	0
0	39	245	10	5	0	15	0	10	0	0	106	15	0	0	0	0	3	0	0	0	0	0	0	0	0	0	0	1	1	0	31	0	18	4	125	0	0	0	0	0	3	0	0	1	0	0	0	0	0
0	0	10	5	3	0	36	0	0	0	0	0	0	0	0	0	0	0	0	0	0	0	0	0	0	0	0	0	0	0	0	0	0	0	0	0	0	0	0	0	0	0	0	0	0	0	0	0	0	0
0	0	5	3	31	5	14	1	2	0	0	2	0	0	0	0	0	0	0	0	0	0	0	0	0	0	0	0	0	0	0	0	0	0	0	37	1	0	0	0	0	0	0	0	0	0	0	0	0	0
0	0	0	0	5	29	26	27	41	19	0	0	0	0	0	0	0	0	0	8	0	8	11	0	0	0	0	0	0	0	0	0	0	0	0	0	0	0	0	0	0	0	0	0	0	0	0	0	0	0
0	0	15	36	14	26	198	43	38	4	0	9	0	0	0	0	0	0	0	0	0	0	0	0	0	0	0	0	2	0	0	3	0	0	0	122	1	0	17	0	0	0	0	0	0	0	0	0	0	0
0	0	0	0	1	27	43	78	31	113	0	0	0	0	0	0	0	0	0	0	0	0	0	0	0	0	0	0	0	0	0	0	0	0	0	13	0	0	0	0	0	0	0	0	0	0	0	0	0	0
2	11	10	0	2	41	38	31	257	23	7	2	43	38	53	7	0	0	0	0	0	0	0	0	0	0	0	0	0	72	0	4	0	0	116	291	75	0	117	0	0	1	0	23	65	0	0	0	0	19
0	0	0	0	0	19	4	113	23	107	0	38	0	0	0	0	0	0	0	107	0	2	38	0	0	188	3	0	0	0	0	0	0	0	12	83	43	0	109	0	0	0	17	0	0	0	0	0	0	0
0	0	0	0	0	0	0	0	7	0	20	0	0	0	2	0	0	0	0	0	0	0	0	0	0	7	0	0	0	3	0	0	0	0	2	0	0	0	6	0	0	0	0	0	0	0	0	0	0	0
0	29	106	0	2	0	9	0	2	38	0	128	1	0	0	0	0	11	0	12	32	9	85	40	0	58	8	0	38	12	0	25	0	52	0	74	0	0	2	13	0	0	5	0	0	3	0	0	0	0
0	51	15	0	0	0	0	0	43	0	0	1	68	6	0	0	0	0	0	0	0	0	0	0	0	0	0	0	0	0	0	0	0	0	0	0	0	0	0	0	0	22	0	0	110	2	0	0	0	0
0	0	0	0	0	0	0	0	38	0	0	0	6	14	11	0	0	0	0	0	0	0	0	0	0	0	0	0	0	18	0	0	0	0	0	0	0	0	0	0	0	0	0	0	0	0	0	0	0	0
0	0	0	0	0	0	0	0	53	0	2	0	0	11	35	14	0	0	0	0	0	0	0	0	0	0	0	0	0	31	0	0	0	0	0	0	0	0	0	0	0	0	0	0	0	0	0	0	0	0
0	0	0	0	0	0	0	0	7	0	0	0	0	0	14	18	0	0	27	0	0	0	0	0	0	0	0	0	0	63	1	0	0	2	0	2	0	0	0	2	0	0	2	0	0	0	0	0	0	0
0	0	0	0	0	0	0	0	0	0	0	0	0	0	0	0	11	5	2	0	3	0	0	0	0	0	0	0	0	0	0	0	0	0	0	0	0	0	0	2	3	0	0	0	0	0	0	0	0	0
0	0	3	0	0	0	0	0	0	0	0	11	0	0	0	0	5	128	27	127	3	95	4	0	0	0	0	0	0	0	0	54	2	29	0	0	0	0	0	28	0	0	5	0	0	0	0	0	0	0
0	0	0	0	0	0	0	0	0	0	0	0	0	0	0	27	2	27	48	0	0	0	0	0	0	0	0	0	0	4	0	0	0	9	0	0	0	0	0	12	0	0	0	0	0	0	0	0	0	0
0	0	0	0	0	8	0	0	0	107	0	12	0	0	0	0	0	127	0	219	6	13	0	0	0	87	23	73	0	0	0	54	0	2	0	13	0	0	0	15	2	0	14	0	0	5	0	0	0	0
0	0	0	0	0	0	0	0	0	0	0	32	0	0	0	0	3	3	0	6	1	0	1	0	0	0	0	0	3	0	0	1	0	0	0	4	0	0	0	17	37	0	11	0	0	0	0	0	0	0
0	0	0	0	0	8	0	0	0	2	0	9	0	0	0	0	0	95	0	13	0	103	33	0	24	9	84	80	0	0	0	6	4	42	0	0	0	0	0	0	0	0	0	0	0	0	0	0	0	0
0	0	0	0	0	11	0	0	0	38	0	85	0	0	0	0	0	4	0	0	1	33	106	7	2	18	86	0	69	0	0	33	0	12	0	1	0	0	0	0	0	0	0	0	0	0	0	0	0	0
0	0	0	0	0	0	0	0	0	0	0	40	0	0	0	0	0	0	0	0	0	0	7	3	0	0	0	0	0	0	0	0	0	0	0	0	0	0	0	0	0	0	0	0	0	0	0	0	0	0
0	0	0	0	0	0	0	0	0	0	0	0	0	0	0	0	0	0	0	0	0	24	2	0	5	0	14	14	0	0	0	0	0	0	0	0	0	0	0	0	0	0	0	0	0	0	0	0	0	0
0	0	0	0	0	0	0	0	0	188	7	58	0	0	0	0	0	0	0	87	0	9	18	0	0	83	102	2	39	0	0	0	0	0	0	203	4	0	71	0	0	0	20	0	0	0	0	0	0	0
0	0	0	0	0	0	0	0	0	3	0	8	0	0	0	0	0	0	0	23	0	84	86	0	14	102	81	2	113	0	0	0	0	0	0	0	0	0	0	0	0	0	0	0	0	0	0	0	0	0
0	0	0	0	0	0	0	0	0	0	0	0	0	0	0	0	0	0	0	73	0	80	0	0	14	2	2	49	129	0	0	17	0	0	0	0	0	0	0	0	0	0	0	0	0	0	0	0	0	0
0	0	1	0	0	0	2	0	0	0	0	38	0	0	0	0	0	0	0	0	3	0	69	0	0	39	113	129	52	10	1	0	4	4	0	60	4	0	14	0	11	0	22	0	0	0	0	0	0	0
0	0	1	0	0	0	0	0	72	0	3	12	0	18	31	63	0	0	4	0	0	0	0	0	0	0	0	0	10	87	4	0	0	5	0	0	1	0	39	6	0	0	33	0	0	0	0	0	0	0
0	0	0	0	0	0	0	0	0	0	0	0	0	0	0	1	0	0	0	0	0	0	0	0	0	0	0	0	1	4	6	1	18	124	0	0	0	0	0	1	0	0	0	0	0	0	0	0	0	0
0	0	31	0	0	0	3	0	4	0	0	25	0	0	0	0	0	54	0	54	1	6	33	0	0	0	0	17	0	0	1	21	4	5	0	13	0	0	0	0	1	0	0	0	0	0	0	0	0	0
0	0	0	0	0	0	0	0	0	0	0	0	0	0	0	0	0	2	0	0	0	4	0	0	0	0	0	0	4	0	18	4	15	17	0	0	0	0	0	2	0	0	0	0	0	2	0	0	0	0
0	0	18	0	0	0	0	0	0	0	0	52	0	0	0	2	0	29	9	2	0	42	12	0	0	0	0	0	4	5	124	5	17	53	0	0	0	0	0	27	0	0	0	0	0	0	0	0	0	0
1	67	4	0	0	0	0	0	116	12	2	0	0	0	0	0	0	0	0	0	0	0	0	0	0	0	0	0	0	0	0	0	0	0	64	2	0	0	57	1	0	2	0	4	9	0	0	0	0	12
15	28	125	0	37	0	122	13	291	83	0	74	0	0	0	2	0	0	0	13	4	0	1	0	0	203	0	0	60	0	0	13	0	0	2	52	17	0	40	6	2	17	39	0	0	0	0	0	0	0
3	0	0	0	1	0	1	0	75	43	0	0	0	0	0	0	0	0	0	0	0	0	0	0	0	4	0	0	4	1	0	0	0	0	0	17	1	0	4	5	0	4	35	0	0	0	0	0	0	0
0	0	0	0	0	0	0	0	0	0	0	0	0	0	0	0	0	0	0	0	0	0	0	0	0	0	0	0	0	0	0	0	0	0	0	0	0	0	0	0	0	0	0	0	0	0	0	0	0	0
42	4	0	0	0	0	17	0	117	109	6	2	0	0	0	0	0	0	0	0	0	0	0	0	0	71	0	0	14	39	0	0	0	0	57	40	4	0	42	74	0	3	24	0	0	0	0	0	0	0
0	0	0	0	0	0	0	0	0	0	0	13	0	0	0	2	2	28	12	15	17	0	0	0	0	0	0	0	0	6	1	0	2	27	1	6	5	0	74	19	32	0	11	0	0	0	0	0	0	0
0	0	0	0	0	0	0	0	0	0	0	0	0	0	0	0	3	0	0	2	37	0	0	0	0	0	0	0	11	0	0	1	0	0	0	2	0	0	0	32	3	0	14	0	0	0	0	0	0	0
0	2	3	0	0	0	0	0	1	0	0	0	22	0	0	0	0	0	0	0	0	0	0	0	0	0	0	0	0	0	0	0	0	0	2	17	4	0	3	0	0	3	0	0	0	0	0	0	0	0
0	0	0	0	0	0	0	0	0	17	0	5	0	0	0	2	0	5	0	14	11	0	0	0	0	20	0	0	22	33	0	0	0	0	0	39	35	0	24	11	14	0	22	0	0	0	0	0	0	0
1	41	0	0	0	0	0	0	23	0	0	0	0	0	0	0	0	0	0	0	0	0	0	0	0	0	0	0	0	0	0	0	0	0	4	0	0	0	0	0	0	0	0	1	27	10	4	0	0	13
0	106	1	0	0	0	0	0	65	0	0	0	110	0	0	0	0	0	0	0	0	0	0	0	0	0	0	0	0	0	0	0	0	0	9	0	0	0	0	0	0	0	0	27	200	13	0	0	0	0
0	0	0	0	0	0	0	0	0	0	0	3	2	0	0	0	0	0	0	5	0	0	0	0	0	0	0	0	0	0	0	0	2	0	0	0	0	0	0	0	0	0	0	10	13	394	36	18	0	42
0	0	0	0	0	0	0	0	0	0	0	0	0	0	0	0	0	0	0	0	0	0	0	0	0	0	0	0	0	0	0	0	0	0	0	0	0	0	0	0	0	0	0	4	0	36	33	52	0	27
0	0	0	0	0	0	0	0	0	0	0	0	0	0	0	0	0	0	0	0	0	0	0	0	0	0	0	0	0	0	0	0	0	0	0	0	0	0	0	0	0	0	0	0	0	18	52	81	52	19
0	0	0	0	0	0	0	0	0	0	0	0	0	0	0	0	0	0	0	0	0	0	0	0	0	0	0	0	0	0	0	0	0	0	0	0	0	0	0	0	0	0	0	0	0	0	0	52	78	7
0	0	0	0	0	0	0	0	19	0	0	0	0	0	0	0	0	0	0	0	0	0	0	0	0	0	0	0	0	0	0	0	0	0	12	0	0	0	0	0	0	0	0	13	0	42	27	19	7	57
0	0	0	0	0	0	0	0	4	0	0	0	0	0	0	0	0	0	0	0	0	0	0	0	0	0	0	0	0	0	0	0	0	0	0	0	17	0	0	0	0	0	0	0	0	0	0	5	100	21
0	0	0	0	0	0	0	0	117	0	2	0	4	24	1	0	0	0	0	0	0	0	0	0	0	0	0	0	0	0	0	0	0	0	4	0	33	0	8	0	0	0	0	0	1	0	0	2	7	10
0	0	0	0	0	0	0	0	2	22	35	0	0	0	0	0	0	0	0	0	0	0	0	0	0	0	0	0	0	0	0	0	0	0	14	0	0	0	3	0	0	0	0	0	0	0	0	0	9	0
0	0	0	0	0	0	0	0	8	5	34	0	0	0	0	0	0	0	0	0	0	0	0	0	0	0	0	0	0	30	0	0	0	0	11	0	0	0	14	0	0	0	0	0	0	0	0	0	0	0
0	0	1	0	0	0	0	0	0	0	0	13	0	0	0	0	0	0	0	2	0	1	1	0	0	0	0	0	0	0	0	1	15	1	0	0	0	0	0	0	0	0	0	7	0	73	0	2	1	1
0	0	0	0	0	0	0	0	16	0	0	0	32	0	0	0	0	0	0	0	0	0	0	0	0	0	0	0	0	0	0	0	0	0	0	0	0	0	0	0	0	0	0	3	69	0	0	0	0	0
0	0	0	0	0	0	0	0	32	0	0	0	0	64	0	0	0	0	0	0	0	0	0	0	0	0	0	0	0	0	0	0	0	0	0	0	0	0	0	0	0	0	0	0	0	0	0	0	0	0
0	0	0	0	0	0	0	0	0	0	3	0	0	10	13	0	0	0	0	0	0	0	0	0	0	0	0	0	0	0	0	0	0	0	0	0	0	0	0	0	0	0	0	0	0	0	0	0	0	0
0	0	0	0	0	0	0	0	0	0	0	0	0	0	1	6	0	0	0	0	0	0	0	0	0	0	0	0	0	11	0	0	0	0	0	0	1	0	0	0	0	0	1	0	0	0	0	0	0	0
0	0	0	0	0	0	0	0	0	0	0	0	0	0	0	0	0	0	0	0	0	0	0	0	0	0	0	0	0	0	0	0	0	0	0	0	0	0	0	0	0	0	0	0	0	0	0	0	0	0
0	0	0	0	0	0	0	0	0	0	0	0	0	0	0	0	0	0	0	0	0	0	0	0	0	0	0	0	0	0	0	0	0	0	0	0	0	0	0	0	0	0	0	0	0	0	0	0	0	0
0	0	0	0	0	0	0	0	0	0	0	0	0	0	0	0	0	0	0	0	0	0	0	0	0	0	0	0	0	0	0	0	0	0	0	0	0	0	0	0	0	0	0	0	0	0	0	0	0	0
0	0	0	0	0	0	0	0	0	0	0	0	0	0	0	0	0	0	0	0	0	0	0	0	0	0	0	0	0	0	0	0	0	0	0	0	0	0	0	0	0	0	0	0	0	0	0	0	0	0
0	0	0	0	0	0	0	0	0	0	0	0	0	0	0	0	0	0	0	0	0	0	0	0	0	0	0	0	0	0	0	0	0	0	0	0	0	0	0	0	0	0	0	0	0	0	0	0	0	0
0	0	0	0	0	0	0	0	0	0	0	0	0	0	0	0	0	0	0	0	0	0	0	0	0	0	0	0	0	0	0	0	0	0	0	0	0	0	0	0	0	0	0	0	0	0	0	0	0	0
0	0	0	0	0	0	0	0	0	0	0	0	0	0	0	0	0	0	0	0	0	0	0	0	0	0	0	0	0	0	0	0	0	0	0	0	0	0	0	1	0	0	0	0	0	30	0	0	0	0
0	0	0	0	0	0	0	0	0	0	0	0	0	0	0	0	0	0	0	0	0	0	0	0	0	0	0	0	0	0	0	0	0	0	0	0	0	0	0	0	0	0	0	0	0	0	0	0	0	0
0	0	0	0	0	0	0	0	0	0	0	0	0	0	0	0	0	0	0	0	0	0	0	0	0	0	0	0	0	0	0	0	0	0	0	0	0	0	0	0	0	0	0	0	0	0	0	0	0	0
0	0	0	0	0	0	0	0	0	0	0	0	0	0	0	0	0	0	0	0	0	0	0	0	0	0	0	0	0	7	0	0	0	0	0	0	0	0	26	1	0	0	0	0	0	0	0	0	0	0
0	0	0	0	0	0	0	0	0	0	0	0	0	0	0	0	0	0	0	0	0	0	0	0	0	0	0	0	0	0	0	0	0	0	0	0	0	0	0	0	0	0	0	0	0	0	0	0	0	0
0	0	0	0	0	0	0	0	0	0	0	0	0	0	0	0	0	0	0	0	0	0	0	0	0	0	0	0	0	0	0	0	0	0	0	0	0	0	0	0	0	0	0	1	0	1	0	0	0	0
0	0	1	0	0	0	0	0	0	0	0	5	0	0	0	0	0	0	0	0	0	0	0	0	0	0	0	0	8	9	3	1	0	0	0	0	0	0	12	17	0	0	0	1	0	2	0	0	0	0
0	0	0	0	0	0	0	0	0	0	4	11	0	0	1	13	0	0	0	0	0	0	0	0	0	0	0	0	21	79	9	0	0	0	0	6	7	0	9	5	11	0	27	0	0	0	0	0	0	0
0	0	0	0	0	0	0	0	0	0	0	0	0	0	0	17	0	0	0	0	0	0	0	0	0	0	0	0	0	4	1	0	0	8	0	0	0	0	0	1	0	0	0	0	0	0	0	0	0	0
0	0	0	0	0	0	0	0	0	0	0	0	0	0	0	0	0	0	0	0	0	0	0	0	0	0	0	0	3	5	1	10	20	3	0	0	0	0	0	0	0	0	0	5	0	27	0	0	0	0
0	0	0	0	0	0	0	0	0	0	0	0	0	0	0	0	0	0	0	0	0	0	0	0	0	0	0	0	2	27	7	0	7	17	0	0	0	0	0	32	0	0	0	0	0	0	0	0	0	0
0	0	0	0	0	0	0	0	0	0	0	0	0	0	0	0	0	0	0	0	0	0	0	0	0	0	0	0	14	13	0	2	0	21	0	0	0	0	2	1	0	0	0	5	0	12	1	0	0	0
0	4	0	0	0	0	0	0	4	0	0	0	1	0	0	0	0	0	0	0	0	0	0	0	0	0	0	0	0	0	0	0	0	0	0	0	0	0	0	0	0	0	0	33	78	15	2	12	0	11
0	0	0	0	0	0	0	0	0	0	0	0	0	0	0	0	0	0	0	0	0	0	0	0	0	0	0	0	0	0	0	0	3	0	0	0	0	0	0	0	0	0	0	42	2	74	12	0	12	5
0	0	0	0	0	0	0	0	0	0	0	0	0	0	0	0	0	0	0	0	0	0	0	0	0	0	0	0	0	0	0	0	0	0	0	0	0	0	0	0	0	0	0	12	0	1	0	0	0	12
0	0	0	0	0	0	0	0	0	0	0	0	0	0	0	0	0	0	0	0	0	0	0	0	0	0	0	0	0	0	0	0	0	0	0	0	0	0	0	0	0	0	0	0	0	0	0	0	0	0
0	0	0	0	0	0	0	0	0	0	0	0	0	0	0	0	0	0	0	0	0	0	0	0	0	0	0	0	0	0	0	0	0	6	0	0	0	0	7	7	0	0	0	3	0	0	3	0	0	2
0	0	0	0	0	0	0	0	0	0	0	1	0	0	0	0	0	0	0	0	0	0	0	0	0	0	0	0	0	0	0	0	0	1	0	0	0	0	7	6	0	0	0	0	0	0	0	0	0	0
0	0	0	0	0	0	0	0	0	0	0	2	0	0	0	0	0	0	0	0	0	0	0	0	0	0	0	0	0	0	0	0	1	0	0	0	0	0	0	0	0	0	0	0	0	0	0	0	0	0
0	0	0	0	0	0	0	0	0	0	0	0	3	0	0	0	0	0	0	0	0	0	0	0	0	0	0	0	0	0	0	0	0	0	0	0	0	0	0	0	0	2	0	0	1	50	0	0	0	0
0	0	0	0	0	0	0	0	0	0	0	0	0	0	0	0	0	0	0	0	0	0	1	0	0	0	0	0	0	0	0	0	0	0	0	0	0	0	2	0	0	0	0	13	0	7	6	0	0	0
[truncated: 36 more columns]
