# Supplementary material for: Analyzing the effects of free water modeling by deep learning on diffusion MRI structural connectivity estimates in glioma patients
Source: PLoS One. 2020 Sep 25;15(9):e0239475. doi: 10.1371/journal.pone.0239475 (PMC7518620; doi:10.1371/journal.pone.0239475)
Supplement: S1 File — All utilized connectivity and length matrices as comma-separated csv files, and the free-water maps as nifti files. (ZIP) [file pone.0239475.s003.zip › S3/CMs/patients/det_boundary/vp29/fiberlengthmatrix_fwm.csv]

0	0	0	0	0	0	0	0	20	0	0	0	0	0	0	0	0	0	0	0	0	0	0	0	0	0	0	0	0	0	0	0	0	0	63	58	66	0	68	0	0	0	0	113	0	0	0	0	0	0
0	8	18	0	0	0	0	0	17	0	0	30	18	0	0	0	0	0	0	0	0	0	0	0	0	0	0	0	0	0	0	0	0	0	39	27	0	0	72	0	11	23	11	98	66	3	0	0	0	0
0	18	15	22	10	0	33	0	42	0	0	31	19	0	0	0	0	72	0	0	5	0	0	0	0	0	0	0	125	142	0	141	0	120	36	45	0	0	0	0	0	11	0	0	115	0	0	0	0	0
0	0	22	5	3	0	28	0	0	0	0	0	0	0	0	0	0	0	0	0	0	0	0	0	0	0	0	0	0	0	0	0	0	0	0	0	0	0	0	0	0	0	0	0	0	0	0	0	0	0
0	0	10	3	9	9	33	54	57	0	0	22	0	0	0	0	0	0	0	0	0	0	0	0	0	0	0	0	0	0	0	0	0	0	0	44	60	0	0	0	0	0	0	0	0	0	0	0	0	0
0	0	0	0	9	5	17	42	56	36	0	0	0	0	0	0	0	0	0	92	0	107	85	0	0	0	0	0	0	0	0	0	0	0	0	0	0	0	0	0	0	0	0	0	0	0	0	0	0	0
0	0	33	28	33	17	13	44	50	42	0	47	0	0	0	0	0	0	0	0	0	0	0	0	0	0	0	0	160	0	0	161	0	0	0	55	57	0	65	0	0	0	0	0	0	0	0	0	0	0
0	0	0	0	54	42	44	9	28	31	0	0	0	0	0	0	0	0	0	0	0	0	0	0	0	0	0	0	0	0	0	0	0	0	0	44	0	0	0	0	0	0	0	0	0	0	0	0	0	0
20	17	42	0	57	56	50	28	11	45	40	63	34	12	37	86	0	0	0	0	0	0	0	0	0	0	0	0	0	75	0	174	0	0	28	50	59	0	64	0	0	64	0	101	78	0	0	0	0	77
0	0	0	0	0	36	42	31	45	8	0	28	0	0	0	0	0	0	0	90	0	104	82	0	0	40	56	0	0	0	0	0	0	0	48	51	61	0	62	0	0	0	70	0	0	0	0	0	0	0
0	0	0	0	0	0	0	0	40	0	9	0	0	0	15	0	0	0	0	0	0	0	0	0	0	7	0	0	0	3	0	0	0	0	43	0	0	0	48	0	0	0	0	0	0	0	0	0	0	0
0	30	31	0	22	0	47	0	63	28	0	11	47	0	0	0	3	56	0	86	13	44	38	19	0	27	8	0	82	99	0	104	0	80	0	16	0	0	45	17	0	0	29	0	0	188	0	0	0	0
0	18	19	0	0	0	0	0	34	0	0	47	12	9	0	0	0	0	0	0	0	0	0	0	0	0	0	0	0	0	0	0	0	0	0	0	0	0	0	0	0	22	0	0	27	14	0	0	0	0
0	0	0	0	0	0	0	0	12	0	0	0	9	7	17	0	0	0	0	0	0	0	0	0	0	0	0	0	0	66	0	0	0	0	0	0	0	0	0	0	0	0	0	0	0	0	0	0	0	0
0	0	0	0	0	0	0	0	37	0	15	0	0	17	4	26	0	0	0	0	0	0	0	0	0	0	0	0	0	38	0	0	0	0	0	0	0	0	0	0	0	0	0	0	0	0	0	0	0	0
0	0	0	0	0	0	0	0	86	0	0	0	0	0	26	8	0	0	21	0	0	0	0	0	0	0	0	0	0	31	28	0	0	7	0	66	0	0	0	11	0	0	67	0	0	0	0	0	0	0
0	0	0	0	0	0	0	0	0	0	0	3	0	0	0	0	11	6	37	0	3	0	0	0	0	0	0	0	0	0	0	0	0	0	0	0	0	0	0	8	6	0	0	0	0	0	0	0	0	0
0	0	72	0	0	0	0	0	0	0	0	56	0	0	0	0	6	14	12	44	9	67	79	0	0	0	0	0	0	0	0	48	57	31	0	0	0	0	0	16	0	0	35	0	0	0	0	0	0	0
0	0	0	0	0	0	0	0	0	0	0	0	0	0	0	21	37	12	13	0	0	0	0	0	0	0	0	0	0	47	0	0	0	27	0	0	0	0	0	7	0	0	9	0	0	0	0	0	0	0
0	0	0	0	0	92	0	0	0	90	0	86	0	0	0	0	0	44	0	13	29	16	0	0	0	75	53	37	0	0	0	59	0	89	0	69	0	0	0	34	16	0	37	0	0	195	0	0	0	0
0	0	5	0	0	0	0	0	0	0	0	13	0	0	0	0	3	9	0	29	9	0	7	0	0	0	0	0	113	0	0	126	0	0	0	30	0	0	0	34	19	0	41	0	0	0	0	0	0	0
0	0	0	0	0	107	0	0	0	104	0	44	0	0	0	0	0	67	0	16	0	16	21	0	18	71	47	27	0	0	0	100	89	82	0	0	0	0	0	0	0	0	0	0	0	0	0	0	0	0
0	0	0	0	0	85	0	0	0	82	0	38	0	0	0	0	0	79	0	0	7	21	8	16	9	38	34	0	99	0	0	102	0	82	0	0	0	0	0	0	0	0	0	0	0	0	0	0	0	0
0	0	0	0	0	0	0	0	0	0	0	19	0	0	0	0	0	0	0	0	0	0	16	3	0	0	0	0	0	0	0	0	0	0	0	0	0	0	0	0	0	0	0	0	0	0	0	0	0	0
0	0	0	0	0	0	0	0	0	0	0	0	0	0	0	0	0	0	0	0	0	18	9	0	5	0	34	21	0	0	0	0	0	0	0	0	0	0	0	0	0	0	0	0	0	0	0	0	0	0
0	0	0	0	0	0	0	0	0	40	7	27	0	0	0	0	0	0	0	75	0	71	38	0	0	6	33	63	13	0	0	0	0	0	0	52	55	0	59	0	0	0	67	0	0	0	0	0	0	0
0	0	0	0	0	0	0	0	0	56	0	8	0	0	0	0	0	0	0	53	0	47	34	0	34	33	10	4	31	0	0	0	0	0	0	0	0	0	0	0	0	0	0	0	0	0	0	0	0	0
0	0	0	0	0	0	0	0	0	0	0	0	0	0	0	0	0	0	0	37	0	27	0	0	21	63	4	6	37	0	0	15	0	0	0	0	0	0	0	0	0	0	0	0	0	0	0	0	0	0
0	0	125	0	0	0	160	0	0	0	0	82	0	0	0	0	0	0	0	0	113	0	99	0	0	13	31	37	10	17	12	0	28	50	0	73	69	0	60	0	87	0	73	0	0	0	0	0	0	0
0	0	142	0	0	0	0	0	75	0	3	99	0	66	38	31	0	0	47	0	0	0	0	0	0	0	0	0	17	9	10	0	0	24	0	0	71	0	56	52	0	0	64	0	0	0	0	0	0	0
0	0	0	0	0	0	0	0	0	0	0	0	0	0	0	28	0	0	0	0	0	0	0	0	0	0	0	0	12	10	5	11	8	31	0	0	0	0	0	63	0	0	0	0	0	0	0	0	0	0
0	0	141	0	0	0	161	0	174	0	0	104	0	0	0	0	0	48	0	59	126	100	102	0	0	0	0	15	0	0	11	7	27	12	0	84	0	0	0	0	88	0	0	0	0	0	0	0	0	0
0	0	0	0	0	0	0	0	0	0	0	0	0	0	0	0	0	57	0	0	0	89	0	0	0	0	0	0	28	0	8	27	18	12	0	0	0	0	0	52	0	0	0	0	0	184	0	0	0	0
0	0	120	0	0	0	0	0	0	0	0	80	0	0	0	7	0	31	27	89	0	82	82	0	0	0	0	0	50	24	31	12	12	6	0	0	0	0	0	33	0	0	0	0	0	0	0	0	0	0
63	39	36	0	0	0	0	0	28	48	43	0	0	0	0	0	0	0	0	0	0	0	0	0	0	0	0	0	0	0	0	0	0	0	9	117	0	0	14	43	0	3	15	64	45	0	0	0	0	52
58	27	45	0	44	0	55	44	50	51	0	16	0	0	0	66	0	0	0	69	30	0	0	0	0	52	0	0	73	0	0	84	0	0	117	16	20	0	13	90	7	5	16	0	0	0	0	0	0	0
66	0	0	0	60	0	57	0	59	61	0	0	0	0	0	0	0	0	0	0	0	0	0	0	0	55	0	0	69	71	0	0	0	0	0	20	2	0	6	81	0	6	4	0	0	0	0	0	0	0
0	0	0	0	0	0	0	0	0	0	0	0	0	0	0	0	0	0	0	0	0	0	0	0	0	0	0	0	0	0	0	0	0	0	0	0	0	0	0	0	0	0	0	0	0	0	0	0	0	0
68	72	0	0	0	0	65	0	64	62	48	45	0	0	0	0	0	0	0	0	0	0	0	0	0	59	0	0	60	56	0	0	0	0	14	13	6	0	6	25	0	15	11	0	0	0	0	0	0	0
0	0	0	0	0	0	0	0	0	0	0	17	0	0	0	11	8	16	7	34	34	0	0	0	0	0	0	0	0	52	63	0	52	33	43	90	81	0	25	5	12	0	21	0	0	0	0	0	0	0
0	11	0	0	0	0	0	0	0	0	0	0	0	0	0	0	6	0	0	16	19	0	0	0	0	0	0	0	87	0	0	88	0	0	0	7	0	0	0	12	3	0	11	0	0	0	0	0	0	0
0	23	11	0	0	0	0	0	64	0	0	0	22	0	0	0	0	0	0	0	0	0	0	0	0	0	0	0	0	0	0	0	0	0	3	5	6	0	15	0	0	5	0	0	0	0	0	0	0	0
0	11	0	0	0	0	0	0	0	70	0	29	0	0	0	67	0	35	9	37	41	0	0	0	0	67	0	0	73	64	0	0	0	0	15	16	4	0	11	21	11	0	5	0	0	0	0	0	0	0
113	98	0	0	0	0	0	0	101	0	0	0	0	0	0	0	0	0	0	0	0	0	0	0	0	0	0	0	0	0	0	0	0	0	64	0	0	0	0	0	0	0	0	5	18	31	34	0	0	9
0	66	115	0	0	0	0	0	78	0	0	0	27	0	0	0	0	0	0	0	0	0	0	0	0	0	0	0	0	0	0	0	0	0	45	0	0	0	0	0	0	0	0	18	9	11	0	0	0	0
0	3	0	0	0	0	0	0	0	0	0	188	14	0	0	0	0	0	0	195	0	0	0	0	0	0	0	0	0	0	0	0	184	0	0	0	0	0	0	0	0	0	0	31	11	17	18	13	0	12
0	0	0	0	0	0	0	0	0	0	0	0	0	0	0	0	0	0	0	0	0	0	0	0	0	0	0	0	0	0	0	0	0	0	0	0	0	0	0	0	0	0	0	34	0	18	6	8	0	15
0	0	0	0	0	0	0	0	0	0	0	0	0	0	0	0	0	0	0	0	0	0	0	0	0	0	0	0	0	0	0	0	0	0	0	0	0	0	0	0	0	0	0	0	0	13	8	5	18	6
0	0	0	0	0	0	0	0	0	0	0	0	0	0	0	0	0	0	0	0	0	0	0	0	0	0	0	0	0	0	0	0	0	0	0	0	0	0	0	0	0	0	0	0	0	0	0	18	9	8
0	0	0	0	0	0	0	0	77	0	0	0	0	0	0	0	0	0	0	0	0	0	0	0	0	0	0	0	0	0	0	0	0	0	52	0	0	0	0	0	0	0	0	9	0	12	15	6	8	8
0	0	0	0	0	0	0	0	90	0	0	0	0	0	0	0	0	0	0	0	0	0	0	0	0	0	0	0	0	0	0	0	0	0	56	0	88	0	83	0	0	73	0	0	0	0	0	61	46	11
0	0	0	0	0	0	0	0	64	0	81	0	103	15	32	0	0	0	0	0	0	0	0	0	0	0	0	0	0	0	0	0	0	0	43	0	88	0	84	0	0	0	0	5	213	0	30	76	65	23
0	0	0	0	0	0	0	0	99	107	101	0	0	0	0	0	0	0	0	0	0	0	0	0	0	0	0	0	0	0	0	0	0	0	79	0	0	0	78	0	0	0	0	0	0	0	0	0	11	0
0	0	0	0	0	0	0	0	86	93	79	0	0	0	0	0	0	0	0	0	0	0	0	0	0	0	0	0	0	81	0	0	0	0	80	0	0	0	86	0	0	0	0	0	0	0	0	0	0	0
0	0	209	0	0	0	0	0	0	0	0	181	0	0	0	0	0	0	0	188	0	195	192	0	0	0	0	0	0	0	0	182	175	165	0	0	0	0	0	0	0	0	136	67	0	25	34	3	8	56
0	0	0	0	0	0	0	0	56	0	0	0	10	0	0	0	0	0	0	0	0	0	0	0	0	0	0	0	0	0	0	0	0	0	0	0	0	0	0	0	0	0	0	42	20	0	0	0	0	0
0	0	0	0	0	0	0	0	36	0	0	0	0	15	0	0	0	0	0	0	0	0	0	0	0	0	0	0	0	0	0	0	0	0	0	0	0	0	0	0	0	0	0	0	0	0	0	0	0	0
0	0	0	0	0	0	0	0	0	0	54	0	0	4	9	0	0	0	0	0	0	0	0	0	0	0	0	0	0	0	0	0	0	0	0	0	0	0	0	0	0	0	0	0	0	0	0	0	0	0
0	0	0	0	0	0	0	0	0	0	0	0	0	0	0	18	0	0	0	0	0	0	0	0	0	0	0	0	0	56	0	0	0	0	0	0	78	0	0	0	0	0	82	0	0	0	0	0	0	0
0	0	0	0	0	0	0	0	0	0	0	0	0	0	0	0	0	0	0	0	0	0	0	0	0	0	0	0	0	0	0	0	0	0	0	0	0	0	0	0	0	0	0	0	0	0	0	0	0	0
0	0	0	0	0	0	0	0	0	0	0	0	0	0	0	0	0	0	0	0	0	0	0	0	0	0	0	0	0	0	0	0	0	0	0	0	0	0	0	0	0	0	0	0	0	0	0	0	0	0
0	0	0	0	0	0	0	0	0	0	0	0	0	0	0	0	0	0	0	0	0	0	0	0	0	0	0	0	0	0	0	0	0	0	0	0	0	0	0	0	0	0	0	0	0	0	0	0	0	0
0	0	0	0	0	0	0	0	0	0	0	0	0	0	0	0	0	0	0	0	0	0	0	0	0	0	0	0	0	0	0	0	0	0	0	0	0	0	0	0	0	0	0	0	0	0	0	0	0	0
0	0	0	0	0	0	0	0	0	0	0	0	0	0	0	0	0	0	0	0	0	0	0	0	0	0	0	0	0	0	0	0	0	0	0	0	0	0	0	0	0	0	0	0	0	6	0	0	0	0
0	0	0	0	0	0	0	0	0	0	0	0	0	0	0	0	0	0	0	0	0	0	0	0	0	0	0	0	0	0	0	0	0	0	0	0	0	0	0	0	0	0	0	0	0	0	0	0	0	0
0	0	0	0	0	0	0	0	0	0	0	0	0	0	0	0	0	0	0	0	0	0	0	0	0	0	0	0	0	0	0	0	0	0	0	0	0	0	0	153	0	0	150	0	0	66	0	0	3	0
0	0	0	0	0	0	0	0	0	0	0	0	0	0	0	0	0	0	0	0	0	0	0	0	0	0	0	0	0	0	0	0	0	0	0	0	0	0	0	0	0	0	0	0	0	0	0	0	0	0
0	0	0	0	0	0	0	0	0	0	0	0	0	0	0	0	0	0	0	0	0	0	0	0	0	0	0	0	0	0	0	0	0	0	0	0	0	0	0	0	0	0	0	0	0	0	0	0	0	0
0	0	0	0	0	0	0	0	0	0	0	0	0	0	0	0	0	0	0	0	0	0	0	0	0	0	0	0	0	112	0	0	0	0	0	0	0	0	97	110	0	0	0	0	0	0	0	0	0	0
0	0	0	0	0	0	0	0	0	0	0	0	0	0	0	0	0	0	0	0	0	0	0	0	0	0	0	0	0	0	0	0	0	0	0	0	0	0	0	0	0	0	0	0	0	0	0	0	0	0
0	0	0	0	0	0	0	0	0	0	0	0	0	0	0	0	0	0	0	0	0	0	0	0	0	0	0	0	0	0	0	0	0	0	0	0	0	0	0	0	0	0	0	144	0	126	0	0	0	0
0	0	197	0	0	0	0	0	0	0	0	148	0	0	0	0	0	0	0	0	0	0	0	0	0	0	0	0	140	102	121	136	0	0	0	0	0	0	95	116	0	0	0	151	0	112	0	0	0	0
0	0	0	0	0	0	0	0	0	0	77	145	0	0	57	44	0	0	0	0	0	0	0	0	0	0	0	0	119	82	125	0	0	0	0	113	110	0	89	109	129	0	112	0	0	0	0	0	0	0
0	0	0	0	0	0	0	0	0	0	0	0	0	0	0	75	0	0	0	0	0	0	0	0	0	0	0	0	0	110	133	0	0	117	0	0	0	0	0	84	0	0	0	0	0	0	0	0	0	0
0	0	0	0	0	0	0	0	0	0	0	0	0	0	0	0	0	0	0	0	0	0	0	0	0	0	0	0	136	104	115	150	138	132	0	0	0	0	0	157	0	0	0	151	0	130	0	0	0	0
0	0	0	0	0	0	0	0	0	0	0	0	0	0	0	0	0	0	0	0	0	0	0	0	0	0	0	0	138	103	145	0	117	94	0	0	0	0	0	79	0	0	0	0	0	0	0	0	0	0
0	0	0	0	0	0	0	0	0	0	0	0	0	0	0	0	0	0	0	0	0	0	0	0	0	0	0	0	106	70	0	104	0	58	0	0	0	0	37	48	0	0	0	135	0	114	135	0	0	0
0	50	0	0	0	0	0	0	0	0	0	0	12	0	0	0	0	0	0	0	0	0	0	0	0	0	0	0	0	0	0	0	0	0	0	0	0	0	0	0	0	0	0	42	27	22	22	36	49	34
0	0	0	0	0	0	0	0	0	0	0	0	0	0	0	0	0	0	0	0	0	0	0	0	0	0	0	0	0	0	0	0	187	0	0	0	0	0	0	0	0	0	0	50	40	28	45	39	24	44
0	0	0	0	0	0	0	0	0	0	0	0	0	0	0	0	0	0	0	0	0	0	0	0	0	0	0	0	0	0	0	0	0	0	0	0	0	0	0	0	0	0	0	58	0	57	0	0	0	53
0	0	0	0	0	0	0	0	0	0	0	0	0	0	0	0	0	0	0	0	0	0	0	0	0	0	0	0	0	0	0	0	0	0	0	0	0	0	0	0	0	0	0	0	0	0	0	0	0	0
0	0	0	0	0	0	0	0	0	0	0	242	10	0	0	0	0	0	0	0	0	0	245	0	0	0	0	0	0	0	0	236	0	33	0	0	0	0	12	91	0	0	34	71	0	46	69	0	0	74
0	0	0	0	0	0	0	0	0	0	0	146	0	0	0	0	0	0	0	0	0	0	0	0	0	0	0	0	0	0	0	0	0	81	0	0	0	0	24	45	0	0	0	0	0	0	0	0	0	0
0	0	0	0	0	0	0	0	0	0	0	182	0	0	0	0	0	0	0	0	0	0	0	0	0	0	0	0	0	0	0	0	176	0	0	0	0	0	0	0	0	0	0	0	0	13	0	0	0	0
0	7	0	0	0	0	0	0	0	0	0	0	7	0	0	0	0	0	0	0	0	0	0	0	0	0	0	0	0	0	0	0	0	0	0	0	0	0	0	0	0	10	0	0	2	12	0	0	0	0
0	0	0	0	0	0	0	0	0	0	0	0	0	0	0	0	0	0	0	0	0	0	161	0	0	0	0	0	0	0	0	0	0	0	0	18	0	0	20	0	0	12	7	68	0	30	64	0	0	0
[truncated: 36 more columns]
