# Supplementary material for: Analyzing the effects of free water modeling by deep learning on diffusion MRI structural connectivity estimates in glioma patients
Source: PLoS One. 2020 Sep 25;15(9):e0239475. doi: 10.1371/journal.pone.0239475 (PMC7518620; doi:10.1371/journal.pone.0239475)
Supplement: S1 File — All utilized connectivity and length matrices as comma-separated csv files, and the free-water maps as nifti files. (ZIP) [file pone.0239475.s003.zip › S3/CMs/patients/det_boundary/vp29/cm_fwm.csv]

0	0	0	0	0	0	0	0	2	0	0	0	0	0	0	0	0	0	0	0	0	0	0	0	0	0	0	0	0	0	0	0	0	0	1	15	3	0	42	0	0	0	0	1	0	0	0	0	0	0
0	83	40	0	0	0	0	0	11	0	0	29	49	0	0	0	0	0	0	0	0	0	0	0	0	0	0	0	0	0	0	0	0	0	68	28	0	0	4	0	4	2	1	43	112	3	0	0	0	0
0	40	246	10	5	0	19	0	10	0	0	106	15	0	0	0	0	3	0	0	1	0	0	0	0	0	0	0	1	1	0	31	0	18	4	125	0	0	0	0	0	3	0	0	1	0	0	0	0	0
0	0	10	5	3	0	37	0	0	0	0	0	0	0	0	0	0	0	0	0	0	0	0	0	0	0	0	0	0	0	0	0	0	0	0	0	0	0	0	0	0	0	0	0	0	0	0	0	0	0
0	0	5	3	33	5	15	1	2	0	0	1	0	0	0	0	0	0	0	0	0	0	0	0	0	0	0	0	0	0	0	0	0	0	0	39	1	0	0	0	0	0	0	0	0	0	0	0	0	0
0	0	0	0	5	29	40	29	42	19	0	0	0	0	0	0	0	0	0	8	0	9	11	0	0	0	0	0	0	0	0	0	0	0	0	0	0	0	0	0	0	0	0	0	0	0	0	0	0	0
0	0	19	37	15	40	208	50	38	5	0	10	0	0	0	0	0	0	0	0	0	0	0	0	0	0	0	0	2	0	0	3	0	0	0	125	1	0	17	0	0	0	0	0	0	0	0	0	0	0
0	0	0	0	1	29	50	78	31	113	0	0	0	0	0	0	0	0	0	0	0	0	0	0	0	0	0	0	0	0	0	0	0	0	0	13	0	0	0	0	0	0	0	0	0	0	0	0	0	0
2	11	10	0	2	42	38	31	272	23	7	2	43	41	53	7	0	0	0	0	0	0	0	0	0	0	0	0	0	72	0	2	0	0	128	289	75	0	118	0	0	1	0	23	69	0	0	0	0	19
0	0	0	0	0	19	5	113	23	106	0	38	0	0	0	0	0	0	0	106	0	2	39	0	0	184	3	0	0	0	0	0	0	0	12	83	43	0	109	0	0	0	17	0	0	0	0	0	0	0
0	0	0	0	0	0	0	0	7	0	20	0	0	0	2	0	0	0	0	0	0	0	0	0	0	7	0	0	0	3	0	0	0	0	2	0	0	0	8	0	0	0	0	0	0	0	0	0	0	0
0	29	106	0	1	0	10	0	2	38	0	149	1	0	0	0	2	11	0	13	35	10	84	40	0	53	8	0	45	12	0	26	0	56	0	68	0	0	2	13	0	0	5	0	0	3	0	0	0	0
0	49	15	0	0	0	0	0	43	0	0	1	69	6	0	0	0	0	0	0	0	0	0	0	0	0	0	0	0	0	0	0	0	0	0	0	0	0	0	0	0	21	0	0	116	2	0	0	0	0
0	0	0	0	0	0	0	0	41	0	0	0	6	24	11	0	0	0	0	0	0	0	0	0	0	0	0	0	0	18	0	0	0	0	0	0	0	0	0	0	0	0	0	0	0	0	0	0	0	0
0	0	0	0	0	0	0	0	53	0	2	0	0	11	34	14	0	0	0	0	0	0	0	0	0	0	0	0	0	31	0	0	0	0	0	0	0	0	0	0	0	0	0	0	0	0	0	0	0	0
0	0	0	0	0	0	0	0	7	0	0	0	0	0	14	19	0	0	27	0	0	0	0	0	0	0	0	0	0	63	1	0	0	3	0	2	0	0	0	2	0	0	2	0	0	0	0	0	0	0
0	0	0	0	0	0	0	0	0	0	0	2	0	0	0	0	16	5	2	0	3	0	0	0	0	0	0	0	0	0	0	0	0	0	0	0	0	0	0	4	3	0	0	0	0	0	0	0	0	0
0	0	3	0	0	0	0	0	0	0	0	11	0	0	0	0	5	137	27	124	3	99	4	0	0	0	0	0	0	0	0	55	2	32	0	0	0	0	0	51	0	0	6	0	0	0	0	0	0	0
0	0	0	0	0	0	0	0	0	0	0	0	0	0	0	27	2	27	51	0	0	0	0	0	0	0	0	0	0	4	0	0	0	14	0	0	0	0	0	23	0	0	5	0	0	0	0	0	0	0
0	0	0	0	0	8	0	0	0	106	0	13	0	0	0	0	0	124	0	222	2	13	0	0	0	89	23	73	0	0	0	55	0	2	0	19	0	0	0	15	1	0	10	0	0	5	0	0	0	0
0	0	1	0	0	0	0	0	0	0	0	35	0	0	0	0	3	3	0	2	1	0	1	0	0	0	0	0	3	0	0	1	0	0	0	7	0	0	0	17	27	0	11	0	0	0	0	0	0	0
0	0	0	0	0	9	0	0	0	2	0	10	0	0	0	0	0	99	0	13	0	109	31	0	24	9	84	81	0	0	0	6	3	42	0	0	0	0	0	0	0	0	0	0	0	0	0	0	0	0
0	0	0	0	0	11	0	0	0	39	0	84	0	0	0	0	0	4	0	0	1	31	104	7	2	18	86	0	80	0	0	33	0	12	0	0	0	0	0	0	0	0	0	0	0	0	0	0	0	0
0	0	0	0	0	0	0	0	0	0	0	40	0	0	0	0	0	0	0	0	0	0	7	3	0	0	0	0	0	0	0	0	0	0	0	0	0	0	0	0	0	0	0	0	0	0	0	0	0	0
0	0	0	0	0	0	0	0	0	0	0	0	0	0	0	0	0	0	0	0	0	24	2	0	5	0	14	14	0	0	0	0	0	0	0	0	0	0	0	0	0	0	0	0	0	0	0	0	0	0
0	0	0	0	0	0	0	0	0	184	7	53	0	0	0	0	0	0	0	89	0	9	18	0	0	85	101	2	39	0	0	0	0	0	0	203	5	0	77	0	0	0	22	0	0	0	0	0	0	0
0	0	0	0	0	0	0	0	0	3	0	8	0	0	0	0	0	0	0	23	0	84	86	0	14	101	82	2	117	0	0	0	0	0	0	0	0	0	0	0	0	0	0	0	0	0	0	0	0	0
0	0	0	0	0	0	0	0	0	0	0	0	0	0	0	0	0	0	0	73	0	81	0	0	14	2	2	49	137	0	0	25	0	0	0	0	0	0	0	0	0	0	0	0	0	0	0	0	0	0
0	0	1	0	0	0	2	0	0	0	0	45	0	0	0	0	0	0	0	0	3	0	80	0	0	39	117	137	55	10	1	0	4	4	0	74	4	0	14	0	16	0	22	0	0	0	0	0	0	0
0	0	1	0	0	0	0	0	72	0	3	12	0	18	31	63	0	0	4	0	0	0	0	0	0	0	0	0	10	87	4	0	0	5	0	0	1	0	41	7	0	0	33	0	0	0	0	0	0	0
0	0	0	0	0	0	0	0	0	0	0	0	0	0	0	1	0	0	0	0	0	0	0	0	0	0	0	0	1	4	6	1	18	124	0	0	0	0	0	1	0	0	0	0	0	0	0	0	0	0
0	0	31	0	0	0	3	0	2	0	0	26	0	0	0	0	0	55	0	55	1	6	33	0	0	0	0	25	0	0	1	22	4	5	0	13	0	0	0	0	1	0	0	0	0	0	0	0	0	0
0	0	0	0	0	0	0	0	0	0	0	0	0	0	0	0	0	2	0	0	0	3	0	0	0	0	0	0	4	0	18	4	15	17	0	0	0	0	0	2	0	0	0	0	0	2	0	0	0	0
0	0	18	0	0	0	0	0	0	0	0	56	0	0	0	3	0	32	14	2	0	42	12	0	0	0	0	0	4	5	124	5	17	56	0	0	0	0	0	74	0	0	0	0	0	0	0	0	0	0
1	68	4	0	0	0	0	0	128	12	2	0	0	0	0	0	0	0	0	0	0	0	0	0	0	0	0	0	0	0	0	0	0	0	68	2	0	0	61	1	0	2	1	6	9	0	0	0	0	14
15	28	125	0	39	0	125	13	289	83	0	68	0	0	0	2	0	0	0	19	7	0	0	0	0	203	0	0	74	0	0	13	0	0	2	52	17	0	40	8	2	17	54	0	0	0	0	0	0	0
3	0	0	0	1	0	1	0	75	43	0	0	0	0	0	0	0	0	0	0	0	0	0	0	0	5	0	0	4	1	0	0	0	0	0	17	1	0	4	9	0	4	35	0	0	0	0	0	0	0
0	0	0	0	0	0	0	0	0	0	0	0	0	0	0	0	0	0	0	0	0	0	0	0	0	0	0	0	0	0	0	0	0	0	0	0	0	0	0	0	0	0	0	0	0	0	0	0	0	0
42	4	0	0	0	0	17	0	118	109	8	2	0	0	0	0	0	0	0	0	0	0	0	0	0	77	0	0	14	41	0	0	0	0	61	40	4	0	42	82	0	12	23	0	0	0	0	0	0	0
0	0	0	0	0	0	0	0	0	0	0	13	0	0	0	2	4	51	23	15	17	0	0	0	0	0	0	0	0	7	1	0	2	74	1	8	9	0	82	27	34	0	14	0	0	0	0	0	0	0
0	4	0	0	0	0	0	0	0	0	0	0	0	0	0	0	3	0	0	1	27	0	0	0	0	0	0	0	16	0	0	1	0	0	0	2	0	0	0	34	6	0	14	0	0	0	0	0	0	0
0	2	3	0	0	0	0	0	1	0	0	0	21	0	0	0	0	0	0	0	0	0	0	0	0	0	0	0	0	0	0	0	0	0	2	17	4	0	12	0	0	3	0	0	0	0	0	0	0	0
0	1	0	0	0	0	0	0	0	17	0	5	0	0	0	2	0	6	5	10	11	0	0	0	0	22	0	0	22	33	0	0	0	0	1	54	35	0	23	14	14	0	18	0	0	0	0	0	0	0
1	43	0	0	0	0	0	0	23	0	0	0	0	0	0	0	0	0	0	0	0	0	0	0	0	0	0	0	0	0	0	0	0	0	6	0	0	0	0	0	0	0	0	5	22	10	5	0	0	14
0	112	1	0	0	0	0	0	69	0	0	0	116	0	0	0	0	0	0	0	0	0	0	0	0	0	0	0	0	0	0	0	0	0	9	0	0	0	0	0	0	0	0	22	216	15	0	0	0	0
0	3	0	0	0	0	0	0	0	0	0	3	2	0	0	0	0	0	0	5	0	0	0	0	0	0	0	0	0	0	0	0	2	0	0	0	0	0	0	0	0	0	0	10	15	394	36	24	0	42
0	0	0	0	0	0	0	0	0	0	0	0	0	0	0	0	0	0	0	0	0	0	0	0	0	0	0	0	0	0	0	0	0	0	0	0	0	0	0	0	0	0	0	5	0	36	39	72	0	28
0	0	0	0	0	0	0	0	0	0	0	0	0	0	0	0	0	0	0	0	0	0	0	0	0	0	0	0	0	0	0	0	0	0	0	0	0	0	0	0	0	0	0	0	0	24	72	112	62	20
0	0	0	0	0	0	0	0	0	0	0	0	0	0	0	0	0	0	0	0	0	0	0	0	0	0	0	0	0	0	0	0	0	0	0	0	0	0	0	0	0	0	0	0	0	0	0	62	83	8
0	0	0	0	0	0	0	0	19	0	0	0	0	0	0	0	0	0	0	0	0	0	0	0	0	0	0	0	0	0	0	0	0	0	14	0	0	0	0	0	0	0	0	14	0	42	28	20	8	85
0	0	0	0	0	0	0	0	6	0	0	0	0	0	0	0	0	0	0	0	0	0	0	0	0	0	0	0	0	0	0	0	0	0	1	0	17	0	1	0	0	1	0	0	0	0	0	5	113	24
0	0	0	0	0	0	0	0	194	0	2	0	4	25	1	0	0	0	0	0	0	0	0	0	0	0	0	0	0	0	0	0	0	0	18	0	33	0	13	0	0	0	0	1	1	0	14	2	9	43
0	0	0	0	0	0	0	0	2	22	35	0	0	0	0	0	0	0	0	0	0	0	0	0	0	0	0	0	0	0	0	0	0	0	15	0	0	0	3	0	0	0	0	0	0	0	0	0	9	0
0	0	0	0	0	0	0	0	8	5	34	0	0	0	0	0	0	0	0	0	0	0	0	0	0	0	0	0	0	30	0	0	0	0	61	0	0	0	16	0	0	0	0	0	0	0	0	0	0	0
0	0	3	0	0	0	0	0	0	0	0	13	0	0	0	0	0	0	0	2	0	1	2	0	0	0	0	0	0	0	0	1	15	1	0	0	0	0	0	0	0	0	5	10	0	117	5	2	4	1
0	0	0	0	0	0	0	0	16	0	0	0	38	0	0	0	0	0	0	0	0	0	0	0	0	0	0	0	0	0	0	0	0	0	0	0	0	0	0	0	0	0	0	3	78	0	0	0	0	0
0	0	0	0	0	0	0	0	33	0	0	0	0	71	0	0	0	0	0	0	0	0	0	0	0	0	0	0	0	0	0	0	0	0	0	0	0	0	0	0	0	0	0	0	0	0	0	0	0	0
0	0	0	0	0	0	0	0	0	0	3	0	0	10	46	0	0	0	0	0	0	0	0	0	0	0	0	0	0	0	0	0	0	0	0	0	0	0	0	0	0	0	0	0	0	0	0	0	0	0
0	0	0	0	0	0	0	0	0	0	0	0	0	0	0	16	0	0	0	0	0	0	0	0	0	0	0	0	0	19	0	0	0	0	0	0	1	0	0	0	0	0	1	0	0	0	0	0	0	0
0	0	0	0	0	0	0	0	0	0	0	0	0	0	0	0	0	0	0	0	0	0	0	0	0	0	0	0	0	0	0	0	0	0	0	0	0	0	0	0	0	0	0	0	0	0	0	0	0	0
0	0	0	0	0	0	0	0	0	0	0	0	0	0	0	0	0	0	0	0	0	0	0	0	0	0	0	0	0	0	0	0	0	0	0	0	0	0	0	0	0	0	0	0	0	0	0	0	0	0
0	0	0	0	0	0	0	0	0	0	0	0	0	0	0	0	0	0	0	0	0	0	0	0	0	0	0	0	0	0	0	0	0	0	0	0	0	0	0	0	0	0	0	0	0	0	0	0	0	0
0	0	0	0	0	0	0	0	0	0	0	0	0	0	0	0	0	0	0	0	0	0	0	0	0	0	0	0	0	0	0	0	0	0	0	0	0	0	0	0	0	0	0	0	0	0	0	0	0	0
0	0	0	0	0	0	0	0	0	0	0	0	0	0	0	0	0	0	0	0	0	0	0	0	0	0	0	0	0	0	0	0	0	0	0	0	0	0	0	0	0	0	0	0	0	5	0	0	0	0
0	0	0	0	0	0	0	0	0	0	0	0	0	0	0	0	0	0	0	0	0	0	0	0	0	0	0	0	0	0	0	0	0	0	0	0	0	0	0	0	0	0	0	0	0	0	0	0	0	0
0	0	0	0	0	0	0	0	0	0	0	0	0	0	0	0	0	0	0	0	0	0	0	0	0	0	0	0	0	0	0	0	0	0	0	0	0	0	0	1	0	0	1	0	0	30	0	0	4	0
0	0	0	0	0	0	0	0	0	0	0	0	0	0	0	0	0	0	0	0	0	0	0	0	0	0	0	0	0	0	0	0	0	0	0	0	0	0	0	0	0	0	0	0	0	0	0	0	0	0
0	0	0	0	0	0	0	0	0	0	0	0	0	0	0	0	0	0	0	0	0	0	0	0	0	0	0	0	0	0	0	0	0	0	0	0	0	0	0	0	0	0	0	0	0	0	0	0	0	0
0	0	0	0	0	0	0	0	0	0	0	0	0	0	0	0	0	0	0	0	0	0	0	0	0	0	0	0	0	9	0	0	0	0	0	0	0	0	25	1	0	0	0	0	0	0	0	0	0	0
0	0	0	0	0	0	0	0	0	0	0	0	0	0	0	0	0	0	0	0	0	0	0	0	0	0	0	0	0	0	0	0	0	0	0	0	0	0	0	0	0	0	0	0	0	0	0	0	0	0
0	0	0	0	0	0	0	0	0	0	0	0	0	0	0	0	0	0	0	0	0	0	0	0	0	0	0	0	0	0	0	0	0	0	0	0	0	0	0	0	0	0	0	1	0	1	0	0	0	0
0	0	1	0	0	0	0	0	0	0	0	5	0	0	0	0	0	0	0	0	0	0	0	0	0	0	0	0	14	10	4	2	0	0	0	0	0	0	12	17	0	0	0	1	0	2	0	0	0	0
0	0	0	0	0	0	0	0	0	0	4	11	0	0	2	13	0	0	0	0	0	0	0	0	0	0	0	0	23	80	10	0	0	0	0	6	7	0	9	5	11	0	27	0	0	0	0	0	0	0
0	0	0	0	0	0	0	0	0	0	0	0	0	0	0	17	0	0	0	0	0	0	0	0	0	0	0	0	0	4	1	0	0	8	0	0	0	0	0	1	0	0	0	0	0	0	0	0	0	0
0	0	0	0	0	0	0	0	0	0	0	0	0	0	0	0	0	0	0	0	0	0	0	0	0	0	0	0	3	5	1	10	20	3	0	0	0	0	0	2	0	0	0	5	0	27	0	0	0	0
0	0	0	0	0	0	0	0	0	0	0	0	0	0	0	0	0	0	0	0	0	0	0	0	0	0	0	0	2	27	7	0	7	18	0	0	0	0	0	32	0	0	0	0	0	0	0	0	0	0
0	0	0	0	0	0	0	0	0	0	0	0	0	0	0	0	0	0	0	0	0	0	0	0	0	0	0	0	14	13	0	2	0	21	0	0	0	0	2	1	0	0	0	5	0	12	1	0	0	0
0	4	0	0	0	0	0	0	0	0	0	0	1	0	0	0	0	0	0	0	0	0	0	0	0	0	0	0	0	0	0	0	0	0	0	0	0	0	0	0	0	0	0	78	97	26	5	38	2	36
0	0	0	0	0	0	0	0	0	0	0	0	0	0	0	0	0	0	0	0	0	0	0	0	0	0	0	0	0	0	0	0	3	0	0	0	0	0	0	0	0	0	0	44	2	94	12	3	21	6
0	0	0	0	0	0	0	0	0	0	0	0	0	0	0	0	0	0	0	0	0	0	0	0	0	0	0	0	0	0	0	0	0	0	0	0	0	0	0	0	0	0	0	12	0	1	0	0	0	12
0	0	0	0	0	0	0	0	0	0	0	0	0	0	0	0	0	0	0	0	0	0	0	0	0	0	0	0	0	0	0	0	0	0	0	0	0	0	0	0	0	0	0	0	0	0	0	0	0	0
0	0	0	0	0	0	0	0	0	0	0	4	3	0	0	0	0	0	0	0	0	0	1	0	0	0	0	0	0	0	0	1	0	7	0	0	0	0	20	10	0	0	2	3	0	2	3	0	0	2
0	0	0	0	0	0	0	0	0	0	0	1	0	0	0	0	0	0	0	0	0	0	0	0	0	0	0	0	0	0	0	0	0	6	0	0	0	0	11	7	0	0	0	0	0	0	0	0	0	0
0	0	0	0	0	0	0	0	0	0	0	2	0	0	0	0	0	0	0	0	0	0	0	0	0	0	0	0	0	0	0	0	1	0	0	0	0	0	0	0	0	0	0	0	0	2	0	0	0	0
0	5	0	0	0	0	0	0	0	0	0	0	18	0	0	0	0	0	0	0	0	0	0	0	0	0	0	0	0	0	0	0	0	0	0	0	0	0	0	0	0	4	0	0	1	48	0	0	0	0
0	0	0	0	0	0	0	0	0	0	0	0	0	0	0	0	0	0	0	0	0	0	1	0	0	0	0	0	0	0	0	0	0	0	0	2	0	0	7	0	0	8	2	13	0	11	6	0	0	0
[truncated: 36 more columns]
