# Supplementary material for: Analyzing the effects of free water modeling by deep learning on diffusion MRI structural connectivity estimates in glioma patients
Source: PLoS One. 2020 Sep 25;15(9):e0239475. doi: 10.1371/journal.pone.0239475 (PMC7518620; doi:10.1371/journal.pone.0239475)
Supplement: S1 File — All utilized connectivity and length matrices as comma-separated csv files, and the free-water maps as nifti files. (ZIP) [file pone.0239475.s003.zip › S3/CMs/patients/det_boundary/vp16/fiberlengthmatrix_original.csv]

2	22	21	0	0	0	1	0	8	0	0	0	30	0	0	0	0	0	0	0	0	0	0	0	0	0	0	0	0	0	0	0	0	0	0	0	0	0	0	0	0	0	0	73	0	0	0	0	0	0
22	5	9	0	0	0	15	0	21	0	0	0	4	0	0	0	0	0	0	0	0	0	0	0	0	0	0	0	0	0	0	0	0	0	0	8	5	0	18	0	9	3	4	0	0	14	0	0	0	0
21	9	8	17	31	22	21	0	0	0	0	15	22	0	0	0	0	0	0	0	8	0	0	0	0	0	0	0	0	0	0	0	0	0	27	21	0	0	0	0	0	14	0	66	0	54	0	0	0	63
0	0	17	5	0	0	22	0	0	0	0	37	0	0	0	0	0	0	0	0	0	0	0	0	0	0	0	0	0	0	0	0	0	0	0	35	48	0	0	0	0	0	0	0	0	0	0	0	0	0
0	0	31	0	4	0	7	45	0	0	0	42	0	0	0	0	0	97	0	0	0	0	0	0	0	0	0	0	0	0	0	0	0	0	0	37	0	0	57	0	0	0	0	0	0	0	0	0	0	0
0	0	22	0	0	9	35	32	34	11	0	5	0	0	0	0	0	0	0	0	0	0	0	0	0	0	38	0	0	0	0	0	0	0	0	0	0	0	0	0	0	0	0	0	0	0	0	0	0	0
1	15	21	22	7	35	9	29	18	0	0	32	24	0	0	0	0	89	0	85	0	76	0	0	81	0	60	113	129	116	0	0	0	0	26	36	44	0	46	0	0	0	50	0	0	0	0	0	0	0
0	0	0	0	45	32	29	10	18	20	0	37	0	0	0	0	0	0	0	104	0	0	76	0	80	59	0	77	0	0	0	0	0	0	0	38	40	0	0	0	0	0	0	0	0	0	0	0	0	0
8	21	0	0	0	34	18	18	10	33	31	47	25	22	34	53	0	99	0	94	0	86	77	0	0	0	0	134	0	106	0	136	0	0	38	39	47	0	53	0	0	0	58	69	0	0	0	0	0	66
0	0	0	0	0	11	0	20	33	9	16	15	0	0	0	0	0	0	0	79	0	0	0	0	0	30	62	63	43	0	0	0	0	0	58	40	50	0	49	0	0	0	59	0	0	0	0	0	0	0
0	0	0	0	0	0	0	0	31	16	6	0	0	0	21	0	0	0	0	0	0	0	0	0	0	10	0	0	0	0	0	0	0	0	0	0	0	0	57	0	0	0	0	0	0	0	0	0	0	0
0	0	15	37	42	5	32	37	47	15	0	11	0	0	0	0	0	28	0	18	8	27	24	0	55	18	13	0	37	91	0	82	0	0	0	11	0	0	0	0	3	0	0	0	0	0	0	0	0	0
30	4	22	0	0	0	24	0	25	0	0	0	7	8	62	0	0	0	0	0	0	0	0	0	0	0	0	0	0	0	0	0	0	0	0	0	0	0	16	0	0	0	0	40	7	32	0	0	0	0
0	0	0	0	0	0	0	0	22	0	0	0	8	3	34	53	0	0	0	0	0	0	0	0	0	0	0	0	0	59	0	0	0	0	0	0	0	0	0	0	0	0	0	0	0	0	0	0	0	0
0	0	0	0	0	0	0	0	34	0	21	0	62	34	15	16	0	0	0	0	0	0	0	0	0	0	0	0	0	25	0	0	0	0	0	0	0	0	0	0	0	0	0	0	0	0	0	0	0	0
0	0	0	0	0	0	0	0	53	0	0	0	0	53	16	5	0	45	0	0	0	0	0	0	0	0	0	0	0	12	0	0	0	31	0	0	0	0	25	0	0	0	35	0	0	0	0	0	0	0
0	0	0	0	0	0	0	0	0	0	0	0	0	0	0	0	3	3	13	0	0	0	0	0	0	0	0	0	0	0	0	0	0	32	0	0	0	0	0	2	4	0	0	0	0	0	0	0	0	0
0	0	0	0	97	0	89	0	99	0	0	28	0	0	0	45	3	10	9	19	0	14	45	0	0	0	0	15	28	47	27	19	24	14	0	0	0	0	59	39	20	0	0	0	0	0	0	0	0	0
0	0	0	0	0	0	0	0	0	0	0	0	0	0	0	0	13	9	4	0	0	0	0	0	0	0	0	0	0	0	0	0	0	17	0	0	0	0	0	3	0	0	0	0	0	0	0	0	0	0
0	0	0	0	0	0	85	104	94	79	0	18	0	0	0	0	0	19	0	11	0	15	39	0	34	0	39	31	92	0	0	11	0	0	0	70	0	0	0	12	11	0	0	0	0	0	0	0	0	0
0	0	8	0	0	0	0	0	0	0	0	8	0	0	0	0	0	0	0	0	5	0	3	0	0	0	0	0	0	0	0	0	0	0	0	0	0	0	0	11	8	0	0	0	0	0	0	0	0	0
0	0	0	0	0	0	76	0	86	0	0	27	0	0	0	0	0	14	0	15	0	4	3	0	22	0	0	23	87	75	0	46	0	0	0	0	0	0	0	0	0	0	0	0	0	0	0	0	0	0
0	0	0	0	0	0	0	76	77	0	0	24	0	0	0	0	0	45	0	39	3	3	11	0	8	35	22	0	79	74	0	0	0	0	0	33	0	0	0	0	0	0	0	0	0	0	0	0	0	0
0	0	0	0	0	0	0	0	0	0	0	0	0	0	0	0	0	0	0	0	0	0	0	0	0	0	0	0	0	0	0	0	0	0	0	0	0	0	0	0	0	0	0	0	0	0	0	0	0	0
0	0	0	0	0	0	81	80	0	0	0	55	0	0	0	0	0	0	0	34	0	22	8	0	8	29	17	18	0	0	0	0	0	0	0	40	0	0	0	0	0	0	0	0	0	0	0	0	0	0
0	0	0	0	0	0	0	59	0	30	10	18	0	0	0	0	0	0	0	0	0	0	35	0	29	8	27	62	3	0	0	0	0	0	0	49	62	0	53	0	0	0	66	0	0	0	0	0	0	0
0	0	0	0	0	38	60	0	0	62	0	13	0	0	0	0	0	0	0	39	0	0	22	0	17	27	9	0	35	0	0	0	0	0	0	25	0	0	0	0	0	0	0	0	0	0	0	0	0	0
0	0	0	0	0	0	113	77	134	63	0	0	0	0	0	0	0	15	0	31	0	23	0	0	18	62	0	7	34	24	0	16	0	0	0	51	0	0	0	0	0	0	57	0	0	0	0	0	0	0
0	0	0	0	0	0	129	0	0	43	0	37	0	0	0	0	0	28	0	92	0	87	79	0	0	3	35	34	8	22	13	7	30	34	0	54	0	0	57	92	82	0	73	0	0	0	0	0	0	0
0	0	0	0	0	0	116	0	106	0	0	91	0	59	25	12	0	47	0	0	0	75	74	0	0	0	0	24	22	12	25	46	36	29	0	0	0	0	53	40	81	0	55	0	0	0	0	0	0	0
0	0	0	0	0	0	0	0	0	0	0	0	0	0	0	0	0	27	0	0	0	0	0	0	0	0	0	0	13	25	3	4	12	21	0	0	0	0	0	57	91	0	75	0	0	0	0	0	0	0
0	0	0	0	0	0	0	0	136	0	0	82	0	0	0	0	0	19	0	11	0	46	0	0	0	0	0	16	7	46	4	7	6	7	0	95	0	0	0	77	83	0	83	0	0	0	0	0	0	0
0	0	0	0	0	0	0	0	0	0	0	0	0	0	0	0	0	24	0	0	0	0	0	0	0	0	0	0	30	36	12	6	6	13	0	0	0	0	0	91	93	0	76	0	0	0	0	0	0	0
0	0	0	0	0	0	0	0	0	0	0	0	0	0	0	31	32	14	17	0	0	0	0	0	0	0	0	0	34	29	21	7	13	4	0	0	0	0	0	0	0	0	0	0	0	0	0	0	0	0
0	0	27	0	0	0	26	0	38	58	0	0	0	0	0	0	0	0	0	0	0	0	0	0	0	0	0	0	0	0	0	0	0	0	7	0	7	0	12	0	0	6	9	0	0	0	0	0	0	0
0	8	21	35	37	0	36	38	39	40	0	11	0	0	0	0	0	0	0	70	0	0	33	0	40	49	25	51	54	0	0	95	0	0	0	13	6	0	0	0	8	0	13	0	0	0	0	0	0	0
0	5	0	48	0	0	44	40	47	50	0	0	0	0	0	0	0	0	0	0	0	0	0	0	0	62	0	0	0	0	0	0	0	0	7	6	3	0	6	0	3	0	5	0	0	0	0	0	0	0
0	0	0	0	0	0	0	0	0	0	0	0	0	0	0	0	0	0	0	0	0	0	0	0	0	0	0	0	0	0	0	0	0	0	0	0	0	0	0	0	0	0	0	0	0	0	0	0	0	0
0	18	0	0	57	0	46	0	53	49	57	0	16	0	0	25	0	59	0	0	0	0	0	0	0	53	0	0	57	53	0	0	0	0	12	0	6	0	3	9	0	5	3	0	0	0	0	0	0	0
0	0	0	0	0	0	0	0	0	0	0	0	0	0	0	0	2	39	3	12	11	0	0	0	0	0	0	0	92	40	57	77	91	0	0	0	0	0	9	2	4	0	7	0	0	0	0	0	0	0
0	9	0	0	0	0	0	0	0	0	0	3	0	0	0	0	4	20	0	11	8	0	0	0	0	0	0	0	82	81	91	83	93	0	0	8	3	0	0	4	2	0	8	0	0	0	0	0	0	0
0	3	14	0	0	0	0	0	0	0	0	0	0	0	0	0	0	0	0	0	0	0	0	0	0	0	0	0	0	0	0	0	0	0	6	0	0	0	5	0	0	2	2	0	0	0	0	0	0	0
0	4	0	0	0	0	50	0	58	59	0	0	0	0	0	35	0	0	0	0	0	0	0	0	0	66	0	57	73	55	75	83	76	0	9	13	5	0	3	7	8	2	6	0	0	0	0	0	0	0
73	0	66	0	0	0	0	0	69	0	0	0	40	0	0	0	0	0	0	0	0	0	0	0	0	0	0	0	0	0	0	0	0	0	0	0	0	0	0	0	0	0	0	4	17	21	0	0	0	4
0	0	0	0	0	0	0	0	0	0	0	0	7	0	0	0	0	0	0	0	0	0	0	0	0	0	0	0	0	0	0	0	0	0	0	0	0	0	0	0	0	0	0	17	5	15	0	0	0	0
0	14	54	0	0	0	0	0	0	0	0	0	32	0	0	0	0	0	0	0	0	0	0	0	0	0	0	0	0	0	0	0	0	0	0	0	0	0	0	0	0	0	0	21	15	8	26	26	0	34
0	0	0	0	0	0	0	0	0	0	0	0	0	0	0	0	0	0	0	0	0	0	0	0	0	0	0	0	0	0	0	0	0	0	0	0	0	0	0	0	0	0	0	0	0	26	6	5	0	10
0	0	0	0	0	0	0	0	0	0	0	0	0	0	0	0	0	0	0	0	0	0	0	0	0	0	0	0	0	0	0	0	0	0	0	0	0	0	0	0	0	0	0	0	0	26	5	7	25	12
0	0	0	0	0	0	0	0	0	0	0	0	0	0	0	0	0	0	0	0	0	0	0	0	0	0	0	0	0	0	0	0	0	0	0	0	0	0	0	0	0	0	0	0	0	0	0	25	7	0
0	0	63	0	0	0	0	0	66	0	0	0	0	0	0	0	0	0	0	0	0	0	0	0	0	0	0	0	0	0	0	0	0	0	0	0	0	0	0	0	0	0	0	4	0	34	10	12	0	9
0	0	0	0	0	0	0	0	0	0	0	0	0	0	0	0	0	0	0	0	0	0	0	0	0	0	0	0	0	0	0	0	0	0	0	0	0	0	0	0	0	0	0	0	0	0	0	48	35	27
0	0	0	0	0	0	67	0	73	0	69	0	0	0	0	0	0	0	0	0	0	0	0	0	0	0	0	0	0	0	0	0	0	0	0	0	0	0	83	0	0	0	0	15	5	44	0	48	39	19
0	0	0	0	0	0	0	0	0	103	100	0	0	0	0	0	0	0	0	0	0	0	0	0	0	0	0	0	0	0	0	0	0	0	0	0	0	0	0	0	0	0	0	0	0	0	0	46	36	0
0	0	0	0	0	0	0	0	92	103	85	0	0	0	71	73	0	0	0	0	0	0	0	0	0	109	0	0	0	89	0	0	0	0	0	0	0	0	0	0	0	0	0	0	0	0	0	0	0	0
0	0	0	0	0	0	0	0	0	0	0	0	0	0	0	0	0	0	0	0	0	0	0	0	0	0	0	0	0	0	0	0	0	0	0	0	0	0	0	0	0	0	0	0	0	5	36	36	18	34
0	0	0	0	0	0	0	0	37	0	0	0	4	0	0	0	0	0	0	0	0	0	0	0	0	0	0	0	0	0	0	0	0	0	0	0	0	0	0	0	0	0	0	24	14	16	0	0	0	22
0	0	0	0	0	0	0	0	32	0	0	0	0	3	0	0	0	0	0	0	0	0	0	0	0	0	0	0	0	0	0	0	0	0	0	0	0	0	0	0	0	0	0	0	0	0	0	0	0	0
0	0	0	0	0	0	0	0	66	0	39	0	0	0	13	34	0	0	0	0	0	0	0	0	0	0	0	0	0	39	0	0	0	0	0	0	0	0	0	0	0	0	0	0	0	0	0	0	0	0
0	0	0	0	0	0	0	0	0	0	0	0	0	0	11	27	0	75	0	0	0	0	0	0	0	0	0	0	0	41	0	0	0	0	0	0	0	0	0	0	0	0	79	0	0	0	0	0	0	0
0	0	0	0	0	0	0	0	0	0	0	0	0	0	0	0	0	0	0	0	0	0	0	0	0	0	0	0	0	0	0	0	0	0	0	0	0	0	0	0	0	0	0	0	0	0	0	0	0	0
0	0	0	0	0	0	0	0	0	0	0	0	0	0	0	0	0	120	0	0	0	0	0	0	0	0	0	0	0	88	0	0	0	0	0	0	0	0	0	0	0	0	0	0	0	0	0	0	0	0
0	0	0	0	0	0	0	0	0	0	0	0	0	0	0	80	0	114	0	0	0	0	0	0	0	0	0	0	0	0	0	0	0	0	0	0	0	0	0	0	0	0	0	0	0	0	0	0	0	0
0	0	0	0	0	0	0	0	0	0	0	0	0	0	0	0	0	0	0	0	0	0	0	0	0	0	0	0	0	0	0	0	0	0	0	0	0	0	0	0	0	0	0	0	0	0	0	122	0	125
0	0	0	0	0	0	0	0	0	0	0	0	0	0	0	0	0	0	0	0	0	0	0	0	0	0	0	0	0	0	0	0	0	0	0	0	0	0	0	0	0	0	0	0	0	5	0	0	0	0
0	0	0	0	0	0	0	0	0	0	0	0	0	0	0	0	0	0	0	0	0	0	0	0	0	0	0	0	0	0	0	0	0	0	0	0	0	0	0	0	0	0	0	0	0	0	0	0	0	0
0	0	0	0	0	0	0	0	0	0	0	0	0	0	0	0	0	0	0	0	0	0	0	0	0	0	0	0	0	0	0	0	0	0	0	0	0	0	0	0	0	0	0	0	0	8	0	0	0	0
0	0	0	0	0	0	0	0	0	0	0	0	0	0	0	0	0	0	0	0	0	0	0	0	0	0	0	0	0	0	0	0	0	0	0	0	0	0	0	0	0	0	0	0	0	0	0	0	0	0
0	0	0	0	0	0	0	0	0	0	0	0	0	0	0	0	0	0	0	0	0	0	0	0	0	0	0	0	0	0	0	0	0	0	0	0	0	0	0	0	0	0	0	0	0	0	0	0	0	0
0	0	0	0	0	0	0	0	0	0	0	0	0	0	0	0	0	0	0	0	0	0	0	0	0	0	0	0	0	119	0	0	0	0	0	0	0	0	0	0	0	0	0	0	0	0	0	0	19	0
0	0	0	0	0	0	0	0	0	0	0	0	0	0	0	0	0	0	0	0	0	0	0	0	0	0	0	0	0	0	0	0	0	0	0	0	0	0	0	0	0	0	0	0	0	0	0	77	48	73
0	0	0	0	0	0	0	0	0	0	0	0	0	0	0	0	0	0	0	0	0	0	0	0	0	0	0	0	0	0	0	0	0	0	0	0	0	0	0	0	0	0	0	0	0	0	0	0	0	0
0	0	0	0	0	0	0	0	0	0	102	0	0	0	0	88	0	0	0	0	0	0	0	0	0	118	0	0	0	101	0	0	0	0	0	0	0	0	0	0	0	0	0	0	0	0	0	143	0	0
0	0	0	0	0	0	0	0	0	0	102	0	0	0	0	56	0	87	0	0	0	0	0	0	0	0	0	0	0	88	0	0	0	0	0	0	0	0	74	0	0	0	112	0	0	0	0	0	0	0
0	0	0	0	0	0	0	0	0	0	0	0	0	0	0	0	0	0	0	0	0	0	0	0	0	0	0	0	0	0	0	0	0	0	0	0	0	0	0	0	0	0	0	0	0	0	0	0	0	0
0	0	0	0	0	0	0	0	0	0	0	0	0	0	0	0	0	0	0	0	0	0	0	0	0	0	0	0	0	0	0	0	0	0	0	0	0	0	0	0	0	0	0	0	0	0	0	0	0	0
0	0	0	0	0	0	0	0	0	0	0	0	0	0	0	0	0	0	0	0	0	0	0	0	0	0	0	0	0	0	0	0	0	0	0	0	0	0	0	0	0	0	0	0	0	0	0	151	0	0
0	0	0	0	0	0	0	0	0	0	0	0	0	0	0	0	0	124	0	0	0	0	0	0	0	0	0	0	0	0	0	0	0	0	0	0	0	0	0	0	0	0	0	0	0	0	0	0	0	0
0	0	0	0	0	0	0	0	0	55	0	0	0	0	0	0	0	0	0	0	0	0	0	0	0	0	0	0	0	0	0	0	0	0	0	0	0	0	0	0	0	0	0	0	0	0	30	0	0	39
0	0	0	0	0	0	0	0	0	0	0	0	0	0	0	0	0	0	0	0	0	0	0	0	0	0	0	0	0	0	0	0	0	0	0	0	0	0	0	0	0	0	0	0	0	6	30	40	27	39
0	0	0	0	0	0	0	0	0	0	0	0	0	0	0	0	0	0	0	0	0	0	0	0	0	0	0	0	0	0	0	0	0	0	0	0	0	0	0	0	0	0	0	0	0	0	0	0	0	42
0	0	0	0	0	0	0	0	0	0	0	0	0	0	0	0	0	0	0	0	0	0	0	0	0	0	0	0	0	0	0	0	0	0	0	0	0	0	0	0	0	0	0	0	0	0	0	0	0	0
0	0	0	0	0	0	0	0	0	0	93	0	0	0	0	49	0	0	0	0	0	0	0	0	0	95	0	0	101	93	0	0	0	0	0	0	0	0	38	0	0	0	0	0	0	0	51	0	0	51
0	0	0	0	0	0	0	0	0	0	0	0	0	0	0	0	0	116	0	0	0	0	0	0	0	0	0	0	0	0	0	0	0	0	0	0	0	0	0	101	0	0	0	0	0	0	0	71	0	0
0	0	0	0	0	0	0	0	0	0	0	0	0	0	0	0	0	0	0	0	0	0	0	0	0	0	0	0	0	0	0	0	0	0	0	0	0	0	0	0	0	0	0	0	0	4	0	0	0	0
0	6	0	0	0	0	0	0	0	0	0	0	0	0	0	0	0	0	0	0	0	0	0	0	0	0	0	0	0	0	0	0	0	0	0	0	0	0	0	0	0	0	0	0	0	7	0	0	0	0
0	0	0	0	0	0	0	0	0	0	0	0	0	0	0	0	0	0	0	0	0	0	0	0	0	0	0	0	0	0	0	0	0	0	0	0	0	0	0	0	0	0	10	0	0	7	0	0	0	0
[truncated: 36 more columns]
