# Supplementary material for: Analyzing the effects of free water modeling by deep learning on diffusion MRI structural connectivity estimates in glioma patients
Source: PLoS One. 2020 Sep 25;15(9):e0239475. doi: 10.1371/journal.pone.0239475 (PMC7518620; doi:10.1371/journal.pone.0239475)
Supplement: S1 File — All utilized connectivity and length matrices as comma-separated csv files, and the free-water maps as nifti files. (ZIP) [file pone.0239475.s003.zip › S3/CMs/patients/det_boundary/vp16/cm_original.csv]

3	23	2	0	0	0	1	0	2	0	0	0	1	0	0	0	0	0	0	0	0	0	0	0	0	0	0	0	0	0	0	0	0	0	0	0	0	0	0	0	0	0	0	1	0	0	0	0	0	0
23	22	37	0	0	0	21	0	35	0	0	0	4	0	0	0	0	0	0	0	0	0	0	0	0	0	0	0	0	0	0	0	0	0	0	1	1	0	25	0	6	1	7	0	0	3	0	0	0	0
2	37	160	52	55	4	25	0	0	0	0	43	67	0	0	0	0	0	0	0	2	0	0	0	0	0	0	0	0	0	0	0	0	0	4	11	0	0	0	0	0	10	0	66	0	6	0	0	0	38
0	0	52	23	0	0	5	0	0	0	0	1	0	0	0	0	0	0	0	0	0	0	0	0	0	0	0	0	0	0	0	0	0	0	0	4	2	0	0	0	0	0	0	0	0	0	0	0	0	0
0	0	55	0	9	0	32	7	0	0	0	7	0	0	0	0	0	1	0	0	0	0	0	0	0	0	0	0	0	0	0	0	0	0	0	15	0	0	2	0	0	0	0	0	0	0	0	0	0	0
0	0	4	0	0	36	8	94	16	4	0	9	0	0	0	0	0	0	0	0	0	0	0	0	0	0	3	0	0	0	0	0	0	0	0	0	0	0	0	0	0	0	0	0	0	0	0	0	0	0
1	21	25	5	32	8	239	55	116	0	0	51	10	0	0	0	0	3	0	5	0	1	0	0	8	0	1	1	1	2	0	0	0	0	8	64	17	0	26	0	0	0	1	0	0	0	0	0	0	0
0	0	0	0	7	94	55	110	99	35	0	2	0	0	0	0	0	0	0	1	0	0	1	0	5	10	0	1	0	0	0	0	0	0	0	11	2	0	0	0	0	0	0	0	0	0	0	0	0	0
2	35	0	0	0	16	116	99	256	47	9	17	46	47	12	7	0	6	0	11	0	1	7	0	0	0	0	2	0	7	0	3	0	0	12	172	39	0	50	0	0	0	17	2	0	0	0	0	0	11
0	0	0	0	0	4	0	35	47	210	13	17	0	0	0	0	0	0	0	3	0	0	0	0	0	128	10	42	1	0	0	0	0	0	4	123	18	0	108	0	0	0	53	0	0	0	0	0	0	0
0	0	0	0	0	0	0	0	9	13	17	0	0	0	2	0	0	0	0	0	0	0	0	0	0	20	0	0	0	0	0	0	0	0	0	0	0	0	16	0	0	0	0	0	0	0	0	0	0	0
0	0	43	1	7	9	51	2	17	17	0	135	0	0	0	0	0	31	0	30	14	9	52	0	46	22	31	0	10	4	0	11	0	0	0	42	0	0	0	0	1	0	0	0	0	0	0	0	0	0
1	4	67	0	0	0	10	0	46	0	0	0	9	1	1	0	0	0	0	0	0	0	0	0	0	0	0	0	0	0	0	0	0	0	0	0	0	0	2	0	0	0	0	35	4	41	0	0	0	0
0	0	0	0	0	0	0	0	47	0	0	0	1	3	4	6	0	0	0	0	0	0	0	0	0	0	0	0	0	31	0	0	0	0	0	0	0	0	0	0	0	0	0	0	0	0	0	0	0	0
0	0	0	0	0	0	0	0	12	0	2	0	1	4	56	6	0	0	0	0	0	0	0	0	0	0	0	0	0	38	0	0	0	0	0	0	0	0	0	0	0	0	0	0	0	0	0	0	0	0
0	0	0	0	0	0	0	0	7	0	0	0	0	6	6	9	0	24	0	0	0	0	0	0	0	0	0	0	0	31	0	0	0	5	0	0	0	0	21	0	0	0	11	0	0	0	0	0	0	0
0	0	0	0	0	0	0	0	0	0	0	0	0	0	0	0	2	2	6	0	0	0	0	0	0	0	0	0	0	0	0	0	0	13	0	0	0	0	0	1	3	0	0	0	0	0	0	0	0	0
0	0	0	0	1	0	3	0	6	0	0	31	0	0	0	24	2	172	42	32	0	8	4	0	0	0	0	8	4	4	10	124	3	37	0	0	0	0	1	113	46	0	0	0	0	0	0	0	0	0
0	0	0	0	0	0	0	0	0	0	0	0	0	0	0	0	6	42	2	0	0	0	0	0	0	0	0	0	0	0	0	0	0	19	0	0	0	0	0	3	0	0	0	0	0	0	0	0	0	0
0	0	0	0	0	0	5	1	11	3	0	30	0	0	0	0	0	32	0	174	0	64	11	0	17	0	7	69	21	0	0	7	0	0	0	6	0	0	0	13	2	0	0	0	0	0	0	0	0	0
0	0	2	0	0	0	0	0	0	0	0	14	0	0	0	0	0	0	0	0	17	0	3	0	0	0	0	0	0	0	0	0	0	0	0	0	0	0	0	3	20	0	0	0	0	0	0	0	0	0
0	0	0	0	0	0	1	0	1	0	0	9	0	0	0	0	0	8	0	64	0	1	5	0	2	0	0	8	6	2	0	4	0	0	0	0	0	0	0	0	0	0	0	0	0	0	0	0	0	0
0	0	0	0	0	0	0	1	7	0	0	52	0	0	0	0	0	4	0	11	3	5	133	0	11	1	94	0	7	3	0	0	0	0	0	2	0	0	0	0	0	0	0	0	0	0	0	0	0	0
0	0	0	0	0	0	0	0	0	0	0	0	0	0	0	0	0	0	0	0	0	0	0	0	0	0	0	0	0	0	0	0	0	0	0	0	0	0	0	0	0	0	0	0	0	0	0	0	0	0
0	0	0	0	0	0	8	5	0	0	0	46	0	0	0	0	0	0	0	17	0	2	11	0	75	2	34	17	0	0	0	0	0	0	0	3	0	0	0	0	0	0	0	0	0	0	0	0	0	0
0	0	0	0	0	0	0	10	0	128	20	22	0	0	0	0	0	0	0	0	0	0	1	0	2	260	140	1	16	0	0	0	0	0	0	113	1	0	26	0	0	0	25	0	0	0	0	0	0	0
0	0	0	0	0	3	1	0	0	10	0	31	0	0	0	0	0	0	0	7	0	0	94	0	34	140	57	0	41	0	0	0	0	0	0	2	0	0	0	0	0	0	0	0	0	0	0	0	0	0
0	0	0	0	0	0	1	1	2	42	0	0	0	0	0	0	0	8	0	69	0	8	0	0	17	1	0	162	258	21	0	42	0	0	0	1	0	0	0	0	0	0	8	0	0	0	0	0	0	0
0	0	0	0	0	0	1	0	0	1	0	10	0	0	0	0	0	4	0	21	0	6	7	0	0	16	41	258	210	150	8	7	3	23	0	56	0	0	20	7	18	0	138	0	0	0	0	0	0	0
0	0	0	0	0	0	2	0	7	0	0	4	0	31	38	31	0	4	0	0	0	2	3	0	0	0	0	21	150	121	5	1	15	1	0	0	0	0	35	5	7	0	127	0	0	0	0	0	0	0
0	0	0	0	0	0	0	0	0	0	0	0	0	0	0	0	0	10	0	0	0	0	0	0	0	0	0	0	8	5	4	1	81	49	0	0	0	0	0	2	2	0	25	0	0	0	0	0	0	0
0	0	0	0	0	0	0	0	3	0	0	11	0	0	0	0	0	124	0	7	0	4	0	0	0	0	0	42	7	1	1	180	20	14	0	1	0	0	0	22	10	0	10	0	0	0	0	0	0	0
0	0	0	0	0	0	0	0	0	0	0	0	0	0	0	0	0	3	0	0	0	0	0	0	0	0	0	0	3	15	81	20	9	42	0	0	0	0	0	3	1	0	3	0	0	0	0	0	0	0
0	0	0	0	0	0	0	0	0	0	0	0	0	0	0	5	13	37	19	0	0	0	0	0	0	0	0	0	23	1	49	14	42	20	0	0	0	0	0	0	0	0	0	0	0	0	0	0	0	0
0	0	4	0	0	0	8	0	12	4	0	0	0	0	0	0	0	0	0	0	0	0	0	0	0	0	0	0	0	0	0	0	0	0	41	0	6	0	69	0	0	2	4	0	0	0	0	0	0	0
0	1	11	4	15	0	64	11	172	123	0	42	0	0	0	0	0	0	0	6	0	0	2	0	3	113	2	1	56	0	0	1	0	0	0	8	6	0	0	0	3	0	2	0	0	0	0	0	0	0
0	1	0	2	0	0	17	2	39	18	0	0	0	0	0	0	0	0	0	0	0	0	0	0	0	1	0	0	0	0	0	0	0	0	6	6	1	0	11	0	3	0	36	0	0	0	0	0	0	0
0	0	0	0	0	0	0	0	0	0	0	0	0	0	0	0	0	0	0	0	0	0	0	0	0	0	0	0	0	0	0	0	0	0	0	0	0	0	0	0	0	0	0	0	0	0	0	0	0	0
0	25	0	0	2	0	26	0	50	108	16	0	2	0	0	21	0	1	0	0	0	0	0	0	0	26	0	0	20	35	0	0	0	0	69	0	11	0	11	2	0	1	2	0	0	0	0	0	0	0
0	0	0	0	0	0	0	0	0	0	0	0	0	0	0	0	1	113	3	13	3	0	0	0	0	0	0	0	7	5	2	22	3	0	0	0	0	0	2	4	4	0	3	0	0	0	0	0	0	0
0	6	0	0	0	0	0	0	0	0	0	1	0	0	0	0	3	46	0	2	20	0	0	0	0	0	0	0	18	7	2	10	1	0	0	3	3	0	0	4	1	0	27	0	0	0	0	0	0	0
0	1	10	0	0	0	0	0	0	0	0	0	0	0	0	0	0	0	0	0	0	0	0	0	0	0	0	0	0	0	0	0	0	0	2	0	0	0	1	0	0	2	1	0	0	0	0	0	0	0
0	7	0	0	0	0	1	0	17	53	0	0	0	0	0	11	0	0	0	0	0	0	0	0	0	25	0	8	138	127	25	10	3	0	4	2	36	0	2	3	27	1	7	0	0	0	0	0	0	0
1	0	66	0	0	0	0	0	2	0	0	0	35	0	0	0	0	0	0	0	0	0	0	0	0	0	0	0	0	0	0	0	0	0	0	0	0	0	0	0	0	0	0	1	2	9	0	0	0	2
0	0	0	0	0	0	0	0	0	0	0	0	4	0	0	0	0	0	0	0	0	0	0	0	0	0	0	0	0	0	0	0	0	0	0	0	0	0	0	0	0	0	0	2	53	8	0	0	0	0
0	3	6	0	0	0	0	0	0	0	0	0	41	0	0	0	0	0	0	0	0	0	0	0	0	0	0	0	0	0	0	0	0	0	0	0	0	0	0	0	0	0	0	9	8	164	99	61	0	38
0	0	0	0	0	0	0	0	0	0	0	0	0	0	0	0	0	0	0	0	0	0	0	0	0	0	0	0	0	0	0	0	0	0	0	0	0	0	0	0	0	0	0	0	0	99	7	1	0	2
0	0	0	0	0	0	0	0	0	0	0	0	0	0	0	0	0	0	0	0	0	0	0	0	0	0	0	0	0	0	0	0	0	0	0	0	0	0	0	0	0	0	0	0	0	61	1	11	5	14
0	0	0	0	0	0	0	0	0	0	0	0	0	0	0	0	0	0	0	0	0	0	0	0	0	0	0	0	0	0	0	0	0	0	0	0	0	0	0	0	0	0	0	0	0	0	0	5	15	0
0	0	38	0	0	0	0	0	11	0	0	0	0	0	0	0	0	0	0	0	0	0	0	0	0	0	0	0	0	0	0	0	0	0	0	0	0	0	0	0	0	0	0	2	0	38	2	14	0	237
0	0	0	0	0	0	0	0	0	0	0	0	0	0	0	0	0	0	0	0	0	0	0	0	0	0	0	0	0	0	0	0	0	0	0	0	0	0	0	0	0	0	0	0	0	0	0	9	90	174
0	0	0	0	0	0	14	0	375	0	2	0	0	0	0	0	0	0	0	0	0	0	0	0	0	0	0	0	0	0	0	0	0	0	0	0	0	0	3	0	0	0	0	2	12	2	0	53	34	218
0	0	0	0	0	0	0	0	0	63	7	0	0	0	0	0	0	0	0	0	0	0	0	0	0	0	0	0	0	0	0	0	0	0	0	0	0	0	0	0	0	0	0	0	0	0	0	2	35	0
0	0	0	0	0	0	0	0	11	8	32	0	0	0	1	2	0	0	0	0	0	0	0	0	0	11	0	0	0	23	0	0	0	0	0	0	0	0	0	0	0	0	0	0	0	0	0	0	0	0
0	0	0	0	0	0	0	0	0	0	0	0	0	0	0	0	0	0	0	0	0	0	0	0	0	0	0	0	0	0	0	0	0	0	0	0	0	0	0	0	0	0	0	0	0	16	4	67	60	3
0	0	0	0	0	0	0	0	46	0	0	0	49	0	0	0	0	0	0	0	0	0	0	0	0	0	0	0	0	0	0	0	0	0	0	0	0	0	0	0	0	0	0	51	23	18	0	0	0	7
0	0	0	0	0	0	0	0	97	0	0	0	0	7	0	0	0	0	0	0	0	0	0	0	0	0	0	0	0	0	0	0	0	0	0	0	0	0	0	0	0	0	0	0	0	0	0	0	0	0
0	0	0	0	0	0	0	0	2	0	13	0	0	0	13	17	0	0	0	0	0	0	0	0	0	0	0	0	0	3	0	0	0	0	0	0	0	0	0	0	0	0	0	0	0	0	0	0	0	0
0	0	0	0	0	0	0	0	0	0	0	0	0	0	1	101	0	46	0	0	0	0	0	0	0	0	0	0	0	3	0	0	0	0	0	0	0	0	0	0	0	0	1	0	0	0	0	0	0	0
0	0	0	0	0	0	0	0	0	0	0	0	0	0	0	0	0	0	0	0	0	0	0	0	0	0	0	0	0	0	0	0	0	0	0	0	0	0	0	0	0	0	0	0	0	0	0	0	0	0
0	0	0	0	0	0	0	0	0	0	0	0	0	0	0	0	0	10	0	0	0	0	0	0	0	0	0	0	0	2	0	0	0	0	0	0	0	0	0	0	0	0	0	0	0	0	0	0	0	0
0	0	0	0	0	0	0	0	0	0	0	0	0	0	0	5	0	5	0	0	0	0	0	0	0	0	0	0	0	0	0	0	0	0	0	0	0	0	0	0	0	0	0	0	0	0	0	0	0	0
0	0	0	0	0	0	0	0	0	0	0	0	0	0	0	0	0	0	0	0	0	0	0	0	0	0	0	0	0	0	0	0	0	0	0	0	0	0	0	0	0	0	0	0	0	0	0	2	0	1
0	0	0	0	0	0	0	0	0	0	0	0	0	0	0	0	0	0	0	0	0	0	0	0	0	0	0	0	0	0	0	0	0	0	0	0	0	0	0	0	0	0	0	0	0	19	0	0	0	0
0	0	0	0	0	0	0	0	0	0	0	0	0	0	0	0	0	0	0	0	0	0	0	0	0	0	0	0	0	0	0	0	0	0	0	0	0	0	0	0	0	0	0	0	0	0	0	0	0	0
0	0	0	0	0	0	0	0	0	0	0	0	0	0	0	0	0	0	0	0	0	0	0	0	0	0	0	0	0	0	0	0	0	0	0	0	0	0	0	0	0	0	0	0	0	13	0	0	0	0
0	0	0	0	0	0	0	0	0	0	0	0	0	0	0	0	0	0	0	0	0	0	0	0	0	0	0	0	0	0	0	0	0	0	0	0	0	0	0	0	0	0	0	0	0	0	0	0	0	0
0	0	0	0	0	0	0	0	0	0	0	0	0	0	0	0	0	0	0	0	0	0	0	0	0	0	0	0	0	0	0	0	0	0	0	0	0	0	0	0	0	0	0	0	0	0	0	0	0	0
0	0	0	0	0	0	0	0	0	0	0	0	0	0	0	0	0	0	0	0	0	0	0	0	0	0	0	0	0	1	0	0	0	0	0	0	0	0	0	0	0	0	0	0	0	0	0	0	3	0
0	0	0	0	0	0	0	0	0	0	0	0	0	0	0	0	0	0	0	0	0	0	0	0	0	0	0	0	0	0	0	0	0	0	0	0	0	0	0	0	0	0	0	0	0	0	0	2	16	1
0	0	0	0	0	0	0	0	0	0	0	0	0	0	0	0	0	0	0	0	0	0	0	0	0	0	0	0	0	0	0	0	0	0	0	0	0	0	0	0	0	0	0	0	0	0	0	0	0	0
0	0	0	0	0	0	0	0	0	0	2	0	0	0	0	2	0	0	0	0	0	0	0	0	0	1	0	0	0	5	0	0	0	0	0	0	0	0	0	0	0	0	0	0	0	0	0	1	0	0
0	0	0	0	0	0	0	0	0	0	1	0	0	0	0	86	0	26	0	0	0	0	0	0	0	0	0	0	0	33	0	0	0	0	0	0	0	0	1	0	0	0	3	0	0	0	0	0	0	0
0	0	0	0	0	0	0	0	0	0	0	0	0	0	0	0	0	0	0	0	0	0	0	0	0	0	0	0	0	0	0	0	0	0	0	0	0	0	0	0	0	0	0	0	0	0	0	0	0	0
0	0	0	0	0	0	0	0	0	0	0	0	0	0	0	0	0	0	0	0	0	0	0	0	0	0	0	0	0	0	0	0	0	0	0	0	0	0	0	0	0	0	0	0	0	0	0	0	0	0
0	0	0	0	0	0	0	0	0	0	0	0	0	0	0	0	0	0	0	0	0	0	0	0	0	0	0	0	0	0	0	0	0	0	0	0	0	0	0	0	0	0	0	0	0	0	0	1	0	0
0	0	0	0	0	0	0	0	0	0	0	0	0	0	0	0	0	2	0	0	0	0	0	0	0	0	0	0	0	0	0	0	0	0	0	0	0	0	0	0	0	0	0	0	0	0	0	0	0	0
0	0	0	0	0	0	0	0	0	1	0	0	0	0	0	0	0	0	0	0	0	0	0	0	0	0	0	0	0	0	0	0	0	0	0	0	0	0	0	0	0	0	0	0	0	0	1	0	0	37
0	0	0	0	0	0	0	0	0	0	0	0	0	0	0	0	0	0	0	0	0	0	0	0	0	0	0	0	0	0	0	0	0	0	0	0	0	0	0	0	0	0	0	0	0	9	36	85	9	50
0	0	0	0	0	0	0	0	0	0	0	0	0	0	0	0	0	0	0	0	0	0	0	0	0	0	0	0	0	0	0	0	0	0	0	0	0	0	0	0	0	0	0	0	0	0	0	0	0	13
0	0	0	0	0	0	0	0	0	0	0	0	0	0	0	0	0	0	0	0	0	0	0	0	0	0	0	0	0	0	0	0	0	0	0	0	0	0	0	0	0	0	0	0	0	0	0	0	0	0
0	0	0	0	0	0	0	0	0	0	14	0	0	0	0	4	0	0	0	0	0	0	0	0	0	1	0	0	7	22	0	0	0	0	0	0	0	0	8	0	0	0	0	0	0	0	4	0	0	22
0	0	0	0	0	0	0	0	0	0	0	0	0	0	0	0	0	20	0	0	0	0	0	0	0	0	0	0	0	0	0	0	0	0	0	0	0	0	0	2	0	0	0	0	0	0	0	1	0	0
0	0	0	0	0	0	0	0	0	0	0	0	0	0	0	0	0	0	0	0	0	0	0	0	0	0	0	0	0	0	0	0	0	0	0	0	0	0	0	0	0	0	0	0	0	5	0	0	0	0
0	11	0	0	0	0	0	0	0	0	0	0	0	0	0	0	0	0	0	0	0	0	0	0	0	0	0	0	0	0	0	0	0	0	0	0	0	0	0	0	0	0	0	0	0	9	0	0	0	0
0	0	0	0	0	0	0	0	0	0	0	0	0	0	0	0	0	0	0	0	0	0	0	0	0	0	0	0	0	0	0	0	0	0	0	0	0	0	0	0	0	0	5	0	0	13	0	0	0	0
[truncated: 36 more columns]
