# Supplementary material for: Analyzing the effects of free water modeling by deep learning on diffusion MRI structural connectivity estimates in glioma patients
Source: PLoS One. 2020 Sep 25;15(9):e0239475. doi: 10.1371/journal.pone.0239475 (PMC7518620; doi:10.1371/journal.pone.0239475)
Supplement: S1 File — All utilized connectivity and length matrices as comma-separated csv files, and the free-water maps as nifti files. (ZIP) [file pone.0239475.s003.zip › S3/CMs/patients/det_boundary/vp16/fiberlengthmatrix_fwm.csv]

2	21	15	0	0	0	1	0	6	0	0	0	31	0	0	0	0	0	0	0	0	0	0	0	0	0	0	0	0	0	0	0	0	0	0	0	0	0	0	0	0	0	0	75	0	0	0	0	0	0
21	5	7	0	0	0	19	0	23	0	0	18	5	0	0	0	0	0	0	0	0	0	0	0	0	0	0	0	0	0	0	0	0	0	0	11	4	0	24	0	0	4	4	0	5	15	0	0	0	0
15	7	9	17	29	0	18	0	0	0	0	17	23	0	0	0	0	0	0	0	6	0	7	0	0	0	0	0	0	0	0	0	0	0	26	20	0	0	0	0	0	2	0	66	0	55	0	0	0	63
0	0	17	5	0	0	23	0	26	0	0	40	0	0	0	0	0	0	0	0	0	0	0	0	0	0	0	0	0	0	0	0	0	0	0	38	48	0	0	0	0	0	0	0	0	0	0	0	0	0
0	0	29	0	4	0	6	47	0	0	0	41	0	0	0	0	0	93	0	0	0	0	0	0	92	0	0	0	0	0	0	0	0	0	0	37	0	0	57	0	0	0	0	0	0	0	0	0	0	0
0	0	0	0	0	9	36	33	33	5	0	5	0	0	0	0	0	0	0	0	0	0	0	0	57	0	38	0	0	0	0	0	0	0	0	0	0	0	0	0	0	0	0	0	0	0	0	0	0	0
1	19	18	23	6	36	9	25	18	0	0	32	24	0	0	0	0	86	0	109	0	0	92	0	83	0	0	114	0	0	0	0	0	0	28	36	42	0	48	0	0	0	47	0	0	0	0	0	0	0
0	0	0	0	47	33	25	10	19	22	0	38	0	0	0	0	0	0	0	105	0	104	78	0	82	58	0	0	0	0	0	0	0	0	0	35	48	0	50	0	0	0	0	0	0	0	0	0	0	0
6	23	0	26	0	33	18	19	9	26	28	43	25	24	29	60	0	86	0	115	0	85	82	0	0	0	0	127	154	53	0	155	0	0	37	40	46	0	51	0	0	0	57	72	0	0	0	0	0	63
0	0	0	0	0	5	0	22	26	10	16	15	0	0	0	0	0	0	0	79	0	0	0	0	0	29	61	66	46	0	0	0	0	0	0	40	49	0	48	0	0	0	59	0	0	0	0	0	0	0
0	0	0	0	0	0	0	0	28	16	6	0	0	0	19	0	0	0	0	0	0	0	0	0	0	8	0	0	0	0	0	0	0	0	0	0	0	0	54	0	0	0	0	0	0	0	0	0	0	0
0	18	17	40	41	5	32	38	43	15	0	12	0	0	0	0	0	24	0	20	8	27	25	0	54	22	16	75	46	86	0	85	0	0	0	11	0	0	0	0	3	0	0	0	0	0	0	0	0	0
31	5	23	0	0	0	24	0	25	0	0	0	5	8	62	0	0	0	0	0	0	0	0	0	0	0	0	0	0	69	0	0	0	0	0	0	0	0	27	0	0	0	0	42	6	31	0	0	0	0
0	0	0	0	0	0	0	0	24	0	0	0	8	2	42	50	0	0	0	0	0	0	0	0	0	0	0	0	0	60	0	0	0	0	0	0	0	0	0	0	0	0	0	0	0	0	0	0	0	0
0	0	0	0	0	0	0	0	29	0	19	0	62	42	16	15	0	0	0	0	0	0	0	0	0	0	0	0	0	25	0	0	0	0	0	0	0	0	0	0	0	0	0	0	0	0	0	0	0	0
0	0	0	0	0	0	0	0	60	0	0	0	0	50	15	4	0	40	0	0	0	0	0	0	0	0	0	0	64	9	61	0	52	26	0	0	0	0	24	0	0	0	36	0	0	0	0	0	0	0
0	0	0	0	0	0	0	0	0	0	0	0	0	0	0	0	3	3	19	0	0	0	0	0	0	0	0	0	0	0	0	0	0	34	0	0	0	0	0	0	5	0	0	0	0	0	0	0	0	0
0	0	0	0	93	0	86	0	86	0	0	24	0	0	0	40	3	10	11	25	0	14	51	0	0	0	0	15	33	27	27	20	19	15	0	76	0	0	0	40	21	0	0	0	0	0	0	0	0	0
0	0	0	0	0	0	0	0	0	0	0	0	0	0	0	0	19	11	8	0	0	0	0	0	0	0	0	0	0	0	0	0	0	20	0	0	0	0	0	3	0	0	0	0	0	0	0	0	0	0
0	0	0	0	0	0	109	105	115	79	0	20	0	0	0	0	0	25	0	11	0	16	46	0	30	0	41	30	87	0	0	18	0	0	0	67	0	0	0	12	13	0	0	0	0	0	0	0	0	0
0	0	6	0	0	0	0	0	0	0	0	8	0	0	0	0	0	0	0	0	4	0	2	0	0	0	0	0	0	0	0	0	0	0	0	0	0	0	0	12	7	0	0	0	0	0	0	0	0	0
0	0	0	0	0	0	0	104	85	0	0	27	0	0	0	0	0	14	0	16	0	6	4	0	22	0	0	15	82	0	0	8	0	0	0	0	0	0	0	0	0	0	0	0	0	0	0	0	0	0
0	0	7	0	0	0	92	78	82	0	0	25	0	0	0	0	0	51	0	46	2	4	10	0	10	3	23	51	75	59	0	0	0	0	0	43	0	0	0	0	0	0	0	0	0	0	0	0	0	0
0	0	0	0	0	0	0	0	0	0	0	0	0	0	0	0	0	0	0	0	0	0	0	0	0	0	0	0	0	0	0	0	0	0	0	0	0	0	0	0	0	0	0	0	0	0	0	0	0	0
0	0	0	0	92	57	83	82	0	0	0	54	0	0	0	0	0	0	0	30	0	22	10	0	10	30	19	18	0	0	0	0	0	0	0	41	0	0	0	0	0	0	0	0	0	0	0	0	0	0
0	0	0	0	0	0	0	58	0	29	8	22	0	0	0	0	0	0	0	0	0	0	3	0	30	8	26	0	3	0	0	0	0	0	0	48	62	0	52	0	0	0	67	0	0	0	0	0	0	0
0	0	0	0	0	38	0	0	0	61	0	16	0	0	0	0	0	0	0	41	0	0	23	0	19	26	9	18	35	0	0	0	0	0	0	25	0	0	0	0	0	0	0	0	0	0	0	0	0	0
0	0	0	0	0	0	114	0	127	66	0	75	0	0	0	0	0	15	0	30	0	15	51	0	18	0	18	7	34	25	0	20	0	0	0	54	0	0	0	0	57	0	64	0	0	0	0	0	0	0
0	0	0	0	0	0	0	0	154	46	0	46	0	0	0	64	0	33	0	87	0	82	75	0	0	3	35	34	7	25	6	6	31	35	0	57	69	0	57	89	79	0	72	0	0	0	0	0	0	0
0	0	0	0	0	0	0	0	53	0	0	86	69	60	25	9	0	27	0	0	0	0	59	0	0	0	0	25	25	12	23	53	33	17	0	70	0	0	49	40	83	0	52	0	0	0	0	0	0	0
0	0	0	0	0	0	0	0	0	0	0	0	0	0	0	61	0	27	0	0	0	0	0	0	0	0	0	0	6	23	3	4	11	22	0	0	0	0	59	55	91	0	74	0	0	0	0	0	0	0
0	0	0	0	0	0	0	0	155	0	0	85	0	0	0	0	0	20	0	18	0	8	0	0	0	0	0	20	6	53	4	8	5	7	0	0	0	0	0	79	79	0	82	0	0	0	0	0	0	0
0	0	0	0	0	0	0	0	0	0	0	0	0	0	0	52	0	19	0	0	0	0	0	0	0	0	0	0	31	33	11	5	3	12	0	0	0	0	0	0	0	0	73	0	0	0	0	0	0	0
0	0	0	0	0	0	0	0	0	0	0	0	0	0	0	26	34	15	20	0	0	0	0	0	0	0	0	0	35	17	22	7	12	4	0	0	0	0	0	0	0	0	0	0	0	0	0	0	0	0
0	0	26	0	0	0	28	0	37	0	0	0	0	0	0	0	0	0	0	0	0	0	0	0	0	0	0	0	0	0	0	0	0	0	6	0	7	0	13	0	0	5	8	0	0	0	0	0	0	0
0	11	20	38	37	0	36	35	40	40	0	11	0	0	0	0	0	76	0	67	0	0	43	0	41	48	25	54	57	70	0	0	0	0	0	12	4	0	0	0	9	0	8	0	0	0	0	0	0	0
0	4	0	48	0	0	42	48	46	49	0	0	0	0	0	0	0	0	0	0	0	0	0	0	0	62	0	0	69	0	0	0	0	0	7	4	3	0	5	0	3	0	6	0	0	0	0	0	0	0
0	0	0	0	0	0	0	0	0	0	0	0	0	0	0	0	0	0	0	0	0	0	0	0	0	0	0	0	0	0	0	0	0	0	0	0	0	0	0	0	0	0	0	0	0	0	0	0	0	0
0	24	0	0	57	0	48	50	51	48	54	0	27	0	0	24	0	0	0	0	0	0	0	0	0	52	0	0	57	49	59	0	0	0	13	0	5	0	3	9	0	5	3	0	0	0	0	0	0	0
0	0	0	0	0	0	0	0	0	0	0	0	0	0	0	0	0	40	3	12	12	0	0	0	0	0	0	0	89	40	55	79	0	0	0	0	0	0	9	2	4	0	33	0	0	0	0	0	0	0
0	0	0	0	0	0	0	0	0	0	0	3	0	0	0	0	5	21	0	13	7	0	0	0	0	0	0	57	79	83	91	79	0	0	0	9	3	0	0	4	0	0	8	0	0	0	0	0	0	0
0	4	2	0	0	0	0	0	0	0	0	0	0	0	0	0	0	0	0	0	0	0	0	0	0	0	0	0	0	0	0	0	0	0	5	0	0	0	5	0	0	3	3	0	0	0	0	0	0	0
0	4	0	0	0	0	47	0	57	59	0	0	0	0	0	36	0	0	0	0	0	0	0	0	0	67	0	64	72	52	74	82	73	0	8	8	6	0	3	33	8	3	6	0	0	0	0	0	0	0
75	0	66	0	0	0	0	0	72	0	0	0	42	0	0	0	0	0	0	0	0	0	0	0	0	0	0	0	0	0	0	0	0	0	0	0	0	0	0	0	0	0	0	0	18	24	0	0	0	6
0	5	0	0	0	0	0	0	0	0	0	0	6	0	0	0	0	0	0	0	0	0	0	0	0	0	0	0	0	0	0	0	0	0	0	0	0	0	0	0	0	0	0	18	6	13	0	0	0	39
0	15	55	0	0	0	0	0	0	0	0	0	31	0	0	0	0	0	0	0	0	0	0	0	0	0	0	0	0	0	0	0	0	0	0	0	0	0	0	0	0	0	0	24	13	7	24	25	0	33
0	0	0	0	0	0	0	0	0	0	0	0	0	0	0	0	0	0	0	0	0	0	0	0	0	0	0	0	0	0	0	0	0	0	0	0	0	0	0	0	0	0	0	0	0	24	5	5	0	12
0	0	0	0	0	0	0	0	0	0	0	0	0	0	0	0	0	0	0	0	0	0	0	0	0	0	0	0	0	0	0	0	0	0	0	0	0	0	0	0	0	0	0	0	0	25	5	11	23	10
0	0	0	0	0	0	0	0	0	0	0	0	0	0	0	0	0	0	0	0	0	0	0	0	0	0	0	0	0	0	0	0	0	0	0	0	0	0	0	0	0	0	0	0	0	0	0	23	6	0
0	0	63	0	0	0	0	0	63	0	0	0	0	0	0	0	0	0	0	0	0	0	0	0	0	0	0	0	0	0	0	0	0	0	0	0	0	0	0	0	0	0	0	6	39	33	12	10	0	11
0	0	0	0	0	0	0	0	0	0	0	0	0	0	0	0	0	0	0	0	0	0	0	0	0	0	0	0	0	0	0	0	0	0	0	0	0	0	0	0	0	0	0	0	0	0	0	45	32	29
0	0	0	0	0	0	63	0	73	76	77	0	0	0	0	0	0	0	0	0	0	0	0	0	0	0	0	0	0	0	0	0	0	0	0	0	0	0	81	0	0	0	0	0	5	44	0	46	40	19
0	0	0	0	0	0	0	0	0	102	99	0	0	0	0	0	0	0	0	0	0	0	0	0	0	0	0	0	0	0	0	0	0	0	0	0	0	0	0	0	0	0	0	0	0	0	0	42	31	47
0	0	0	0	0	0	0	0	92	102	91	0	0	0	70	74	0	0	0	0	0	0	0	0	0	107	0	0	0	92	0	0	0	0	0	0	0	0	0	0	0	0	0	0	0	0	0	0	0	0
0	0	0	0	0	0	0	0	0	0	0	0	0	0	0	0	0	0	0	0	0	0	0	0	0	0	0	0	0	0	0	0	0	0	0	0	0	0	0	0	0	0	0	0	14	5	34	37	19	36
0	0	0	0	0	0	0	0	37	0	0	0	4	0	0	0	0	0	0	0	0	0	0	0	0	0	0	0	0	0	0	0	0	0	0	0	0	0	0	0	0	0	0	24	13	15	0	0	0	20
0	0	0	0	0	0	0	0	34	0	0	0	0	3	0	0	0	0	0	0	0	0	0	0	0	0	0	0	0	0	0	0	0	0	0	0	0	0	0	0	0	0	0	0	0	0	0	0	0	0
0	0	0	0	0	0	0	0	85	0	39	0	0	5	10	34	0	0	0	0	0	0	0	0	0	0	0	0	0	38	0	0	0	0	0	0	0	0	0	0	0	0	0	0	0	0	0	0	0	0
0	0	0	0	0	0	0	0	0	0	0	0	0	0	10	28	0	78	0	0	0	0	0	0	0	0	0	0	0	45	0	0	0	0	0	0	0	0	0	0	0	0	0	0	0	0	0	0	0	0
0	0	0	0	0	0	0	0	0	0	0	0	0	0	0	0	0	0	0	0	0	0	0	0	0	0	0	0	0	0	0	0	0	0	0	0	0	0	0	0	0	0	0	0	0	0	0	0	0	0
0	0	0	0	0	0	0	0	0	0	0	0	0	0	0	0	0	121	0	0	0	0	0	0	0	0	0	0	0	88	0	0	0	0	0	0	0	0	0	0	0	0	0	0	0	0	0	0	0	0
0	0	0	0	0	0	0	0	0	0	0	0	0	0	0	82	0	114	0	0	0	0	0	0	0	0	0	0	0	81	0	0	0	0	0	0	0	0	54	0	0	0	0	0	0	0	0	0	0	0
0	0	0	0	0	0	0	0	0	0	0	0	0	0	0	0	0	0	0	0	0	0	0	0	0	0	0	0	0	0	0	0	0	0	0	0	0	0	0	0	0	0	0	0	0	0	0	109	0	0
0	0	0	0	0	0	0	0	0	0	0	0	0	0	0	0	0	0	0	0	0	0	0	0	0	0	0	0	0	0	0	0	0	0	0	0	0	0	0	0	0	0	0	0	0	6	0	0	0	0
0	0	0	0	0	0	0	0	0	0	0	0	0	0	0	0	0	0	0	0	0	0	0	0	0	0	0	0	0	0	0	0	0	0	0	0	0	0	0	0	0	0	0	0	0	0	0	0	0	0
0	0	0	0	0	0	0	0	0	0	0	0	0	0	0	0	0	0	0	0	0	0	0	0	0	0	0	0	0	0	0	0	0	0	0	0	0	0	0	0	0	0	0	0	0	7	0	0	0	0
0	0	0	0	0	0	0	0	0	0	0	0	0	0	0	0	0	0	0	0	0	0	0	0	0	0	0	0	0	0	0	0	0	0	0	0	0	0	0	0	0	0	0	0	0	0	0	0	0	0
0	0	0	0	0	0	0	0	0	0	0	0	0	0	0	0	0	0	0	0	0	0	0	0	0	0	0	0	0	0	0	0	0	0	0	0	0	0	0	0	0	0	0	0	0	0	0	0	0	0
0	0	0	0	0	0	0	0	0	0	106	0	0	0	0	0	0	0	0	0	0	0	0	0	0	0	0	0	0	115	0	0	0	0	0	0	0	0	0	0	0	0	103	0	0	0	0	0	0	0
0	0	0	0	0	0	0	0	0	0	0	0	0	0	0	0	0	0	0	0	0	0	0	0	0	0	0	0	0	0	0	0	0	0	0	0	0	0	0	0	0	0	0	0	0	0	0	0	51	0
0	0	0	0	0	0	0	0	0	0	0	0	0	0	0	0	0	0	0	0	0	0	0	0	0	0	0	0	0	0	0	0	0	0	0	0	0	0	0	0	0	0	0	0	0	0	0	0	0	0
0	0	0	0	0	0	0	0	0	0	114	0	0	0	0	89	0	0	0	0	0	0	0	0	0	0	0	0	0	102	0	0	0	0	0	0	0	0	0	0	0	0	99	0	0	0	0	153	0	0
0	0	0	0	0	0	0	0	0	0	98	0	0	0	0	56	0	88	0	0	0	0	0	0	0	0	0	0	125	93	0	0	0	0	0	0	0	0	0	0	0	0	0	0	0	0	0	0	0	0
0	0	0	0	0	0	0	0	0	0	0	0	0	0	0	0	0	0	0	0	0	0	0	0	0	0	0	0	0	0	0	0	0	0	0	0	0	0	0	0	0	0	0	0	0	0	0	0	0	0
0	0	0	0	0	0	0	0	0	0	0	0	0	0	0	0	0	170	0	0	0	0	0	0	0	0	0	0	0	0	0	0	0	0	0	0	0	0	0	0	0	0	0	0	0	0	0	130	0	0
0	0	0	0	0	0	0	0	0	0	0	0	0	0	0	108	0	164	0	0	0	0	0	0	0	0	0	0	0	0	0	0	0	0	0	0	0	0	0	0	0	0	0	0	0	0	0	151	0	0
0	0	0	0	0	0	0	0	0	0	0	0	0	0	0	0	0	0	0	0	0	0	0	0	0	0	0	0	0	0	0	0	0	3	0	0	0	0	0	0	0	0	0	0	0	0	0	0	0	0
0	0	0	0	0	0	0	0	0	0	0	0	0	0	0	0	0	0	0	0	0	0	0	0	0	0	0	0	0	0	0	0	0	0	0	0	0	0	0	0	0	0	0	0	0	0	0	0	0	37
0	0	0	0	0	0	0	0	0	0	0	0	0	0	0	0	0	0	0	0	0	0	0	0	0	0	0	0	0	0	0	0	0	0	0	0	0	0	0	0	0	0	0	37	0	9	30	44	20	42
0	0	0	0	0	0	0	0	0	0	0	0	0	0	0	0	0	0	0	0	0	0	0	0	0	0	0	0	0	0	0	0	0	0	0	0	0	0	0	0	0	0	0	0	0	0	0	0	0	44
0	0	0	0	0	0	0	0	0	0	0	0	0	0	0	0	0	0	0	0	0	0	0	0	0	0	0	0	0	0	0	0	0	0	0	0	0	0	0	0	0	0	0	0	0	0	0	0	0	0
0	0	0	0	0	0	0	0	0	0	90	0	0	0	0	77	0	0	0	0	0	0	0	0	0	96	0	0	104	96	0	0	0	0	74	0	0	0	22	104	0	0	44	0	0	0	56	0	0	52
0	0	0	0	0	0	0	0	0	0	0	0	0	0	0	0	0	115	0	0	0	0	0	0	0	0	0	0	0	78	0	0	0	0	0	0	0	0	47	94	0	0	0	0	0	0	0	0	0	0
0	22	0	0	0	0	0	0	0	0	0	0	0	0	0	0	0	0	0	0	0	0	0	0	0	0	0	0	0	0	0	0	0	0	0	0	0	0	0	0	0	0	27	0	0	4	0	0	0	0
0	6	0	0	0	0	0	0	0	0	0	0	0	0	0	0	0	0	0	0	0	0	0	0	0	0	0	0	0	0	0	0	0	0	0	0	0	0	13	0	0	0	0	0	0	6	0	0	0	0
0	0	0	0	0	0	0	0	0	0	0	0	0	0	0	87	0	0	0	0	0	0	0	0	0	0	0	0	0	0	0	0	0	0	0	0	0	0	0	40	0	0	13	0	0	7	0	0	0	0
[truncated: 36 more columns]
