# Supplementary material for: Analyzing the effects of free water modeling by deep learning on diffusion MRI structural connectivity estimates in glioma patients
Source: PLoS One. 2020 Sep 25;15(9):e0239475. doi: 10.1371/journal.pone.0239475 (PMC7518620; doi:10.1371/journal.pone.0239475)
Supplement: S1 File — All utilized connectivity and length matrices as comma-separated csv files, and the free-water maps as nifti files. (ZIP) [file pone.0239475.s003.zip › S3/CMs/patients/det_boundary/vp20/fiberlengthmatrix_original.csv]

0	26	0	0	0	0	4	0	0	0	0	0	41	0	0	0	0	0	0	0	0	0	0	0	0	0	0	0	0	0	0	0	0	0	0	0	0	0	0	0	0	0	0	91	88	84	0	0	0	0
26	12	9	0	0	0	5	0	8	0	0	26	28	29	0	0	0	0	0	0	0	0	0	0	0	0	0	0	0	0	0	0	0	0	0	0	0	0	44	0	0	3	0	93	59	85	0	0	0	0
0	9	14	15	17	0	16	0	180	0	0	28	20	0	0	0	0	0	0	0	9	0	67	0	0	0	0	0	0	0	0	0	131	138	26	41	0	0	0	0	0	27	0	86	70	70	0	0	0	0
0	0	15	7	7	0	10	0	0	0	0	48	0	0	0	0	0	0	0	0	0	0	0	0	0	0	0	0	0	0	0	0	0	0	37	51	53	0	0	0	0	0	63	0	0	0	0	0	0	0
0	0	17	7	5	12	11	52	60	0	0	30	0	0	0	0	0	0	0	0	0	0	0	0	0	0	0	0	0	0	0	0	0	0	47	44	55	0	65	0	0	0	0	0	0	0	0	0	0	0
0	0	0	0	12	11	0	31	0	21	0	5	0	0	0	0	0	0	0	171	0	122	0	0	0	0	0	78	0	0	0	0	0	0	0	34	0	0	0	0	0	0	0	0	0	0	0	0	0	0
4	5	16	10	11	0	14	37	34	33	0	0	33	0	0	0	0	0	0	173	0	0	0	0	0	0	0	0	0	0	0	0	0	0	40	40	44	0	46	0	0	0	70	95	0	80	0	0	0	89
0	0	0	0	52	31	37	10	15	21	0	42	0	0	0	0	0	0	0	113	0	0	0	0	0	52	0	79	0	0	0	0	0	0	37	25	32	0	45	0	0	0	0	0	0	0	0	0	0	0
0	8	180	0	60	0	34	15	12	5	17	0	33	17	49	119	0	0	0	0	0	0	0	0	0	0	0	0	0	120	0	0	0	0	45	46	58	0	53	0	0	0	61	96	92	86	0	0	0	93
0	0	0	0	0	21	33	21	5	10	14	41	0	0	0	0	0	0	0	141	0	118	0	0	86	25	31	83	50	0	0	0	0	0	43	36	48	0	40	0	0	0	63	0	0	0	0	0	0	0
0	0	0	0	0	0	0	0	17	14	7	0	0	38	8	0	0	0	0	0	0	0	0	0	0	0	0	0	0	12	0	0	0	0	0	0	0	0	0	0	0	0	0	0	0	0	0	0	0	0
0	26	28	48	30	5	0	42	0	41	0	18	0	0	0	0	3	0	0	130	30	37	23	0	44	0	7	103	0	0	0	104	103	96	0	12	0	0	0	0	4	20	38	0	0	0	0	0	0	0
41	28	20	0	0	0	33	0	33	0	0	0	6	20	78	107	0	0	0	0	0	0	0	0	0	0	0	0	0	104	0	0	0	0	0	0	0	0	0	0	0	3	0	43	34	33	0	0	0	0
0	29	0	0	0	0	0	0	17	0	38	0	20	7	33	67	0	0	0	0	0	0	0	0	0	0	0	0	0	76	0	0	0	0	0	0	0	0	0	0	0	0	0	0	0	0	0	0	0	0
0	0	0	0	0	0	0	0	49	0	8	0	78	33	17	29	0	0	0	0	0	0	0	0	0	0	0	0	0	20	0	0	0	0	0	0	0	0	0	0	0	0	0	0	0	0	0	0	0	0
0	0	0	0	0	0	0	0	119	0	0	0	107	67	29	8	0	0	0	0	0	0	0	0	0	0	0	0	39	53	47	0	0	3	0	0	0	0	0	7	0	0	0	0	0	0	0	0	0	0
0	0	0	0	0	0	0	0	0	0	0	3	0	0	0	0	3	9	0	0	0	0	0	0	0	0	0	0	0	0	0	0	0	0	0	0	0	0	0	28	3	0	0	0	0	0	0	0	0	0
0	0	0	0	0	0	0	0	0	0	0	0	0	0	0	0	9	24	18	39	6	118	0	0	0	0	0	40	62	0	0	49	0	54	0	0	0	0	0	32	20	0	0	0	0	0	0	0	0	0
0	0	0	0	0	0	0	0	0	0	0	0	0	0	0	0	0	18	12	0	0	0	0	0	0	0	0	67	0	49	0	56	0	25	0	0	0	0	0	13	0	0	0	0	0	0	0	0	0	0
0	0	0	0	0	171	173	113	0	141	0	130	0	0	0	0	0	39	0	18	3	31	0	0	0	0	0	65	142	0	0	105	0	76	0	146	0	0	0	38	0	0	40	0	0	0	0	0	0	281
0	0	9	0	0	0	0	0	0	0	0	30	0	0	0	0	0	6	0	3	5	0	0	0	0	0	0	0	0	0	0	115	0	0	0	0	0	0	62	35	29	0	56	0	0	0	0	0	0	0
0	0	0	0	0	122	0	0	0	118	0	37	0	0	0	0	0	118	0	31	0	23	23	0	8	85	0	45	0	0	0	0	75	124	0	77	40	0	39	0	34	46	51	0	0	0	0	0	0	0
0	0	67	0	0	0	0	0	0	0	0	23	0	0	0	0	0	0	0	0	0	23	15	18	2	0	18	38	141	0	0	102	108	96	0	62	0	0	0	0	39	51	0	0	0	0	0	0	0	0
0	0	0	0	0	0	0	0	0	0	0	0	0	0	0	0	0	0	0	0	0	0	18	0	0	0	0	0	0	0	0	0	0	0	0	0	0	0	0	0	0	0	0	0	0	0	0	0	0	0
0	0	0	0	0	0	0	0	0	86	0	44	0	0	0	0	0	0	0	0	0	8	2	0	6	49	0	24	0	0	0	0	0	0	0	67	0	0	0	0	0	0	0	0	0	0	0	0	0	0
0	0	0	0	0	0	0	52	0	25	0	0	0	0	0	0	0	0	0	0	0	85	0	0	49	12	28	0	24	0	0	0	0	0	47	51	53	0	52	0	0	0	0	0	0	0	0	0	0	0
0	0	0	0	0	0	0	0	0	31	0	7	0	0	0	0	0	0	0	0	0	0	18	0	0	28	8	32	9	0	0	0	0	0	0	0	0	0	0	0	0	0	0	0	0	0	0	0	0	0
0	0	0	0	0	78	0	79	0	83	0	103	0	0	0	0	0	40	67	65	0	45	38	0	24	0	32	12	27	0	0	24	0	0	0	88	0	0	51	48	0	0	0	0	0	0	0	0	0	0
0	0	0	0	0	0	0	0	0	50	0	0	0	0	0	39	0	62	0	142	0	0	141	0	0	24	9	27	9	15	11	58	0	0	39	69	68	0	47	52	90	0	76	0	0	0	0	0	0	227
0	0	0	0	0	0	0	0	120	0	12	0	104	76	20	53	0	0	49	0	0	0	0	0	0	0	0	0	15	10	15	0	0	42	0	0	0	0	0	35	0	0	0	0	0	0	0	0	0	0
0	0	0	0	0	0	0	0	0	0	0	0	0	0	0	47	0	0	0	0	0	0	0	0	0	0	0	0	11	15	9	31	16	50	0	77	78	0	65	68	0	0	0	0	0	0	0	0	0	0
0	0	0	0	0	0	0	0	0	0	0	104	0	0	0	0	0	49	56	105	115	0	102	0	0	0	0	24	58	0	31	7	8	4	0	0	0	0	0	67	0	0	0	0	0	0	0	0	0	0
0	0	131	0	0	0	0	0	0	0	0	103	0	0	0	0	0	0	0	0	0	75	108	0	0	0	0	0	0	0	16	8	4	14	0	86	0	0	60	64	0	0	72	0	0	0	0	0	0	0
0	0	138	0	0	0	0	0	0	0	0	96	0	0	0	3	0	54	25	76	0	124	96	0	0	0	0	0	0	42	50	4	14	8	0	100	0	0	0	35	0	0	0	0	0	0	0	0	0	0
0	0	26	37	47	0	40	37	45	43	0	0	0	0	0	0	0	0	0	0	0	0	0	0	0	47	0	0	39	0	0	0	0	0	5	0	12	0	9	0	0	6	20	0	0	0	0	0	0	0
0	0	41	51	44	34	40	25	46	36	0	12	0	0	0	0	0	0	0	146	0	77	62	0	67	51	0	88	69	0	77	0	86	100	0	15	7	0	10	0	8	0	12	0	0	0	0	0	0	294
0	0	0	53	55	0	44	32	58	48	0	0	0	0	0	0	0	0	0	0	0	40	0	0	0	53	0	0	68	0	78	0	0	0	12	7	6	0	9	0	7	5	8	0	0	0	0	0	0	0
0	0	0	0	0	0	0	0	0	0	0	0	0	0	0	0	0	0	0	0	0	0	0	0	0	0	0	0	0	0	0	0	0	0	0	0	0	0	0	0	0	0	0	0	0	0	0	0	0	0
0	44	0	0	65	0	46	45	53	40	0	0	0	0	0	0	0	0	0	0	62	39	0	0	0	52	0	51	47	0	65	0	60	0	9	10	9	0	6	5	34	15	16	0	0	0	0	0	0	0
0	0	0	0	0	0	0	0	0	0	0	0	0	0	0	7	28	32	13	38	35	0	0	0	0	0	0	48	52	35	68	67	64	35	0	0	0	0	5	8	3	0	4	0	0	0	0	0	0	240
0	0	0	0	0	0	0	0	0	0	0	4	0	0	0	0	3	20	0	0	29	34	39	0	0	0	0	0	90	0	0	0	0	0	0	8	7	0	34	3	3	15	12	0	0	0	0	0	0	0
0	3	27	0	0	0	0	0	0	0	0	20	3	0	0	0	0	0	0	0	0	46	51	0	0	0	0	0	0	0	0	0	0	0	6	0	5	0	15	0	15	4	15	0	0	0	0	0	0	0
0	0	0	63	0	0	70	0	61	63	0	38	0	0	0	0	0	0	0	40	56	51	0	0	0	0	0	0	76	0	0	0	72	0	20	12	8	0	16	4	12	15	4	0	0	0	0	0	0	0
91	93	86	0	0	0	95	0	96	0	0	0	43	0	0	0	0	0	0	0	0	0	0	0	0	0	0	0	0	0	0	0	0	0	0	0	0	0	0	0	0	0	0	5	13	10	0	0	0	8
88	59	70	0	0	0	0	0	92	0	0	0	34	0	0	0	0	0	0	0	0	0	0	0	0	0	0	0	0	0	0	0	0	0	0	0	0	0	0	0	0	0	0	13	9	18	0	0	0	0
84	85	70	0	0	0	80	0	86	0	0	0	33	0	0	0	0	0	0	0	0	0	0	0	0	0	0	0	0	0	0	0	0	0	0	0	0	0	0	0	0	0	0	10	18	14	12	3	0	12
0	0	0	0	0	0	0	0	0	0	0	0	0	0	0	0	0	0	0	0	0	0	0	0	0	0	0	0	0	0	0	0	0	0	0	0	0	0	0	0	0	0	0	0	0	12	7	9	0	15
0	0	0	0	0	0	0	0	0	0	0	0	0	0	0	0	0	0	0	0	0	0	0	0	0	0	0	0	0	0	0	0	0	0	0	0	0	0	0	0	0	0	0	0	0	3	9	6	8	26
0	0	0	0	0	0	0	0	0	0	0	0	0	0	0	0	0	0	0	0	0	0	0	0	0	0	0	0	0	0	0	0	0	0	0	0	0	0	0	0	0	0	0	0	0	0	0	8	7	44
0	0	0	0	0	0	89	0	93	0	0	0	0	0	0	0	0	0	0	281	0	0	0	0	0	0	0	0	227	0	0	0	0	0	0	294	0	0	0	240	0	0	0	8	0	12	15	26	44	16
0	0	0	0	0	0	0	0	0	0	0	0	0	0	0	0	0	0	0	0	0	0	0	0	0	0	0	0	0	0	0	0	0	0	0	0	0	0	0	0	0	0	0	0	0	0	0	0	0	27
89	0	0	0	0	0	93	76	92	0	0	0	43	46	0	0	0	0	0	0	0	0	0	0	0	0	0	0	0	0	0	0	0	0	0	0	0	0	0	0	0	0	0	0	17	0	0	43	48	31
0	0	0	0	0	0	0	0	96	100	115	0	0	0	0	0	0	0	0	0	0	0	0	0	0	122	0	0	120	0	0	0	0	0	0	0	0	0	0	0	0	0	0	0	0	0	0	0	8	61
0	0	0	0	0	0	0	82	89	102	83	0	0	0	0	64	0	0	0	0	0	0	0	0	0	109	0	0	0	81	0	0	0	0	0	0	0	0	0	0	0	0	0	0	0	0	0	0	0	0
0	0	0	0	0	0	0	0	0	0	0	0	0	0	0	0	0	0	0	0	0	228	0	0	0	0	0	0	0	0	0	0	0	0	0	0	0	0	158	179	0	0	0	0	35	29	0	33	16	58
0	0	0	0	0	0	0	0	48	0	0	0	6	0	0	0	0	0	0	0	0	0	0	0	0	0	0	0	0	0	0	0	0	0	0	0	0	0	0	0	0	0	0	35	19	0	0	0	0	0
0	0	0	0	0	0	0	0	68	0	0	0	0	8	0	0	0	0	0	0	0	0	0	0	0	0	0	0	0	0	0	0	0	0	0	0	0	0	0	0	0	0	0	0	0	0	0	0	0	0
0	0	0	0	0	0	0	0	132	0	0	0	0	0	15	31	0	0	0	0	0	0	0	0	0	0	0	0	0	0	0	0	0	0	0	0	0	0	0	0	0	0	0	0	0	0	0	0	0	0
0	0	0	0	0	0	0	0	0	0	0	0	0	0	0	22	0	0	0	0	0	0	0	0	0	0	0	0	74	53	74	0	0	0	0	0	0	0	0	0	0	0	0	0	0	0	0	0	0	0
0	0	0	0	0	0	0	0	0	0	0	0	0	0	0	0	0	0	0	0	0	0	0	0	0	0	0	0	0	0	0	0	0	0	0	0	0	0	0	0	0	0	0	0	0	0	0	0	0	0
0	0	0	0	0	0	0	0	0	0	0	0	0	0	0	0	0	0	0	0	0	0	0	0	0	0	0	0	0	0	0	0	0	0	0	0	0	0	0	0	0	0	0	0	0	84	0	0	0	82
0	0	0	0	0	0	0	0	0	0	0	0	0	0	0	0	0	0	0	0	0	0	0	0	0	0	0	0	0	0	0	0	0	0	0	0	0	0	0	0	0	0	0	0	0	0	0	0	0	0
0	0	0	0	0	0	0	0	0	0	0	0	0	0	0	0	0	0	0	0	0	0	0	0	0	0	0	0	0	0	0	0	0	0	0	0	0	0	0	0	0	0	0	0	0	0	0	0	112	118
0	0	0	0	0	0	0	0	0	0	0	0	0	0	0	0	0	0	0	0	0	0	0	0	0	0	0	0	0	0	0	0	0	0	0	0	0	0	0	0	0	0	0	0	0	74	0	0	0	0
0	0	0	0	0	0	0	0	0	0	0	0	0	0	0	0	0	0	0	0	0	0	0	0	0	0	0	0	0	0	0	0	0	0	0	0	0	0	0	0	0	0	0	0	0	77	0	0	106	98
0	0	0	0	0	0	0	0	0	0	0	0	0	0	0	0	0	0	0	232	0	0	0	0	0	0	0	0	0	0	259	0	0	0	0	0	0	0	0	185	0	0	0	0	0	64	0	0	0	92
0	0	0	0	0	0	0	0	0	0	0	0	0	0	0	0	0	0	0	0	0	0	0	0	0	0	0	0	0	0	0	0	0	0	0	0	0	0	0	0	0	0	0	0	0	0	0	0	0	0
0	0	0	0	0	0	0	0	0	0	0	0	0	0	0	0	0	0	0	0	0	0	0	0	0	0	0	0	0	0	0	0	0	0	0	0	0	0	0	0	0	0	0	0	0	0	0	0	0	0
0	0	0	0	0	0	0	0	0	116	104	0	0	0	0	0	0	0	0	0	0	0	0	0	0	120	0	0	120	118	0	0	0	0	0	0	0	0	0	0	0	0	0	0	0	0	0	0	0	0
0	0	0	0	0	0	0	0	0	0	0	0	0	0	0	0	0	0	0	0	0	0	0	0	0	0	0	0	0	0	0	0	0	0	0	0	0	0	0	0	0	0	0	0	0	0	0	0	59	0
0	0	0	0	0	0	0	0	0	0	0	0	0	0	0	0	0	0	0	0	0	0	0	0	0	0	0	0	0	0	0	0	0	0	0	0	0	0	0	0	0	0	0	0	0	0	0	0	95	0
0	0	0	0	0	0	0	0	0	0	88	0	0	0	0	68	0	0	0	0	0	0	0	0	0	0	0	0	123	107	0	185	0	0	0	0	0	0	124	138	0	0	0	0	0	0	0	0	0	0
0	0	0	0	0	0	0	0	0	0	87	0	0	0	45	51	0	0	0	0	0	0	0	0	0	0	0	0	120	91	0	0	0	0	0	0	0	0	75	0	0	0	0	0	0	0	0	0	0	0
0	0	0	0	0	0	0	0	0	0	0	0	0	0	0	0	0	0	0	0	0	0	0	0	0	0	0	0	135	121	157	0	164	0	0	0	0	0	80	0	0	0	0	0	0	0	0	0	0	172
0	0	0	0	0	0	0	0	0	0	0	0	0	0	0	0	0	0	0	0	0	0	0	0	0	0	0	0	0	0	0	3	0	0	0	0	0	0	0	0	0	0	0	0	0	0	0	0	0	0
0	0	0	0	0	0	0	0	0	0	0	0	0	0	0	0	0	0	0	0	0	0	0	0	0	0	0	0	142	0	148	0	0	0	0	0	0	0	0	0	0	0	0	0	0	135	135	0	0	142
0	0	0	0	0	0	0	0	0	0	0	0	0	0	0	0	0	0	0	0	0	0	0	0	0	0	0	0	161	0	0	0	0	0	0	0	0	0	85	0	0	0	0	0	0	138	0	0	0	145
0	0	0	0	0	0	0	57	56	0	0	0	0	0	0	0	0	0	0	0	0	0	0	0	0	0	0	0	0	0	0	0	0	0	0	0	0	0	0	0	0	0	0	0	0	23	0	43	0	43
0	0	0	0	0	0	0	0	0	0	0	0	0	0	0	0	0	0	0	0	0	0	0	0	0	0	0	0	0	0	0	0	0	0	0	0	0	0	0	139	0	0	0	0	0	33	53	43	0	52
0	0	0	0	0	0	0	0	0	0	0	0	0	0	0	0	0	0	0	0	0	0	0	0	0	0	0	0	0	0	0	0	0	0	0	0	0	0	0	0	0	0	0	0	0	0	0	51	0	60
0	0	0	0	0	0	0	0	0	0	0	0	0	0	0	0	0	0	0	0	0	0	0	0	0	0	0	0	0	0	0	0	0	0	0	0	0	0	0	0	0	0	0	0	0	0	0	0	0	0
0	0	0	0	0	0	0	0	0	0	0	0	0	0	0	0	0	0	0	191	0	0	0	0	0	0	0	0	101	89	79	0	0	0	0	0	0	0	10	134	0	0	22	0	0	0	0	54	0	85
0	0	0	0	0	0	0	0	0	0	0	0	0	0	0	0	0	0	0	0	0	0	0	0	0	0	0	0	0	0	0	0	0	0	0	0	0	0	0	126	0	0	0	0	0	0	0	0	0	0
0	0	0	0	0	0	0	0	0	0	0	0	0	0	0	0	0	0	0	0	0	0	0	0	0	0	0	0	0	0	0	0	0	0	0	0	0	0	0	168	0	0	0	0	0	0	0	0	0	0
0	0	0	0	0	0	0	0	0	0	0	0	0	0	0	0	0	0	0	0	0	0	0	0	0	0	0	0	0	0	0	0	0	0	0	0	0	0	0	0	0	0	0	45	21	36	0	0	0	0
0	0	0	0	0	0	0	0	0	0	0	0	0	0	0	0	0	0	0	0	0	0	0	0	0	0	0	0	0	0	0	0	0	0	0	0	0	0	0	146	0	0	0	0	0	0	0	62	0	67
[truncated: 36 more columns]
