# Supplementary material for: Analyzing the effects of free water modeling by deep learning on diffusion MRI structural connectivity estimates in glioma patients
Source: PLoS One. 2020 Sep 25;15(9):e0239475. doi: 10.1371/journal.pone.0239475 (PMC7518620; doi:10.1371/journal.pone.0239475)
Supplement: S1 File — All utilized connectivity and length matrices as comma-separated csv files, and the free-water maps as nifti files. (ZIP) [file pone.0239475.s003.zip › S3/CMs/patients/det_boundary/vp20/cm_original.csv]

0	4	0	0	0	0	16	0	0	0	0	0	43	0	0	0	0	0	0	0	0	0	0	0	0	0	0	0	0	0	0	0	0	0	0	0	0	0	0	0	0	0	0	7	7	11	0	0	0	0
4	84	14	0	0	0	1	0	4	0	0	1	112	20	0	0	0	0	0	0	0	0	0	0	0	0	0	0	0	0	0	0	0	0	0	0	0	0	1	0	0	1	0	14	4	15	0	0	0	0
0	14	247	49	4	0	23	0	1	0	0	82	28	0	0	0	0	0	0	0	6	0	3	0	0	0	0	0	0	0	0	0	1	1	75	83	0	0	0	0	0	36	0	17	38	32	0	0	0	0
0	0	49	20	1	0	10	0	0	0	0	28	0	0	0	0	0	0	0	0	0	0	0	0	0	0	0	0	0	0	0	0	0	0	39	120	4	0	0	0	0	0	3	0	0	0	0	0	0	0
0	0	4	1	43	14	8	11	18	0	0	14	0	0	0	0	0	0	0	0	0	0	0	0	0	0	0	0	0	0	0	0	0	0	83	114	21	0	12	0	0	0	0	0	0	0	0	0	0	0
0	0	0	0	14	60	0	37	0	25	0	1	0	0	0	0	0	0	0	43	0	21	0	0	0	0	0	1	0	0	0	0	0	0	0	2	0	0	0	0	0	0	0	0	0	0	0	0	0	0
16	1	23	10	8	0	381	82	158	5	0	0	4	0	0	0	0	0	0	3	0	0	0	0	0	0	0	0	0	0	0	0	0	0	57	8	9	0	8	0	0	0	3	10	0	6	0	0	0	15
0	0	0	0	11	37	82	180	26	53	0	16	0	0	0	0	0	0	0	9	0	0	0	0	0	25	0	26	0	0	0	0	0	0	17	6	6	0	50	0	0	0	0	0	0	0	0	0	0	0
0	4	1	0	18	0	158	26	219	1	59	0	22	30	38	11	0	0	0	0	0	0	0	0	0	0	0	0	0	41	0	0	0	0	20	6	2	0	34	0	0	0	1	28	9	6	0	0	0	14
0	0	0	0	0	25	5	53	1	261	18	43	0	0	0	0	0	0	0	74	0	28	0	0	1	163	47	80	20	0	0	0	0	0	108	20	42	0	100	0	0	0	17	0	0	0	0	0	0	0
0	0	0	0	0	0	0	0	59	18	24	0	0	4	8	0	0	0	0	0	0	0	0	0	0	0	0	0	0	10	0	0	0	0	0	0	0	0	0	0	0	0	0	0	0	0	0	0	0	0
0	1	82	28	14	1	0	16	0	43	0	40	0	0	0	0	3	0	0	2	2	17	42	0	3	0	1	4	0	0	0	3	24	33	0	121	0	0	0	0	3	1	18	0	0	0	0	0	0	0
43	112	28	0	0	0	4	0	22	0	0	0	59	54	16	19	0	0	0	0	0	0	0	0	0	0	0	0	0	29	0	0	0	0	0	0	0	0	0	0	0	4	0	12	22	7	0	0	0	0
0	20	0	0	0	0	0	0	30	0	4	0	54	34	99	35	0	0	0	0	0	0	0	0	0	0	0	0	0	105	0	0	0	0	0	0	0	0	0	0	0	0	0	0	0	0	0	0	0	0
0	0	0	0	0	0	0	0	38	0	8	0	16	99	109	21	0	0	0	0	0	0	0	0	0	0	0	0	0	27	0	0	0	0	0	0	0	0	0	0	0	0	0	0	0	0	0	0	0	0
0	0	0	0	0	0	0	0	11	0	0	0	19	35	21	49	0	0	0	0	0	0	0	0	0	0	0	0	1	19	3	0	0	4	0	0	0	0	0	10	0	0	0	0	0	0	0	0	0	0
0	0	0	0	0	0	0	0	0	0	0	3	0	0	0	0	4	1	0	0	0	0	0	0	0	0	0	0	0	0	0	0	0	0	0	0	0	0	0	1	2	0	0	0	0	0	0	0	0	0
0	0	0	0	0	0	0	0	0	0	0	0	0	0	0	0	1	432	75	73	7	1	0	0	0	0	0	40	2	0	0	82	0	34	0	0	0	0	0	30	14	0	0	0	0	0	0	0	0	0
0	0	0	0	0	0	0	0	0	0	0	0	0	0	0	0	0	75	99	0	0	0	0	0	0	0	0	1	0	1	0	3	0	11	0	0	0	0	0	56	0	0	0	0	0	0	0	0	0	0
0	0	0	0	0	43	3	9	0	74	0	2	0	0	0	0	0	73	0	252	2	70	0	0	0	0	0	138	2	0	0	5	0	30	0	4	0	0	0	32	0	0	13	0	0	0	0	0	0	4
0	0	6	0	0	0	0	0	0	0	0	2	0	0	0	0	0	7	0	2	15	0	0	0	0	0	0	0	0	0	0	1	0	0	0	0	0	0	1	7	38	0	1	0	0	0	0	0	0	0
0	0	0	0	0	21	0	0	0	28	0	17	0	0	0	0	0	1	0	70	0	157	68	0	20	1	0	100	0	0	0	0	1	1	0	19	8	0	3	0	23	15	30	0	0	0	0	0	0	0
0	0	3	0	0	0	0	0	0	0	0	42	0	0	0	0	0	0	0	0	0	68	183	1	2	0	7	4	1	0	0	1	5	54	0	3	0	0	0	0	1	1	0	0	0	0	0	0	0	0
0	0	0	0	0	0	0	0	0	0	0	0	0	0	0	0	0	0	0	0	0	0	1	0	0	0	0	0	0	0	0	0	0	0	0	0	0	0	0	0	0	0	0	0	0	0	0	0	0	0
0	0	0	0	0	0	0	0	0	1	0	3	0	0	0	0	0	0	0	0	0	20	2	0	54	13	0	17	0	0	0	0	0	0	0	2	0	0	0	0	0	0	0	0	0	0	0	0	0	0
0	0	0	0	0	0	0	25	0	163	0	0	0	0	0	0	0	0	0	0	0	1	0	0	13	147	15	0	5	0	0	0	0	0	63	27	16	0	26	0	0	0	0	0	0	0	0	0	0	0
0	0	0	0	0	0	0	0	0	47	0	1	0	0	0	0	0	0	0	0	0	0	7	0	0	15	90	15	17	0	0	0	0	0	0	0	0	0	0	0	0	0	0	0	0	0	0	0	0	0
0	0	0	0	0	1	0	26	0	80	0	4	0	0	0	0	0	40	1	138	0	100	4	0	17	0	15	238	182	0	0	106	0	0	0	2	0	0	3	3	0	0	0	0	0	0	0	0	0	0
0	0	0	0	0	0	0	0	0	20	0	0	0	0	0	1	0	2	0	2	0	0	1	0	0	5	17	182	220	26	6	6	0	0	39	6	8	0	77	18	1	0	1	0	0	0	0	0	0	1
0	0	0	0	0	0	0	0	41	0	10	0	29	105	27	19	0	0	1	0	0	0	0	0	0	0	0	0	26	131	13	0	0	3	0	0	0	0	0	8	0	0	0	0	0	0	0	0	0	0
0	0	0	0	0	0	0	0	0	0	0	0	0	0	0	3	0	0	0	0	0	0	0	0	0	0	0	0	6	13	71	9	209	65	0	2	3	0	8	8	0	0	0	0	0	0	0	0	0	0
0	0	0	0	0	0	0	0	0	0	0	3	0	0	0	0	0	82	3	5	1	0	1	0	0	0	0	106	6	0	9	204	17	5	0	0	0	0	0	2	0	0	0	0	0	0	0	0	0	0
0	0	1	0	0	0	0	0	0	0	0	24	0	0	0	0	0	0	0	0	0	1	5	0	0	0	0	0	0	0	209	17	37	53	0	12	0	0	1	2	0	0	9	0	0	0	0	0	0	0
0	0	1	0	0	0	0	0	0	0	0	33	0	0	0	4	0	34	11	30	0	1	54	0	0	0	0	0	0	3	65	5	53	51	0	2	0	0	0	34	0	0	0	0	0	0	0	0	0	0
0	0	75	39	83	0	57	17	20	108	0	0	0	0	0	0	0	0	0	0	0	0	0	0	0	63	0	0	39	0	0	0	0	0	20	0	4	0	73	0	0	1	20	0	0	0	0	0	0	0
0	0	83	120	114	2	8	6	6	20	0	121	0	0	0	0	0	0	0	4	0	19	3	0	2	27	0	2	6	0	2	0	12	2	0	31	3	0	4	0	4	0	22	0	0	0	0	0	0	1
0	0	0	4	21	0	9	6	2	42	0	0	0	0	0	0	0	0	0	0	0	8	0	0	0	16	0	0	8	0	3	0	0	0	4	3	4	0	22	0	1	4	57	0	0	0	0	0	0	0
0	0	0	0	0	0	0	0	0	0	0	0	0	0	0	0	0	0	0	0	0	0	0	0	0	0	0	0	0	0	0	0	0	0	0	0	0	0	0	0	0	0	0	0	0	0	0	0	0	0
0	1	0	0	12	0	8	50	34	100	0	0	0	0	0	0	0	0	0	0	1	3	0	0	0	26	0	3	77	0	8	0	1	0	73	4	22	0	34	17	21	23	92	0	0	0	0	0	0	0
0	0	0	0	0	0	0	0	0	0	0	0	0	0	0	10	1	30	56	32	7	0	0	0	0	0	0	3	18	8	8	2	2	34	0	0	0	0	17	45	2	0	1	0	0	0	0	0	0	1
0	0	0	0	0	0	0	0	0	0	0	3	0	0	0	0	2	14	0	0	38	23	1	0	0	0	0	0	1	0	0	0	0	0	0	4	1	0	21	2	3	21	32	0	0	0	0	0	0	0
0	1	36	0	0	0	0	0	0	0	0	1	4	0	0	0	0	0	0	0	0	15	1	0	0	0	0	0	0	0	0	0	0	0	1	0	4	0	23	0	21	11	7	0	0	0	0	0	0	0
0	0	0	3	0	0	3	0	1	17	0	18	0	0	0	0	0	0	0	13	1	30	0	0	0	0	0	0	1	0	0	0	9	0	20	22	57	0	92	1	32	7	27	0	0	0	0	0	0	0
7	14	17	0	0	0	10	0	28	0	0	0	12	0	0	0	0	0	0	0	0	0	0	0	0	0	0	0	0	0	0	0	0	0	0	0	0	0	0	0	0	0	0	17	19	5	0	0	0	10
7	4	38	0	0	0	0	0	9	0	0	0	22	0	0	0	0	0	0	0	0	0	0	0	0	0	0	0	0	0	0	0	0	0	0	0	0	0	0	0	0	0	0	19	95	63	0	0	0	0
11	15	32	0	0	0	6	0	6	0	0	0	7	0	0	0	0	0	0	0	0	0	0	0	0	0	0	0	0	0	0	0	0	0	0	0	0	0	0	0	0	0	0	5	63	253	23	2	0	12
0	0	0	0	0	0	0	0	0	0	0	0	0	0	0	0	0	0	0	0	0	0	0	0	0	0	0	0	0	0	0	0	0	0	0	0	0	0	0	0	0	0	0	0	0	23	41	1	0	35
0	0	0	0	0	0	0	0	0	0	0	0	0	0	0	0	0	0	0	0	0	0	0	0	0	0	0	0	0	0	0	0	0	0	0	0	0	0	0	0	0	0	0	0	0	2	1	80	10	70
0	0	0	0	0	0	0	0	0	0	0	0	0	0	0	0	0	0	0	0	0	0	0	0	0	0	0	0	0	0	0	0	0	0	0	0	0	0	0	0	0	0	0	0	0	0	0	10	27	1
0	0	0	0	0	0	15	0	14	0	0	0	0	0	0	0	0	0	0	4	0	0	0	0	0	0	0	0	1	0	0	0	0	0	0	1	0	0	0	1	0	0	0	10	0	12	35	70	1	627
0	0	0	0	0	0	0	0	0	0	0	0	0	0	0	0	0	0	0	0	0	0	0	0	0	0	0	0	0	0	0	0	0	0	0	0	0	0	0	0	0	0	0	0	0	0	0	0	0	48
1	0	0	0	0	0	12	1	668	0	0	0	2	9	0	0	0	0	0	0	0	0	0	0	0	0	0	0	0	0	0	0	0	0	0	0	0	0	0	0	0	0	0	0	34	0	0	11	3	54
0	0	0	0	0	0	0	0	21	86	2	0	0	0	0	0	0	0	0	0	0	0	0	0	0	1	0	0	1	0	0	0	0	0	0	0	0	0	0	0	0	0	0	0	0	0	0	0	2	4
0	0	0	0	0	0	0	1	19	33	15	0	0	0	0	3	0	0	0	0	0	0	0	0	0	1	0	0	0	17	0	0	0	0	0	0	0	0	0	0	0	0	0	0	0	0	0	0	0	0
0	0	0	0	0	0	0	0	0	0	0	0	0	0	0	0	0	0	0	0	0	1	0	0	0	0	0	0	0	0	0	0	0	0	0	0	0	0	1	2	0	0	0	0	7	119	0	30	4	6
0	0	0	0	0	0	0	0	35	0	0	0	19	0	0	0	0	0	0	0	0	0	0	0	0	0	0	0	0	0	0	0	0	0	0	0	0	0	0	0	0	0	0	3	47	0	0	0	0	0
0	0	0	0	0	0	0	0	10	0	0	0	0	2	0	0	0	0	0	0	0	0	0	0	0	0	0	0	0	0	0	0	0	0	0	0	0	0	0	0	0	0	0	0	0	0	0	0	0	0
0	0	0	0	0	0	0	0	10	0	0	0	0	0	2	1	0	0	0	0	0	0	0	0	0	0	0	0	0	0	0	0	0	0	0	0	0	0	0	0	0	0	0	0	0	0	0	0	0	0
0	0	0	0	0	0	0	0	0	0	0	0	0	0	0	39	0	0	0	0	0	0	0	0	0	0	0	0	43	4	1	0	0	0	0	0	0	0	0	0	0	0	0	0	0	0	0	0	0	0
0	0	0	0	0	0	0	0	0	0	0	0	0	0	0	0	0	0	0	0	0	0	0	0	0	0	0	0	0	0	0	0	0	0	0	0	0	0	0	0	0	0	0	0	0	0	0	0	0	0
0	0	0	0	0	0	0	0	0	0	0	0	0	0	0	0	0	0	0	0	0	0	0	0	0	0	0	0	0	0	0	0	0	0	0	0	0	0	0	0	0	0	0	0	0	1	0	0	0	2
0	0	0	0	0	0	0	0	0	0	0	0	0	0	0	0	0	0	0	0	0	0	0	0	0	0	0	0	0	0	0	0	0	0	0	0	0	0	0	0	0	0	0	0	0	0	0	0	0	0
0	0	0	0	0	0	0	0	0	0	0	0	0	0	0	0	0	0	0	0	0	0	0	0	0	0	0	0	0	0	0	0	0	0	0	0	0	0	0	0	0	0	0	0	0	0	0	0	20	13
0	0	0	0	0	0	0	0	0	0	0	0	0	0	0	0	0	0	0	0	0	0	0	0	0	0	0	0	0	0	0	0	0	0	0	0	0	0	0	0	0	0	0	0	0	1	0	0	0	0
0	0	0	0	0	0	0	0	0	0	0	0	0	0	0	0	0	0	0	0	0	0	0	0	0	0	0	0	0	0	0	0	0	0	0	0	0	0	0	0	0	0	0	0	0	8	0	0	21	5
0	0	0	0	0	0	0	0	0	0	0	0	0	0	0	0	0	0	0	4	0	0	0	0	0	0	0	0	0	0	1	0	0	0	0	0	0	0	0	4	0	0	0	0	0	20	0	0	0	2
0	0	0	0	0	0	0	0	0	0	0	0	0	0	0	0	0	0	0	0	0	0	0	0	0	0	0	0	0	0	0	0	0	0	0	0	0	0	0	0	0	0	0	0	0	0	0	0	0	0
0	0	0	0	0	0	0	0	0	0	0	0	0	0	0	0	0	0	0	0	0	0	0	0	0	0	0	0	0	0	0	0	0	0	0	0	0	0	0	0	0	0	0	0	0	0	0	0	0	0
0	0	0	0	0	0	0	0	0	7	2	0	0	0	0	0	0	0	0	0	0	0	0	0	0	6	0	0	1	8	0	0	0	0	0	0	0	0	0	0	0	0	0	0	0	0	0	0	0	0
0	0	0	0	0	0	0	0	0	0	0	0	0	0	0	0	0	0	0	0	0	0	0	0	0	0	0	0	0	0	0	0	0	0	0	0	0	0	0	0	0	0	0	0	0	0	0	0	34	0
0	0	0	0	0	0	0	0	0	0	0	0	0	0	0	0	0	0	0	0	0	0	0	0	0	0	0	0	0	0	0	0	0	0	0	0	0	0	0	0	0	0	0	0	0	0	0	0	5	0
0	0	0	0	0	0	0	0	0	0	16	0	0	0	0	5	0	0	0	0	0	0	0	0	0	0	0	0	104	60	0	3	0	0	0	0	0	0	3	16	0	0	0	0	0	0	0	0	0	0
0	0	0	0	0	0	0	0	0	0	1	0	0	0	13	15	0	0	0	0	0	0	0	0	0	0	0	0	39	53	0	0	0	0	0	0	0	0	3	0	0	0	0	0	0	0	0	0	0	0
0	0	0	0	0	0	0	0	0	0	0	0	0	0	0	0	0	0	0	0	0	0	0	0	0	0	0	0	15	2	2	0	1	0	0	0	0	0	11	0	0	0	0	0	0	0	0	0	0	1
0	0	0	0	0	0	0	0	0	0	0	0	0	0	0	0	0	0	0	0	0	0	0	0	0	0	0	0	0	0	0	3	0	0	0	0	0	0	0	0	0	0	0	0	0	0	0	0	0	0
0	0	0	0	0	0	0	0	0	0	0	0	0	0	0	0	0	0	0	0	0	0	0	0	0	0	0	0	11	0	1	0	0	0	0	0	0	0	0	0	0	0	0	0	0	7	3	0	0	43
0	0	0	0	0	0	0	0	0	0	0	0	0	0	0	0	0	0	0	0	0	0	0	0	0	0	0	0	1	0	0	0	0	0	0	0	0	0	1	0	0	0	0	0	0	4	0	0	0	6
0	0	0	0	0	0	0	1	15	0	0	0	0	0	0	0	0	0	0	0	0	0	0	0	0	0	0	0	0	0	0	0	0	0	0	0	0	0	0	0	0	0	0	0	0	36	0	19	0	183
0	0	0	0	0	0	0	0	0	0	0	0	0	0	0	0	0	0	0	0	0	0	0	0	0	0	0	0	0	0	0	0	0	0	0	0	0	0	0	1	0	0	0	0	0	64	24	66	0	145
0	0	0	0	0	0	0	0	0	0	0	0	0	0	0	0	0	0	0	0	0	0	0	0	0	0	0	0	0	0	0	0	0	0	0	0	0	0	0	0	0	0	0	0	0	0	0	21	0	37
0	0	0	0	0	0	0	0	0	0	0	0	0	0	0	0	0	0	0	0	0	0	0	0	0	0	0	0	0	0	0	0	0	0	0	0	0	0	0	0	0	0	0	0	0	0	0	0	0	0
0	0	0	0	0	0	0	0	0	0	0	0	0	0	0	0	0	0	0	1	0	0	0	0	0	0	0	0	53	44	12	0	0	0	0	0	0	0	19	5	0	0	5	0	0	0	0	26	0	42
0	0	0	0	0	0	0	0	0	0	0	0	0	0	0	0	0	0	0	0	0	0	0	0	0	0	0	0	0	0	0	0	0	0	0	0	0	0	0	1	0	0	0	0	0	0	0	0	0	0
0	0	0	0	0	0	0	0	0	0	0	0	0	0	0	0	0	0	0	0	0	0	0	0	0	0	0	0	0	0	0	0	0	0	0	0	0	0	0	2	0	0	0	0	0	0	0	0	0	0
0	0	0	0	0	0	0	0	0	0	0	0	0	0	0	0	0	0	0	0	0	0	0	0	0	0	0	0	0	0	0	0	0	0	0	0	0	0	0	0	0	0	0	7	15	24	0	0	0	0
0	0	0	0	0	0	0	0	0	0	0	0	0	0	0	0	0	0	0	0	0	0	0	0	0	0	0	0	0	0	0	0	0	0	0	0	0	0	0	2	0	0	0	0	0	0	0	31	0	9
[truncated: 36 more columns]
