# Supplementary material for: Analyzing the effects of free water modeling by deep learning on diffusion MRI structural connectivity estimates in glioma patients
Source: PLoS One. 2020 Sep 25;15(9):e0239475. doi: 10.1371/journal.pone.0239475 (PMC7518620; doi:10.1371/journal.pone.0239475)
Supplement: S1 File — All utilized connectivity and length matrices as comma-separated csv files, and the free-water maps as nifti files. (ZIP) [file pone.0239475.s003.zip › S3/CMs/patients/det_boundary/vp20/fiberlengthmatrix_fwm.csv]

0	26	0	0	0	0	4	0	0	0	0	0	41	58	0	0	0	0	0	0	0	0	0	0	0	0	0	0	0	0	0	0	0	0	47	0	0	0	0	0	0	0	0	92	88	84	0	0	0	0
26	11	17	0	0	0	5	0	8	100	0	13	27	31	0	0	7	0	0	0	11	0	0	0	0	107	0	0	108	0	0	0	0	0	0	0	0	0	51	0	0	3	0	93	47	84	0	0	0	0
0	17	14	15	15	0	15	0	0	0	0	23	21	0	0	0	9	156	0	0	9	0	30	0	0	0	0	0	0	0	0	154	0	134	26	41	0	0	0	0	0	28	0	87	70	71	0	0	0	96
0	0	15	7	7	0	11	0	0	0	0	48	0	0	0	0	0	0	0	0	0	0	0	0	0	0	0	0	0	0	0	0	0	0	36	51	53	0	0	0	0	0	65	0	0	0	0	0	0	0
0	0	15	7	5	11	11	52	59	0	0	26	0	0	0	0	0	0	0	0	0	0	0	0	0	0	0	0	0	0	0	0	0	0	47	44	55	0	67	0	0	0	69	0	0	0	0	0	0	0
0	0	0	0	11	11	7	25	0	24	0	4	0	0	0	0	0	211	0	169	0	122	0	0	0	0	0	117	98	0	0	0	0	0	0	34	0	0	0	0	0	0	0	0	0	0	0	0	0	0
4	5	15	11	11	7	14	37	37	36	0	0	33	0	0	0	0	0	0	169	0	0	0	0	0	0	0	0	0	0	0	0	0	0	40	38	42	0	46	0	0	0	68	91	0	80	0	0	0	96
0	0	0	0	52	25	37	10	15	26	0	45	0	0	0	0	0	0	0	99	0	0	0	0	0	52	46	72	44	0	0	0	0	0	37	28	32	0	46	0	0	0	0	0	0	0	0	0	0	0
0	8	0	0	59	0	37	15	13	7	23	0	35	16	45	125	0	0	0	0	0	0	0	0	0	0	0	0	0	122	0	0	0	0	45	47	57	0	53	0	0	0	63	95	94	85	0	0	0	92
0	100	0	0	0	24	36	26	7	10	14	39	0	0	0	0	0	128	0	135	0	120	0	0	87	27	32	81	49	0	0	0	0	0	43	31	47	0	39	0	0	0	58	0	0	0	0	0	0	0
0	0	0	0	0	0	0	0	23	14	7	0	0	31	6	0	0	0	0	0	0	0	0	0	0	12	0	0	0	13	0	0	0	0	0	0	0	0	0	0	0	0	0	0	0	0	0	0	0	0
0	13	23	48	26	4	0	45	0	39	0	16	0	0	0	0	4	0	0	121	30	22	23	0	48	0	7	105	0	0	0	104	103	96	0	11	0	0	66	0	4	18	39	0	0	0	0	0	0	0
41	27	21	0	0	0	33	0	35	0	0	0	6	21	78	107	0	0	0	0	0	0	0	0	0	0	0	0	0	110	0	0	0	0	0	0	0	0	0	0	0	3	0	43	36	33	0	0	0	0
58	31	0	0	0	0	0	0	16	0	31	0	21	7	33	69	0	0	0	0	0	0	0	0	0	0	0	0	0	76	0	0	0	0	0	0	0	0	0	0	0	0	0	0	0	0	0	0	0	0
0	0	0	0	0	0	0	0	45	0	6	0	78	33	17	38	0	0	0	0	0	0	0	0	0	0	0	0	0	21	0	0	0	0	0	0	0	0	0	0	0	0	0	0	0	0	0	0	0	0
0	0	0	0	0	0	0	0	125	0	0	0	107	69	38	7	0	0	0	0	0	0	0	0	0	0	0	0	46	53	47	0	0	3	0	0	0	0	3	7	0	0	0	0	0	0	0	0	0	0
0	7	9	0	0	0	0	0	0	0	0	4	0	0	0	0	3	7	0	0	2	0	0	0	0	0	0	0	0	0	0	0	0	0	0	0	0	0	0	16	3	0	0	0	0	0	0	0	0	0
0	0	156	0	0	211	0	0	0	128	0	0	0	0	0	0	7	21	16	38	18	103	106	0	0	0	0	39	61	0	0	41	0	29	0	0	0	0	0	33	20	0	0	0	0	0	0	0	0	0
0	0	0	0	0	0	0	0	0	0	0	0	0	0	0	0	0	16	11	0	0	0	0	0	0	0	0	67	0	38	0	56	0	13	0	0	0	0	0	14	0	0	0	0	0	0	0	0	0	0
0	0	0	0	0	169	169	99	0	135	0	121	0	0	0	0	0	38	0	18	3	30	26	0	0	0	0	68	0	0	131	116	112	77	0	113	0	0	0	45	0	0	41	0	0	0	0	0	0	285
0	11	9	0	0	0	0	0	0	0	0	30	0	0	0	0	2	18	0	3	5	0	0	0	0	0	0	104	0	0	0	0	0	0	0	0	0	0	66	35	28	0	51	0	0	0	0	0	0	0
0	0	0	0	0	122	0	0	0	120	0	22	0	0	0	0	0	103	0	30	0	26	21	0	8	86	0	52	0	0	0	114	118	88	0	75	41	0	91	0	34	46	53	0	0	0	0	0	0	296
0	0	30	0	0	0	0	0	0	0	0	23	0	0	0	0	0	106	0	26	0	21	15	8	2	2	25	67	139	0	0	109	109	96	0	62	31	0	0	0	40	0	0	0	0	0	0	0	0	0
0	0	0	0	0	0	0	0	0	0	0	0	0	0	0	0	0	0	0	0	0	0	8	0	0	0	0	0	0	0	0	0	0	0	0	0	0	0	0	0	0	0	0	0	0	0	0	0	0	0
0	0	0	0	0	0	0	0	0	87	0	48	0	0	0	0	0	0	0	0	0	8	2	0	7	49	0	21	0	0	0	0	0	0	0	59	0	0	0	0	0	0	0	0	0	0	0	0	0	0
0	107	0	0	0	0	0	52	0	27	12	0	0	0	0	0	0	0	0	0	0	86	2	0	49	12	19	42	24	0	0	0	0	0	47	51	53	0	52	0	0	111	0	0	0	0	0	0	0	0
0	0	0	0	0	0	0	46	0	32	0	7	0	0	0	0	0	0	0	0	0	0	25	0	0	19	9	21	9	0	0	0	0	0	0	0	0	0	0	0	0	0	0	0	0	0	0	0	0	0
0	0	0	0	0	117	0	72	0	81	0	105	0	0	0	0	0	39	67	68	104	52	67	0	21	42	21	12	29	0	0	24	0	0	0	97	0	0	51	49	0	0	0	0	0	0	0	0	0	0
0	108	0	0	0	98	0	44	0	49	0	0	0	0	0	46	0	61	0	0	0	0	139	0	0	24	9	29	11	19	60	40	0	0	39	78	66	0	48	50	0	0	69	0	0	0	0	0	0	0
0	0	0	0	0	0	0	0	122	0	13	0	110	76	21	53	0	0	38	0	0	0	0	0	0	0	0	0	19	11	16	0	65	42	0	0	0	0	50	32	0	0	0	0	0	0	0	0	0	0
0	0	0	0	0	0	0	0	0	0	0	0	0	0	0	47	0	0	0	131	0	0	0	0	0	0	0	0	60	16	10	20	17	49	0	88	81	0	82	72	0	0	0	0	0	0	0	0	0	0
0	0	154	0	0	0	0	0	0	0	0	104	0	0	0	0	0	41	56	116	0	114	109	0	0	0	0	24	40	0	20	8	8	7	0	92	0	0	0	67	0	0	88	0	0	0	0	0	0	0
0	0	0	0	0	0	0	0	0	0	0	103	0	0	0	0	0	0	0	112	0	118	109	0	0	0	0	0	0	65	17	8	5	15	0	86	0	0	71	63	0	118	72	0	0	0	0	0	0	0
0	0	134	0	0	0	0	0	0	0	0	96	0	0	0	3	0	29	13	77	0	88	96	0	0	0	0	0	0	42	49	7	15	10	0	105	0	0	51	35	0	0	0	0	0	0	0	0	0	0
47	0	26	36	47	0	40	37	45	43	0	0	0	0	0	0	0	0	0	0	0	0	0	0	0	47	0	0	39	0	0	0	0	0	5	0	12	0	9	0	0	6	19	0	0	0	0	0	0	0
0	0	41	51	44	34	38	28	47	31	0	11	0	0	0	0	0	0	0	113	0	75	62	0	59	51	0	97	78	0	88	92	86	105	0	15	7	0	12	0	8	31	18	0	0	0	0	0	0	0
0	0	0	53	55	0	42	32	57	47	0	0	0	0	0	0	0	0	0	0	0	41	31	0	0	53	0	0	66	0	81	0	0	0	12	7	6	0	9	0	7	5	8	0	0	0	0	0	0	0
0	0	0	0	0	0	0	0	0	0	0	0	0	0	0	0	0	0	0	0	0	0	0	0	0	0	0	0	0	0	0	0	0	0	0	0	0	0	0	0	0	0	0	0	0	0	0	0	0	0
0	51	0	0	67	0	46	46	53	39	0	66	0	0	0	3	0	0	0	0	66	91	0	0	0	52	0	51	48	50	82	0	71	51	9	12	9	0	5	4	36	19	16	0	0	0	0	0	0	171
0	0	0	0	0	0	0	0	0	0	0	0	0	0	0	7	16	33	14	45	35	0	0	0	0	0	0	49	50	32	72	67	63	35	0	0	0	0	4	9	3	0	5	0	0	0	0	0	0	231
0	0	0	0	0	0	0	0	0	0	0	4	0	0	0	0	3	20	0	0	28	34	40	0	0	0	0	0	0	0	0	0	0	0	0	8	7	0	36	3	3	15	13	0	0	0	0	0	0	0
0	3	28	0	0	0	0	0	0	0	0	18	3	0	0	0	0	0	0	0	0	46	0	0	0	111	0	0	0	0	0	0	118	0	6	31	5	0	19	0	15	4	23	0	0	0	0	0	0	0
0	0	0	65	69	0	68	0	63	58	0	39	0	0	0	0	0	0	0	41	51	53	0	0	0	0	0	0	69	0	0	88	72	0	19	18	8	0	16	5	13	23	5	0	0	0	0	0	0	0
92	93	87	0	0	0	91	0	95	0	0	0	43	0	0	0	0	0	0	0	0	0	0	0	0	0	0	0	0	0	0	0	0	0	0	0	0	0	0	0	0	0	0	5	13	10	0	0	0	7
88	47	70	0	0	0	0	0	94	0	0	0	36	0	0	0	0	0	0	0	0	0	0	0	0	0	0	0	0	0	0	0	0	0	0	0	0	0	0	0	0	0	0	13	10	18	0	0	0	0
84	84	71	0	0	0	80	0	85	0	0	0	33	0	0	0	0	0	0	0	0	0	0	0	0	0	0	0	0	0	0	0	0	0	0	0	0	0	0	0	0	0	0	10	18	14	10	3	0	11
0	0	0	0	0	0	0	0	0	0	0	0	0	0	0	0	0	0	0	0	0	0	0	0	0	0	0	0	0	0	0	0	0	0	0	0	0	0	0	0	0	0	0	0	0	10	6	9	1	15
0	0	0	0	0	0	0	0	0	0	0	0	0	0	0	0	0	0	0	0	0	0	0	0	0	0	0	0	0	0	0	0	0	0	0	0	0	0	0	0	0	0	0	0	0	3	9	6	8	26
0	0	0	0	0	0	0	0	0	0	0	0	0	0	0	0	0	0	0	0	0	0	0	0	0	0	0	0	0	0	0	0	0	0	0	0	0	0	0	0	0	0	0	0	0	0	1	8	7	44
0	0	96	0	0	0	96	0	92	0	0	0	0	0	0	0	0	0	0	285	0	296	0	0	0	0	0	0	0	0	0	0	0	0	0	0	0	0	171	231	0	0	0	7	0	11	15	26	44	16
0	0	0	0	0	0	0	0	0	0	0	0	0	0	0	0	0	0	0	0	0	0	0	0	0	0	0	0	0	0	0	0	0	0	0	0	0	0	0	0	0	0	0	0	0	0	0	0	0	27
0	0	0	0	0	0	91	0	92	78	0	0	44	46	0	0	0	0	0	0	0	0	0	0	0	0	0	0	0	0	0	0	0	0	0	0	0	0	114	0	0	0	0	0	17	0	0	42	48	30
0	0	0	0	0	0	117	0	96	96	115	0	0	0	0	0	0	0	0	0	0	0	0	0	0	122	0	0	120	0	0	0	0	0	0	0	0	0	0	0	0	0	0	0	0	0	0	0	8	56
0	0	0	0	0	0	0	0	87	100	79	0	0	0	0	64	0	0	0	0	0	0	0	0	0	111	0	0	121	80	0	0	0	0	0	0	0	0	0	0	0	0	0	0	0	0	0	0	0	0
0	0	0	0	0	0	0	0	0	0	0	0	0	0	0	0	0	0	0	226	0	229	0	0	0	0	0	0	0	0	0	0	0	0	0	0	0	0	110	179	0	0	0	0	35	26	0	31	24	58
0	0	0	0	0	0	0	0	48	0	0	0	6	6	0	0	0	0	0	0	0	0	0	0	0	0	0	0	0	0	0	0	0	0	0	0	0	0	0	0	0	0	0	35	18	0	0	0	0	0
62	0	0	0	0	0	0	0	55	0	0	0	30	7	0	0	0	0	0	0	0	0	0	0	0	0	0	0	0	0	0	0	0	0	0	0	0	0	0	0	0	0	0	0	0	0	0	0	0	0
0	0	0	0	0	0	0	0	132	0	0	0	0	35	12	0	0	0	0	0	0	0	0	0	0	0	0	0	0	0	0	0	0	0	0	0	0	0	0	0	0	0	0	0	0	0	0	0	0	0
0	0	0	0	0	0	0	0	0	0	0	0	0	0	0	16	0	0	0	0	0	0	0	0	0	0	0	0	74	53	81	0	0	0	0	0	0	0	0	0	0	0	0	0	0	0	0	0	0	0
0	0	0	0	0	0	0	0	0	0	0	0	0	0	0	0	0	0	0	0	0	0	0	0	0	0	0	0	0	0	0	0	0	0	0	0	0	0	0	0	0	0	0	0	0	0	0	0	0	0
0	0	0	0	0	0	0	0	0	0	0	0	0	0	0	0	0	0	0	0	0	0	0	0	0	0	0	0	0	0	0	0	0	0	0	0	0	0	0	0	0	0	0	0	0	77	0	0	0	82
0	0	0	0	0	0	0	0	0	0	0	0	0	0	0	0	0	0	0	0	0	0	0	0	0	0	0	0	0	0	0	0	0	0	0	0	0	0	0	0	0	0	0	0	0	0	0	0	0	0
0	0	0	0	0	0	0	0	0	0	0	0	0	0	0	0	0	0	0	0	0	0	0	0	0	0	0	0	0	0	0	0	0	0	0	0	0	0	0	0	0	0	0	0	0	0	0	0	113	115
0	0	0	0	0	0	0	0	0	0	0	0	0	0	0	0	0	0	0	0	0	0	0	0	0	0	0	0	0	0	0	0	0	0	0	0	0	0	0	0	0	0	0	0	0	73	0	0	0	0
0	0	0	0	0	0	0	0	0	0	0	0	0	0	0	0	0	0	0	0	0	0	0	0	0	0	0	0	0	0	0	0	0	0	0	0	0	0	0	0	0	0	0	0	0	74	0	0	107	93
0	0	0	0	0	0	0	0	0	0	0	0	0	0	0	0	0	0	0	234	0	0	0	0	0	0	0	0	250	0	258	0	0	0	0	0	0	0	0	176	0	0	0	0	0	60	9	0	0	93
0	0	0	0	0	0	0	0	0	0	0	0	0	0	0	0	0	0	0	0	0	0	0	0	0	0	0	0	0	0	0	0	0	0	0	0	0	0	0	0	0	0	0	0	0	0	0	0	0	0
0	0	0	0	0	0	0	0	0	0	0	0	0	0	0	0	0	0	0	0	0	0	0	0	0	0	0	0	0	0	0	0	0	0	0	0	0	0	0	0	0	0	0	0	0	0	0	0	0	0
0	0	0	0	0	0	0	0	0	116	87	0	0	0	0	0	0	0	0	0	0	0	0	0	0	120	0	0	119	113	0	0	0	0	0	0	0	0	0	0	0	0	0	0	0	0	0	0	0	0
0	0	0	0	0	0	0	0	0	0	0	0	0	0	0	0	0	0	0	0	0	0	0	0	0	0	0	0	0	0	0	0	0	0	0	0	0	0	0	0	0	0	0	0	0	0	0	0	59	0
0	0	0	0	0	0	0	0	0	0	0	0	0	0	0	0	0	0	0	0	0	0	0	0	0	0	0	0	0	0	0	0	0	0	0	0	0	0	0	0	0	0	0	0	0	0	0	0	89	0
0	0	0	0	0	0	0	0	0	0	88	0	0	0	0	68	0	0	0	0	0	0	0	0	0	0	0	139	123	106	0	185	0	0	0	0	0	0	123	139	0	0	0	0	0	0	0	0	0	0
0	0	0	0	0	0	0	0	0	0	87	0	0	0	45	52	0	0	0	0	0	0	0	0	0	0	0	0	120	89	0	0	0	0	0	0	0	0	0	0	0	0	0	0	0	0	0	0	0	166
0	0	0	0	0	0	0	0	0	0	0	0	0	0	0	0	0	0	0	0	0	0	0	0	0	0	0	0	141	123	154	0	163	0	0	0	0	0	82	0	0	0	0	0	0	174	0	0	0	166
0	0	0	0	0	0	0	0	0	0	0	0	0	0	0	0	0	0	0	0	0	0	0	0	0	0	0	0	0	0	2	4	0	0	0	0	0	0	0	0	0	0	0	0	0	0	0	0	0	0
0	0	0	0	0	0	0	0	0	0	0	0	0	0	0	0	0	0	0	0	0	0	0	0	0	0	0	0	139	0	163	0	0	0	0	0	0	0	69	0	0	0	0	0	0	144	135	0	0	142
0	0	0	0	0	0	0	0	0	0	0	0	0	0	0	0	0	0	0	0	0	0	0	0	0	0	0	0	181	0	164	0	0	0	0	0	0	0	0	0	0	0	0	0	0	145	0	0	0	145
0	0	0	0	0	0	0	57	59	50	0	0	0	0	0	0	0	0	0	0	0	0	0	0	0	0	0	0	93	0	0	0	0	0	0	0	0	0	0	0	0	0	0	46	30	25	0	42	0	43
0	0	0	0	0	0	0	0	0	0	0	0	0	0	0	0	0	0	0	0	0	0	0	0	0	0	0	0	0	0	0	0	0	0	0	0	0	0	0	156	0	0	0	0	0	38	53	44	35	52
0	0	0	0	0	0	0	0	0	0	0	0	0	0	0	0	0	0	0	0	0	0	0	0	0	0	0	0	0	0	0	0	0	0	0	0	0	0	0	0	0	0	0	0	0	0	0	51	0	58
0	0	0	0	0	0	0	0	0	0	0	0	0	0	0	0	0	0	0	0	0	0	0	0	0	0	0	0	0	0	0	0	0	0	0	0	0	0	0	0	0	0	0	0	0	0	0	0	0	0
0	0	0	0	0	0	0	0	0	0	0	0	0	0	0	25	0	0	0	194	0	0	0	0	0	0	0	0	100	90	79	0	108	0	0	0	0	0	9	139	0	0	19	0	0	0	0	55	0	83
0	0	0	0	0	0	0	0	0	0	0	0	0	0	0	0	0	0	0	0	0	0	0	0	0	0	0	0	115	0	0	0	0	0	0	0	0	0	0	0	0	0	0	0	0	0	0	0	0	134
0	0	0	0	0	0	0	0	0	0	0	0	0	0	0	0	0	0	0	0	0	0	0	0	0	0	0	0	0	0	0	0	0	0	0	0	0	0	0	0	0	0	0	0	0	20	0	0	0	0
0	0	39	0	0	0	0	0	0	0	0	0	0	0	0	0	0	0	0	0	0	0	0	0	0	0	0	0	0	0	0	0	0	0	0	0	0	0	0	0	0	0	0	47	21	39	0	0	0	0
0	0	0	0	0	0	0	0	0	0	0	0	0	0	0	0	0	0	0	0	0	0	0	0	0	0	0	0	0	0	0	0	0	0	0	0	0	0	0	0	0	0	0	0	0	0	0	63	0	67
[truncated: 36 more columns]
