# Supplementary material for: Analyzing the effects of free water modeling by deep learning on diffusion MRI structural connectivity estimates in glioma patients
Source: PLoS One. 2020 Sep 25;15(9):e0239475. doi: 10.1371/journal.pone.0239475 (PMC7518620; doi:10.1371/journal.pone.0239475)
Supplement: S1 File — All utilized connectivity and length matrices as comma-separated csv files, and the free-water maps as nifti files. (ZIP) [file pone.0239475.s003.zip › S3/CMs/patients/det_boundary/vp20/cm_fwm.csv]

0	4	0	0	0	0	26	0	0	0	0	0	42	1	0	0	0	0	0	0	0	0	0	0	0	0	0	0	0	0	0	0	0	0	4	0	0	0	0	0	0	0	0	14	7	13	0	0	0	0
4	96	25	0	0	0	1	0	4	12	0	14	111	21	0	0	20	0	0	0	2	0	0	0	0	41	0	0	3	0	0	0	0	0	0	0	0	0	18	0	0	1	0	14	6	12	0	0	0	0
0	25	246	52	7	0	21	0	0	0	0	102	29	0	0	0	6	1	0	0	26	0	5	0	0	0	0	0	0	0	0	1	0	3	80	96	0	0	0	0	0	32	0	14	42	33	0	0	0	3
0	0	52	20	1	0	11	0	0	0	0	24	0	0	0	0	0	0	0	0	0	0	0	0	0	0	0	0	0	0	0	0	0	0	53	129	4	0	0	0	0	0	4	0	0	0	0	0	0	0
0	0	7	1	47	15	8	11	16	0	0	15	0	0	0	0	0	0	0	0	0	0	0	0	0	0	0	0	0	0	0	0	0	0	83	148	21	0	12	0	0	0	1	0	0	0	0	0	0	0
0	0	0	0	15	86	15	19	0	37	0	1	0	0	0	0	0	1	0	51	0	33	0	0	0	0	0	4	1	0	0	0	0	0	0	2	0	0	0	0	0	0	0	0	0	0	0	0	0	0
26	1	21	11	8	15	419	83	170	7	0	0	4	0	0	0	0	0	0	9	0	0	0	0	0	0	0	0	0	0	0	0	0	0	98	11	10	0	10	0	0	0	7	9	0	6	0	0	0	25
0	0	0	0	11	19	83	197	25	59	0	17	0	0	0	0	0	0	0	7	0	0	0	0	0	23	2	19	3	0	0	0	0	0	24	17	13	0	47	0	0	0	0	0	0	0	0	0	0	0
0	4	0	0	16	0	170	25	285	17	65	0	34	47	54	11	0	0	0	0	0	0	0	0	0	0	0	0	0	46	0	0	0	0	27	11	1	0	35	0	0	0	1	28	10	7	0	0	0	19
0	12	0	0	0	37	7	59	17	288	11	56	0	0	0	0	0	1	0	82	0	13	0	0	6	174	54	52	24	0	0	0	0	0	139	14	26	0	92	0	0	0	16	0	0	0	0	0	0	0
0	0	0	0	0	0	0	0	65	11	40	0	0	4	12	0	0	0	0	0	0	0	0	0	0	2	0	0	0	11	0	0	0	0	0	0	0	0	0	0	0	0	0	0	0	0	0	0	0	0
0	14	102	24	15	1	0	17	0	56	0	59	0	0	0	0	5	0	0	2	2	15	46	0	9	0	3	5	0	0	0	2	27	34	0	184	0	0	4	0	3	8	11	0	0	0	0	0	0	0
42	111	29	0	0	0	4	0	34	0	0	0	57	50	24	21	0	0	0	0	0	0	0	0	0	0	0	0	0	26	0	0	0	0	0	0	0	0	0	0	0	2	0	12	27	8	0	0	0	0
1	21	0	0	0	0	0	0	47	0	4	0	50	39	100	42	0	0	0	0	0	0	0	0	0	0	0	0	0	110	0	0	0	0	0	0	0	0	0	0	0	0	0	0	0	0	0	0	0	0
0	0	0	0	0	0	0	0	54	0	12	0	24	100	113	31	0	0	0	0	0	0	0	0	0	0	0	0	0	26	0	0	0	0	0	0	0	0	0	0	0	0	0	0	0	0	0	0	0	0
0	0	0	0	0	0	0	0	11	0	0	0	21	42	31	53	0	0	0	0	0	0	0	0	0	0	0	0	2	19	3	0	0	4	0	0	0	0	5	16	0	0	0	0	0	0	0	0	0	0
0	20	6	0	0	0	0	0	0	0	0	5	0	0	0	0	11	2	0	0	2	0	0	0	0	0	0	0	0	0	0	0	0	0	0	0	0	0	0	2	3	0	0	0	0	0	0	0	0	0
0	0	1	0	0	1	0	0	0	1	0	0	0	0	0	0	2	471	84	78	8	10	4	0	0	0	0	41	6	0	0	79	0	28	0	0	0	0	0	42	13	0	0	0	0	0	0	0	0	0
0	0	0	0	0	0	0	0	0	0	0	0	0	0	0	0	0	84	126	0	0	0	0	0	0	0	0	1	0	2	0	3	0	23	0	0	0	0	0	65	0	0	0	0	0	0	0	0	0	0
0	0	0	0	0	51	9	7	0	82	0	2	0	0	0	0	0	78	0	267	2	79	2	0	0	0	0	156	0	0	2	15	5	39	0	14	0	0	0	54	0	0	16	0	0	0	0	0	0	9
0	2	26	0	0	0	0	0	0	0	0	2	0	0	0	0	2	8	0	2	20	0	0	0	0	0	0	1	0	0	0	0	0	0	0	0	0	0	1	11	44	0	2	0	0	0	0	0	0	0
0	0	0	0	0	33	0	0	0	13	0	15	0	0	0	0	0	10	0	79	0	159	97	0	19	1	0	123	0	0	0	8	1	9	0	17	7	0	13	0	32	46	15	0	0	0	0	0	0	1
0	0	5	0	0	0	0	0	0	0	0	46	0	0	0	0	0	4	0	2	0	97	188	3	2	1	14	4	3	0	0	4	2	67	0	4	1	0	0	0	1	0	0	0	0	0	0	0	0	0
0	0	0	0	0	0	0	0	0	0	0	0	0	0	0	0	0	0	0	0	0	0	3	0	0	0	0	0	0	0	0	0	0	0	0	0	0	0	0	0	0	0	0	0	0	0	0	0	0	0
0	0	0	0	0	0	0	0	0	6	0	9	0	0	0	0	0	0	0	0	0	19	2	0	50	8	0	22	0	0	0	0	0	0	0	5	0	0	0	0	0	0	0	0	0	0	0	0	0	0
0	41	0	0	0	0	0	23	0	174	2	0	0	0	0	0	0	0	0	0	0	1	1	0	8	172	37	1	5	0	0	0	0	0	64	24	18	0	35	0	0	1	0	0	0	0	0	0	0	0
0	0	0	0	0	0	0	2	0	54	0	3	0	0	0	0	0	0	0	0	0	0	14	0	0	37	191	32	18	0	0	0	0	0	0	0	0	0	0	0	0	0	0	0	0	0	0	0	0	0
0	0	0	0	0	4	0	19	0	52	0	5	0	0	0	0	0	41	1	156	1	123	4	0	22	1	32	261	184	0	0	133	0	0	0	2	0	0	4	3	0	0	0	0	0	0	0	0	0	0
0	3	0	0	0	1	0	3	0	24	0	0	0	0	0	2	0	6	0	0	0	0	3	0	0	5	18	184	292	58	3	12	0	0	39	8	8	0	102	21	0	0	1	0	0	0	0	0	0	0
0	0	0	0	0	0	0	0	46	0	11	0	26	110	26	19	0	0	2	0	0	0	0	0	0	0	0	0	58	143	16	0	2	3	0	0	0	0	4	19	0	0	0	0	0	0	0	0	0	0
0	0	0	0	0	0	0	0	0	0	0	0	0	0	0	3	0	0	0	2	0	0	0	0	0	0	0	0	3	16	82	16	246	137	0	10	6	0	12	21	0	0	0	0	0	0	0	0	0	0
0	0	1	0	0	0	0	0	0	0	0	2	0	0	0	0	0	79	3	15	0	8	4	0	0	0	0	133	12	0	16	276	17	12	0	18	0	0	0	3	0	0	9	0	0	0	0	0	0	0
0	0	0	0	0	0	0	0	0	0	0	27	0	0	0	0	0	0	0	5	0	1	2	0	0	0	0	0	0	2	246	17	35	55	0	17	0	0	3	9	0	1	9	0	0	0	0	0	0	0
0	0	3	0	0	0	0	0	0	0	0	34	0	0	0	4	0	28	23	39	0	9	67	0	0	0	0	0	0	3	137	12	55	65	0	3	0	0	1	33	0	0	0	0	0	0	0	0	0	0
4	0	80	53	83	0	98	24	27	139	0	0	0	0	0	0	0	0	0	0	0	0	0	0	0	64	0	0	39	0	0	0	0	0	27	0	4	0	81	0	0	1	19	0	0	0	0	0	0	0
0	0	96	129	148	2	11	17	11	14	0	184	0	0	0	0	0	0	0	14	0	17	4	0	5	24	0	2	8	0	10	18	17	3	0	35	2	0	5	0	4	2	24	0	0	0	0	0	0	0
0	0	0	4	21	0	10	13	1	26	0	0	0	0	0	0	0	0	0	0	0	7	1	0	0	18	0	0	8	0	6	0	0	0	4	2	4	0	19	0	1	4	60	0	0	0	0	0	0	0
0	0	0	0	0	0	0	0	0	0	0	0	0	0	0	0	0	0	0	0	0	0	0	0	0	0	0	0	0	0	0	0	0	0	0	0	0	0	0	0	0	0	0	0	0	0	0	0	0	0
0	18	0	0	12	0	10	47	35	92	0	4	0	0	0	5	0	0	0	0	1	13	0	0	0	35	0	4	102	4	12	0	3	1	81	5	19	0	32	16	26	27	85	0	0	0	0	0	0	4
0	0	0	0	0	0	0	0	0	0	0	0	0	0	0	16	2	42	65	54	11	0	0	0	0	0	0	3	21	19	21	3	9	33	0	0	0	0	16	62	2	0	2	0	0	0	0	0	0	2
0	0	0	0	0	0	0	0	0	0	0	3	0	0	0	0	3	13	0	0	44	32	1	0	0	0	0	0	0	0	0	0	0	0	0	4	1	0	26	2	2	21	31	0	0	0	0	0	0	0
0	1	32	0	0	0	0	0	0	0	0	8	2	0	0	0	0	0	0	0	0	46	0	0	0	1	0	0	0	0	0	0	1	0	1	2	4	0	27	0	21	11	11	0	0	0	0	0	0	0
0	0	0	4	1	0	7	0	1	16	0	11	0	0	0	0	0	0	0	16	2	15	0	0	0	0	0	0	1	0	0	9	9	0	19	24	60	0	85	2	31	11	28	0	0	0	0	0	0	0
14	14	14	0	0	0	9	0	28	0	0	0	12	0	0	0	0	0	0	0	0	0	0	0	0	0	0	0	0	0	0	0	0	0	0	0	0	0	0	0	0	0	0	17	20	5	0	0	0	13
7	6	42	0	0	0	0	0	10	0	0	0	27	0	0	0	0	0	0	0	0	0	0	0	0	0	0	0	0	0	0	0	0	0	0	0	0	0	0	0	0	0	0	20	106	63	0	0	0	0
13	12	33	0	0	0	6	0	7	0	0	0	8	0	0	0	0	0	0	0	0	0	0	0	0	0	0	0	0	0	0	0	0	0	0	0	0	0	0	0	0	0	0	5	63	290	31	2	0	13
0	0	0	0	0	0	0	0	0	0	0	0	0	0	0	0	0	0	0	0	0	0	0	0	0	0	0	0	0	0	0	0	0	0	0	0	0	0	0	0	0	0	0	0	0	31	32	1	1	32
0	0	0	0	0	0	0	0	0	0	0	0	0	0	0	0	0	0	0	0	0	0	0	0	0	0	0	0	0	0	0	0	0	0	0	0	0	0	0	0	0	0	0	0	0	2	1	88	11	76
0	0	0	0	0	0	0	0	0	0	0	0	0	0	0	0	0	0	0	0	0	0	0	0	0	0	0	0	0	0	0	0	0	0	0	0	0	0	0	0	0	0	0	0	0	0	1	11	26	1
0	0	3	0	0	0	25	0	19	0	0	0	0	0	0	0	0	0	0	9	0	1	0	0	0	0	0	0	0	0	0	0	0	0	0	0	0	0	4	2	0	0	0	13	0	13	32	76	1	686
0	0	0	0	0	0	0	0	0	0	0	0	0	0	0	0	0	0	0	0	0	0	0	0	0	0	0	0	0	0	0	0	0	0	0	0	0	0	0	0	0	0	0	0	0	0	0	0	0	45
0	0	0	0	0	0	15	0	760	5	0	0	4	14	0	0	0	0	0	0	0	0	0	0	0	0	0	0	0	0	0	0	0	0	0	0	0	0	1	0	0	0	0	0	31	0	0	10	3	65
0	0	0	0	0	0	1	0	15	88	1	0	0	0	0	0	0	0	0	0	0	0	0	0	0	1	0	0	2	0	0	0	0	0	0	0	0	0	0	0	0	0	0	0	0	0	0	0	2	5
0	0	0	0	0	0	0	0	27	40	20	0	0	0	0	4	0	0	0	0	0	0	0	0	0	2	0	0	1	18	0	0	0	0	0	0	0	0	0	0	0	0	0	0	0	0	0	0	0	0
0	0	0	0	0	0	0	0	0	0	0	0	0	0	0	0	0	0	0	1	0	1	0	0	0	0	0	0	0	0	0	0	0	0	0	0	0	0	1	2	0	0	0	0	15	190	0	34	5	8
0	0	0	0	0	0	0	0	42	0	0	0	24	1	0	0	0	0	0	0	0	0	0	0	0	0	0	0	0	0	0	0	0	0	0	0	0	0	0	0	0	0	0	3	45	0	0	0	0	0
1	0	0	0	0	0	0	0	26	0	0	0	8	13	0	0	0	0	0	0	0	0	0	0	0	0	0	0	0	0	0	0	0	0	0	0	0	0	0	0	0	0	0	0	0	0	0	0	0	0
0	0	0	0	0	0	0	0	8	0	0	0	0	1	4	0	0	0	0	0	0	0	0	0	0	0	0	0	0	0	0	0	0	0	0	0	0	0	0	0	0	0	0	0	0	0	0	0	0	0
0	0	0	0	0	0	0	0	0	0	0	0	0	0	0	56	0	0	0	0	0	0	0	0	0	0	0	0	56	6	3	0	0	0	0	0	0	0	0	0	0	0	0	0	0	0	0	0	0	0
0	0	0	0	0	0	0	0	0	0	0	0	0	0	0	0	0	0	0	0	0	0	0	0	0	0	0	0	0	0	0	0	0	0	0	0	0	0	0	0	0	0	0	0	0	0	0	0	0	0
0	0	0	0	0	0	0	0	0	0	0	0	0	0	0	0	0	0	0	0	0	0	0	0	0	0	0	0	0	0	0	0	0	0	0	0	0	0	0	0	0	0	0	0	0	2	0	0	0	2
0	0	0	0	0	0	0	0	0	0	0	0	0	0	0	0	0	0	0	0	0	0	0	0	0	0	0	0	0	0	0	0	0	0	0	0	0	0	0	0	0	0	0	0	0	0	0	0	0	0
0	0	0	0	0	0	0	0	0	0	0	0	0	0	0	0	0	0	0	0	0	0	0	0	0	0	0	0	0	0	0	0	0	0	0	0	0	0	0	0	0	0	0	0	0	0	0	0	18	14
0	0	0	0	0	0	0	0	0	0	0	0	0	0	0	0	0	0	0	0	0	0	0	0	0	0	0	0	0	0	0	0	0	0	0	0	0	0	0	0	0	0	0	0	0	3	0	0	0	0
0	0	0	0	0	0	0	0	0	0	0	0	0	0	0	0	0	0	0	0	0	0	0	0	0	0	0	0	0	0	0	0	0	0	0	0	0	0	0	0	0	0	0	0	0	2	0	0	32	6
0	0	0	0	0	0	0	0	0	0	0	0	0	0	0	0	0	0	0	2	0	0	0	0	0	0	0	0	3	0	1	0	0	0	0	0	0	0	0	2	0	0	0	0	0	22	5	0	0	2
0	0	0	0	0	0	0	0	0	0	0	0	0	0	0	0	0	0	0	0	0	0	0	0	0	0	0	0	0	0	0	0	0	0	0	0	0	0	0	0	0	0	0	0	0	0	0	0	0	0
0	0	0	0	0	0	0	0	0	0	0	0	0	0	0	0	0	0	0	0	0	0	0	0	0	0	0	0	0	0	0	0	0	0	0	0	0	0	0	0	0	0	0	0	0	0	0	0	0	0
0	0	0	0	0	0	0	0	0	7	2	0	0	0	0	0	0	0	0	0	0	0	0	0	0	7	0	0	1	8	0	0	0	0	0	0	0	0	0	0	0	0	0	0	0	0	0	0	0	0
0	0	0	0	0	0	0	0	0	0	0	0	0	0	0	0	0	0	0	0	0	0	0	0	0	0	0	0	0	0	0	0	0	0	0	0	0	0	0	0	0	0	0	0	0	0	0	0	33	0
0	0	0	0	0	0	0	0	0	0	0	0	0	0	0	0	0	0	0	0	0	0	0	0	0	0	0	0	0	0	0	0	0	0	0	0	0	0	0	0	0	0	0	0	0	0	0	0	4	0
0	0	0	0	0	0	0	0	0	0	16	0	0	0	0	2	0	0	0	0	0	0	0	0	0	0	0	6	114	85	0	4	0	0	0	0	0	0	5	19	0	0	0	0	0	0	0	0	0	0
0	0	0	0	0	0	0	0	0	0	1	0	0	0	13	20	0	0	0	0	0	0	0	0	0	0	0	0	39	47	0	0	0	0	0	0	0	0	0	0	0	0	0	0	0	0	0	0	0	1
0	0	0	0	0	0	0	0	0	0	0	0	0	0	0	0	0	0	0	0	0	0	0	0	0	0	0	0	25	1	3	0	1	0	0	0	0	0	12	0	0	0	0	0	0	1	0	0	0	1
0	0	0	0	0	0	0	0	0	0	0	0	0	0	0	0	0	0	0	0	0	0	0	0	0	0	0	0	0	0	2	4	0	0	0	0	0	0	0	0	0	0	0	0	0	0	0	0	0	0
0	0	0	0	0	0	0	0	0	0	0	0	0	0	0	0	0	0	0	0	0	0	0	0	0	0	0	0	1	0	3	0	0	0	0	0	0	0	2	0	0	0	0	0	0	8	5	0	0	42
0	0	0	0	0	0	0	0	0	0	0	0	0	0	0	0	0	0	0	0	0	0	0	0	0	0	0	0	2	0	1	0	0	0	0	0	0	0	0	0	0	0	0	0	0	4	0	0	0	6
0	0	0	0	0	0	0	1	17	1	0	0	0	0	0	0	0	0	0	0	0	0	0	0	0	0	0	0	1	0	0	0	0	0	0	0	0	0	0	0	0	0	0	8	6	56	0	20	0	201
0	0	0	0	0	0	0	0	0	0	0	0	0	0	0	0	0	0	0	0	0	0	0	0	0	0	0	0	0	0	0	0	0	0	0	0	0	0	0	1	0	0	0	0	0	82	26	78	1	159
0	0	0	0	0	0	0	0	0	0	0	0	0	0	0	0	0	0	0	0	0	0	0	0	0	0	0	0	0	0	0	0	0	0	0	0	0	0	0	0	0	0	0	0	0	0	0	20	0	37
0	0	0	0	0	0	0	0	0	0	0	0	0	0	0	0	0	0	0	0	0	0	0	0	0	0	0	0	0	0	0	0	0	0	0	0	0	0	0	0	0	0	0	0	0	0	0	0	0	0
0	0	0	0	0	0	0	0	0	0	0	0	0	0	0	1	0	0	0	2	0	0	0	0	0	0	0	0	58	63	25	0	1	0	0	0	0	0	15	3	0	0	10	0	0	0	0	35	0	41
0	0	0	0	0	0	0	0	0	0	0	0	0	0	0	0	0	0	0	0	0	0	0	0	0	0	0	0	6	0	0	0	0	0	0	0	0	0	0	0	0	0	0	0	0	0	0	0	0	2
0	0	0	0	0	0	0	0	0	0	0	0	0	0	0	0	0	0	0	0	0	0	0	0	0	0	0	0	0	0	0	0	0	0	0	0	0	0	0	0	0	0	0	0	0	2	0	0	0	0
0	0	5	0	0	0	0	0	0	0	0	0	0	0	0	0	0	0	0	0	0	0	0	0	0	0	0	0	0	0	0	0	0	0	0	0	0	0	0	0	0	0	0	4	21	41	0	0	0	0
0	0	0	0	0	0	0	0	0	0	0	0	0	0	0	0	0	0	0	0	0	0	0	0	0	0	0	0	0	0	0	0	0	0	0	0	0	0	0	0	0	0	0	0	0	0	0	30	0	7
[truncated: 36 more columns]
