# Supplementary material for: Analyzing the effects of free water modeling by deep learning on diffusion MRI structural connectivity estimates in glioma patients
Source: PLoS One. 2020 Sep 25;15(9):e0239475. doi: 10.1371/journal.pone.0239475 (PMC7518620; doi:10.1371/journal.pone.0239475)
Supplement: S1 File — All utilized connectivity and length matrices as comma-separated csv files, and the free-water maps as nifti files. (ZIP) [file pone.0239475.s003.zip › S3/CMs/patients/det_boundary/vp18/fiberlengthmatrix_original.csv]

3	6	0	0	0	0	0	0	7	0	0	0	37	0	0	0	0	0	0	0	0	0	0	0	0	0	0	0	0	0	0	0	0	0	39	47	0	0	0	0	0	0	66	75	0	85	0	0	0	0
6	13	20	0	0	0	0	0	11	0	0	32	25	0	104	117	0	0	0	0	0	0	0	0	0	0	0	0	160	125	0	143	0	0	0	40	0	0	0	0	0	0	0	72	54	77	0	0	0	0
0	20	15	21	24	0	28	0	39	0	0	16	38	0	0	0	0	0	0	0	0	0	0	0	0	0	0	0	136	0	0	121	135	122	0	13	17	0	29	117	0	27	28	71	63	76	0	0	0	0
0	0	21	10	0	0	27	0	0	0	0	0	0	0	0	0	0	0	0	0	0	0	0	0	0	0	0	0	0	0	0	0	0	0	0	0	0	0	0	0	0	0	0	0	0	0	0	0	0	0
0	0	24	0	13	17	12	0	32	0	0	33	0	0	0	0	0	0	0	0	0	0	0	0	0	0	0	0	0	0	0	0	0	0	0	44	0	0	0	0	0	0	0	0	0	0	0	0	0	0
0	0	0	0	17	7	21	28	51	0	0	9	0	0	0	0	0	0	0	0	0	0	0	0	0	0	0	0	0	0	0	0	0	0	0	0	0	0	0	0	0	0	0	0	0	0	0	0	0	0
0	0	28	27	12	21	12	24	21	50	0	35	0	0	0	198	0	0	0	0	0	0	0	0	0	76	0	0	171	0	0	151	148	145	37	41	50	0	57	129	0	0	58	72	0	277	0	0	0	67
0	0	0	0	0	28	24	11	12	22	0	0	0	0	0	0	0	0	0	101	0	91	0	0	0	65	0	0	0	0	0	0	0	0	0	0	0	0	0	0	0	0	0	0	0	0	0	0	0	0
7	11	39	0	32	51	21	12	11	39	24	55	24	28	27	125	0	0	0	0	0	0	0	0	0	0	0	0	178	66	0	163	157	152	62	51	59	0	65	0	0	0	74	0	0	0	0	0	0	0
0	0	0	0	0	0	50	22	39	12	0	16	0	0	0	0	0	0	0	95	0	92	0	0	85	20	55	46	0	0	0	0	0	0	0	49	59	0	64	0	0	0	70	0	0	0	0	0	0	0
0	0	0	0	0	0	0	0	24	0	7	0	0	0	16	0	0	0	0	0	0	0	0	0	0	0	0	0	0	0	0	0	0	0	0	58	63	0	56	0	0	0	73	0	0	0	0	0	0	0
0	32	16	0	33	9	35	0	55	16	0	8	35	67	86	0	0	40	0	44	18	101	39	9	0	62	34	0	110	75	123	95	103	100	0	19	0	0	43	73	13	19	2	0	70	216	0	0	0	0
37	25	38	0	0	0	0	0	24	0	0	35	9	13	69	105	0	0	0	0	0	0	0	0	0	0	0	0	155	108	0	0	0	0	0	40	53	0	0	0	0	0	0	38	26	41	0	0	0	33
0	0	0	0	0	0	0	0	28	0	0	67	13	4	19	71	0	0	111	0	0	0	0	0	0	0	0	0	0	68	0	0	0	0	0	39	52	0	57	0	0	0	0	0	0	0	0	0	0	0
0	104	0	0	0	0	0	0	27	0	16	86	69	19	8	21	0	0	0	0	0	0	0	0	0	0	0	0	0	31	0	0	0	0	0	0	0	0	0	0	0	0	0	0	0	0	0	0	0	0
0	117	0	0	0	0	198	0	125	0	0	0	105	71	21	14	0	0	20	0	0	0	0	0	0	0	0	0	50	24	50	0	56	11	0	0	0	0	66	6	0	0	75	0	0	0	0	0	0	0
0	0	0	0	0	0	0	0	0	0	0	0	0	0	0	0	0	10	0	0	12	0	0	0	0	0	0	0	0	0	0	0	0	0	0	0	0	0	0	8	10	0	0	0	0	0	0	0	0	0
0	0	0	0	0	0	0	0	0	0	0	40	0	0	0	0	10	12	15	16	25	18	0	0	0	0	0	0	82	0	0	38	0	23	0	0	0	0	51	37	18	0	0	0	0	0	0	0	0	0
0	0	0	0	0	0	0	0	0	0	0	0	0	111	0	20	0	15	11	0	46	0	0	0	0	0	0	0	0	53	0	0	0	16	0	107	0	0	0	21	0	0	114	0	0	0	0	0	0	0
0	0	0	0	0	0	0	101	0	95	0	44	0	0	0	0	0	16	0	15	18	21	56	0	26	0	47	27	91	0	0	56	100	89	0	68	0	0	60	34	25	0	0	0	0	0	0	0	0	0
0	0	0	0	0	0	0	0	0	0	0	18	0	0	0	0	12	25	46	18	7	0	11	0	0	0	0	0	0	0	0	0	0	84	0	0	0	0	68	43	15	0	0	0	0	0	0	0	0	0
0	0	0	0	0	0	0	91	0	92	0	101	0	0	0	0	0	18	0	21	0	10	23	0	26	0	48	32	80	0	0	98	0	0	0	0	0	0	0	0	0	0	0	0	0	0	0	0	0	0
0	0	0	0	0	0	0	0	0	0	0	39	0	0	0	0	0	0	0	56	11	23	13	9	14	0	31	16	98	85	0	99	0	0	0	77	0	0	0	0	0	0	0	0	0	0	0	0	0	0
0	0	0	0	0	0	0	0	0	0	0	9	0	0	0	0	0	0	0	0	0	0	9	17	0	0	0	0	0	68	0	0	0	0	0	0	0	0	0	0	0	0	0	0	0	0	0	0	0	0
0	0	0	0	0	0	0	0	0	85	0	0	0	0	0	0	0	0	0	26	0	26	14	0	4	72	45	24	0	0	0	0	0	0	0	0	0	0	0	0	0	0	0	0	0	0	0	0	0	0
0	0	0	0	0	0	76	65	0	20	0	62	0	0	0	0	0	0	0	0	0	0	0	0	72	5	22	60	0	0	0	0	0	0	0	53	56	0	0	0	0	0	68	0	0	0	0	0	0	0
0	0	0	0	0	0	0	0	0	55	0	34	0	0	0	0	0	0	0	47	0	48	31	0	45	22	17	16	16	0	0	0	0	0	0	0	0	0	0	0	0	0	0	0	0	0	0	0	0	0
0	0	0	0	0	0	0	0	0	46	0	0	0	0	0	0	0	0	0	27	0	32	16	0	24	60	16	11	35	0	0	31	0	0	0	0	0	0	0	0	0	0	0	0	0	0	0	0	0	0
0	160	136	0	0	0	171	0	178	0	0	110	155	0	0	50	0	82	0	91	0	80	98	0	0	0	16	35	8	20	17	70	27	0	0	64	0	0	68	80	90	142	77	0	0	0	0	0	0	0
0	125	0	0	0	0	0	0	66	0	0	75	108	68	31	24	0	0	53	0	0	0	85	68	0	0	0	0	20	6	0	0	0	6	0	64	0	0	71	26	0	0	74	0	0	0	0	0	0	0
0	0	0	0	0	0	0	0	0	0	0	123	0	0	0	50	0	0	0	0	0	0	0	0	0	0	0	0	17	0	10	9	9	0	0	0	0	0	0	0	0	0	0	0	0	0	0	0	0	0
0	143	121	0	0	0	151	0	163	0	0	95	0	0	0	0	0	38	0	56	0	98	99	0	0	0	0	31	70	0	9	16	6	9	0	97	0	0	0	0	0	131	94	0	0	0	0	0	0	0
0	0	135	0	0	0	148	0	157	0	0	103	0	0	0	56	0	0	0	100	0	0	0	0	0	0	0	0	27	0	9	6	9	10	0	95	0	0	0	58	0	0	0	0	0	0	0	0	0	0
0	0	122	0	0	0	145	0	152	0	0	100	0	0	0	11	0	23	16	89	84	0	0	0	0	0	0	0	0	6	0	9	10	11	0	0	0	0	0	14	0	0	0	0	0	0	0	0	0	0
39	0	0	0	0	0	37	0	62	0	0	0	0	0	0	0	0	0	0	0	0	0	0	0	0	0	0	0	0	0	0	0	0	0	8	3	9	0	6	0	0	14	17	0	0	0	0	0	0	83
47	40	13	0	44	0	41	0	51	49	58	19	40	39	0	0	0	0	107	68	0	0	77	0	0	53	0	0	64	64	0	97	95	0	3	7	8	0	21	83	6	14	14	0	0	0	0	0	0	0
0	0	17	0	0	0	50	0	59	59	63	0	53	52	0	0	0	0	0	0	0	0	0	0	0	56	0	0	0	0	0	0	0	0	9	8	2	0	8	0	0	0	7	0	0	0	0	0	0	0
0	0	0	0	0	0	0	0	0	0	0	0	0	0	0	0	0	0	0	0	0	0	0	0	0	0	0	0	0	0	0	0	0	0	0	0	0	0	0	0	0	0	0	0	0	0	0	0	0	0
0	0	29	0	0	0	57	0	65	64	56	43	0	57	0	66	0	51	0	60	68	0	0	0	0	0	0	0	68	71	0	0	0	0	6	21	8	0	8	14	0	0	21	0	0	0	0	0	0	0
0	0	117	0	0	0	129	0	0	0	0	73	0	0	0	6	8	37	21	34	43	0	0	0	0	0	0	0	80	26	0	0	58	14	0	83	0	0	14	8	14	0	78	0	0	0	0	0	0	0
0	0	0	0	0	0	0	0	0	0	0	13	0	0	0	0	10	18	0	25	15	0	0	0	0	0	0	0	90	0	0	0	0	0	0	6	0	0	0	14	0	0	5	0	0	0	0	0	0	0
0	0	27	0	0	0	0	0	0	0	0	19	0	0	0	0	0	0	0	0	0	0	0	0	0	0	0	0	142	0	0	131	0	0	14	14	0	0	0	0	0	0	4	0	0	0	0	0	0	0
66	0	28	0	0	0	58	0	74	70	73	2	0	0	0	75	0	0	114	0	0	0	0	0	0	68	0	0	77	74	0	94	0	0	17	14	7	0	21	78	5	4	3	0	0	0	0	0	0	0
75	72	71	0	0	0	72	0	0	0	0	0	38	0	0	0	0	0	0	0	0	0	0	0	0	0	0	0	0	0	0	0	0	0	0	0	0	0	0	0	0	0	0	2	15	0	0	0	0	5
0	54	63	0	0	0	0	0	0	0	0	70	26	0	0	0	0	0	0	0	0	0	0	0	0	0	0	0	0	0	0	0	0	0	0	0	0	0	0	0	0	0	0	15	8	14	0	0	0	11
85	77	76	0	0	0	277	0	0	0	0	216	41	0	0	0	0	0	0	0	0	0	0	0	0	0	0	0	0	0	0	0	0	0	0	0	0	0	0	0	0	0	0	0	14	7	22	0	0	24
0	0	0	0	0	0	0	0	0	0	0	0	0	0	0	0	0	0	0	0	0	0	0	0	0	0	0	0	0	0	0	0	0	0	0	0	0	0	0	0	0	0	0	0	0	22	4	0	0	32
0	0	0	0	0	0	0	0	0	0	0	0	0	0	0	0	0	0	0	0	0	0	0	0	0	0	0	0	0	0	0	0	0	0	0	0	0	0	0	0	0	0	0	0	0	0	0	6	9	21
0	0	0	0	0	0	0	0	0	0	0	0	0	0	0	0	0	0	0	0	0	0	0	0	0	0	0	0	0	0	0	0	0	0	0	0	0	0	0	0	0	0	0	0	0	0	0	9	11	0
0	0	0	0	0	0	67	0	0	0	0	0	33	0	0	0	0	0	0	0	0	0	0	0	0	0	0	0	0	0	0	0	0	0	83	0	0	0	0	0	0	0	0	5	11	24	32	21	0	17
0	0	0	0	0	0	0	0	0	0	0	0	0	0	0	0	0	0	0	0	0	0	0	0	0	0	0	0	0	0	0	0	0	0	0	0	0	0	0	0	0	0	0	0	0	0	0	0	0	20
0	0	0	0	0	0	0	0	82	0	0	0	0	44	41	0	0	0	0	0	0	0	0	0	0	0	0	0	0	0	0	0	0	0	82	84	97	0	92	0	0	0	0	0	5	0	41	50	53	28
0	0	0	0	0	0	0	0	0	92	95	0	0	0	0	0	0	0	0	0	0	0	0	0	0	0	0	0	0	0	0	0	0	0	0	0	99	0	94	0	0	0	0	0	0	0	0	0	10	56
0	0	0	0	0	0	0	0	87	105	92	0	0	0	45	0	0	0	0	0	0	0	0	0	0	0	0	0	0	0	0	0	0	0	89	0	0	0	96	0	0	0	0	0	0	0	0	0	0	0
0	0	189	0	0	0	260	0	0	0	0	0	0	0	0	0	0	0	0	0	0	0	0	0	0	0	0	0	0	0	0	0	0	0	0	0	0	0	185	0	0	0	0	0	32	31	63	51	0	55
41	0	62	0	0	0	0	0	43	0	0	0	14	0	0	0	0	0	0	0	0	0	0	0	0	0	0	0	0	0	0	0	0	0	0	50	62	0	73	0	0	0	0	0	13	0	0	0	0	29
0	0	0	0	0	0	0	0	41	0	0	0	0	5	6	0	0	0	0	0	0	0	0	0	0	0	0	0	0	0	0	0	0	0	0	50	0	0	68	0	0	0	0	0	0	0	0	0	0	0
0	0	0	0	0	0	0	0	41	0	48	0	0	0	6	7	0	0	0	0	0	0	0	0	0	0	0	0	0	0	0	0	0	0	0	0	0	0	0	0	0	0	0	0	0	0	0	0	0	0
0	0	0	0	0	0	0	0	0	0	0	0	0	0	0	10	0	0	0	0	0	0	0	0	0	0	0	0	71	51	78	0	0	0	0	0	0	0	0	0	0	0	89	0	0	0	0	0	0	0
0	0	0	0	0	0	0	0	0	0	0	0	0	0	0	0	0	0	0	0	0	0	0	0	0	0	0	0	0	0	0	0	0	0	0	0	0	0	0	0	0	0	0	0	0	0	0	0	0	0
0	0	0	0	0	0	0	0	0	0	0	0	0	0	0	0	0	103	0	0	0	0	0	0	0	0	0	0	0	0	0	0	0	0	0	0	0	0	60	0	0	0	0	0	0	63	0	0	0	0
0	0	0	0	0	0	0	0	0	0	0	0	0	0	0	0	0	0	0	0	0	0	0	0	0	0	0	0	0	0	0	0	0	0	0	0	0	0	0	0	0	0	0	0	0	0	0	0	0	0
0	0	0	0	0	0	0	0	0	0	0	0	0	0	0	0	0	0	0	0	0	0	0	0	0	0	0	0	0	0	0	0	0	0	0	0	0	0	0	0	0	0	0	0	0	35	0	0	0	0
0	0	0	0	0	0	0	0	0	0	0	0	0	0	0	0	0	0	0	0	0	0	0	0	0	0	0	0	0	0	0	0	0	0	0	0	0	0	0	0	0	0	0	0	63	61	0	0	0	0
0	0	0	0	0	0	0	0	0	0	0	0	0	0	0	0	0	0	0	0	0	0	0	0	0	0	0	0	0	0	0	0	0	0	0	0	0	0	0	0	0	0	0	0	0	38	0	0	118	108
0	0	0	0	0	0	0	0	0	0	0	0	0	0	0	0	0	0	0	0	0	0	0	0	0	0	0	0	0	0	0	0	0	0	0	150	0	0	0	0	0	0	169	0	0	62	0	0	0	0
0	0	0	0	0	0	0	0	0	0	0	0	0	0	0	0	0	0	0	0	0	0	0	0	0	0	0	0	0	0	0	0	0	0	0	0	0	0	0	0	0	0	0	0	0	0	0	0	0	0
0	0	0	0	0	0	0	0	0	0	0	0	0	0	0	0	0	0	0	0	0	0	0	0	0	0	0	0	0	0	0	0	0	0	0	0	0	0	0	0	0	0	0	0	0	0	0	0	0	0
0	0	0	0	0	0	0	0	0	0	0	0	0	0	0	0	0	0	0	0	0	0	0	0	0	0	0	0	0	0	0	0	0	0	0	0	0	0	0	0	0	0	0	0	0	0	0	0	0	70
0	0	0	0	0	0	0	0	0	0	0	0	0	0	0	0	0	0	0	0	0	0	0	0	0	0	0	0	0	0	0	0	0	0	0	0	0	0	0	0	0	0	0	0	0	0	0	0	73	0
0	0	0	0	0	0	0	0	0	0	0	0	0	0	0	0	0	0	0	0	0	0	0	0	0	0	0	0	0	0	0	0	0	0	0	0	0	0	0	0	0	0	0	0	0	0	0	0	0	0
0	0	198	0	0	0	241	0	237	0	0	0	213	0	0	71	0	0	0	0	0	0	0	0	0	0	0	0	136	101	0	144	0	0	0	131	0	0	107	0	0	200	143	0	0	101	0	141	0	0
0	0	0	0	0	0	0	0	0	0	0	0	0	0	54	50	0	0	0	0	0	0	0	0	0	0	0	0	97	88	0	0	0	0	0	122	0	0	93	0	0	0	117	0	0	0	0	0	0	0
0	0	0	0	0	0	229	0	0	0	0	0	0	0	0	0	0	150	0	0	0	0	0	0	0	0	0	0	0	0	0	149	150	0	0	0	0	0	0	121	0	0	0	0	0	0	0	0	0	0
0	0	0	0	0	0	0	0	0	0	0	0	0	0	0	0	0	0	0	0	0	0	0	0	0	0	0	0	0	0	0	0	0	0	0	0	0	0	0	0	0	0	0	0	0	154	152	141	0	155
0	0	0	0	0	0	0	0	0	0	0	0	0	0	0	0	0	137	0	0	0	0	0	0	0	0	0	0	0	0	0	0	0	0	0	0	0	0	88	100	0	0	0	0	0	134	148	0	0	154
0	0	0	0	0	0	193	0	0	0	0	0	0	0	0	0	0	0	0	0	0	0	0	0	0	0	0	0	0	0	0	0	0	0	0	0	0	0	50	91	0	0	0	0	0	130	0	0	0	155
0	0	0	0	0	0	0	0	0	0	0	0	0	52	0	0	0	0	0	0	0	0	0	0	0	0	0	0	0	0	0	0	0	0	102	96	107	0	110	0	0	0	0	33	0	38	0	0	0	33
0	0	233	0	0	0	252	0	0	0	0	210	0	0	0	0	0	0	0	0	0	0	0	0	0	0	0	0	0	112	0	0	0	0	0	146	0	0	0	186	0	0	150	41	8	22	0	48	0	43
0	0	0	0	0	0	0	0	0	0	0	0	0	59	0	0	0	0	0	0	0	0	0	0	0	0	0	0	0	0	0	0	0	0	0	97	105	0	111	0	0	0	119	0	0	0	0	0	0	53
0	0	0	0	0	0	0	0	0	0	0	0	0	0	0	0	0	0	0	0	0	0	0	0	0	0	0	0	0	0	0	0	0	0	0	0	0	0	0	0	0	0	0	0	0	0	0	0	0	0
0	0	193	0	0	0	246	0	0	0	0	179	0	62	55	0	0	0	0	168	179	0	0	0	0	0	0	0	0	0	0	0	0	223	78	101	105	0	92	25	0	0	176	0	0	0	0	0	0	57
0	61	148	0	0	0	167	0	0	0	0	175	0	0	0	21	0	0	0	0	0	0	0	0	0	0	0	0	0	0	0	0	0	0	0	0	0	0	25	0	0	0	0	0	0	0	0	0	0	0
0	0	0	0	0	0	0	0	0	0	0	0	0	0	0	0	0	0	0	0	0	0	0	0	0	0	0	0	0	0	0	0	0	0	0	0	0	0	0	0	0	0	0	0	0	9	0	0	0	0
0	0	0	0	0	0	0	0	0	0	0	0	0	0	0	0	0	0	0	0	0	0	0	0	0	0	0	0	0	0	0	0	0	0	0	0	0	0	0	0	0	0	0	0	21	0	0	0	0	0
0	0	230	0	0	0	0	0	0	0	0	171	0	0	0	0	0	0	0	190	0	0	0	0	0	0	0	0	0	126	0	0	0	0	0	0	0	0	153	186	0	0	170	0	0	48	0	0	0	56
[truncated: 36 more columns]
