# Supplementary material for: Analyzing the effects of free water modeling by deep learning on diffusion MRI structural connectivity estimates in glioma patients
Source: PLoS One. 2020 Sep 25;15(9):e0239475. doi: 10.1371/journal.pone.0239475 (PMC7518620; doi:10.1371/journal.pone.0239475)
Supplement: S1 File — All utilized connectivity and length matrices as comma-separated csv files, and the free-water maps as nifti files. (ZIP) [file pone.0239475.s003.zip › S3/CMs/patients/det_boundary/vp18/cm_original.csv]

7	3	0	0	0	0	0	0	9	0	0	0	6	0	0	0	0	0	0	0	0	0	0	0	0	0	0	0	0	0	0	0	0	0	1	2	0	0	0	0	0	0	1	8	0	10	0	0	0	0
3	85	47	0	0	0	0	0	9	0	0	14	16	0	1	9	0	0	0	0	0	0	0	0	0	0	0	0	2	2	0	1	0	0	0	3	0	0	0	0	0	0	0	1	3	6	0	0	0	0
0	47	216	44	10	0	124	0	24	0	0	100	48	0	0	0	0	0	0	0	0	0	0	0	0	0	0	0	4	0	0	14	6	11	0	42	2	0	3	24	0	8	10	11	10	72	0	0	0	0
0	0	44	6	0	0	2	0	0	0	0	0	0	0	0	0	0	0	0	0	0	0	0	0	0	0	0	0	0	0	0	0	0	0	0	0	0	0	0	0	0	0	0	0	0	0	0	0	0	0
0	0	10	0	9	19	12	0	2	0	0	10	0	0	0	0	0	0	0	0	0	0	0	0	0	0	0	0	0	0	0	0	0	0	0	1	0	0	0	0	0	0	0	0	0	0	0	0	0	0
0	0	0	0	19	26	25	47	117	0	0	3	0	0	0	0	0	0	0	0	0	0	0	0	0	0	0	0	0	0	0	0	0	0	0	0	0	0	0	0	0	0	0	0	0	0	0	0	0	0
0	0	124	2	12	25	355	39	198	4	0	32	0	0	0	1	0	0	0	0	0	0	0	0	0	4	0	0	15	0	0	22	51	6	7	58	18	0	6	6	0	0	19	1	0	2	0	0	0	11
0	0	0	0	0	47	39	65	41	58	0	0	0	0	0	0	0	0	0	3	0	16	0	0	0	2	0	0	0	0	0	0	0	0	0	0	0	0	0	0	0	0	0	0	0	0	0	0	0	0
9	9	24	0	2	117	198	41	279	92	46	47	16	42	69	17	0	0	0	0	0	0	0	0	0	0	0	0	18	41	0	37	24	4	23	145	87	0	73	0	0	0	6	0	0	0	0	0	0	0
0	0	0	0	0	0	4	58	92	227	0	1	0	0	0	0	0	0	0	6	0	2	0	0	1	115	37	8	0	0	0	0	0	0	0	152	103	0	20	0	0	0	17	0	0	0	0	0	0	0
0	0	0	0	0	0	0	0	46	0	6	0	0	0	9	0	0	0	0	0	0	0	0	0	0	0	0	0	0	0	0	0	0	0	0	4	3	0	2	0	0	0	5	0	0	0	0	0	0	0
0	14	100	0	10	3	32	0	47	1	0	81	66	3	14	0	0	1	0	52	37	3	46	10	0	1	133	0	46	8	6	30	20	44	0	13	0	0	6	8	29	7	1	0	1	1	0	0	0	0
6	16	48	0	0	0	0	0	16	0	0	66	40	18	23	17	0	0	0	0	0	0	0	0	0	0	0	0	7	2	0	0	0	0	0	4	8	0	0	0	0	0	0	84	46	1	0	0	0	1
0	0	0	0	0	0	0	0	42	0	0	3	18	13	57	90	0	0	1	0	0	0	0	0	0	0	0	0	0	53	0	0	0	0	0	11	6	0	14	0	0	0	0	0	0	0	0	0	0	0
0	1	0	0	0	0	0	0	69	0	9	14	23	57	71	17	0	0	0	0	0	0	0	0	0	0	0	0	0	91	0	0	0	0	0	0	0	0	0	0	0	0	0	0	0	0	0	0	0	0
0	9	0	0	0	0	1	0	17	0	0	0	17	90	17	30	0	0	13	0	0	0	0	0	0	0	0	0	38	36	2	0	9	3	0	0	0	0	1	2	0	0	11	0	0	0	0	0	0	0
0	0	0	0	0	0	0	0	0	0	0	0	0	0	0	0	0	10	0	0	5	0	0	0	0	0	0	0	0	0	0	0	0	0	0	0	0	0	0	13	2	0	0	0	0	0	0	0	0	0
0	0	0	0	0	0	0	0	0	0	0	1	0	0	0	0	10	181	34	58	48	1	0	0	0	0	0	0	12	0	0	55	0	23	0	0	0	0	1	14	1	0	0	0	0	0	0	0	0	0
0	0	0	0	0	0	0	0	0	0	0	0	0	1	0	13	0	34	27	0	7	0	0	0	0	0	0	0	0	11	0	0	0	15	0	7	0	0	0	7	0	0	1	0	0	0	0	0	0	0
0	0	0	0	0	0	0	3	0	6	0	52	0	0	0	0	0	58	0	166	26	34	5	0	2	0	15	24	30	0	0	73	3	52	0	2	0	0	24	15	2	0	0	0	0	0	0	0	0	0
0	0	0	0	0	0	0	0	0	0	0	37	0	0	0	0	5	48	7	26	7	0	12	0	0	0	0	0	0	0	0	0	0	1	0	0	0	0	15	10	34	0	0	0	0	0	0	0	0	0
0	0	0	0	0	0	0	16	0	2	0	3	0	0	0	0	0	1	0	34	0	60	62	0	64	0	16	97	18	0	0	12	0	0	0	0	0	0	0	0	0	0	0	0	0	0	0	0	0	0
0	0	0	0	0	0	0	0	0	0	0	46	0	0	0	0	0	0	0	5	12	62	174	11	25	0	27	1	37	8	0	18	0	0	0	2	0	0	0	0	0	0	0	0	0	0	0	0	0	0
0	0	0	0	0	0	0	0	0	0	0	10	0	0	0	0	0	0	0	0	0	0	11	21	0	0	0	0	0	2	0	0	0	0	0	0	0	0	0	0	0	0	0	0	0	0	0	0	0	0
0	0	0	0	0	0	0	0	0	1	0	0	0	0	0	0	0	0	0	2	0	64	25	0	25	3	2	72	0	0	0	0	0	0	0	0	0	0	0	0	0	0	0	0	0	0	0	0	0	0
0	0	0	0	0	0	4	2	0	115	0	1	0	0	0	0	0	0	0	0	0	0	0	0	3	92	65	15	0	0	0	0	0	0	0	198	4	0	0	0	0	0	3	0	0	0	0	0	0	0
0	0	0	0	0	0	0	0	0	37	0	133	0	0	0	0	0	0	0	15	0	16	27	0	2	65	205	20	61	0	0	0	0	0	0	0	0	0	0	0	0	0	0	0	0	0	0	0	0	0
0	0	0	0	0	0	0	0	0	8	0	0	0	0	0	0	0	0	0	24	0	97	1	0	72	15	20	184	336	0	0	130	0	0	0	0	0	0	0	0	0	0	0	0	0	0	0	0	0	0
0	2	4	0	0	0	15	0	18	0	0	46	7	0	0	38	0	12	0	30	0	18	37	0	0	0	61	336	110	20	40	18	36	0	0	86	0	0	19	3	7	2	22	0	0	0	0	0	0	0
0	2	0	0	0	0	0	0	41	0	0	8	2	53	91	36	0	0	11	0	0	0	8	2	0	0	0	0	20	60	0	0	0	2	0	22	0	0	7	11	0	0	51	0	0	0	0	0	0	0
0	0	0	0	0	0	0	0	0	0	0	6	0	0	0	2	0	0	0	0	0	0	0	0	0	0	0	0	40	0	27	12	9	0	0	0	0	0	0	0	0	0	0	0	0	0	0	0	0	0
0	1	14	0	0	0	22	0	37	0	0	30	0	0	0	0	0	55	0	73	0	12	18	0	0	0	0	130	18	0	12	278	1	14	0	2	0	0	0	0	0	1	4	0	0	0	0	0	0	0
0	0	6	0	0	0	51	0	24	0	0	20	0	0	0	9	0	0	0	3	0	0	0	0	0	0	0	0	36	0	9	1	17	1	0	2	0	0	0	1	0	0	0	0	0	0	0	0	0	0
0	0	11	0	0	0	6	0	4	0	0	44	0	0	0	3	0	23	15	52	1	0	0	0	0	0	0	0	0	2	0	14	1	51	0	0	0	0	0	4	0	0	0	0	0	0	0	0	0	0
1	0	0	0	0	0	7	0	23	0	0	0	0	0	0	0	0	0	0	0	0	0	0	0	0	0	0	0	0	0	0	0	0	0	52	2	2	0	20	0	0	1	4	0	0	0	0	0	0	1
2	3	42	0	1	0	58	0	145	152	4	13	4	11	0	0	0	0	7	2	0	0	2	0	0	198	0	0	86	22	0	2	2	0	2	53	23	0	16	7	7	4	35	0	0	0	0	0	0	0
0	0	2	0	0	0	18	0	87	103	3	0	8	6	0	0	0	0	0	0	0	0	0	0	0	4	0	0	0	0	0	0	0	0	2	23	2	0	5	0	0	0	65	0	0	0	0	0	0	0
0	0	0	0	0	0	0	0	0	0	0	0	0	0	0	0	0	0	0	0	0	0	0	0	0	0	0	0	0	0	0	0	0	0	0	0	0	0	0	0	0	0	0	0	0	0	0	0	0	0
0	0	3	0	0	0	6	0	73	20	2	6	0	14	0	1	0	1	0	24	15	0	0	0	0	0	0	0	19	7	0	0	0	0	20	16	5	0	6	36	0	0	5	0	0	0	0	0	0	0
0	0	24	0	0	0	6	0	0	0	0	8	0	0	0	2	13	14	7	15	10	0	0	0	0	0	0	0	3	11	0	0	1	4	0	7	0	0	36	34	1	0	6	0	0	0	0	0	0	0
0	0	0	0	0	0	0	0	0	0	0	29	0	0	0	0	2	1	0	2	34	0	0	0	0	0	0	0	7	0	0	0	0	0	0	7	0	0	0	1	0	0	5	0	0	0	0	0	0	0
0	0	8	0	0	0	0	0	0	0	0	7	0	0	0	0	0	0	0	0	0	0	0	0	0	0	0	0	2	0	0	1	0	0	1	4	0	0	0	0	0	0	1	0	0	0	0	0	0	0
1	0	10	0	0	0	19	0	6	17	5	1	0	0	0	11	0	0	1	0	0	0	0	0	0	3	0	0	22	51	0	4	0	0	4	35	65	0	5	6	5	1	20	0	0	0	0	0	0	0
8	1	11	0	0	0	1	0	0	0	0	0	84	0	0	0	0	0	0	0	0	0	0	0	0	0	0	0	0	0	0	0	0	0	0	0	0	0	0	0	0	0	0	2	26	0	0	0	0	3
0	3	10	0	0	0	0	0	0	0	0	1	46	0	0	0	0	0	0	0	0	0	0	0	0	0	0	0	0	0	0	0	0	0	0	0	0	0	0	0	0	0	0	26	139	17	0	0	0	4
10	6	72	0	0	0	2	0	0	0	0	1	1	0	0	0	0	0	0	0	0	0	0	0	0	0	0	0	0	0	0	0	0	0	0	0	0	0	0	0	0	0	0	0	17	107	22	0	0	42
0	0	0	0	0	0	0	0	0	0	0	0	0	0	0	0	0	0	0	0	0	0	0	0	0	0	0	0	0	0	0	0	0	0	0	0	0	0	0	0	0	0	0	0	0	22	22	0	0	51
0	0	0	0	0	0	0	0	0	0	0	0	0	0	0	0	0	0	0	0	0	0	0	0	0	0	0	0	0	0	0	0	0	0	0	0	0	0	0	0	0	0	0	0	0	0	0	8	5	29
0	0	0	0	0	0	0	0	0	0	0	0	0	0	0	0	0	0	0	0	0	0	0	0	0	0	0	0	0	0	0	0	0	0	0	0	0	0	0	0	0	0	0	0	0	0	0	5	56	0
0	0	0	0	0	0	11	0	0	0	0	0	1	0	0	0	0	0	0	0	0	0	0	0	0	0	0	0	0	0	0	0	0	0	1	0	0	0	0	0	0	0	0	3	4	42	51	29	0	670
0	0	0	0	0	0	0	0	0	0	0	0	0	0	0	0	0	0	0	0	0	0	0	0	0	0	0	0	0	0	0	0	0	0	0	0	0	0	0	0	0	0	0	0	0	0	0	0	0	18
0	0	0	0	0	0	0	0	45	0	0	0	0	32	37	0	0	0	0	0	0	0	0	0	0	0	0	0	0	0	0	0	0	0	1	38	4	0	64	0	0	0	0	0	10	0	12	171	32	104
0	0	0	0	0	0	0	0	0	10	11	0	0	0	0	0	0	0	0	0	0	0	0	0	0	0	0	0	0	0	0	0	0	0	0	0	2	0	2	0	0	0	0	0	0	0	0	0	8	8
0	0	0	0	0	0	0	0	1	21	3	0	0	0	14	0	0	0	0	0	0	0	0	0	0	0	0	0	0	0	0	0	0	0	1	0	0	0	6	0	0	0	0	0	0	0	0	0	0	0
0	0	7	0	0	0	5	0	0	0	0	0	0	0	0	0	0	0	0	0	0	0	0	0	0	0	0	0	0	0	0	0	0	0	0	0	0	0	1	0	0	0	0	0	9	142	22	72	0	12
9	0	2	0	0	0	0	0	29	0	0	0	27	0	0	0	0	0	0	0	0	0	0	0	0	0	0	0	0	0	0	0	0	0	0	19	4	0	12	0	0	0	0	0	54	0	0	0	0	16
0	0	0	0	0	0	0	0	7	0	0	0	0	44	3	0	0	0	0	0	0	0	0	0	0	0	0	0	0	0	0	0	0	0	0	18	0	0	2	0	0	0	0	0	0	0	0	0	0	0
0	0	0	0	0	0	0	0	12	0	21	0	0	0	29	1	0	0	0	0	0	0	0	0	0	0	0	0	0	0	0	0	0	0	0	0	0	0	0	0	0	0	0	0	0	0	0	0	0	0
0	0	0	0	0	0	0	0	0	0	0	0	0	0	0	30	0	0	0	0	0	0	0	0	0	0	0	0	13	13	1	0	0	0	0	0	0	0	0	0	0	0	2	0	0	0	0	0	0	0
0	0	0	0	0	0	0	0	0	0	0	0	0	0	0	0	0	0	0	0	0	0	0	0	0	0	0	0	0	0	0	0	0	0	0	0	0	0	0	0	0	0	0	0	0	0	0	0	0	0
0	0	0	0	0	0	0	0	0	0	0	0	0	0	0	0	0	1	0	0	0	0	0	0	0	0	0	0	0	0	0	0	0	0	0	0	0	0	10	0	0	0	0	0	0	4	0	0	0	0
0	0	0	0	0	0	0	0	0	0	0	0	0	0	0	0	0	0	0	0	0	0	0	0	0	0	0	0	0	0	0	0	0	0	0	0	0	0	0	0	0	0	0	0	0	0	0	0	0	0
0	0	0	0	0	0	0	0	0	0	0	0	0	0	0	0	0	0	0	0	0	0	0	0	0	0	0	0	0	0	0	0	0	0	0	0	0	0	0	0	0	0	0	0	0	12	0	0	0	0
0	0	0	0	0	0	0	0	0	0	0	0	0	0	0	0	0	0	0	0	0	0	0	0	0	0	0	0	0	0	0	0	0	0	0	0	0	0	0	0	0	0	0	0	3	28	0	0	0	0
0	0	0	0	0	0	0	0	0	0	0	0	0	0	0	0	0	0	0	0	0	0	0	0	0	0	0	0	0	0	0	0	0	0	0	0	0	0	0	0	0	0	0	0	0	2	0	0	6	24
0	0	0	0	0	0	0	0	0	0	0	0	0	0	0	0	0	0	0	0	0	0	0	0	0	0	0	0	0	0	0	0	0	0	0	1	0	0	0	0	0	0	1	0	0	58	0	0	0	0
0	0	0	0	0	0	0	0	0	0	0	0	0	0	0	0	0	0	0	0	0	0	0	0	0	0	0	0	0	0	0	0	0	0	0	0	0	0	0	0	0	0	0	0	0	0	0	0	0	0
0	0	0	0	0	0	0	0	0	0	0	0	0	0	0	0	0	0	0	0	0	0	0	0	0	0	0	0	0	0	0	0	0	0	0	0	0	0	0	0	0	0	0	0	0	0	0	0	0	0
0	0	0	0	0	0	0	0	0	0	0	0	0	0	0	0	0	0	0	0	0	0	0	0	0	0	0	0	0	0	0	0	0	0	0	0	0	0	0	0	0	0	0	0	0	0	0	0	0	1
0	0	0	0	0	0	0	0	0	0	0	0	0	0	0	0	0	0	0	0	0	0	0	0	0	0	0	0	0	0	0	0	0	0	0	0	0	0	0	0	0	0	0	0	0	0	0	0	5	0
0	0	0	0	0	0	0	0	0	0	0	0	0	0	0	0	0	0	0	0	0	0	0	0	0	0	0	0	0	0	0	0	0	0	0	0	0	0	0	0	0	0	0	0	0	0	0	0	0	0
0	0	6	0	0	0	2	0	1	0	0	0	3	0	0	8	0	0	0	0	0	0	0	0	0	0	0	0	10	4	0	4	0	0	0	2	0	0	1	0	0	1	34	0	0	13	0	5	0	0
0	0	0	0	0	0	0	0	0	0	0	0	0	0	2	29	0	0	0	0	0	0	0	0	0	0	0	0	3	15	0	0	0	0	0	4	0	0	3	0	0	0	27	0	0	0	0	0	0	0
0	0	0	0	0	0	1	0	0	0	0	0	0	0	0	0	0	5	0	0	0	0	0	0	0	0	0	0	0	0	0	1	5	0	0	0	0	0	0	1	0	0	0	0	0	0	0	0	0	0
0	0	0	0	0	0	0	0	0	0	0	0	0	0	0	0	0	0	0	0	0	0	0	0	0	0	0	0	0	0	0	0	0	0	0	0	0	0	0	0	0	0	0	0	0	2	1	11	0	5
0	0	0	0	0	0	0	0	0	0	0	0	0	0	0	0	0	2	0	0	0	0	0	0	0	0	0	0	0	0	0	0	0	0	0	0	0	0	5	8	0	0	0	0	0	3	1	0	0	4
0	0	0	0	0	0	1	0	0	0	0	0	0	0	0	0	0	0	0	0	0	0	0	0	0	0	0	0	0	0	0	0	0	0	0	0	0	0	29	1	0	0	0	0	0	11	0	0	0	1
0	0	0	0	0	0	0	0	0	0	0	0	0	2	0	0	0	0	0	0	0	0	0	0	0	0	0	0	0	0	0	0	0	0	9	2	3	0	7	0	0	0	0	2	0	21	0	0	0	7
0	0	2	0	0	0	1	0	0	0	0	3	0	0	0	0	0	0	0	0	0	0	0	0	0	0	0	0	0	2	0	0	0	0	0	4	0	0	0	1	0	0	5	1	2	65	0	29	0	9
0	0	0	0	0	0	0	0	0	0	0	0	0	2	0	0	0	0	0	0	0	0	0	0	0	0	0	0	0	0	0	0	0	0	0	12	10	0	6	0	0	0	1	0	0	0	0	0	0	13
0	0	0	0	0	0	0	0	0	0	0	0	0	0	0	0	0	0	0	0	0	0	0	0	0	0	0	0	0	0	0	0	0	0	0	0	0	0	0	0	0	0	0	0	0	0	0	0	0	0
0	0	7	0	0	0	1	0	0	0	0	3	0	1	1	0	0	0	0	12	3	0	0	0	0	0	0	0	0	0	0	0	0	1	17	21	6	0	68	1	0	0	1	0	0	0	0	0	0	4
0	1	10	0	0	0	4	0	0	0	0	2	0	0	0	14	0	0	0	0	0	0	0	0	0	0	0	0	0	0	0	0	0	0	0	0	0	0	3	0	0	0	0	0	0	0	0	0	0	0
0	0	0	0	0	0	0	0	0	0	0	0	0	0	0	0	0	0	0	0	0	0	0	0	0	0	0	0	0	0	0	0	0	0	0	0	0	0	0	0	0	0	0	0	0	22	0	0	0	0
0	0	0	0	0	0	0	0	0	0	0	0	0	0	0	0	0	0	0	0	0	0	0	0	0	0	0	0	0	0	0	0	0	0	0	0	0	0	0	0	0	0	0	0	2	0	0	0	0	0
0	0	5	0	0	0	0	0	0	0	0	1	0	0	0	0	0	0	0	1	0	0	0	0	0	0	0	0	0	1	0	0	0	0	0	0	0	0	4	1	0	0	6	0	0	32	0	0	0	2
[truncated: 36 more columns]
