# Supplementary material for: Analyzing the effects of free water modeling by deep learning on diffusion MRI structural connectivity estimates in glioma patients
Source: PLoS One. 2020 Sep 25;15(9):e0239475. doi: 10.1371/journal.pone.0239475 (PMC7518620; doi:10.1371/journal.pone.0239475)
Supplement: S1 File — All utilized connectivity and length matrices as comma-separated csv files, and the free-water maps as nifti files. (ZIP) [file pone.0239475.s003.zip › S3/CMs/patients/det_boundary/vp18/fiberlengthmatrix_fwm.csv]

3	6	0	0	0	0	8	0	7	0	0	0	37	0	0	0	0	0	0	0	0	0	0	0	0	0	0	0	0	0	0	0	0	0	42	46	0	0	0	0	0	0	66	78	0	86	0	0	0	0
6	13	21	0	0	0	0	0	11	0	0	23	24	0	103	116	0	0	0	0	0	0	0	0	0	0	0	0	159	125	0	146	0	0	49	40	0	0	0	63	0	2	0	72	58	77	0	0	0	0
0	21	15	21	24	0	28	0	39	0	0	16	40	61	88	0	0	0	0	0	4	0	0	0	0	0	0	0	136	0	0	119	137	130	0	13	17	0	29	116	0	27	28	71	62	73	0	0	0	0
0	0	21	11	20	0	27	0	0	0	0	0	0	0	0	0	0	0	0	0	0	0	0	0	0	0	0	0	0	0	0	0	0	0	0	0	0	0	0	0	0	0	0	0	0	0	0	0	0	0
0	0	24	20	12	17	10	0	32	0	0	32	0	0	0	0	0	0	0	0	0	0	0	0	0	0	0	0	0	0	0	0	0	0	0	44	0	0	0	0	0	0	0	0	0	0	0	0	0	0
0	0	0	0	17	6	21	27	51	0	0	9	0	0	0	0	0	0	0	0	0	0	0	0	0	0	0	0	0	0	0	0	0	0	0	0	0	0	0	0	0	0	0	0	0	0	0	0	0	0
8	0	28	27	10	21	12	24	21	50	0	34	0	0	0	201	0	0	0	0	0	0	0	0	0	76	0	0	170	0	0	151	148	144	37	41	50	0	57	137	0	0	58	0	0	275	0	0	0	67
0	0	0	0	0	27	24	11	12	22	0	0	0	0	0	0	0	0	0	101	0	91	0	0	0	65	0	0	0	0	0	0	0	0	0	0	0	0	0	0	0	0	0	0	0	0	0	0	0	0
7	11	39	0	32	51	21	12	11	40	24	56	27	29	27	129	0	0	0	0	0	0	0	0	0	0	0	0	178	65	0	161	157	153	62	53	59	0	65	0	0	0	74	0	0	0	0	0	0	0
0	0	0	0	0	0	50	22	40	12	0	61	0	0	0	0	0	0	0	95	0	92	0	0	85	20	54	47	0	0	0	0	0	0	0	49	59	0	64	0	0	0	69	0	0	0	0	0	0	0
0	0	0	0	0	0	0	0	24	0	7	0	0	0	16	0	0	0	0	0	0	0	0	0	0	0	0	0	0	0	0	0	0	0	0	58	63	0	56	0	0	0	73	0	0	0	0	0	0	0
0	23	16	0	32	9	34	0	56	61	0	8	35	68	86	149	0	39	0	41	18	74	37	9	0	71	35	0	110	75	124	96	103	97	0	20	0	0	43	73	13	19	18	0	70	0	0	0	0	0
37	24	40	0	0	0	0	0	27	0	0	35	9	14	71	106	0	0	0	0	0	0	0	0	0	0	0	0	155	108	0	0	0	0	0	40	53	0	0	0	0	0	0	38	25	41	0	0	0	33
0	0	61	0	0	0	0	0	29	0	0	68	14	4	19	71	0	0	0	0	0	0	0	0	0	0	0	0	0	69	0	0	0	0	0	39	52	0	57	92	0	0	0	0	0	0	0	0	0	0
0	103	88	0	0	0	0	0	27	0	16	86	71	19	8	21	0	0	0	0	0	0	0	0	0	0	0	0	0	31	0	0	0	0	0	0	0	0	0	0	0	0	0	0	0	0	0	0	0	0
0	116	0	0	0	0	201	0	129	0	0	149	106	71	21	13	0	0	21	0	0	0	0	0	0	0	0	0	50	23	52	0	57	11	0	60	0	0	5	6	0	0	75	0	0	0	0	0	0	0
0	0	0	0	0	0	0	0	0	0	0	0	0	0	0	0	6	10	0	0	10	0	0	0	0	0	0	0	0	102	0	0	0	0	0	0	0	0	0	8	10	0	21	0	0	0	0	0	0	0
0	0	0	0	0	0	0	0	0	0	0	39	0	0	0	0	10	12	15	15	26	18	0	0	0	0	0	0	82	0	0	38	0	25	0	0	0	0	0	36	18	0	0	0	0	0	0	0	0	0
0	0	0	0	0	0	0	0	0	0	0	0	0	0	0	21	0	15	12	0	44	0	0	0	0	0	0	0	0	54	0	0	0	13	0	107	0	0	3	10	0	0	115	0	0	0	0	0	0	0
0	0	0	0	0	0	0	101	0	95	0	41	0	0	0	0	0	15	0	15	18	21	56	0	35	0	47	27	90	0	0	55	100	89	77	104	0	0	62	34	26	0	0	0	0	0	0	0	0	0
0	0	4	0	0	0	0	0	0	0	0	18	0	0	0	0	10	26	44	18	7	0	11	0	0	0	0	0	0	0	0	0	0	84	0	0	0	0	69	39	16	0	0	0	0	0	0	0	0	0
0	0	0	0	0	0	0	91	0	92	0	74	0	0	0	0	0	18	0	21	0	10	23	0	27	0	48	32	81	0	0	97	0	96	0	0	0	0	0	0	0	0	0	0	0	0	0	0	0	0
0	0	0	0	0	0	0	0	0	0	0	37	0	0	0	0	0	0	0	56	11	23	13	9	14	0	31	16	96	86	0	98	0	97	0	77	0	0	0	0	0	0	0	0	0	0	0	0	0	0
0	0	0	0	0	0	0	0	0	0	0	9	0	0	0	0	0	0	0	0	0	0	9	17	0	0	0	0	0	0	0	0	0	0	0	0	0	0	0	0	0	0	0	0	0	0	0	0	0	0
0	0	0	0	0	0	0	0	0	85	0	0	0	0	0	0	0	0	0	35	0	27	14	0	4	74	48	23	0	0	0	0	0	0	0	0	0	0	0	0	0	0	0	0	0	0	0	0	0	0
0	0	0	0	0	0	76	65	0	20	0	71	0	0	0	0	0	0	0	0	0	0	0	0	74	5	21	60	0	0	0	0	0	0	0	53	56	0	0	0	0	0	68	0	0	0	0	0	0	0
0	0	0	0	0	0	0	0	0	54	0	35	0	0	0	0	0	0	0	47	0	48	31	0	48	21	17	15	15	0	0	0	0	0	0	0	0	0	0	0	0	0	0	0	0	0	0	0	0	0
0	0	0	0	0	0	0	0	0	47	0	0	0	0	0	0	0	0	0	27	0	32	16	0	23	60	15	12	35	0	0	31	0	0	0	0	0	0	0	0	0	0	0	0	0	0	0	0	0	0
0	159	136	0	0	0	170	0	178	0	0	110	155	0	0	50	0	82	0	90	0	81	96	0	0	0	15	35	8	20	17	68	27	0	0	64	0	0	69	90	90	142	78	0	0	0	0	0	0	0
0	125	0	0	0	0	0	0	65	0	0	75	108	69	31	23	102	0	54	0	0	0	86	0	0	0	0	0	20	6	34	0	0	6	0	65	0	0	68	26	0	0	75	0	0	0	0	0	0	0
0	0	0	0	0	0	0	0	0	0	0	124	0	0	0	52	0	0	0	0	0	0	0	0	0	0	0	0	17	34	10	9	9	0	0	0	0	0	0	0	0	0	0	0	0	0	0	0	0	0
0	146	119	0	0	0	151	0	161	0	0	96	0	0	0	0	0	38	0	55	0	97	98	0	0	0	0	31	68	0	9	16	6	9	0	107	0	0	0	0	0	130	94	0	0	0	0	0	0	0
0	0	137	0	0	0	148	0	157	0	0	103	0	0	0	57	0	0	0	100	0	0	0	0	0	0	0	0	27	0	9	6	8	10	0	97	0	0	0	58	0	0	0	0	0	0	0	0	0	0
0	0	130	0	0	0	144	0	153	0	0	97	0	0	0	11	0	25	13	89	84	96	97	0	0	0	0	0	0	6	0	9	10	10	0	0	0	0	0	13	0	0	0	0	0	0	0	0	0	0
42	49	0	0	0	0	37	0	62	0	0	0	0	0	0	0	0	0	0	77	0	0	0	0	0	0	0	0	0	0	0	0	0	0	9	3	10	0	6	0	0	14	17	0	0	0	0	0	0	0
46	40	13	0	44	0	41	0	53	49	58	20	40	39	0	60	0	0	107	104	0	0	77	0	0	53	0	0	64	65	0	107	97	0	3	7	8	0	21	75	6	14	15	0	0	0	0	0	0	0
0	0	17	0	0	0	50	0	59	59	63	0	53	52	0	0	0	0	0	0	0	0	0	0	0	56	0	0	0	0	0	0	0	0	10	8	2	0	8	0	0	0	7	0	0	0	0	0	0	0
0	0	0	0	0	0	0	0	0	0	0	0	0	0	0	0	0	0	0	0	0	0	0	0	0	0	0	0	0	0	0	0	0	0	0	0	0	0	0	0	0	0	0	0	0	0	0	0	0	0
0	0	29	0	0	0	57	0	65	64	56	43	0	57	0	5	0	0	3	62	69	0	0	0	0	0	0	0	69	68	0	0	0	0	6	21	8	0	12	18	0	38	8	0	0	0	0	0	0	0
0	63	116	0	0	0	137	0	0	0	0	73	0	92	0	6	8	36	10	34	39	0	0	0	0	0	0	0	90	26	0	0	58	13	0	75	0	0	18	8	14	64	42	0	0	0	0	0	0	0
0	0	0	0	0	0	0	0	0	0	0	13	0	0	0	0	10	18	0	26	16	0	0	0	0	0	0	0	90	0	0	0	0	0	0	6	0	0	0	14	0	0	5	0	0	0	0	0	0	0
0	2	27	0	0	0	0	0	0	0	0	19	0	0	0	0	0	0	0	0	0	0	0	0	0	0	0	0	142	0	0	130	0	0	14	14	0	0	38	64	0	0	4	0	0	0	0	0	0	0
66	0	28	0	0	0	58	0	74	69	73	18	0	0	0	75	21	0	115	0	0	0	0	0	0	68	0	0	78	75	0	94	0	0	17	15	7	0	8	42	5	4	3	0	0	0	0	0	0	0
78	72	71	0	0	0	0	0	0	0	0	0	38	0	0	0	0	0	0	0	0	0	0	0	0	0	0	0	0	0	0	0	0	0	0	0	0	0	0	0	0	0	0	3	15	0	0	0	0	4
0	58	62	0	0	0	0	0	0	0	0	70	25	0	0	0	0	0	0	0	0	0	0	0	0	0	0	0	0	0	0	0	0	0	0	0	0	0	0	0	0	0	0	15	9	13	0	0	0	11
86	77	73	0	0	0	275	0	0	0	0	0	41	0	0	0	0	0	0	0	0	0	0	0	0	0	0	0	0	0	0	0	0	0	0	0	0	0	0	0	0	0	0	0	13	7	21	0	0	24
0	0	0	0	0	0	0	0	0	0	0	0	0	0	0	0	0	0	0	0	0	0	0	0	0	0	0	0	0	0	0	0	0	0	0	0	0	0	0	0	0	0	0	0	0	21	4	0	0	32
0	0	0	0	0	0	0	0	0	0	0	0	0	0	0	0	0	0	0	0	0	0	0	0	0	0	0	0	0	0	0	0	0	0	0	0	0	0	0	0	0	0	0	0	0	0	0	4	9	20
0	0	0	0	0	0	0	0	0	0	0	0	0	0	0	0	0	0	0	0	0	0	0	0	0	0	0	0	0	0	0	0	0	0	0	0	0	0	0	0	0	0	0	0	0	0	0	9	11	0
0	0	0	0	0	0	67	0	0	0	0	0	33	0	0	0	0	0	0	0	0	0	0	0	0	0	0	0	0	0	0	0	0	0	0	0	0	0	0	0	0	0	0	4	11	24	32	20	0	17
0	0	0	0	0	0	0	0	0	0	0	0	0	0	0	0	0	0	0	0	0	0	0	0	0	0	0	0	0	0	0	0	0	0	0	0	0	0	0	0	0	0	0	0	0	0	0	0	0	20
0	0	0	0	0	0	0	0	82	0	0	0	35	44	41	0	0	0	0	0	0	0	0	0	0	0	0	0	0	0	0	0	0	0	82	84	97	0	93	0	0	0	0	0	5	0	42	50	53	28
0	0	0	0	0	0	0	0	0	93	94	0	0	0	0	0	0	0	0	0	0	0	0	0	0	0	0	0	0	0	0	0	0	0	0	0	98	0	97	0	0	0	0	0	0	0	0	0	8	56
0	0	0	0	0	0	0	0	87	105	92	0	0	0	45	0	0	0	0	0	0	0	0	0	0	0	0	0	0	0	0	0	0	0	89	0	0	0	94	0	0	0	0	0	0	0	0	0	0	0
0	0	196	0	0	0	260	0	0	0	0	204	0	0	0	0	0	0	0	0	0	0	0	0	0	0	0	0	0	0	0	0	0	0	0	0	0	0	186	0	0	0	0	0	31	28	63	51	0	53
42	0	62	0	0	0	0	0	43	0	0	0	12	0	0	0	0	0	0	0	0	0	0	0	0	0	0	0	0	0	0	0	0	0	0	50	62	0	73	0	0	0	0	36	13	0	0	0	0	28
0	0	0	0	0	0	0	0	41	0	0	0	0	5	6	0	0	0	0	0	0	0	0	0	0	0	0	0	0	0	0	0	0	0	0	51	0	0	68	0	0	0	0	0	0	0	0	0	0	0
0	0	0	0	0	0	0	0	41	0	48	0	0	0	6	7	0	0	0	0	0	0	0	0	0	0	0	0	0	0	0	0	0	0	0	0	0	0	0	0	0	0	0	0	0	0	0	0	0	0
0	0	0	0	0	0	0	0	0	0	0	0	0	0	0	10	0	0	0	0	0	0	0	0	0	0	0	0	72	51	75	81	76	0	0	0	0	0	0	0	0	0	89	0	0	0	0	0	0	0
0	0	0	0	0	0	0	0	0	0	0	0	0	0	0	0	0	0	0	0	0	0	0	0	0	0	0	0	0	0	0	0	0	0	0	0	0	0	0	0	0	0	0	0	0	0	0	0	0	0
0	0	0	0	0	0	0	0	0	0	0	0	0	0	0	0	0	114	0	0	0	0	0	0	0	0	0	0	0	0	0	0	0	0	0	0	0	0	60	0	0	0	0	0	0	63	0	0	0	0
0	0	0	0	0	0	0	0	0	0	0	0	0	0	0	0	0	0	0	0	0	0	0	0	0	0	0	0	0	0	0	0	0	0	0	0	0	0	0	0	0	0	0	0	0	0	0	0	0	0
0	0	0	0	0	0	0	0	0	0	0	0	0	0	0	0	0	0	0	0	0	0	0	0	0	0	0	0	0	0	0	0	0	0	0	0	0	0	0	0	0	0	0	0	0	35	0	0	0	0
0	0	0	0	0	0	0	0	0	0	0	0	0	0	0	0	0	0	0	0	0	0	0	0	0	0	0	0	0	0	0	0	0	0	0	0	0	0	0	0	0	0	0	0	63	62	0	0	0	0
0	0	0	0	0	0	0	0	0	0	0	0	0	0	0	0	0	0	0	0	0	0	0	0	0	0	0	0	0	0	0	0	0	0	0	0	0	0	0	0	0	0	0	0	0	38	0	0	119	108
0	0	0	0	0	0	0	0	0	0	0	0	0	0	0	0	0	0	0	0	0	0	0	0	0	0	0	0	0	0	0	0	0	0	0	0	0	0	0	0	0	0	161	0	0	63	0	0	0	0
0	0	0	0	0	0	0	0	0	0	0	0	0	0	0	0	0	0	0	0	0	0	0	0	0	0	0	0	0	0	0	0	0	0	0	0	0	0	0	0	0	0	0	0	0	0	0	0	0	0
0	0	0	0	0	0	0	0	0	0	0	0	0	0	0	0	0	0	0	0	0	0	0	0	0	0	0	0	0	0	0	0	0	0	0	0	0	0	0	0	0	0	0	0	0	0	0	0	0	0
0	0	0	0	0	0	0	0	0	0	0	0	0	0	0	0	0	0	0	0	0	0	0	0	0	0	0	0	0	0	0	0	0	0	0	0	0	0	0	0	0	0	0	0	0	0	0	0	0	70
0	0	0	0	0	0	0	0	0	0	0	0	0	0	0	0	0	0	0	0	0	0	0	0	0	0	0	0	0	0	0	0	0	0	0	0	0	0	0	0	0	0	0	0	0	0	0	0	73	0
0	0	0	0	0	0	0	0	0	0	0	0	0	0	0	0	0	0	0	0	0	0	0	0	0	0	0	0	0	0	0	0	0	0	0	0	0	0	0	0	0	0	0	0	0	0	0	0	0	0
0	0	207	0	0	0	239	0	0	0	0	0	214	0	0	71	0	0	0	0	0	0	0	0	0	0	0	0	137	101	142	0	137	0	0	145	0	0	118	0	0	201	144	0	0	100	0	141	0	0
0	0	0	0	0	0	193	0	0	0	0	0	0	0	54	50	0	0	0	0	0	0	0	0	0	0	0	0	97	89	0	0	0	0	0	122	0	0	93	0	0	0	119	0	0	0	0	0	0	0
0	0	0	0	0	0	225	0	0	0	0	0	0	0	0	0	0	152	0	0	0	0	0	0	0	0	0	0	0	0	42	147	147	0	0	0	0	0	0	119	0	0	0	0	0	0	0	0	0	0
0	0	0	0	0	0	0	0	0	0	0	0	0	0	0	0	0	0	0	0	0	0	0	0	0	0	0	0	0	0	0	0	0	0	0	0	0	0	0	0	0	0	0	0	0	133	0	140	0	152
0	0	0	0	0	0	0	0	0	0	0	0	0	0	0	0	0	135	0	0	0	0	0	0	0	0	0	0	0	0	0	0	0	0	0	0	0	0	89	100	0	0	0	0	0	134	148	0	0	155
0	0	0	0	0	0	193	0	0	0	0	0	0	0	0	0	0	128	0	0	0	0	0	0	0	0	0	0	0	0	0	0	0	5	0	0	0	0	51	91	0	0	0	0	0	127	0	0	0	0
0	0	0	0	0	0	0	0	0	0	0	0	0	52	0	0	0	0	0	0	0	0	0	0	0	0	0	0	0	0	0	0	0	0	83	97	102	0	93	0	0	0	0	30	0	38	0	0	0	33
0	0	0	0	0	0	254	0	0	0	0	210	0	0	0	0	0	0	0	0	0	0	0	0	0	0	0	0	0	112	0	0	0	0	0	185	0	0	0	186	0	0	154	41	8	23	64	48	0	49
0	0	0	0	0	0	0	0	0	0	0	0	0	59	0	0	0	0	0	0	0	0	0	0	0	0	0	0	0	0	0	0	0	0	0	98	105	0	111	0	0	0	135	0	0	0	0	0	0	53
0	0	0	0	0	0	0	0	0	0	0	0	0	0	0	0	0	0	0	0	0	0	0	0	0	0	0	0	0	0	0	0	0	0	0	0	0	0	0	0	0	0	0	0	0	0	0	0	0	0
0	0	158	0	0	0	188	0	0	0	0	180	0	62	55	0	0	0	0	168	173	0	0	0	0	0	0	0	0	0	0	0	0	223	89	96	108	0	86	0	0	0	119	0	0	0	0	0	0	57
0	0	149	0	0	0	165	0	0	0	0	174	0	0	0	22	0	0	0	0	0	0	0	0	0	0	0	0	0	0	0	0	0	0	0	0	0	0	23	0	0	0	0	0	63	0	0	0	0	0
0	0	0	0	0	0	0	0	0	0	0	0	0	0	0	0	0	0	0	0	0	0	0	0	0	0	0	0	0	0	0	0	0	0	0	0	0	0	0	0	0	0	0	0	0	9	0	0	0	0
0	0	0	0	0	0	0	0	0	0	0	0	0	0	0	0	0	0	0	0	0	0	0	0	0	0	0	0	0	0	0	0	0	0	0	0	0	0	0	0	0	0	0	0	20	0	0	0	0	0
0	0	220	0	0	0	0	0	0	0	0	172	0	0	0	0	0	0	0	0	0	0	0	0	0	0	0	0	0	0	0	0	0	0	0	0	0	0	141	186	0	0	134	0	20	52	0	0	0	56
[truncated: 36 more columns]
