# Supplementary material for: Analyzing the effects of free water modeling by deep learning on diffusion MRI structural connectivity estimates in glioma patients
Source: PLoS One. 2020 Sep 25;15(9):e0239475. doi: 10.1371/journal.pone.0239475 (PMC7518620; doi:10.1371/journal.pone.0239475)
Supplement: S1 File — All utilized connectivity and length matrices as comma-separated csv files, and the free-water maps as nifti files. (ZIP) [file pone.0239475.s003.zip › S3/CMs/patients/det_boundary/vp18/cm_fwm.csv]

11	3	0	0	0	0	1	0	8	0	0	0	7	0	0	0	0	0	0	0	0	0	0	0	0	0	0	0	0	0	0	0	0	0	3	2	0	0	0	0	0	0	1	4	0	11	0	0	0	0
3	88	47	0	0	0	0	0	9	0	0	21	16	0	1	8	0	0	0	0	0	0	0	0	0	0	0	0	2	2	0	1	0	0	5	3	0	0	0	2	0	1	0	1	4	6	0	0	0	0
0	47	216	48	10	0	140	0	27	0	0	99	45	1	1	0	0	0	0	0	2	0	0	0	0	0	0	0	4	0	0	13	9	7	0	42	2	0	3	26	0	8	10	10	12	63	0	0	0	0
0	0	48	11	1	0	2	0	0	0	0	0	0	0	0	0	0	0	0	0	0	0	0	0	0	0	0	0	0	0	0	0	0	0	0	0	0	0	0	0	0	0	0	0	0	0	0	0	0	0
0	0	10	1	10	19	22	0	2	0	0	8	0	0	0	0	0	0	0	0	0	0	0	0	0	0	0	0	0	0	0	0	0	0	0	2	0	0	0	0	0	0	0	0	0	0	0	0	0	0
0	0	0	0	19	27	25	48	117	0	0	3	0	0	0	0	0	0	0	0	0	0	0	0	0	0	0	0	0	0	0	0	0	0	0	0	0	0	0	0	0	0	0	0	0	0	0	0	0	0
1	0	140	2	22	25	385	39	196	4	0	27	0	0	0	4	0	0	0	0	0	0	0	0	0	4	0	0	21	0	0	27	48	8	7	55	20	0	5	9	0	0	19	0	0	4	0	0	0	12
0	0	0	0	0	48	39	67	41	61	0	0	0	0	0	0	0	0	0	3	0	16	0	0	0	2	0	0	0	0	0	0	0	0	0	0	0	0	0	0	0	0	0	0	0	0	0	0	0	0
8	9	27	0	2	117	196	41	283	105	46	57	13	50	69	16	0	0	0	0	0	0	0	0	0	0	0	0	21	40	0	33	23	6	23	188	87	0	70	0	0	0	7	0	0	0	0	0	0	0
0	0	0	0	0	0	4	61	105	239	0	9	0	0	0	0	0	0	0	6	0	2	0	0	1	116	36	10	0	0	0	0	0	0	0	151	101	0	20	0	0	0	16	0	0	0	0	0	0	0
0	0	0	0	0	0	0	0	46	0	6	0	0	0	9	0	0	0	0	0	0	0	0	0	0	0	0	0	0	0	0	0	0	0	0	4	3	0	2	0	0	0	5	0	0	0	0	0	0	0
0	21	99	0	8	3	27	0	57	9	0	110	67	4	17	3	0	1	0	42	38	6	44	10	0	7	135	0	49	9	3	39	19	39	0	22	0	0	6	7	18	7	2	0	1	0	0	0	0	0
7	16	45	0	0	0	0	0	13	0	0	67	41	25	19	16	0	0	0	0	0	0	0	0	0	0	0	0	7	1	0	0	0	0	0	4	8	0	0	0	0	0	0	83	49	1	0	0	0	1
0	0	1	0	0	0	0	0	50	0	0	4	25	12	58	94	0	0	0	0	0	0	0	0	0	0	0	0	0	54	0	0	0	0	0	11	6	0	14	1	0	0	0	0	0	0	0	0	0	0
0	1	1	0	0	0	0	0	69	0	9	17	19	58	71	17	0	0	0	0	0	0	0	0	0	0	0	0	0	90	0	0	0	0	0	0	0	0	0	0	0	0	0	0	0	0	0	0	0	0
0	8	0	0	0	0	4	0	16	0	0	3	16	94	17	29	0	0	14	0	0	0	0	0	0	0	0	0	38	35	8	0	11	3	0	1	0	0	8	2	0	0	9	0	0	0	0	0	0	0
0	0	0	0	0	0	0	0	0	0	0	0	0	0	0	0	6	10	0	0	4	0	0	0	0	0	0	0	0	1	0	0	0	0	0	0	0	0	0	13	2	0	4	0	0	0	0	0	0	0
0	0	0	0	0	0	0	0	0	0	0	1	0	0	0	0	10	202	34	55	49	1	0	0	0	0	0	0	13	0	0	53	0	24	0	0	0	0	0	20	1	0	0	0	0	0	0	0	0	0
0	0	0	0	0	0	0	0	0	0	0	0	0	0	0	14	0	34	42	0	9	0	0	0	0	0	0	0	0	12	0	0	0	15	0	5	0	0	2	25	0	0	2	0	0	0	0	0	0	0
0	0	0	0	0	0	0	3	0	6	0	42	0	0	0	0	0	55	0	169	26	34	5	0	2	0	15	24	31	0	0	68	3	49	8	1	0	0	31	17	2	0	0	0	0	0	0	0	0	0
0	0	2	0	0	0	0	0	0	0	0	38	0	0	0	0	4	49	9	26	8	0	12	0	0	0	0	0	0	0	0	0	0	1	0	0	0	0	18	12	39	0	0	0	0	0	0	0	0	0
0	0	0	0	0	0	0	16	0	2	0	6	0	0	0	0	0	1	0	34	0	60	62	0	72	0	16	99	18	0	0	13	0	3	0	0	0	0	0	0	0	0	0	0	0	0	0	0	0	0
0	0	0	0	0	0	0	0	0	0	0	44	0	0	0	0	0	0	0	5	12	62	172	11	26	0	27	1	36	7	0	18	0	1	0	2	0	0	0	0	0	0	0	0	0	0	0	0	0	0
0	0	0	0	0	0	0	0	0	0	0	10	0	0	0	0	0	0	0	0	0	0	11	21	0	0	0	0	0	0	0	0	0	0	0	0	0	0	0	0	0	0	0	0	0	0	0	0	0	0
0	0	0	0	0	0	0	0	0	1	0	0	0	0	0	0	0	0	0	2	0	72	26	0	28	2	3	72	0	0	0	0	0	0	0	0	0	0	0	0	0	0	0	0	0	0	0	0	0	0
0	0	0	0	0	0	4	2	0	116	0	7	0	0	0	0	0	0	0	0	0	0	0	0	2	109	63	17	0	0	0	0	0	0	0	200	4	0	0	0	0	0	3	0	0	0	0	0	0	0
0	0	0	0	0	0	0	0	0	36	0	135	0	0	0	0	0	0	0	15	0	16	27	0	3	63	203	23	66	0	0	0	0	0	0	0	0	0	0	0	0	0	0	0	0	0	0	0	0	0
0	0	0	0	0	0	0	0	0	10	0	0	0	0	0	0	0	0	0	24	0	99	1	0	72	17	23	194	357	0	0	128	0	0	0	0	0	0	0	0	0	0	0	0	0	0	0	0	0	0
0	2	4	0	0	0	21	0	21	0	0	49	7	0	0	38	0	13	0	31	0	18	36	0	0	0	66	357	112	20	41	19	38	0	0	89	0	0	17	6	7	2	25	0	0	0	0	0	0	0
0	2	0	0	0	0	0	0	40	0	0	9	1	54	90	35	1	0	12	0	0	0	7	0	0	0	0	0	20	63	2	0	0	2	0	28	0	0	8	9	0	0	54	0	0	0	0	0	0	0
0	0	0	0	0	0	0	0	0	0	0	3	0	0	0	8	0	0	0	0	0	0	0	0	0	0	0	0	41	2	26	12	9	0	0	0	0	0	0	0	0	0	0	0	0	0	0	0	0	0
0	1	13	0	0	0	27	0	33	0	0	39	0	0	0	0	0	53	0	68	0	13	18	0	0	0	0	128	19	0	12	291	1	14	0	2	0	0	0	0	0	2	3	0	0	0	0	0	0	0
0	0	9	0	0	0	48	0	23	0	0	19	0	0	0	11	0	0	0	3	0	0	0	0	0	0	0	0	38	0	9	1	18	1	0	3	0	0	0	2	0	0	0	0	0	0	0	0	0	0
0	0	7	0	0	0	8	0	6	0	0	39	0	0	0	3	0	24	15	49	1	3	1	0	0	0	0	0	0	2	0	14	1	58	0	0	0	0	0	6	0	0	0	0	0	0	0	0	0	0
3	5	0	0	0	0	7	0	23	0	0	0	0	0	0	0	0	0	0	8	0	0	0	0	0	0	0	0	0	0	0	0	0	0	60	2	2	0	19	0	0	1	4	0	0	0	0	0	0	0
2	3	42	0	2	0	55	0	188	151	4	22	4	11	0	1	0	0	5	1	0	0	2	0	0	200	0	0	89	28	0	2	3	0	2	57	22	0	16	6	6	4	35	0	0	0	0	0	0	0
0	0	2	0	0	0	20	0	87	101	3	0	8	6	0	0	0	0	0	0	0	0	0	0	0	4	0	0	0	0	0	0	0	0	2	22	2	0	5	0	0	0	65	0	0	0	0	0	0	0
0	0	0	0	0	0	0	0	0	0	0	0	0	0	0	0	0	0	0	0	0	0	0	0	0	0	0	0	0	0	0	0	0	0	0	0	0	0	0	0	0	0	0	0	0	0	0	0	0	0
0	0	3	0	0	0	5	0	70	20	2	6	0	14	0	8	0	0	2	31	18	0	0	0	0	0	0	0	17	8	0	0	0	0	19	16	5	0	17	47	0	7	4	0	0	0	0	0	0	0
0	2	26	0	0	0	9	0	0	0	0	7	0	1	0	2	13	20	25	17	12	0	0	0	0	0	0	0	6	9	0	0	2	6	0	6	0	0	47	40	1	2	25	0	0	0	0	0	0	0
0	0	0	0	0	0	0	0	0	0	0	18	0	0	0	0	2	1	0	2	39	0	0	0	0	0	0	0	7	0	0	0	0	0	0	6	0	0	0	1	0	0	5	0	0	0	0	0	0	0
0	1	8	0	0	0	0	0	0	0	0	7	0	0	0	0	0	0	0	0	0	0	0	0	0	0	0	0	2	0	0	2	0	0	1	4	0	0	7	2	0	0	1	0	0	0	0	0	0	0
1	0	10	0	0	0	19	0	7	16	5	2	0	0	0	9	4	0	2	0	0	0	0	0	0	3	0	0	25	54	0	3	0	0	4	35	65	0	4	25	5	1	18	0	0	0	0	0	0	0
4	1	10	0	0	0	0	0	0	0	0	0	83	0	0	0	0	0	0	0	0	0	0	0	0	0	0	0	0	0	0	0	0	0	0	0	0	0	0	0	0	0	0	1	29	0	0	0	0	4
0	4	12	0	0	0	0	0	0	0	0	1	49	0	0	0	0	0	0	0	0	0	0	0	0	0	0	0	0	0	0	0	0	0	0	0	0	0	0	0	0	0	0	29	147	41	0	0	0	4
11	6	63	0	0	0	4	0	0	0	0	0	1	0	0	0	0	0	0	0	0	0	0	0	0	0	0	0	0	0	0	0	0	0	0	0	0	0	0	0	0	0	0	0	41	109	18	0	0	43
0	0	0	0	0	0	0	0	0	0	0	0	0	0	0	0	0	0	0	0	0	0	0	0	0	0	0	0	0	0	0	0	0	0	0	0	0	0	0	0	0	0	0	0	0	18	21	0	0	53
0	0	0	0	0	0	0	0	0	0	0	0	0	0	0	0	0	0	0	0	0	0	0	0	0	0	0	0	0	0	0	0	0	0	0	0	0	0	0	0	0	0	0	0	0	0	0	12	5	31
0	0	0	0	0	0	0	0	0	0	0	0	0	0	0	0	0	0	0	0	0	0	0	0	0	0	0	0	0	0	0	0	0	0	0	0	0	0	0	0	0	0	0	0	0	0	0	5	56	0
0	0	0	0	0	0	12	0	0	0	0	0	1	0	0	0	0	0	0	0	0	0	0	0	0	0	0	0	0	0	0	0	0	0	0	0	0	0	0	0	0	0	0	4	4	43	53	31	0	690
0	0	0	0	0	0	0	0	0	0	0	0	0	0	0	0	0	0	0	0	0	0	0	0	0	0	0	0	0	0	0	0	0	0	0	0	0	0	0	0	0	0	0	0	0	0	0	0	0	18
0	0	0	0	0	0	0	0	47	0	0	0	1	31	37	0	0	0	0	0	0	0	0	0	0	0	0	0	0	0	0	0	0	0	1	37	3	0	64	0	0	0	0	0	13	0	13	173	32	106
0	0	0	0	0	0	0	0	0	11	13	0	0	0	0	0	0	0	0	0	0	0	0	0	0	0	0	0	0	0	0	0	0	0	0	0	1	0	3	0	0	0	0	0	0	0	0	0	11	8
0	0	0	0	0	0	0	0	1	22	3	0	0	0	14	0	0	0	0	0	0	0	0	0	0	0	0	0	0	0	0	0	0	0	1	0	0	0	10	0	0	0	0	0	0	0	0	0	0	0
0	0	4	0	0	0	2	0	0	0	0	1	0	0	0	0	0	0	0	0	0	0	0	0	0	0	0	0	0	0	0	0	0	0	0	0	0	0	1	0	0	0	0	0	10	163	22	68	0	11
8	0	2	0	0	0	0	0	27	0	0	0	29	0	0	0	0	0	0	0	0	0	0	0	0	0	0	0	0	0	0	0	0	0	0	15	4	0	14	0	0	0	0	11	54	0	0	0	0	14
0	0	0	0	0	0	0	0	7	0	0	0	0	55	3	0	0	0	0	0	0	0	0	0	0	0	0	0	0	0	0	0	0	0	0	19	0	0	2	0	0	0	0	0	0	0	0	0	0	0
0	0	0	0	0	0	0	0	12	0	21	0	0	0	40	1	0	0	0	0	0	0	0	0	0	0	0	0	0	0	0	0	0	0	0	0	0	0	0	0	0	0	0	0	0	0	0	0	0	0
0	0	0	0	0	0	0	0	0	0	0	0	0	0	0	38	0	0	0	0	0	0	0	0	0	0	0	0	17	13	5	1	3	0	0	0	0	0	0	0	0	0	3	0	0	0	0	0	0	0
0	0	0	0	0	0	0	0	0	0	0	0	0	0	0	0	0	0	0	0	0	0	0	0	0	0	0	0	0	0	0	0	0	0	0	0	0	0	0	0	0	0	0	0	0	0	0	0	0	0
0	0	0	0	0	0	0	0	0	0	0	0	0	0	0	0	0	1	0	0	0	0	0	0	0	0	0	0	0	0	0	0	0	0	0	0	0	0	10	0	0	0	0	0	0	4	0	0	0	0
0	0	0	0	0	0	0	0	0	0	0	0	0	0	0	0	0	0	0	0	0	0	0	0	0	0	0	0	0	0	0	0	0	0	0	0	0	0	0	0	0	0	0	0	0	0	0	0	0	0
0	0	0	0	0	0	0	0	0	0	0	0	0	0	0	0	0	0	0	0	0	0	0	0	0	0	0	0	0	0	0	0	0	0	0	0	0	0	0	0	0	0	0	0	0	12	0	0	0	0
0	0	0	0	0	0	0	0	0	0	0	0	0	0	0	0	0	0	0	0	0	0	0	0	0	0	0	0	0	0	0	0	0	0	0	0	0	0	0	0	0	0	0	0	3	27	0	0	0	0
0	0	0	0	0	0	0	0	0	0	0	0	0	0	0	0	0	0	0	0	0	0	0	0	0	0	0	0	0	0	0	0	0	0	0	0	0	0	0	0	0	0	0	0	0	2	0	0	5	24
0	0	0	0	0	0	0	0	0	0	0	0	0	0	0	0	0	0	0	0	0	0	0	0	0	0	0	0	0	0	0	0	0	0	0	0	0	0	0	0	0	0	1	0	0	57	0	0	0	0
0	0	0	0	0	0	0	0	0	0	0	0	0	0	0	0	0	0	0	0	0	0	0	0	0	0	0	0	0	0	0	0	0	0	0	0	0	0	0	0	0	0	0	0	0	0	0	0	0	0
0	0	0	0	0	0	0	0	0	0	0	0	0	0	0	0	0	0	0	0	0	0	0	0	0	0	0	0	0	0	0	0	0	0	0	0	0	0	0	0	0	0	0	0	0	0	0	0	0	0
0	0	0	0	0	0	0	0	0	0	0	0	0	0	0	0	0	0	0	0	0	0	0	0	0	0	0	0	0	0	0	0	0	0	0	0	0	0	0	0	0	0	0	0	0	0	0	0	0	1
0	0	0	0	0	0	0	0	0	0	0	0	0	0	0	0	0	0	0	0	0	0	0	0	0	0	0	0	0	0	0	0	0	0	0	0	0	0	0	0	0	0	0	0	0	0	0	0	5	0
0	0	0	0	0	0	0	0	0	0	0	0	0	0	0	0	0	0	0	0	0	0	0	0	0	0	0	0	0	0	0	0	0	0	0	0	0	0	0	0	0	0	0	0	0	0	0	0	0	0
0	0	5	0	0	0	6	0	0	0	0	0	1	0	0	7	0	0	0	0	0	0	0	0	0	0	0	0	11	5	1	0	1	0	0	6	0	0	1	0	0	1	39	0	0	12	0	5	0	0
0	0	0	0	0	0	1	0	0	0	0	0	0	0	2	30	0	0	0	0	0	0	0	0	0	0	0	0	3	10	0	0	0	0	0	4	0	0	3	0	0	0	30	0	0	0	0	0	0	0
0	0	0	0	0	0	4	0	0	0	0	0	0	0	0	0	0	1	0	0	0	0	0	0	0	0	0	0	0	0	4	2	6	0	0	0	0	0	0	2	0	0	0	0	0	0	0	0	0	0
0	0	0	0	0	0	0	0	0	0	0	0	0	0	0	0	0	0	0	0	0	0	0	0	0	0	0	0	0	0	0	0	0	0	0	0	0	0	0	0	0	0	0	0	0	2	0	8	0	6
0	0	0	0	0	0	0	0	0	0	0	0	0	0	0	0	0	2	0	0	0	0	0	0	0	0	0	0	0	0	0	0	0	0	0	0	0	0	6	6	0	0	0	0	0	3	1	0	0	4
0	0	0	0	0	0	1	0	0	0	0	0	0	0	0	0	0	1	0	0	0	0	0	0	0	0	0	0	0	0	0	0	0	6	0	0	0	0	29	2	0	0	0	0	0	12	0	0	0	0
0	0	0	0	0	0	0	0	0	0	0	0	0	2	0	0	0	0	0	0	0	0	0	0	0	0	0	0	0	0	0	0	0	0	18	2	6	0	12	0	0	0	0	3	0	21	0	0	0	6
0	0	0	0	0	0	6	0	0	0	0	1	0	0	0	0	0	0	0	0	0	0	0	0	0	0	0	0	0	2	0	0	0	0	0	3	0	0	0	1	0	0	5	1	3	68	1	30	0	10
0	0	0	0	0	0	0	0	0	0	0	0	0	2	0	0	0	0	0	0	0	0	0	0	0	0	0	0	0	0	0	0	0	0	0	13	10	0	6	0	0	0	2	0	0	0	0	0	0	13
0	0	0	0	0	0	0	0	0	0	0	0	0	0	0	0	0	0	0	0	0	0	0	0	0	0	0	0	0	0	0	0	0	0	0	0	0	0	0	0	0	0	0	0	0	0	0	0	0	0
0	0	6	0	0	0	3	0	0	0	0	4	0	1	1	0	0	0	0	11	2	0	0	0	0	0	0	0	0	0	0	0	0	1	28	18	8	0	74	0	0	0	3	0	0	0	0	0	0	4
0	0	8	0	0	0	7	0	0	0	0	2	0	0	0	19	0	0	0	0	0	0	0	0	0	0	0	0	0	0	0	0	0	0	0	0	0	0	2	0	0	0	0	0	1	0	0	0	0	0
0	0	0	0	0	0	0	0	0	0	0	0	0	0	0	0	0	0	0	0	0	0	0	0	0	0	0	0	0	0	0	0	0	0	0	0	0	0	0	0	0	0	0	0	0	22	0	0	0	0
0	0	0	0	0	0	0	0	0	0	0	0	0	0	0	0	0	0	0	0	0	0	0	0	0	0	0	0	0	0	0	0	0	0	0	0	0	0	0	0	0	0	0	0	3	0	0	0	0	0
0	0	7	0	0	0	0	0	0	0	0	2	0	0	0	0	0	0	0	0	0	0	0	0	0	0	0	0	0	0	0	0	0	0	0	0	0	0	3	1	0	0	5	0	5	34	0	0	0	2
[truncated: 36 more columns]
