# Supplementary material for: Analyzing the effects of free water modeling by deep learning on diffusion MRI structural connectivity estimates in glioma patients
Source: PLoS One. 2020 Sep 25;15(9):e0239475. doi: 10.1371/journal.pone.0239475 (PMC7518620; doi:10.1371/journal.pone.0239475)
Supplement: S1 File — All utilized connectivity and length matrices as comma-separated csv files, and the free-water maps as nifti files. (ZIP) [file pone.0239475.s003.zip › S3/CMs/patients/det_boundary/vp27/fiberlengthmatrix_original.csv]

0	0	0	0	0	0	8	0	170	0	0	0	0	0	0	0	0	0	0	0	0	0	0	0	0	0	0	0	0	0	0	0	0	0	40	0	60	0	0	0	0	0	0	0	86	0	0	0	0	96
0	6	9	0	0	0	0	0	115	0	0	11	20	50	75	0	0	0	0	0	0	0	0	0	0	0	0	0	0	135	0	0	0	0	0	11	0	0	0	0	0	6	0	0	67	51	0	0	0	0
0	9	8	4	17	0	0	0	0	0	0	19	0	0	0	0	0	0	0	0	2	0	0	0	0	0	0	0	136	0	0	137	0	0	32	34	47	0	59	58	0	18	0	0	71	54	0	0	0	0
0	0	4	4	5	0	23	0	0	0	0	56	0	0	0	0	0	0	0	0	0	0	0	0	0	0	0	0	0	0	0	154	0	0	39	39	0	0	62	0	0	0	0	0	0	0	0	0	0	89
0	0	17	5	10	6	31	0	0	0	0	42	0	0	0	0	0	0	0	0	0	0	0	0	0	0	0	0	0	0	0	0	0	0	0	44	0	0	64	0	0	0	0	0	0	0	0	0	0	0
0	0	0	0	6	11	45	45	58	15	0	32	0	0	0	0	0	0	0	117	0	113	99	0	89	72	57	0	82	0	0	0	0	0	0	42	0	0	66	0	0	0	0	0	0	0	0	0	0	0
8	0	0	23	31	45	13	17	27	107	0	65	0	0	0	0	0	0	0	0	0	0	0	0	0	0	0	0	154	0	0	174	0	0	48	46	50	0	64	86	0	0	0	86	80	75	0	0	0	91
0	0	0	0	0	45	17	9	18	27	0	54	0	0	0	0	0	0	0	0	0	0	0	0	0	56	0	0	0	0	0	0	0	0	35	44	54	0	59	0	0	0	0	0	0	0	0	0	0	0
170	115	0	0	0	58	27	18	12	7	39	63	0	6	35	0	0	0	0	0	0	0	0	0	0	0	0	0	0	109	0	0	0	0	38	51	57	0	70	0	0	0	68	0	0	0	0	0	0	93
0	0	0	0	0	15	107	27	7	10	7	24	0	0	0	0	0	0	0	92	0	89	0	0	72	27	47	66	44	0	0	0	0	0	60	46	50	0	50	0	0	0	63	0	0	0	0	0	0	0
0	0	0	0	0	0	0	0	39	7	0	0	0	0	7	0	0	0	0	0	0	0	0	0	0	8	0	0	0	0	0	0	0	0	0	0	0	0	0	0	0	0	0	0	0	0	0	0	0	0
0	11	19	56	42	32	65	54	63	24	0	12	0	0	0	0	9	55	0	56	7	23	24	14	0	51	21	71	82	0	0	98	106	81	0	14	0	0	0	17	0	9	0	0	0	0	0	0	0	0
0	20	0	0	0	0	0	0	0	0	0	0	10	31	78	88	0	0	0	0	0	0	0	0	0	0	0	0	0	117	0	0	0	0	0	0	0	0	0	0	0	0	0	0	18	18	0	0	0	0
0	50	0	0	0	0	0	0	6	0	0	0	31	8	32	0	0	0	0	0	0	0	0	0	0	0	0	0	0	0	0	0	0	0	0	0	0	0	0	0	0	0	0	0	0	0	0	0	0	0
0	75	0	0	0	0	0	0	35	0	7	0	78	32	11	24	0	0	0	0	0	0	0	0	0	0	0	0	0	29	0	0	0	0	0	0	0	0	0	0	0	0	0	0	0	0	0	0	0	0
0	0	0	0	0	0	0	0	0	0	0	0	88	0	24	9	0	0	5	0	0	0	0	0	0	0	0	0	0	25	97	0	80	14	0	0	0	0	3	4	0	0	0	0	0	0	0	0	0	0
0	0	0	0	0	0	0	0	0	0	0	9	0	0	0	0	3	0	16	0	0	0	0	0	0	0	0	0	0	0	0	0	0	0	0	0	0	0	0	0	6	0	0	0	0	0	0	0	0	0
0	0	0	0	0	0	0	0	0	0	0	55	0	0	0	0	0	14	0	15	3	46	0	0	0	0	0	0	0	106	0	29	0	33	0	0	0	0	39	15	7	0	0	0	0	0	0	0	0	0
0	0	0	0	0	0	0	0	0	0	0	0	0	0	0	5	16	0	5	0	0	0	0	0	0	0	0	0	0	0	0	0	0	6	0	0	0	0	0	0	0	0	0	0	0	0	0	0	0	0
0	0	0	0	0	117	0	0	0	92	0	56	0	0	0	0	0	15	0	13	0	34	30	0	21	0	48	40	0	0	0	38	46	24	0	0	0	0	0	24	22	44	0	0	0	0	0	0	0	0
0	0	2	0	0	0	0	0	0	0	0	7	0	0	0	0	0	3	0	0	3	7	17	0	0	0	0	0	0	0	0	0	0	0	0	0	0	0	0	0	0	0	0	0	0	0	0	0	0	0
0	0	0	0	0	113	0	0	0	89	0	23	0	0	0	0	0	46	0	34	7	18	18	0	14	0	51	28	126	0	0	96	0	0	0	57	0	0	0	0	24	50	53	0	0	0	0	0	0	0
0	0	0	0	0	99	0	0	0	0	0	24	0	0	0	0	0	0	0	30	17	18	14	26	15	0	30	83	77	0	0	75	0	0	0	0	0	0	0	0	0	0	0	0	0	0	0	0	0	0
0	0	0	0	0	0	0	0	0	0	0	14	0	0	0	0	0	0	0	0	0	0	26	7	0	0	29	0	0	0	0	0	0	0	0	0	0	0	0	0	0	0	0	0	0	0	0	0	0	0
0	0	0	0	0	89	0	0	0	72	0	0	0	0	0	0	0	0	0	21	0	14	15	0	7	0	28	25	0	0	0	0	0	0	0	0	0	0	0	0	0	0	0	0	0	0	0	0	0	0
0	0	0	0	0	72	0	56	0	27	8	51	0	0	0	0	0	0	0	0	0	0	0	0	0	8	20	59	34	0	0	0	0	0	0	52	65	0	57	0	0	0	76	0	0	0	0	0	0	0
0	0	0	0	0	57	0	0	0	47	0	21	0	0	0	0	0	0	0	48	0	51	30	29	28	20	9	18	28	0	0	0	0	0	0	0	0	0	0	0	0	0	0	0	0	0	0	0	0	0
0	0	0	0	0	0	0	0	0	66	0	71	0	0	0	0	0	0	0	40	0	28	83	0	25	59	18	10	30	0	0	21	0	0	0	79	0	0	0	0	0	0	0	0	0	0	0	0	0	0
0	0	136	0	0	82	154	0	0	44	0	82	0	0	0	0	0	0	0	0	0	126	77	0	0	34	28	30	8	13	26	23	25	46	52	66	70	0	62	84	87	0	72	0	0	0	0	0	0	0
0	135	0	0	0	0	0	0	109	0	0	0	117	0	29	25	0	106	0	0	0	0	0	0	0	0	0	0	13	11	33	0	8	38	0	0	0	0	33	59	0	0	0	0	0	0	0	0	0	0
0	0	0	0	0	0	0	0	0	0	0	0	0	0	0	97	0	0	0	0	0	0	0	0	0	0	0	0	26	33	4	23	17	60	0	0	0	0	92	80	0	0	0	0	0	0	0	0	0	0
0	0	137	154	0	0	174	0	0	0	0	98	0	0	0	0	0	29	0	38	0	96	75	0	0	0	0	21	23	0	23	11	18	8	0	0	0	0	0	87	98	0	82	0	0	0	0	0	0	0
0	0	0	0	0	0	0	0	0	0	0	106	0	0	0	80	0	0	0	46	0	0	0	0	0	0	0	0	25	8	17	18	15	25	0	0	0	0	68	72	0	0	0	0	0	0	0	0	0	0
0	0	0	0	0	0	0	0	0	0	0	81	0	0	0	14	0	33	6	24	0	0	0	0	0	0	0	0	46	38	60	8	25	14	0	0	0	0	48	25	0	0	0	0	0	0	0	0	0	0
40	0	32	39	0	0	48	35	38	60	0	0	0	0	0	0	0	0	0	0	0	0	0	0	0	0	0	0	52	0	0	0	0	0	5	5	5	0	19	0	0	0	0	0	0	37	0	0	0	0
0	11	34	39	44	42	46	44	51	46	0	14	0	0	0	0	0	0	0	0	0	57	0	0	0	52	0	79	66	0	0	0	0	0	5	8	7	0	19	19	11	12	13	0	0	0	0	0	0	0
60	0	47	0	0	0	50	54	57	50	0	0	0	0	0	0	0	0	0	0	0	0	0	0	0	65	0	0	70	0	0	0	0	0	5	7	4	0	3	0	6	0	7	0	0	0	0	0	0	0
0	0	0	0	0	0	0	0	0	0	0	0	0	0	0	0	0	0	0	0	0	0	0	0	0	0	0	0	0	0	0	0	0	0	0	0	0	0	0	0	0	0	0	0	0	0	0	0	0	0
0	0	59	62	64	66	64	59	70	50	0	0	0	0	0	3	0	39	0	0	0	0	0	0	0	57	0	0	62	33	92	0	68	48	19	19	3	0	5	15	0	0	22	0	0	0	0	0	0	0
0	0	58	0	0	0	86	0	0	0	0	17	0	0	0	4	0	15	0	24	0	0	0	0	0	0	0	0	84	59	80	87	72	25	0	19	0	0	15	6	4	0	18	0	0	0	0	0	0	0
0	0	0	0	0	0	0	0	0	0	0	0	0	0	0	0	6	7	0	22	0	24	0	0	0	0	0	0	87	0	0	98	0	0	0	11	6	0	0	4	4	17	14	0	0	0	0	0	0	0
0	6	18	0	0	0	0	0	0	0	0	9	0	0	0	0	0	0	0	44	0	50	0	0	0	0	0	0	0	0	0	0	0	0	0	12	0	0	0	0	17	2	5	0	0	19	0	0	0	0
0	0	0	0	0	0	0	0	68	63	0	0	0	0	0	0	0	0	0	0	0	53	0	0	0	76	0	0	72	0	0	82	0	0	0	13	7	0	22	18	14	5	4	0	0	0	0	0	0	0
0	0	0	0	0	0	86	0	0	0	0	0	0	0	0	0	0	0	0	0	0	0	0	0	0	0	0	0	0	0	0	0	0	0	0	0	0	0	0	0	0	0	0	0	0	0	0	0	0	0
86	67	71	0	0	0	80	0	0	0	0	0	18	0	0	0	0	0	0	0	0	0	0	0	0	0	0	0	0	0	0	0	0	0	0	0	0	0	0	0	0	0	0	0	12	5	0	0	0	0
0	51	54	0	0	0	75	0	0	0	0	0	18	0	0	0	0	0	0	0	0	0	0	0	0	0	0	0	0	0	0	0	0	0	37	0	0	0	0	0	0	19	0	0	5	11	9	15	0	12
0	0	0	0	0	0	0	0	0	0	0	0	0	0	0	0	0	0	0	0	0	0	0	0	0	0	0	0	0	0	0	0	0	0	0	0	0	0	0	0	0	0	0	0	0	9	4	8	0	23
0	0	0	0	0	0	0	0	0	0	0	0	0	0	0	0	0	0	0	0	0	0	0	0	0	0	0	0	0	0	0	0	0	0	0	0	0	0	0	0	0	0	0	0	0	15	8	6	6	17
0	0	0	0	0	0	0	0	0	0	0	0	0	0	0	0	0	0	0	0	0	0	0	0	0	0	0	0	0	0	0	0	0	0	0	0	0	0	0	0	0	0	0	0	0	0	0	6	12	22
96	0	0	89	0	0	91	0	93	0	0	0	0	0	0	0	0	0	0	0	0	0	0	0	0	0	0	0	0	0	0	0	0	0	0	0	0	0	0	0	0	0	0	0	0	12	23	17	22	13
0	0	0	0	0	0	0	91	96	95	0	0	0	0	0	0	0	0	0	0	0	0	0	0	0	0	0	0	0	0	0	0	0	0	0	0	0	0	0	0	0	0	0	0	0	0	0	0	31	6
0	0	0	0	0	0	88	0	87	0	71	0	0	45	0	0	0	0	0	0	0	0	0	0	0	0	0	0	0	0	0	0	0	0	0	0	0	0	0	0	0	0	0	0	0	0	0	0	60	33
0	0	0	0	0	0	0	0	98	102	95	0	0	0	0	0	0	0	0	0	0	0	0	0	0	108	0	0	0	96	0	0	0	0	0	0	0	0	0	0	0	0	0	0	0	0	0	0	6	0
0	0	0	0	0	0	0	0	0	117	85	0	0	0	0	0	0	0	0	0	0	0	0	0	0	125	0	0	0	109	0	0	0	0	0	0	0	0	0	0	0	0	0	0	0	0	0	0	0	0
0	0	0	0	0	0	0	0	0	0	0	0	0	0	0	0	0	0	0	0	0	0	0	0	0	0	0	0	160	147	0	0	0	0	0	0	0	0	0	176	0	0	16	0	0	20	48	32	15	47
0	40	47	0	0	0	0	0	110	0	0	0	5	0	0	0	0	0	0	0	0	0	0	0	0	0	0	0	0	0	0	0	0	0	0	0	0	0	0	0	0	0	0	0	26	0	0	0	0	0
0	0	0	0	0	0	0	0	40	0	0	0	0	8	0	0	0	0	0	0	0	0	0	0	0	0	0	0	0	0	0	0	0	0	0	0	0	0	0	0	0	0	0	0	32	0	0	0	0	0
0	130	0	0	0	0	0	0	0	0	0	0	101	0	9	56	0	0	0	0	0	0	0	0	0	72	0	0	0	57	0	0	0	0	0	0	0	0	0	53	0	0	0	0	83	0	0	0	0	0
0	0	0	0	0	0	0	0	0	0	0	0	0	0	0	9	0	0	0	0	0	0	0	0	0	0	0	0	75	61	82	0	0	39	0	0	0	0	0	0	0	0	0	0	109	0	0	0	0	0
0	0	0	0	0	0	0	0	0	0	0	0	0	0	0	0	0	0	0	0	0	0	0	0	0	0	0	0	0	0	0	0	0	0	0	0	0	0	0	0	0	0	0	0	0	0	0	0	0	0
0	0	0	0	0	0	0	0	0	0	0	0	0	0	0	0	0	0	0	0	0	0	0	0	0	0	0	0	0	0	0	0	0	0	0	0	0	0	0	0	0	0	0	0	0	0	0	0	0	0
0	0	0	0	0	0	0	0	0	0	0	0	0	0	0	0	0	0	0	0	0	0	0	0	0	0	0	0	0	0	0	0	0	0	0	0	0	0	0	0	0	0	0	0	0	0	0	0	0	0
0	0	0	0	0	0	0	0	0	0	0	0	0	0	0	0	0	0	0	0	0	0	0	0	0	0	0	0	0	0	0	0	0	0	0	0	0	0	0	0	0	0	57	0	0	0	0	0	0	0
0	0	0	0	0	0	0	0	0	0	0	0	0	0	0	0	0	0	0	0	0	0	0	0	0	0	0	0	0	0	0	0	0	0	0	0	0	0	0	0	0	0	0	0	0	3	0	0	0	0
0	0	0	0	0	0	0	0	0	0	0	0	0	0	0	0	0	0	0	0	0	0	0	0	0	0	0	0	0	0	0	0	0	0	0	0	0	0	0	0	0	0	60	0	0	0	0	129	107	0
0	0	0	0	0	0	0	0	0	0	0	0	0	0	0	0	0	0	0	0	0	0	0	0	0	0	0	0	0	0	0	0	0	0	0	0	0	0	0	0	0	0	0	0	0	3	0	0	88	0
0	0	0	0	0	0	0	0	0	0	0	0	0	0	0	0	0	0	0	0	0	0	0	0	0	0	0	0	0	0	0	0	0	0	0	0	0	0	0	0	0	0	0	0	0	0	0	0	0	0
0	0	0	0	0	0	0	0	0	0	0	0	0	0	0	0	0	0	0	0	0	0	0	0	0	0	0	0	0	0	0	0	0	0	0	0	0	0	0	0	0	0	0	0	0	0	0	0	76	0
0	0	0	0	0	0	0	0	0	109	111	0	0	0	0	0	0	0	0	0	0	0	0	0	0	124	0	0	0	103	0	0	0	0	0	0	0	0	0	0	0	0	0	0	0	0	0	0	0	0
0	0	0	0	0	0	0	0	0	0	0	0	0	0	0	0	0	0	0	0	0	0	0	0	0	0	0	0	0	0	0	0	0	0	0	0	0	0	0	0	0	0	0	0	0	0	0	0	69	0
0	0	0	0	0	0	0	0	0	0	0	0	0	0	0	0	0	0	0	0	0	0	0	0	0	0	0	0	0	0	0	0	0	0	0	0	0	0	0	0	0	0	0	0	0	0	0	0	0	0
0	0	0	0	0	0	0	0	0	0	0	0	0	0	0	0	0	0	0	0	0	0	0	0	0	110	0	0	118	118	0	157	0	0	0	0	0	0	0	0	0	0	0	0	0	0	0	161	0	135
0	0	0	0	0	0	0	0	0	0	0	0	0	0	0	0	0	0	0	0	0	226	0	0	0	0	0	0	113	110	113	151	127	79	0	0	0	0	191	171	0	0	0	0	0	0	0	0	0	0
0	0	0	0	0	0	0	0	0	0	0	256	0	0	0	0	0	0	0	0	0	0	0	0	0	0	0	0	144	121	136	0	164	109	0	0	0	0	212	244	0	0	0	0	0	0	0	0	0	0
0	0	0	0	0	0	0	0	0	0	0	0	0	0	0	0	0	0	0	0	0	0	0	0	0	0	0	0	0	0	0	162	0	0	0	0	0	0	0	0	0	0	0	0	0	123	145	164	0	0
0	0	0	0	0	0	0	0	0	0	0	0	0	0	0	0	0	0	0	0	0	0	0	0	0	0	0	0	0	0	0	0	0	0	0	0	0	0	0	0	0	0	0	0	0	134	168	163	0	0
0	0	0	0	0	0	0	0	0	0	0	0	0	0	0	0	0	0	0	0	0	0	0	0	0	0	0	0	0	0	0	0	0	0	0	0	0	0	0	0	0	0	0	0	0	136	145	0	0	0
0	0	0	0	0	0	0	0	0	0	0	0	0	0	0	0	0	0	0	0	0	0	0	0	0	0	0	0	99	0	0	0	0	0	0	0	0	0	0	0	0	0	0	0	0	26	0	0	0	43
0	0	0	0	0	0	0	0	0	0	0	0	0	0	0	0	0	0	0	0	0	0	0	0	0	0	0	0	0	137	0	0	0	0	0	0	0	0	147	157	0	0	154	0	0	24	44	45	37	40
0	0	0	0	0	0	0	0	0	0	0	0	0	0	0	0	0	0	0	0	0	0	0	0	0	0	0	0	0	0	0	0	0	0	0	0	0	0	0	0	0	0	0	0	0	0	61	0	0	52
0	0	0	0	0	0	0	0	0	0	0	0	0	0	0	0	0	0	0	0	0	0	0	0	0	0	0	0	0	0	0	0	0	0	0	0	0	0	0	0	0	0	0	0	0	0	0	0	0	0
0	0	0	0	0	0	0	0	0	0	0	0	0	0	0	0	0	0	0	0	0	0	0	0	0	0	0	0	115	0	0	0	0	0	0	0	0	0	15	0	0	0	0	0	0	0	69	62	0	57
0	0	0	0	0	0	0	0	0	0	0	187	0	0	0	16	0	153	0	154	0	0	0	0	0	0	0	0	0	0	0	0	0	0	0	0	0	0	30	165	0	0	0	0	0	65	89	0	0	0
0	0	0	0	0	0	0	0	0	0	0	0	0	0	0	0	0	0	0	0	0	0	0	0	0	0	0	0	0	135	0	0	0	0	0	0	0	0	0	0	0	0	0	0	0	0	0	0	0	0
0	0	0	0	0	0	0	0	0	0	0	0	0	0	0	0	0	0	0	0	0	0	0	0	0	0	0	0	0	0	0	0	0	0	0	0	0	0	0	0	0	0	0	0	0	19	0	0	0	0
0	0	0	0	0	0	0	0	0	0	0	0	0	0	0	0	0	0	0	0	0	0	0	0	0	0	0	0	0	127	0	0	0	0	0	0	0	0	0	0	0	0	5	0	0	5	0	0	0	59
[truncated: 36 more columns]
