# Supplementary material for: Analyzing the effects of free water modeling by deep learning on diffusion MRI structural connectivity estimates in glioma patients
Source: PLoS One. 2020 Sep 25;15(9):e0239475. doi: 10.1371/journal.pone.0239475 (PMC7518620; doi:10.1371/journal.pone.0239475)
Supplement: S1 File — All utilized connectivity and length matrices as comma-separated csv files, and the free-water maps as nifti files. (ZIP) [file pone.0239475.s003.zip › S3/CMs/patients/det_boundary/vp27/cm_original.csv]

0	0	0	0	0	0	6	0	1	0	0	0	0	0	0	0	0	0	0	0	0	0	0	0	0	0	0	0	0	0	0	0	0	0	2	0	1	0	0	0	0	0	0	0	7	0	0	0	0	1
0	14	10	0	0	0	0	0	3	0	0	29	56	1	54	0	0	0	0	0	0	0	0	0	0	0	0	0	0	23	0	0	0	0	0	1	0	0	0	0	0	16	0	0	86	30	0	0	0	0
0	10	230	16	7	0	0	0	0	0	0	132	0	0	0	0	0	0	0	0	3	0	0	0	0	0	0	0	32	0	0	6	0	0	85	139	27	0	9	20	0	49	0	0	45	65	0	0	0	0
0	0	16	7	16	0	48	0	0	0	0	32	0	0	0	0	0	0	0	0	0	0	0	0	0	0	0	0	0	0	0	14	0	0	5	30	0	0	2	0	0	0	0	0	0	0	0	0	0	1
0	0	7	16	50	12	69	0	0	0	0	66	0	0	0	0	0	0	0	0	0	0	0	0	0	0	0	0	0	0	0	0	0	0	0	23	0	0	7	0	0	0	0	0	0	0	0	0	0	0
0	0	0	0	12	71	8	196	2	13	0	150	0	0	0	0	0	0	0	17	0	51	53	0	20	4	16	0	3	0	0	0	0	0	0	11	0	0	13	0	0	0	0	0	0	0	0	0	0	0
6	0	0	48	69	8	215	53	167	3	0	24	0	0	0	0	0	0	0	0	0	0	0	0	0	0	0	0	3	0	0	1	0	0	20	49	1	0	60	4	0	0	0	2	1	5	0	0	0	151
0	0	0	0	0	196	53	78	27	92	0	48	0	0	0	0	0	0	0	0	0	0	0	0	0	1	0	0	0	0	0	0	0	0	6	34	6	0	28	0	0	0	0	0	0	0	0	0	0	0
1	3	0	0	0	2	167	27	130	16	14	7	0	7	12	0	0	0	0	0	0	0	0	0	0	0	0	0	0	22	0	0	0	0	6	83	36	0	50	0	0	0	31	0	0	0	0	0	0	66
0	0	0	0	0	13	3	92	16	240	1	20	0	0	0	0	0	0	0	52	0	14	0	0	34	263	7	55	89	0	0	0	0	0	5	90	39	0	24	0	0	0	2	0	0	0	0	0	0	0
0	0	0	0	0	0	0	0	14	1	0	0	0	0	1	0	0	0	0	0	0	0	0	0	0	1	0	0	0	0	0	0	0	0	0	0	0	0	0	0	0	0	0	0	0	0	0	0	0	0
0	29	132	32	66	150	24	48	7	20	0	141	0	0	0	0	5	51	0	87	4	24	9	10	0	17	12	2	175	0	0	129	9	4	0	72	0	0	0	57	0	4	0	0	0	0	0	0	0	0
0	56	0	0	0	0	0	0	0	0	0	0	24	37	24	4	0	0	0	0	0	0	0	0	0	0	0	0	0	8	0	0	0	0	0	0	0	0	0	0	0	0	0	0	22	3	0	0	0	0
0	1	0	0	0	0	0	0	7	0	0	0	37	18	51	0	0	0	0	0	0	0	0	0	0	0	0	0	0	0	0	0	0	0	0	0	0	0	0	0	0	0	0	0	0	0	0	0	0	0
0	54	0	0	0	0	0	0	12	0	1	0	24	51	55	64	0	0	0	0	0	0	0	0	0	0	0	0	0	70	0	0	0	0	0	0	0	0	0	0	0	0	0	0	0	0	0	0	0	0
0	0	0	0	0	0	0	0	0	0	0	0	4	0	64	55	0	0	4	0	0	0	0	0	0	0	0	0	0	27	1	0	1	19	0	0	0	0	4	1	0	0	0	0	0	0	0	0	0	0
0	0	0	0	0	0	0	0	0	0	0	5	0	0	0	0	4	0	5	0	0	0	0	0	0	0	0	0	0	0	0	0	0	0	0	0	0	0	0	0	12	0	0	0	0	0	0	0	0	0
0	0	0	0	0	0	0	0	0	0	0	51	0	0	0	0	0	227	0	128	1	57	0	0	0	0	0	0	0	1	0	115	0	20	0	0	0	0	28	32	17	0	0	0	0	0	0	0	0	0
0	0	0	0	0	0	0	0	0	0	0	0	0	0	0	4	5	0	7	0	0	0	0	0	0	0	0	0	0	0	0	0	0	15	0	0	0	0	0	0	0	0	0	0	0	0	0	0	0	0
0	0	0	0	0	17	0	0	0	52	0	87	0	0	0	0	0	128	0	343	0	72	3	0	14	0	1	5	0	0	0	97	4	1	0	0	0	0	0	77	6	4	0	0	0	0	0	0	0	0
0	0	3	0	0	0	0	0	0	0	0	4	0	0	0	0	0	1	0	0	3	1	12	0	0	0	0	0	0	0	0	0	0	0	0	0	0	0	0	0	0	0	0	0	0	0	0	0	0	0
0	0	0	0	0	51	0	0	0	14	0	24	0	0	0	0	0	57	0	72	1	142	51	0	39	0	5	44	2	0	0	29	0	0	0	4	0	0	0	0	9	8	2	0	0	0	0	0	0	0
0	0	0	0	0	53	0	0	0	0	0	9	0	0	0	0	0	0	0	3	12	51	131	32	35	0	11	32	98	0	0	77	0	0	0	0	0	0	0	0	0	0	0	0	0	0	0	0	0	0
0	0	0	0	0	0	0	0	0	0	0	10	0	0	0	0	0	0	0	0	0	0	32	2	0	0	1	0	0	0	0	0	0	0	0	0	0	0	0	0	0	0	0	0	0	0	0	0	0	0
0	0	0	0	0	20	0	0	0	34	0	0	0	0	0	0	0	0	0	14	0	39	35	0	48	0	216	11	0	0	0	0	0	0	0	0	0	0	0	0	0	0	0	0	0	0	0	0	0	0
0	0	0	0	0	4	0	1	0	263	1	17	0	0	0	0	0	0	0	0	0	0	0	0	0	311	135	3	96	0	0	0	0	0	0	135	7	0	17	0	0	0	5	0	0	0	0	0	0	0
0	0	0	0	0	16	0	0	0	7	0	12	0	0	0	0	0	0	0	1	0	5	11	1	216	135	161	40	111	0	0	0	0	0	0	0	0	0	0	0	0	0	0	0	0	0	0	0	0	0
0	0	0	0	0	0	0	0	0	55	0	2	0	0	0	0	0	0	0	5	0	44	32	0	11	3	40	162	168	0	0	38	0	0	0	2	0	0	0	0	0	0	0	0	0	0	0	0	0	0
0	0	32	0	0	3	3	0	0	89	0	175	0	0	0	0	0	0	0	0	0	2	98	0	0	96	111	168	243	7	28	52	19	2	3	94	8	0	76	33	27	0	73	0	0	0	0	0	0	0
0	23	0	0	0	0	0	0	22	0	0	0	8	0	70	27	0	1	0	0	0	0	0	0	0	0	0	0	7	56	2	0	18	14	0	0	0	0	7	2	0	0	0	0	0	0	0	0	0	0
0	0	0	0	0	0	0	0	0	0	0	0	0	0	0	1	0	0	0	0	0	0	0	0	0	0	0	0	28	2	10	18	83	9	0	0	0	0	3	14	0	0	0	0	0	0	0	0	0	0
0	0	6	14	0	0	1	0	0	0	0	129	0	0	0	0	0	115	0	97	0	29	77	0	0	0	0	38	52	0	18	646	7	5	0	0	0	0	0	71	4	0	6	0	0	0	0	0	0	0
0	0	0	0	0	0	0	0	0	0	0	9	0	0	0	1	0	0	0	4	0	0	0	0	0	0	0	0	19	18	83	7	22	16	0	0	0	0	24	37	0	0	0	0	0	0	0	0	0	0
0	0	0	0	0	0	0	0	0	0	0	4	0	0	0	19	0	20	15	1	0	0	0	0	0	0	0	0	2	14	9	5	16	134	0	0	0	0	23	25	0	0	0	0	0	0	0	0	0	0
2	0	85	5	0	0	20	6	6	5	0	0	0	0	0	0	0	0	0	0	0	0	0	0	0	0	0	0	3	0	0	0	0	0	10	5	1	0	110	0	0	0	0	0	0	11	0	0	0	0
0	1	139	30	23	11	49	34	83	90	0	72	0	0	0	0	0	0	0	0	0	4	0	0	0	135	0	2	94	0	0	0	0	0	5	34	7	0	12	3	3	13	14	0	0	0	0	0	0	0
1	0	27	0	0	0	1	6	36	39	0	0	0	0	0	0	0	0	0	0	0	0	0	0	0	7	0	0	8	0	0	0	0	0	1	7	2	0	3	0	6	0	74	0	0	0	0	0	0	0
0	0	0	0	0	0	0	0	0	0	0	0	0	0	0	0	0	0	0	0	0	0	0	0	0	0	0	0	0	0	0	0	0	0	0	0	0	0	0	0	0	0	0	0	0	0	0	0	0	0
0	0	9	2	7	13	60	28	50	24	0	0	0	0	0	4	0	28	0	0	0	0	0	0	0	17	0	0	76	7	3	0	24	23	110	12	3	0	29	9	0	0	44	0	0	0	0	0	0	0
0	0	20	0	0	0	4	0	0	0	0	57	0	0	0	1	0	32	0	77	0	0	0	0	0	0	0	0	33	2	14	71	37	25	0	3	0	0	9	23	4	0	15	0	0	0	0	0	0	0
0	0	0	0	0	0	0	0	0	0	0	0	0	0	0	0	12	17	0	6	0	9	0	0	0	0	0	0	27	0	0	4	0	0	0	3	6	0	0	4	7	13	22	0	0	0	0	0	0	0
0	16	49	0	0	0	0	0	0	0	0	4	0	0	0	0	0	0	0	4	0	8	0	0	0	0	0	0	0	0	0	0	0	0	0	13	0	0	0	0	13	1	3	0	0	3	0	0	0	0
0	0	0	0	0	0	0	0	31	2	0	0	0	0	0	0	0	0	0	0	0	2	0	0	0	5	0	0	73	0	0	6	0	0	0	14	74	0	44	15	22	3	10	0	0	0	0	0	0	0
0	0	0	0	0	0	2	0	0	0	0	0	0	0	0	0	0	0	0	0	0	0	0	0	0	0	0	0	0	0	0	0	0	0	0	0	0	0	0	0	0	0	0	0	0	0	0	0	0	0
7	86	45	0	0	0	1	0	0	0	0	0	22	0	0	0	0	0	0	0	0	0	0	0	0	0	0	0	0	0	0	0	0	0	0	0	0	0	0	0	0	0	0	0	81	13	0	0	0	0
0	30	65	0	0	0	5	0	0	0	0	0	3	0	0	0	0	0	0	0	0	0	0	0	0	0	0	0	0	0	0	0	0	0	11	0	0	0	0	0	0	3	0	0	13	262	71	16	0	13
0	0	0	0	0	0	0	0	0	0	0	0	0	0	0	0	0	0	0	0	0	0	0	0	0	0	0	0	0	0	0	0	0	0	0	0	0	0	0	0	0	0	0	0	0	71	24	7	0	54
0	0	0	0	0	0	0	0	0	0	0	0	0	0	0	0	0	0	0	0	0	0	0	0	0	0	0	0	0	0	0	0	0	0	0	0	0	0	0	0	0	0	0	0	0	16	7	53	6	83
0	0	0	0	0	0	0	0	0	0	0	0	0	0	0	0	0	0	0	0	0	0	0	0	0	0	0	0	0	0	0	0	0	0	0	0	0	0	0	0	0	0	0	0	0	0	0	6	58	24
1	0	0	1	0	0	151	0	66	0	0	0	0	0	0	0	0	0	0	0	0	0	0	0	0	0	0	0	0	0	0	0	0	0	0	0	0	0	0	0	0	0	0	0	0	13	54	83	24	294
0	0	0	0	0	0	0	1	52	4	0	0	0	0	0	0	0	0	0	0	0	0	0	0	0	0	0	0	0	0	0	0	0	0	0	0	0	0	0	0	0	0	0	0	0	0	0	0	68	19
0	0	0	0	0	0	36	0	411	0	1	0	0	1	0	0	0	0	0	0	0	0	0	0	0	0	0	0	0	0	0	0	0	0	0	0	0	0	0	0	0	0	0	0	0	0	0	0	22	230
0	0	0	0	0	0	0	0	94	195	22	0	0	0	0	0	0	0	0	0	0	0	0	0	0	2	0	0	0	3	0	0	0	0	0	0	0	0	0	0	0	0	0	0	0	0	0	0	5	0
0	0	0	0	0	0	0	0	0	15	3	0	0	0	0	0	0	0	0	0	0	0	0	0	0	34	0	0	0	13	0	0	0	0	0	0	0	0	0	0	0	0	0	0	0	0	0	0	0	0
0	0	0	0	0	0	0	0	0	0	0	0	0	0	0	0	0	0	0	0	0	0	0	0	0	0	0	0	1	5	0	0	0	0	0	0	0	0	0	2	0	0	2	0	0	90	80	42	22	25
0	15	3	0	0	0	0	0	1	0	0	0	6	0	0	0	0	0	0	0	0	0	0	0	0	0	0	0	0	0	0	0	0	0	0	0	0	0	0	0	0	0	0	0	85	0	0	0	0	0
0	0	0	0	0	0	0	0	3	0	0	0	0	10	0	0	0	0	0	0	0	0	0	0	0	0	0	0	0	0	0	0	0	0	0	0	0	0	0	0	0	0	0	0	50	0	0	0	0	0
0	1	0	0	0	0	0	0	0	0	0	0	2	0	18	12	0	0	0	0	0	0	0	0	0	1	0	0	0	54	0	0	0	0	0	0	0	0	0	1	0	0	0	0	5	0	0	0	0	0
0	0	0	0	0	0	0	0	0	0	0	0	0	0	0	49	0	0	0	0	0	0	0	0	0	0	0	0	10	27	8	0	0	3	0	0	0	0	0	0	0	0	0	0	33	0	0	0	0	0
0	0	0	0	0	0	0	0	0	0	0	0	0	0	0	0	0	0	0	0	0	0	0	0	0	0	0	0	0	0	0	0	0	0	0	0	0	0	0	0	0	0	0	0	0	0	0	0	0	0
0	0	0	0	0	0	0	0	0	0	0	0	0	0	0	0	0	0	0	0	0	0	0	0	0	0	0	0	0	0	0	0	0	0	0	0	0	0	0	0	0	0	0	0	0	0	0	0	0	0
0	0	0	0	0	0	0	0	0	0	0	0	0	0	0	0	0	0	0	0	0	0	0	0	0	0	0	0	0	0	0	0	0	0	0	0	0	0	0	0	0	0	0	0	0	0	0	0	0	0
0	0	0	0	0	0	0	0	0	0	0	0	0	0	0	0	0	0	0	0	0	0	0	0	0	0	0	0	0	0	0	0	0	0	0	0	0	0	0	0	0	0	1	0	0	0	0	0	0	0
0	0	0	0	0	0	0	0	0	0	0	0	0	0	0	0	0	0	0	0	0	0	0	0	0	0	0	0	0	0	0	0	0	0	0	0	0	0	0	0	0	0	0	0	0	2	0	0	0	0
0	0	0	0	0	0	0	0	0	0	0	0	0	0	0	0	0	0	0	0	0	0	0	0	0	0	0	0	0	0	0	0	0	0	0	0	0	0	0	0	0	0	1	0	0	0	0	6	12	0
0	0	0	0	0	0	0	0	0	0	0	0	0	0	0	0	0	0	0	0	0	0	0	0	0	0	0	0	0	0	0	0	0	0	0	0	0	0	0	0	0	0	0	0	0	2	0	0	17	0
0	0	0	0	0	0	0	0	0	0	0	0	0	0	0	0	0	0	0	0	0	0	0	0	0	0	0	0	0	0	0	0	0	0	0	0	0	0	0	0	0	0	0	0	0	0	0	0	0	0
0	0	0	0	0	0	0	0	0	0	0	0	0	0	0	0	0	0	0	0	0	0	0	0	0	0	0	0	0	0	0	0	0	0	0	0	0	0	0	0	0	0	0	0	0	0	0	0	1	0
0	0	0	0	0	0	0	0	0	40	1	0	0	0	0	0	0	0	0	0	0	0	0	0	0	25	0	0	0	2	0	0	0	0	0	0	0	0	0	0	0	0	0	0	0	0	0	0	0	0
0	0	0	0	0	0	0	0	0	0	0	0	0	0	0	0	0	0	0	0	0	0	0	0	0	0	0	0	0	0	0	0	0	0	0	0	0	0	0	0	0	0	0	0	0	0	0	0	7	0
0	0	0	0	0	0	0	0	0	0	0	0	0	0	0	0	0	0	0	0	0	0	0	0	0	0	0	0	0	0	0	0	0	0	0	0	0	0	0	0	0	0	0	0	0	0	0	0	0	0
0	0	0	0	0	0	0	0	0	0	0	0	0	0	0	0	0	0	0	0	0	0	0	0	0	23	0	0	176	83	0	6	0	0	0	0	0	0	0	0	0	0	0	0	0	0	0	17	0	23
0	0	0	0	0	0	0	0	0	0	0	0	0	0	0	0	0	0	0	0	0	3	0	0	0	0	0	0	37	106	14	1	3	61	0	0	0	0	3	8	0	0	0	0	0	0	0	0	0	0
0	0	0	0	0	0	0	0	0	0	0	1	0	0	0	0	0	0	0	0	0	0	0	0	0	0	0	0	17	1	3	0	2	3	0	0	0	0	1	2	0	0	0	0	0	0	0	0	0	0
0	0	0	0	0	0	0	0	0	0	0	0	0	0	0	0	0	0	0	0	0	0	0	0	0	0	0	0	0	0	0	14	0	0	0	0	0	0	0	0	0	0	0	0	0	23	2	11	0	0
0	0	0	0	0	0	0	0	0	0	0	0	0	0	0	0	0	0	0	0	0	0	0	0	0	0	0	0	0	0	0	0	0	0	0	0	0	0	0	0	0	0	0	0	0	2	6	1	0	0
0	0	0	0	0	0	0	0	0	0	0	0	0	0	0	0	0	0	0	0	0	0	0	0	0	0	0	0	0	0	0	0	0	0	0	0	0	0	0	0	0	0	0	0	0	18	2	0	0	0
0	0	0	0	0	0	0	0	0	0	0	0	0	0	0	0	0	0	0	0	0	0	0	0	0	0	0	0	1	0	0	0	0	0	0	0	0	0	0	0	0	0	0	0	0	19	0	0	0	80
0	0	0	0	0	0	0	0	0	0	0	0	0	0	0	0	0	0	0	0	0	0	0	0	0	0	0	0	0	18	0	0	0	0	0	0	0	0	5	5	0	0	8	0	0	72	30	92	27	64
0	0	0	0	0	0	0	0	0	0	0	0	0	0	0	0	0	0	0	0	0	0	0	0	0	0	0	0	0	0	0	0	0	0	0	0	0	0	0	0	0	0	0	0	0	0	1	0	0	7
0	0	0	0	0	0	0	0	0	0	0	0	0	0	0	0	0	0	0	0	0	0	0	0	0	0	0	0	0	0	0	0	0	0	0	0	0	0	0	0	0	0	0	0	0	0	0	0	0	0
0	0	0	0	0	0	0	0	0	0	0	0	0	0	0	0	0	0	0	0	0	0	0	0	0	0	0	0	2	0	0	0	0	0	0	0	0	0	31	0	0	0	0	0	0	0	7	8	0	202
0	0	0	0	0	0	0	0	0	0	0	2	0	0	0	16	0	3	0	1	0	0	0	0	0	0	0	0	0	0	0	0	0	0	0	0	0	0	4	1	0	0	0	0	0	1	5	0	0	0
0	0	0	0	0	0	0	0	0	0	0	0	0	0	0	0	0	0	0	0	0	0	0	0	0	0	0	0	0	4	0	0	0	0	0	0	0	0	0	0	0	0	0	0	0	0	0	0	0	0
0	0	0	0	0	0	0	0	0	0	0	0	0	0	0	0	0	0	0	0	0	0	0	0	0	0	0	0	0	0	0	0	0	0	0	0	0	0	0	0	0	0	0	0	0	64	0	0	0	0
0	0	0	0	0	0	0	0	0	0	0	0	0	0	0	0	0	0	0	0	0	0	0	0	0	0	0	0	0	1	0	0	0	0	0	0	0	0	0	0	0	0	14	0	0	1	0	0	0	4
[truncated: 36 more columns]
