# Supplementary material for: Analyzing the effects of free water modeling by deep learning on diffusion MRI structural connectivity estimates in glioma patients
Source: PLoS One. 2020 Sep 25;15(9):e0239475. doi: 10.1371/journal.pone.0239475 (PMC7518620; doi:10.1371/journal.pone.0239475)
Supplement: S1 File — All utilized connectivity and length matrices as comma-separated csv files, and the free-water maps as nifti files. (ZIP) [file pone.0239475.s003.zip › S3/CMs/patients/det_boundary/vp27/cm_fwm.csv]

0	0	0	0	0	0	6	0	1	0	0	0	0	0	0	0	0	0	0	0	0	0	0	0	0	0	0	0	0	0	0	0	0	0	2	0	1	0	0	0	0	0	0	3	40	1	0	0	0	2
0	25	10	0	0	0	0	0	3	0	0	30	63	8	75	0	0	0	0	0	0	0	0	0	0	0	0	0	0	29	0	0	0	0	0	1	0	0	0	0	0	16	0	0	77	30	0	0	0	0
0	10	236	16	7	0	11	0	0	0	0	145	0	0	0	0	0	0	0	0	16	0	5	0	0	0	0	0	32	0	0	6	0	0	110	147	27	0	9	20	0	49	0	0	56	70	0	0	0	0
0	0	16	11	16	1	53	0	0	0	0	32	0	0	0	0	0	0	0	0	0	0	0	0	0	0	0	0	0	0	0	13	0	0	7	29	0	0	2	0	0	0	0	0	0	0	0	0	0	1
0	0	7	16	51	11	74	0	0	0	0	89	0	0	0	0	0	0	0	0	0	0	0	0	0	0	0	0	0	0	0	0	0	0	0	23	0	0	6	0	0	0	0	0	0	0	0	0	0	0
0	0	0	1	11	74	9	231	2	13	0	149	0	0	0	0	0	0	0	17	0	52	55	0	20	4	15	0	8	0	0	0	0	0	0	11	0	0	13	0	0	0	0	0	0	0	0	0	0	0
6	0	11	53	74	9	258	49	172	4	0	30	0	0	0	0	0	0	0	0	0	0	0	0	0	0	0	0	6	0	0	2	0	0	29	55	1	0	59	5	0	0	0	8	30	16	0	0	0	182
0	0	0	0	0	231	49	86	27	114	0	48	0	0	0	0	0	0	0	0	0	0	0	0	0	1	0	0	0	0	0	0	0	0	5	34	6	0	28	0	0	0	0	0	0	0	0	0	0	0
1	3	0	0	0	2	172	27	151	16	15	7	0	7	13	0	0	0	0	0	0	0	0	0	0	0	0	0	0	24	0	0	0	0	6	83	36	0	50	0	0	0	31	0	4	0	0	0	0	66
0	0	0	0	0	13	4	114	16	266	1	20	0	0	0	0	0	0	0	52	0	14	0	0	34	268	7	53	91	0	0	0	0	0	5	91	39	0	24	0	0	0	2	0	0	0	0	0	0	0
0	0	0	0	0	0	0	0	15	1	1	0	0	0	1	0	0	0	0	0	0	0	0	0	0	1	0	0	0	0	0	0	0	0	0	0	0	0	0	0	0	0	0	0	0	0	0	0	0	0
0	30	145	32	89	149	30	48	7	20	0	170	0	0	0	0	12	50	0	85	13	23	16	10	0	17	12	2	194	0	0	130	9	4	0	80	0	0	0	61	6	5	0	0	0	0	0	0	0	0
0	63	0	0	0	0	0	0	0	0	0	0	23	40	24	4	0	0	0	0	0	0	0	0	0	0	0	0	0	8	0	0	0	0	0	0	0	0	0	0	0	0	0	0	22	3	0	0	0	0
0	8	0	0	0	0	0	0	7	0	0	0	40	18	51	0	0	0	0	0	0	0	0	0	0	0	0	0	0	0	0	0	0	0	0	0	0	0	0	0	0	0	0	0	0	0	0	0	0	0
0	75	0	0	0	0	0	0	13	0	1	0	24	51	59	64	0	0	0	0	0	0	0	0	0	0	0	0	0	70	0	0	0	0	0	0	0	0	0	0	0	0	0	0	0	0	0	0	0	0
0	0	0	0	0	0	0	0	0	0	0	0	4	0	64	56	0	0	4	0	0	0	0	0	0	0	0	0	0	26	1	0	1	19	0	0	0	0	4	1	0	0	0	0	0	0	0	0	0	0
0	0	0	0	0	0	0	0	0	0	0	12	0	0	0	0	5	0	5	0	0	0	4	0	0	0	0	0	0	0	0	0	0	0	0	0	0	0	0	0	13	0	0	0	0	0	0	0	0	0
0	0	0	0	0	0	0	0	0	0	0	50	0	0	0	0	0	241	0	130	1	57	0	0	0	0	0	0	0	1	0	141	0	23	0	0	0	0	40	33	17	0	0	0	0	0	0	0	0	0
0	0	0	0	0	0	0	0	0	0	0	0	0	0	0	4	5	0	17	0	0	0	0	0	0	0	0	0	0	0	0	0	0	16	0	0	0	0	1	3	0	0	0	0	0	0	0	0	0	0
0	0	0	0	0	17	0	0	0	52	0	85	0	0	0	0	0	130	0	345	0	73	3	0	14	0	1	6	0	0	0	97	4	1	0	0	0	0	0	77	6	4	0	0	0	0	0	0	0	0
0	0	16	0	0	0	0	0	0	0	0	13	0	0	0	0	0	1	0	0	3	2	12	0	0	0	0	0	0	0	0	0	0	0	0	0	0	0	0	0	0	0	0	0	0	0	0	0	0	0
0	0	0	0	0	52	0	0	0	14	0	23	0	0	0	0	0	57	0	73	2	155	46	0	39	0	5	44	2	0	0	28	0	0	0	4	0	0	0	0	9	8	2	0	0	0	0	0	0	0
0	0	5	0	0	55	0	0	0	0	0	16	0	0	0	0	4	0	0	3	12	46	163	39	35	0	11	39	114	0	0	86	0	0	0	0	0	0	0	0	0	0	0	0	0	0	0	0	0	0
0	0	0	0	0	0	0	0	0	0	0	10	0	0	0	0	0	0	0	0	0	0	39	2	0	0	1	0	0	0	0	0	0	0	0	0	0	0	0	0	0	0	0	0	0	0	0	0	0	0
0	0	0	0	0	20	0	0	0	34	0	0	0	0	0	0	0	0	0	14	0	39	35	0	48	0	216	11	0	0	0	0	0	0	0	0	0	0	0	0	0	0	0	0	0	0	0	0	0	0
0	0	0	0	0	4	0	1	0	268	1	17	0	0	0	0	0	0	0	0	0	0	0	0	0	384	136	1	96	0	0	0	0	0	0	134	4	0	19	0	0	0	3	0	0	0	0	0	0	0
0	0	0	0	0	15	0	0	0	7	0	12	0	0	0	0	0	0	0	1	0	5	11	1	216	136	169	40	113	0	0	0	0	0	0	0	0	0	0	0	0	0	0	0	0	0	0	0	0	0
0	0	0	0	0	0	0	0	0	53	0	2	0	0	0	0	0	0	0	6	0	44	39	0	11	1	40	165	170	0	0	38	0	0	0	2	0	0	0	0	0	0	0	0	0	0	0	0	0	0
0	0	32	0	0	8	6	0	0	91	0	194	0	0	0	0	0	0	0	0	0	2	114	0	0	96	113	170	273	6	28	53	18	2	3	96	8	0	98	33	29	0	72	0	0	0	1	0	0	0
0	29	0	0	0	0	0	0	24	0	0	0	8	0	70	26	0	1	0	0	0	0	0	0	0	0	0	0	6	59	2	0	17	14	0	0	0	0	6	3	0	0	0	0	0	0	0	0	0	0
0	0	0	0	0	0	0	0	0	0	0	0	0	0	0	1	0	0	0	0	0	0	0	0	0	0	0	0	28	2	10	19	85	9	0	0	0	0	3	14	0	0	0	0	0	0	0	0	0	0
0	0	6	13	0	0	2	0	0	0	0	130	0	0	0	0	0	141	0	97	0	28	86	0	0	0	0	38	53	0	19	653	7	5	0	0	0	0	0	78	4	0	6	0	0	0	0	0	0	0
0	0	0	0	0	0	0	0	0	0	0	9	0	0	0	1	0	0	0	4	0	0	0	0	0	0	0	0	18	17	85	7	22	16	0	0	0	0	25	37	0	0	0	0	0	0	0	0	0	0
0	0	0	0	0	0	0	0	0	0	0	4	0	0	0	19	0	23	16	1	0	0	0	0	0	0	0	0	2	14	9	5	16	144	0	0	0	0	22	24	0	0	0	0	0	0	0	0	0	0
2	0	110	7	0	0	29	5	6	5	0	0	0	0	0	0	0	0	0	0	0	0	0	0	0	0	0	0	3	0	0	0	0	0	27	5	1	0	111	0	0	2	0	0	0	12	0	0	0	0
0	1	147	29	23	11	55	34	83	91	0	80	0	0	0	0	0	0	0	0	0	4	0	0	0	134	0	2	96	0	0	0	0	0	5	35	7	0	12	3	3	13	14	0	0	0	0	0	0	0
1	0	27	0	0	0	1	6	36	39	0	0	0	0	0	0	0	0	0	0	0	0	0	0	0	4	0	0	8	0	0	0	0	0	1	7	2	0	3	0	6	0	74	0	0	0	0	0	0	0
0	0	0	0	0	0	0	0	0	0	0	0	0	0	0	0	0	0	0	0	0	0	0	0	0	0	0	0	0	0	0	0	0	0	0	0	0	0	0	0	0	0	0	0	0	0	0	0	0	0
0	0	9	2	6	13	59	28	50	24	0	0	0	0	0	4	0	40	1	0	0	0	0	0	0	19	0	0	98	6	3	0	25	22	111	12	3	0	33	13	0	24	55	0	0	0	0	0	0	0
0	0	20	0	0	0	5	0	0	0	0	61	0	0	0	1	0	33	3	77	0	0	0	0	0	0	0	0	33	3	14	78	37	24	0	3	0	0	13	24	4	0	15	0	0	0	0	0	0	0
0	0	0	0	0	0	0	0	0	0	0	6	0	0	0	0	13	17	0	6	0	9	0	0	0	0	0	0	29	0	0	4	0	0	0	3	6	0	0	4	10	20	37	0	0	0	0	0	0	0
0	16	49	0	0	0	0	0	0	0	0	5	0	0	0	0	0	0	0	4	0	8	0	0	0	0	0	0	0	0	0	0	0	0	2	13	0	0	24	0	20	1	3	0	0	3	0	0	0	0
0	0	0	0	0	0	0	0	31	2	0	0	0	0	0	0	0	0	0	0	0	2	0	0	0	3	0	0	72	0	0	6	0	0	0	14	74	0	55	15	37	3	15	0	0	0	0	0	0	0
3	0	0	0	0	0	8	0	0	0	0	0	0	0	0	0	0	0	0	0	0	0	0	0	0	0	0	0	0	0	0	0	0	0	0	0	0	0	0	0	0	0	0	0	0	1	0	0	0	1
40	77	56	0	0	0	30	0	4	0	0	0	22	0	0	0	0	0	0	0	0	0	0	0	0	0	0	0	0	0	0	0	0	0	0	0	0	0	0	0	0	0	0	0	85	16	0	0	0	0
1	30	70	0	0	0	16	0	0	0	0	0	3	0	0	0	0	0	0	0	0	0	0	0	0	0	0	0	0	0	0	0	0	0	12	0	0	0	0	0	0	3	0	1	16	279	71	16	0	17
0	0	0	0	0	0	0	0	0	0	0	0	0	0	0	0	0	0	0	0	0	0	0	0	0	0	0	0	1	0	0	0	0	0	0	0	0	0	0	0	0	0	0	0	0	71	30	7	0	57
0	0	0	0	0	0	0	0	0	0	0	0	0	0	0	0	0	0	0	0	0	0	0	0	0	0	0	0	0	0	0	0	0	0	0	0	0	0	0	0	0	0	0	0	0	16	7	53	6	85
0	0	0	0	0	0	0	0	0	0	0	0	0	0	0	0	0	0	0	0	0	0	0	0	0	0	0	0	0	0	0	0	0	0	0	0	0	0	0	0	0	0	0	0	0	0	0	6	61	24
2	0	0	1	0	0	182	0	66	0	0	0	0	0	0	0	0	0	0	0	0	0	0	0	0	0	0	0	0	0	0	0	0	0	0	0	0	0	0	0	0	0	0	1	0	17	57	85	24	321
0	0	0	0	0	0	0	1	52	4	0	0	0	0	0	0	0	0	0	0	0	0	0	0	0	0	0	0	0	0	0	0	0	0	0	0	0	0	0	0	0	0	0	0	0	0	0	0	68	19
0	0	0	0	0	0	40	0	432	0	1	0	0	2	0	0	0	0	0	0	0	0	0	0	0	0	0	0	0	0	0	0	0	0	0	0	0	0	0	0	0	0	0	0	5	0	0	0	24	238
0	0	0	0	0	0	0	0	94	196	22	0	0	0	0	0	0	0	0	0	0	0	0	0	0	2	0	0	0	3	0	0	0	0	0	0	0	0	0	0	0	0	0	0	0	0	0	0	5	0
0	0	0	0	0	0	0	0	0	15	3	0	0	0	0	0	0	0	0	0	0	0	0	0	0	34	0	0	0	14	0	0	0	0	0	0	0	0	0	0	0	0	0	0	0	0	0	0	0	0
0	0	0	0	0	0	0	0	0	0	0	0	0	0	0	0	0	0	0	0	0	0	0	0	0	0	0	0	4	5	0	0	0	0	0	0	0	0	2	3	0	0	4	0	0	94	80	42	22	27
0	15	3	0	0	0	0	0	1	0	0	0	12	0	0	0	0	0	0	0	0	0	0	0	0	0	0	0	0	0	0	0	0	0	0	0	0	0	0	0	0	0	0	0	88	0	0	0	0	0
0	0	0	0	0	0	0	0	3	0	0	0	1	10	0	0	0	0	0	0	0	0	0	0	0	0	0	0	0	0	0	0	0	0	0	0	0	0	0	0	0	0	0	0	50	0	0	0	0	0
0	1	0	0	0	0	0	0	0	0	0	0	2	0	26	13	0	0	0	0	0	0	0	0	0	1	0	0	0	64	0	0	0	0	0	0	0	0	0	1	0	0	0	0	6	0	0	0	0	0
0	0	0	0	0	0	0	0	0	0	0	0	0	0	0	74	0	0	0	0	0	0	0	0	0	0	0	0	12	27	9	0	0	3	0	0	0	0	0	0	0	0	0	0	33	0	0	0	0	0
0	0	0	0	0	0	0	0	0	0	0	0	0	0	0	0	0	0	0	0	0	0	0	0	0	0	0	0	0	0	0	0	0	0	0	0	0	0	0	0	0	0	0	0	0	0	0	0	0	0
0	0	0	0	0	0	0	0	0	0	0	0	0	0	0	0	0	0	0	0	0	0	0	0	0	0	0	0	0	0	0	0	0	0	0	0	0	0	0	0	0	0	0	0	0	0	0	0	0	0
0	0	0	0	0	0	0	0	0	0	0	0	0	0	0	0	0	0	0	0	0	0	0	0	0	0	0	0	0	0	0	0	0	0	0	0	0	0	0	0	0	0	0	0	0	0	0	0	0	0
0	0	0	0	0	0	0	0	0	0	0	0	0	0	0	0	0	0	0	0	0	0	0	0	0	0	0	0	0	0	0	0	0	0	0	0	0	0	0	0	0	0	1	0	0	0	0	0	0	0
0	0	0	0	0	0	0	0	0	0	0	0	0	0	0	0	0	0	0	0	0	0	0	0	0	0	0	0	0	0	0	0	0	0	0	0	0	0	0	0	0	0	0	0	0	2	0	0	0	0
0	0	0	0	0	0	0	0	0	0	0	0	0	0	0	0	0	0	0	0	0	0	0	0	0	0	0	0	0	0	0	0	0	0	0	0	0	0	0	0	0	0	2	0	0	0	0	6	12	0
0	0	0	0	0	0	0	0	0	0	0	0	0	0	0	0	0	0	0	0	0	0	0	0	0	0	0	0	0	0	0	0	0	0	0	0	0	0	0	0	0	0	0	0	0	3	0	0	17	0
0	0	0	0	0	0	0	0	0	0	0	0	0	0	0	0	0	0	0	0	0	0	0	0	0	0	0	0	0	0	0	0	0	0	0	0	0	0	0	0	0	0	0	0	0	0	0	0	0	0
0	0	0	0	0	0	0	0	0	0	0	0	0	0	0	0	0	0	0	0	0	0	0	0	0	0	0	0	0	0	0	0	0	0	0	0	0	0	0	0	0	0	0	0	0	0	0	0	1	0
0	0	0	0	0	0	0	0	0	40	1	0	0	0	0	0	0	0	0	0	0	0	0	0	0	25	0	0	0	2	0	0	0	0	0	0	0	0	0	0	0	0	0	0	0	0	0	0	0	0
0	0	0	0	0	0	0	0	0	0	0	0	0	0	0	0	0	0	0	0	0	0	0	0	0	0	0	0	0	0	0	0	0	0	0	0	0	0	0	0	0	0	0	0	0	0	0	0	7	0
0	0	0	0	0	0	0	0	0	0	0	0	0	0	0	0	0	0	0	0	0	0	0	0	0	0	0	0	0	0	0	0	0	0	0	0	0	0	0	0	0	0	0	0	0	0	0	0	0	0
0	0	0	0	0	0	0	0	0	0	0	0	0	0	0	0	0	0	0	0	0	0	0	0	0	23	0	0	197	74	0	6	0	0	0	0	0	0	2	0	0	0	0	0	0	0	0	16	0	23
0	0	0	0	0	0	0	0	0	0	0	0	0	0	0	0	0	0	0	0	0	3	0	0	0	0	0	0	50	110	14	1	3	64	0	0	0	0	3	8	0	0	0	0	0	0	0	0	0	0
0	0	0	0	0	0	0	0	0	0	0	1	0	0	0	0	0	0	0	0	0	0	0	0	0	0	0	0	16	1	3	0	2	3	0	0	0	0	1	2	0	0	0	0	0	0	0	0	0	0
0	0	0	0	0	0	0	0	0	0	0	0	0	0	0	0	0	0	0	0	0	0	0	0	0	0	0	0	0	0	0	14	0	0	0	0	0	0	0	0	0	0	0	0	0	23	2	11	0	0
0	0	0	0	0	0	0	0	0	0	0	0	0	0	0	0	0	0	0	0	0	0	0	0	0	0	0	0	0	0	0	0	0	0	0	0	0	0	0	0	0	0	0	0	0	2	7	1	0	0
0	0	0	0	0	0	0	0	0	0	0	0	0	0	0	0	0	0	0	0	0	0	0	0	0	0	0	0	0	3	0	0	0	17	0	0	0	0	0	0	0	0	0	0	0	18	2	0	0	0
0	0	0	0	0	0	0	0	0	0	0	0	0	0	0	0	0	0	0	0	0	0	0	0	0	0	0	0	1	0	0	0	0	0	0	0	0	0	0	0	0	0	0	11	0	31	0	0	0	104
0	0	0	0	0	0	0	0	0	0	0	0	0	0	0	0	0	0	0	0	0	0	0	0	0	0	0	0	0	18	0	0	0	0	0	0	0	0	5	5	0	0	8	0	0	74	31	95	27	71
0	0	0	0	0	0	0	0	0	0	0	0	0	0	0	0	0	0	0	0	0	0	0	0	0	0	0	0	0	0	0	0	0	0	0	0	0	0	0	0	0	0	0	0	0	0	1	0	0	7
0	0	0	0	0	0	0	0	0	0	0	0	0	0	0	0	0	0	0	0	0	0	0	0	0	0	0	0	0	0	0	0	0	0	0	0	0	0	0	0	0	0	0	0	0	0	0	0	0	0
0	0	0	0	0	0	0	0	0	0	0	0	0	0	0	1	0	0	0	0	0	0	0	0	0	0	0	0	3	0	0	0	0	0	0	0	0	0	35	0	0	0	1	0	0	1	7	8	0	205
0	0	0	0	0	0	0	0	0	0	0	2	0	0	0	20	0	3	0	1	0	0	0	0	0	0	0	0	0	0	0	0	0	0	0	0	0	0	4	1	0	0	0	0	0	1	5	0	0	0
0	0	0	0	0	0	0	0	0	0	0	0	0	0	0	0	0	0	0	0	0	0	0	0	0	0	0	0	0	4	0	0	0	0	0	0	0	0	0	0	0	0	1	0	0	3	0	0	0	0
0	0	0	0	0	0	0	0	0	0	0	0	0	0	0	0	0	0	0	0	0	0	0	0	0	0	0	0	0	0	0	0	0	0	0	0	0	0	0	0	0	0	1	0	1	68	0	0	0	1
0	0	0	0	0	0	0	0	0	0	0	0	0	0	0	0	0	0	0	0	0	0	0	0	0	0	0	0	0	1	0	0	0	0	0	0	0	0	0	0	0	0	14	0	0	3	0	0	0	5
[truncated: 36 more columns]
