# Supplementary material for: Analyzing the effects of free water modeling by deep learning on diffusion MRI structural connectivity estimates in glioma patients
Source: PLoS One. 2020 Sep 25;15(9):e0239475. doi: 10.1371/journal.pone.0239475 (PMC7518620; doi:10.1371/journal.pone.0239475)
Supplement: S1 File — All utilized connectivity and length matrices as comma-separated csv files, and the free-water maps as nifti files. (ZIP) [file pone.0239475.s003.zip › S3/CMs/patients/det_boundary/vp30/fiberlengthmatrix_original.csv]

4	23	0	0	0	0	0	0	0	0	0	0	0	0	0	0	0	0	0	0	0	102	0	0	0	0	0	0	0	0	0	179	174	132	45	50	0	0	68	0	0	0	69	107	104	99	0	0	0	90
23	19	21	0	0	0	0	0	19	0	0	44	9	0	0	0	0	0	0	0	83	86	0	0	0	0	0	0	0	0	0	171	0	0	31	39	0	0	47	0	18	3	0	86	82	80	0	0	0	0
0	21	18	11	17	0	0	0	0	0	0	47	25	0	0	0	0	0	0	0	0	92	69	0	0	0	0	148	0	0	0	166	165	169	0	62	0	0	0	0	0	27	0	0	0	71	0	0	0	0
0	0	11	4	13	0	16	0	0	0	0	0	0	0	0	0	0	0	0	0	0	0	0	0	0	0	0	0	0	0	0	164	158	0	43	39	55	0	64	0	0	0	66	0	0	0	0	0	0	0
0	0	17	13	13	6	23	0	57	0	0	40	0	0	0	0	0	0	0	0	0	0	0	0	0	0	0	0	0	0	0	168	0	0	55	41	54	0	67	0	0	0	68	0	0	0	0	0	0	0
0	0	0	0	6	8	11	31	56	7	0	12	0	0	0	0	0	0	0	126	0	151	118	0	112	44	69	0	0	0	0	0	0	0	0	41	0	0	0	0	0	0	0	0	0	0	0	0	0	0
0	0	0	16	23	11	23	43	37	0	0	0	0	0	0	0	0	0	0	0	0	0	0	0	0	0	0	0	0	0	0	170	166	0	48	44	50	0	59	0	0	0	65	0	0	0	0	0	0	0
0	0	0	0	0	31	43	8	18	22	0	0	0	0	0	0	0	0	0	105	0	0	0	0	0	0	0	0	0	0	0	0	0	0	0	0	0	0	0	0	0	0	0	0	0	0	0	0	0	0
0	19	0	0	57	56	37	18	8	32	0	0	29	15	19	92	0	0	0	0	0	0	0	0	0	0	0	0	0	0	0	0	0	0	57	50	58	0	65	0	0	0	75	0	0	0	0	0	0	0
0	0	0	0	0	7	0	22	32	13	0	0	0	0	0	0	0	0	0	0	0	0	0	0	0	22	53	78	72	0	0	0	0	0	52	53	57	0	56	0	0	0	74	0	0	0	0	0	0	0
0	0	0	0	0	0	0	0	0	0	9	0	0	45	27	0	0	0	0	0	0	0	0	0	0	0	0	0	0	0	0	0	0	0	0	0	0	0	54	0	0	0	0	0	0	0	0	0	0	0
0	44	47	0	40	12	0	0	0	0	0	9	0	0	0	0	0	0	0	0	28	28	42	29	0	11	31	90	0	0	0	99	0	0	25	14	0	0	0	0	17	27	0	0	0	0	0	0	0	0
0	9	25	0	0	0	0	0	29	0	0	0	6	17	52	95	0	0	0	0	0	0	0	0	0	0	0	0	0	0	0	0	0	0	0	0	0	0	0	0	0	0	0	52	32	35	0	0	0	0
0	0	0	0	0	0	0	0	15	0	45	0	17	6	16	71	0	0	101	0	0	0	0	0	0	0	0	0	0	62	0	0	0	0	0	0	0	0	0	0	0	0	0	0	0	0	0	0	0	0
0	0	0	0	0	0	0	0	19	0	27	0	52	16	9	24	0	0	0	0	0	0	0	0	0	0	0	0	0	48	0	0	0	0	0	0	0	0	0	0	0	0	0	0	0	0	0	0	0	0
0	0	0	0	0	0	0	0	92	0	0	0	95	71	24	7	63	0	31	0	0	0	0	0	0	0	0	0	0	34	0	0	0	6	0	0	0	0	0	5	0	0	0	0	0	0	0	0	0	0
0	0	0	0	0	0	0	0	0	0	0	0	0	0	0	63	6	12	15	0	0	0	0	0	0	0	0	0	0	0	0	0	0	0	0	0	0	0	0	6	9	0	0	0	0	0	0	0	0	0
0	0	0	0	0	0	0	0	0	0	0	0	0	0	0	0	12	27	10	44	0	0	0	0	0	0	0	71	90	0	0	56	38	20	0	0	0	0	0	0	6	0	0	0	0	0	0	0	0	0
0	0	0	0	0	0	0	0	0	0	0	0	0	101	0	31	15	10	5	49	0	0	0	0	0	0	0	0	0	70	0	0	0	51	0	0	0	0	0	19	39	0	0	0	0	0	0	0	0	0
0	0	0	0	0	126	0	105	0	0	0	0	0	0	0	0	0	44	49	16	8	25	0	0	33	0	65	92	87	0	0	85	85	69	0	35	0	0	0	38	35	0	50	0	0	0	0	0	0	0
0	83	0	0	0	0	0	0	0	0	0	28	0	0	0	0	0	0	0	8	2	15	0	0	0	0	0	0	0	0	0	0	123	0	56	41	0	0	0	38	33	54	54	0	0	0	0	0	0	0
102	86	92	0	0	151	0	0	0	0	0	28	0	0	0	0	0	0	0	25	15	14	15	0	23	0	71	55	0	123	0	122	111	88	0	0	0	0	54	38	0	0	0	0	0	0	0	0	0	0
0	0	69	0	0	118	0	0	0	0	0	42	0	0	0	0	0	0	0	0	0	15	17	21	16	0	36	91	0	0	0	118	119	116	0	106	0	0	0	0	0	0	0	0	0	0	0	0	0	0
0	0	0	0	0	0	0	0	0	0	0	29	0	0	0	0	0	0	0	0	0	0	21	16	0	0	0	0	0	0	0	0	0	0	0	0	0	0	0	0	0	0	0	0	0	0	0	0	0	0
0	0	0	0	0	112	0	0	0	0	0	0	0	0	0	0	0	0	0	33	0	23	16	0	12	0	50	22	0	0	0	0	0	0	0	0	0	0	0	0	0	0	0	0	0	0	0	0	0	0
0	0	0	0	0	44	0	0	0	22	0	11	0	0	0	0	0	0	0	0	0	0	0	0	0	6	27	0	34	0	0	0	0	0	49	51	59	0	60	0	0	0	74	0	0	0	0	0	0	0
0	0	0	0	0	69	0	0	0	53	0	31	0	0	0	0	0	0	0	65	0	71	36	0	50	27	9	27	27	0	0	0	0	0	0	0	0	0	0	0	0	0	0	0	0	0	0	0	0	0
0	0	148	0	0	0	0	0	0	78	0	90	0	0	0	0	0	71	0	92	0	55	91	0	22	0	27	17	26	0	0	26	0	0	0	78	79	0	0	0	0	0	0	0	0	0	0	0	0	0
0	0	0	0	0	0	0	0	0	72	0	0	0	0	0	0	0	90	0	87	0	0	0	0	0	34	27	26	11	77	0	21	0	0	0	0	64	0	62	0	0	0	79	0	0	0	0	0	0	0
0	0	0	0	0	0	0	0	0	0	0	0	0	62	48	34	0	0	70	0	0	123	0	0	0	0	0	0	77	13	34	0	0	0	0	0	0	0	61	51	0	0	81	0	0	0	0	0	0	0
0	0	0	0	0	0	0	0	0	0	0	0	0	0	0	0	0	0	0	0	0	0	0	0	0	0	0	0	0	34	12	0	7	27	0	0	0	0	0	62	0	0	0	0	0	0	0	0	0	0
179	171	166	164	168	0	170	0	0	0	0	99	0	0	0	0	0	56	0	85	0	122	118	0	0	0	0	26	21	0	0	22	17	16	0	100	88	0	0	0	0	0	102	0	0	0	0	0	0	0
174	0	165	158	0	0	166	0	0	0	0	0	0	0	0	0	0	38	0	85	123	111	119	0	0	0	0	0	0	0	7	17	3	21	0	101	0	0	0	0	0	0	0	0	0	0	0	0	0	0
132	0	169	0	0	0	0	0	0	0	0	0	0	0	0	6	0	20	51	69	0	88	116	0	0	0	0	0	0	0	27	16	21	13	0	0	0	0	0	22	66	0	0	0	0	0	0	0	0	0
45	31	0	43	55	0	48	0	57	52	0	25	0	0	0	0	0	0	0	0	56	0	0	0	0	49	0	0	0	0	0	0	0	0	5	0	0	0	15	0	0	13	5	0	0	0	0	0	0	0
50	39	62	39	41	41	44	0	50	53	0	14	0	0	0	0	0	0	0	35	41	0	106	0	0	51	0	78	0	0	0	100	101	0	0	9	9	0	22	0	0	6	18	0	0	0	0	0	0	0
0	0	0	55	54	0	50	0	58	57	0	0	0	0	0	0	0	0	0	0	0	0	0	0	0	59	0	79	64	0	0	88	0	0	0	9	0	0	11	0	8	3	9	0	0	0	0	0	0	0
0	0	0	0	0	0	0	0	0	0	0	0	0	0	0	0	0	0	0	0	0	0	0	0	0	0	0	0	0	0	0	0	0	0	0	0	0	0	0	0	0	0	0	0	0	0	0	0	0	0
68	47	0	64	67	0	59	0	65	56	54	0	0	0	0	0	0	0	0	0	0	54	0	0	0	60	0	0	62	61	0	0	0	0	15	22	11	0	6	10	27	11	5	0	0	0	0	0	0	0
0	0	0	0	0	0	0	0	0	0	0	0	0	0	0	5	6	0	19	38	38	38	0	0	0	0	0	0	0	51	62	0	0	22	0	0	0	0	10	13	17	63	0	0	0	0	0	0	0	0
0	18	0	0	0	0	0	0	0	0	0	17	0	0	0	0	9	6	39	35	33	0	0	0	0	0	0	0	0	0	0	0	0	66	0	0	8	0	27	17	4	13	10	0	0	0	0	0	0	0
0	3	27	0	0	0	0	0	0	0	0	27	0	0	0	0	0	0	0	0	54	0	0	0	0	0	0	0	0	0	0	0	0	0	13	6	3	0	11	63	13	3	0	0	0	0	0	0	0	0
69	0	0	66	68	0	65	0	75	74	0	0	0	0	0	0	0	0	0	50	54	0	0	0	0	74	0	0	79	81	0	102	0	0	5	18	9	0	5	0	10	0	5	0	0	0	0	0	0	0
107	86	0	0	0	0	0	0	0	0	0	0	52	0	0	0	0	0	0	0	0	0	0	0	0	0	0	0	0	0	0	0	0	0	0	0	0	0	0	0	0	0	0	2	29	0	0	0	0	7
104	82	0	0	0	0	0	0	0	0	0	0	32	0	0	0	0	0	0	0	0	0	0	0	0	0	0	0	0	0	0	0	0	0	0	0	0	0	0	0	0	0	0	29	19	17	0	0	0	0
99	80	71	0	0	0	0	0	0	0	0	0	35	0	0	0	0	0	0	0	0	0	0	0	0	0	0	0	0	0	0	0	0	0	0	0	0	0	0	0	0	0	0	0	17	15	12	23	0	6
0	0	0	0	0	0	0	0	0	0	0	0	0	0	0	0	0	0	0	0	0	0	0	0	0	0	0	0	0	0	0	0	0	0	0	0	0	0	0	0	0	0	0	0	0	12	6	10	0	31
0	0	0	0	0	0	0	0	0	0	0	0	0	0	0	0	0	0	0	0	0	0	0	0	0	0	0	0	0	0	0	0	0	0	0	0	0	0	0	0	0	0	0	0	0	23	10	8	14	27
0	0	0	0	0	0	0	0	0	0	0	0	0	0	0	0	0	0	0	0	0	0	0	0	0	0	0	0	0	0	0	0	0	0	0	0	0	0	0	0	0	0	0	0	0	0	0	14	9	0
90	0	0	0	0	0	0	0	0	0	0	0	0	0	0	0	0	0	0	0	0	0	0	0	0	0	0	0	0	0	0	0	0	0	0	0	0	0	0	0	0	0	0	7	0	6	31	27	0	19
0	0	0	0	0	0	0	0	0	0	0	0	0	0	0	0	0	0	0	0	0	0	0	0	0	0	0	0	0	0	0	0	0	0	0	0	0	0	0	0	0	0	0	0	0	0	0	54	47	28
110	72	0	0	0	0	91	0	93	0	0	0	52	0	0	0	0	0	0	0	0	0	0	0	0	0	0	0	0	0	0	0	0	0	0	104	0	0	92	0	0	0	110	0	17	0	40	50	52	25
0	0	0	0	0	0	0	0	0	0	0	0	0	0	0	0	0	0	0	0	0	0	0	0	0	0	0	0	0	0	0	0	0	0	0	0	0	0	0	0	0	0	0	0	0	0	0	95	23	0
0	0	0	0	0	0	0	0	77	97	92	0	0	0	62	0	0	0	0	0	0	0	0	0	0	104	0	0	115	76	0	0	0	0	0	0	0	0	0	0	0	0	0	0	0	0	0	0	0	0
0	0	80	0	0	0	0	0	0	0	0	0	0	0	0	0	0	0	0	0	0	0	0	0	0	0	0	0	0	0	0	0	0	0	0	0	0	0	0	0	0	0	0	0	0	22	47	30	17	59
127	25	0	0	0	0	0	0	51	0	0	0	6	0	0	0	0	0	0	0	0	0	0	0	0	0	0	0	0	0	0	0	0	0	0	0	0	0	0	0	0	0	0	42	28	41	0	0	0	0
0	0	0	0	0	0	0	0	0	0	0	0	0	12	0	0	0	0	0	0	0	0	0	0	0	0	0	0	0	0	0	0	0	0	0	0	0	0	0	0	0	0	0	0	0	0	0	0	0	0
0	0	0	0	0	0	0	0	49	0	0	0	0	0	0	0	0	0	0	0	0	0	0	0	0	0	0	0	0	67	0	0	0	0	0	0	0	0	0	0	0	0	0	0	0	0	0	0	0	0
0	0	0	0	0	0	0	0	0	0	0	0	0	0	0	12	0	0	0	0	0	0	0	0	0	0	0	0	0	67	0	0	0	0	0	0	0	0	0	0	0	0	0	0	0	0	0	0	0	0
0	0	0	0	0	0	0	0	0	0	0	0	0	0	0	0	0	0	0	0	0	0	0	0	0	0	0	0	0	0	0	0	0	0	0	0	0	0	0	0	0	0	0	0	0	0	0	0	0	0
0	0	0	0	0	0	0	0	0	0	0	0	0	0	0	0	0	0	0	0	0	0	0	0	0	0	0	0	0	0	0	0	0	0	0	0	0	0	0	0	0	0	0	0	0	123	134	0	0	0
0	0	0	0	0	0	0	0	0	0	0	0	0	0	0	0	0	0	0	0	0	0	0	0	0	0	0	0	0	0	0	0	0	0	0	0	0	0	0	0	0	0	0	0	0	0	153	0	0	0
0	0	0	0	0	0	0	0	0	0	0	0	0	0	0	0	0	0	0	0	0	0	0	0	0	0	0	0	0	0	0	0	0	0	0	0	0	0	0	0	0	0	0	0	0	0	0	0	0	0
0	0	0	0	0	0	0	0	0	0	0	0	0	0	0	0	0	0	0	0	0	0	0	0	0	0	0	0	0	0	0	0	0	0	0	0	0	0	0	0	0	0	0	0	0	0	0	0	0	0
0	0	0	0	0	0	0	0	0	0	0	0	0	0	0	0	0	0	0	0	0	0	0	0	0	0	0	0	0	0	0	0	0	0	0	0	0	0	0	0	0	0	0	0	0	0	89	0	0	86
0	0	0	0	0	0	0	0	0	0	0	0	0	0	0	0	0	0	0	0	0	0	0	0	0	0	0	0	0	0	0	0	0	0	0	0	0	0	0	0	0	0	0	0	0	84	91	0	0	92
0	0	0	0	0	0	0	0	0	0	0	0	0	0	0	0	0	0	0	0	0	0	0	0	0	0	0	0	0	0	0	0	0	0	0	0	0	0	0	0	0	0	0	0	0	0	0	0	0	0
0	0	0	0	0	0	0	0	0	0	0	0	0	0	0	0	0	0	0	0	0	0	0	0	0	0	0	0	0	0	0	0	0	0	0	0	0	0	0	0	0	0	0	0	0	0	0	0	0	0
0	0	0	0	0	0	0	0	0	0	0	0	0	0	0	0	0	0	0	0	0	0	0	0	0	0	0	0	0	123	0	0	0	0	0	0	0	0	0	0	0	0	0	0	0	0	0	0	0	0
0	0	0	0	0	0	0	0	0	0	0	0	0	0	0	0	0	0	0	0	0	0	0	0	0	0	0	0	0	0	0	0	0	0	0	0	0	0	0	0	0	0	0	0	0	0	0	122	104	0
0	0	0	0	0	0	0	0	0	0	0	0	0	0	0	0	0	0	0	0	0	0	0	0	0	0	0	0	0	0	0	0	0	0	0	0	0	0	0	0	0	0	0	0	0	0	0	0	0	0
0	0	0	0	0	0	0	0	0	0	0	0	0	0	0	0	0	0	0	0	0	0	0	0	0	0	0	0	127	123	149	0	0	0	0	0	0	0	0	0	0	0	0	0	0	0	0	0	0	0
0	0	0	0	0	0	0	0	0	0	0	0	0	0	54	59	0	0	87	0	0	180	0	0	0	0	0	0	117	103	0	0	0	0	0	0	0	0	0	0	0	0	0	0	0	0	0	0	0	0
0	0	0	0	0	0	0	0	0	0	0	0	0	0	0	0	0	0	0	0	0	0	0	0	0	0	0	0	0	0	0	0	0	0	0	0	0	0	0	0	0	0	0	0	0	0	0	0	0	0
0	0	0	0	0	0	0	0	0	0	0	0	0	0	0	0	0	0	0	0	0	0	0	0	0	0	0	0	160	124	0	0	0	0	0	0	0	0	0	0	0	0	0	0	0	143	156	164	0	0
0	0	0	0	0	0	0	0	0	0	0	0	0	0	0	0	0	0	0	0	0	0	0	0	0	0	0	0	0	0	0	0	0	0	0	0	0	0	0	0	0	0	0	0	0	0	0	0	0	0
0	0	0	0	0	0	0	0	0	0	0	0	0	0	0	0	0	0	0	0	0	0	0	0	0	0	0	0	0	0	0	0	0	0	0	0	0	0	0	0	0	0	0	0	0	154	137	0	0	0
77	54	45	0	0	0	0	0	0	0	0	0	0	0	0	0	0	0	0	0	0	0	0	0	0	0	0	0	0	0	0	0	0	0	0	0	0	0	0	0	0	0	0	45	39	33	0	0	0	44
0	0	0	0	0	0	0	0	0	0	0	0	0	0	0	0	0	0	0	0	0	0	0	0	0	0	0	0	0	0	0	0	0	0	0	0	0	0	0	0	0	0	0	0	0	39	39	52	42	43
0	0	0	0	0	0	0	0	0	0	0	0	0	0	0	0	0	0	0	0	0	0	0	0	0	0	0	0	0	0	0	0	0	0	0	0	0	0	0	0	0	0	0	61	0	0	48	54	38	52
0	0	0	0	0	0	0	0	0	0	0	0	0	0	0	0	0	0	0	0	0	0	0	0	0	0	0	0	0	0	0	0	0	0	0	0	0	0	0	0	0	0	0	0	0	0	0	0	0	0
0	0	0	0	0	0	0	0	0	0	0	0	0	0	0	15	0	0	0	0	0	0	0	0	0	0	0	0	0	54	0	101	61	0	0	0	0	0	0	23	0	0	0	0	0	54	62	63	0	63
0	0	0	0	0	0	0	0	0	0	0	0	0	0	0	0	0	0	0	0	202	0	0	0	0	0	0	0	0	0	0	0	0	0	0	0	0	0	0	0	0	0	0	0	0	0	0	0	0	0
0	0	0	0	0	0	0	0	0	0	0	0	0	0	0	0	0	0	0	0	0	0	0	0	0	0	0	0	0	0	0	0	0	0	0	0	0	0	0	0	0	0	0	0	0	0	0	0	0	0
0	0	43	0	0	0	0	0	0	0	0	0	0	0	0	0	0	0	0	0	0	0	0	0	0	0	0	0	0	0	0	0	0	0	0	0	0	0	0	0	0	0	0	53	0	48	0	0	0	0
0	0	0	0	0	0	0	0	0	0	0	0	0	0	0	0	0	0	0	0	0	0	0	0	0	0	0	0	0	0	0	0	0	0	0	0	0	0	7	0	0	0	0	0	0	0	67	70	0	70
[truncated: 36 more columns]
