# Supplementary material for: Analyzing the effects of free water modeling by deep learning on diffusion MRI structural connectivity estimates in glioma patients
Source: PLoS One. 2020 Sep 25;15(9):e0239475. doi: 10.1371/journal.pone.0239475 (PMC7518620; doi:10.1371/journal.pone.0239475)
Supplement: S1 File — All utilized connectivity and length matrices as comma-separated csv files, and the free-water maps as nifti files. (ZIP) [file pone.0239475.s003.zip › S3/CMs/patients/det_boundary/vp30/cm_original.csv]

5	14	0	0	0	0	0	0	0	0	0	0	0	0	0	0	0	0	0	0	0	1	0	0	0	0	0	0	0	0	0	2	1	7	13	14	0	0	7	0	0	0	1	46	7	27	0	0	0	10
14	100	78	0	0	0	0	0	48	0	0	2	42	0	0	0	0	0	0	0	4	3	0	0	0	0	0	0	0	0	0	9	0	0	3	5	0	0	15	0	14	6	0	17	21	44	0	0	0	0
0	78	149	7	8	0	0	0	0	0	0	21	3	0	0	0	0	0	0	0	0	1	2	0	0	0	0	2	0	0	0	40	22	8	0	14	0	0	0	0	0	2	0	0	0	7	0	0	0	0
0	0	7	4	6	0	5	0	0	0	0	0	0	0	0	0	0	0	0	0	0	0	0	0	0	0	0	0	0	0	0	6	9	0	13	30	10	0	22	0	0	0	2	0	0	0	0	0	0	0
0	0	8	6	40	4	18	0	42	0	0	37	0	0	0	0	0	0	0	0	0	0	0	0	0	0	0	0	0	0	0	3	0	0	32	104	3	0	23	0	0	0	2	0	0	0	0	0	0	0
0	0	0	0	4	40	12	77	133	2	0	3	0	0	0	0	0	0	0	4	0	5	24	0	1	1	117	0	0	0	0	0	0	0	0	10	0	0	0	0	0	0	0	0	0	0	0	0	0	0
0	0	0	5	18	12	350	129	112	0	0	0	0	0	0	0	0	0	0	0	0	0	0	0	0	0	0	0	0	0	0	12	11	0	11	13	9	0	70	0	0	0	20	0	0	0	0	0	0	0
0	0	0	0	0	77	129	78	4	82	0	0	0	0	0	0	0	0	0	17	0	0	0	0	0	0	0	0	0	0	0	0	0	0	0	0	0	0	0	0	0	0	0	0	0	0	0	0	0	0
0	48	0	0	42	133	112	4	265	10	0	0	29	17	6	1	0	0	0	0	0	0	0	0	0	0	0	0	0	0	0	0	0	0	17	93	98	0	170	0	0	0	24	0	0	0	0	0	0	0
0	0	0	0	0	2	0	82	10	229	0	0	0	0	0	0	0	0	0	0	0	0	0	0	0	36	22	16	21	0	0	0	0	0	1	99	81	0	63	0	0	0	1	0	0	0	0	0	0	0
0	0	0	0	0	0	0	0	0	0	19	0	0	1	2	0	0	0	0	0	0	0	0	0	0	0	0	0	0	0	0	0	0	0	0	0	0	0	2	0	0	0	0	0	0	0	0	0	0	0
0	2	21	0	37	3	0	0	0	0	0	93	0	0	0	0	0	0	0	0	90	8	97	2	0	10	5	16	0	0	0	14	0	0	21	52	0	0	0	0	1	14	0	0	0	0	0	0	0	0
0	42	3	0	0	0	0	0	29	0	0	0	18	18	1	1	0	0	0	0	0	0	0	0	0	0	0	0	0	0	0	0	0	0	0	0	0	0	0	0	0	0	0	9	38	4	0	0	0	0
0	0	0	0	0	0	0	0	17	0	1	0	18	38	42	61	0	0	8	0	0	0	0	0	0	0	0	0	0	66	0	0	0	0	0	0	0	0	0	0	0	0	0	0	0	0	0	0	0	0
0	0	0	0	0	0	0	0	6	0	2	0	1	42	46	9	0	0	0	0	0	0	0	0	0	0	0	0	0	81	0	0	0	0	0	0	0	0	0	0	0	0	0	0	0	0	0	0	0	0
0	0	0	0	0	0	0	0	1	0	0	0	1	61	9	31	2	0	50	0	0	0	0	0	0	0	0	0	0	58	0	0	0	3	0	0	0	0	0	4	0	0	0	0	0	0	0	0	0	0
0	0	0	0	0	0	0	0	0	0	0	0	0	0	0	2	6	12	14	0	0	0	0	0	0	0	0	0	0	0	0	0	0	0	0	0	0	0	0	1	29	0	0	0	0	0	0	0	0	0
0	0	0	0	0	0	0	0	0	0	0	0	0	0	0	0	12	332	2	116	0	0	0	0	0	0	0	3	7	0	0	180	3	14	0	0	0	0	0	0	2	0	0	0	0	0	0	0	0	0
0	0	0	0	0	0	0	0	0	0	0	0	0	8	0	50	14	2	47	2	0	0	0	0	0	0	0	0	0	20	0	0	0	8	0	0	0	0	0	7	4	0	0	0	0	0	0	0	0	0
0	0	0	0	0	4	0	17	0	0	0	0	0	0	0	0	0	116	2	200	1	35	0	0	1	0	1	56	8	0	0	44	9	34	0	1	0	0	0	13	6	0	4	0	0	0	0	0	0	0
0	4	0	0	0	0	0	0	0	0	0	90	0	0	0	0	0	0	0	1	5	1	0	0	0	0	0	0	0	0	0	0	1	0	5	4	0	0	0	2	7	26	3	0	0	0	0	0	0	0
1	3	1	0	0	5	0	0	0	0	0	8	0	0	0	0	0	0	0	35	1	126	18	0	24	0	49	116	0	1	0	23	10	3	0	0	0	0	3	1	0	0	0	0	0	0	0	0	0	0
0	0	2	0	0	24	0	0	0	0	0	97	0	0	0	0	0	0	0	0	0	18	290	15	9	0	57	39	0	0	0	5	14	5	0	5	0	0	0	0	0	0	0	0	0	0	0	0	0	0
0	0	0	0	0	0	0	0	0	0	0	2	0	0	0	0	0	0	0	0	0	0	15	11	0	0	0	0	0	0	0	0	0	0	0	0	0	0	0	0	0	0	0	0	0	0	0	0	0	0
0	0	0	0	0	1	0	0	0	0	0	0	0	0	0	0	0	0	0	1	0	24	9	0	21	0	85	9	0	0	0	0	0	0	0	0	0	0	0	0	0	0	0	0	0	0	0	0	0	0
0	0	0	0	0	1	0	0	0	36	0	10	0	0	0	0	0	0	0	0	0	0	0	0	0	64	60	0	31	0	0	0	0	0	2	85	10	0	48	0	0	0	1	0	0	0	0	0	0	0
0	0	0	0	0	117	0	0	0	22	0	5	0	0	0	0	0	0	0	1	0	49	57	0	85	60	91	15	70	0	0	0	0	0	0	0	0	0	0	0	0	0	0	0	0	0	0	0	0	0
0	0	2	0	0	0	0	0	0	16	0	16	0	0	0	0	0	3	0	56	0	116	39	0	9	0	15	66	115	0	0	15	0	0	0	12	3	0	0	0	0	0	0	0	0	0	0	0	0	0
0	0	0	0	0	0	0	0	0	21	0	0	0	0	0	0	0	7	0	8	0	0	0	0	0	31	70	115	130	3	0	6	0	0	0	0	3	0	44	0	0	0	38	0	0	0	0	0	0	0
0	0	0	0	0	0	0	0	0	0	0	0	0	66	81	58	0	0	20	0	0	1	0	0	0	0	0	0	3	69	6	0	0	0	0	0	0	0	5	1	0	0	1	0	0	0	0	0	0	0
0	0	0	0	0	0	0	0	0	0	0	0	0	0	0	0	0	0	0	0	0	0	0	0	0	0	0	0	0	6	7	0	5	51	0	0	0	0	0	4	0	0	0	0	0	0	0	0	0	0
2	9	40	6	3	0	12	0	0	0	0	14	0	0	0	0	0	180	0	44	0	23	5	0	0	0	0	15	6	0	0	86	5	6	0	80	1	0	0	0	0	0	1	0	0	0	0	0	0	0
1	0	22	9	0	0	11	0	0	0	0	0	0	0	0	0	0	3	0	9	1	10	14	0	0	0	0	0	0	0	5	5	26	7	0	18	0	0	0	0	0	0	0	0	0	0	0	0	0	0
7	0	8	0	0	0	0	0	0	0	0	0	0	0	0	3	0	14	8	34	0	3	5	0	0	0	0	0	0	0	51	6	7	154	0	0	0	0	0	8	1	0	0	0	0	0	0	0	0	0
13	3	0	13	32	0	11	0	17	1	0	21	0	0	0	0	0	0	0	0	5	0	0	0	0	2	0	0	0	0	0	0	0	0	51	0	0	0	73	0	0	1	1	0	0	0	0	0	0	0
14	5	14	30	104	10	13	0	93	99	0	52	0	0	0	0	0	0	0	1	4	0	5	0	0	85	0	12	0	0	0	80	18	0	0	75	11	0	19	0	0	4	30	0	0	0	0	0	0	0
0	0	0	10	3	0	9	0	98	81	0	0	0	0	0	0	0	0	0	0	0	0	0	0	0	10	0	3	3	0	0	1	0	0	0	11	0	0	1	0	6	3	56	0	0	0	0	0	0	0
0	0	0	0	0	0	0	0	0	0	0	0	0	0	0	0	0	0	0	0	0	0	0	0	0	0	0	0	0	0	0	0	0	0	0	0	0	0	0	0	0	0	0	0	0	0	0	0	0	0
7	15	0	22	23	0	70	0	170	63	2	0	0	0	0	0	0	0	0	0	0	3	0	0	0	48	0	0	44	5	0	0	0	0	73	19	1	0	39	25	5	3	8	0	0	0	0	0	0	0
0	0	0	0	0	0	0	0	0	0	0	0	0	0	0	4	1	0	7	13	2	1	0	0	0	0	0	0	0	1	4	0	0	8	0	0	0	0	25	60	3	1	0	0	0	0	0	0	0	0
0	14	0	0	0	0	0	0	0	0	0	1	0	0	0	0	29	2	4	6	7	0	0	0	0	0	0	0	0	0	0	0	0	1	0	0	6	0	5	3	6	7	26	0	0	0	0	0	0	0
0	6	2	0	0	0	0	0	0	0	0	14	0	0	0	0	0	0	0	0	26	0	0	0	0	0	0	0	0	0	0	0	0	0	1	4	3	0	3	1	7	1	0	0	0	0	0	0	0	0
1	0	0	2	2	0	20	0	24	1	0	0	0	0	0	0	0	0	0	4	3	0	0	0	0	1	0	0	38	1	0	1	0	0	1	30	56	0	8	0	26	0	15	0	0	0	0	0	0	0
46	17	0	0	0	0	0	0	0	0	0	0	9	0	0	0	0	0	0	0	0	0	0	0	0	0	0	0	0	0	0	0	0	0	0	0	0	0	0	0	0	0	0	1	5	0	0	0	0	3
7	21	0	0	0	0	0	0	0	0	0	0	38	0	0	0	0	0	0	0	0	0	0	0	0	0	0	0	0	0	0	0	0	0	0	0	0	0	0	0	0	0	0	5	118	26	0	0	0	0
27	44	7	0	0	0	0	0	0	0	0	0	4	0	0	0	0	0	0	0	0	0	0	0	0	0	0	0	0	0	0	0	0	0	0	0	0	0	0	0	0	0	0	0	26	149	35	2	0	2
0	0	0	0	0	0	0	0	0	0	0	0	0	0	0	0	0	0	0	0	0	0	0	0	0	0	0	0	0	0	0	0	0	0	0	0	0	0	0	0	0	0	0	0	0	35	19	2	0	52
0	0	0	0	0	0	0	0	0	0	0	0	0	0	0	0	0	0	0	0	0	0	0	0	0	0	0	0	0	0	0	0	0	0	0	0	0	0	0	0	0	0	0	0	0	2	2	39	24	53
0	0	0	0	0	0	0	0	0	0	0	0	0	0	0	0	0	0	0	0	0	0	0	0	0	0	0	0	0	0	0	0	0	0	0	0	0	0	0	0	0	0	0	0	0	0	0	24	57	0
10	0	0	0	0	0	0	0	0	0	0	0	0	0	0	0	0	0	0	0	0	0	0	0	0	0	0	0	0	0	0	0	0	0	0	0	0	0	0	0	0	0	0	3	0	2	52	53	0	670
0	0	0	0	0	0	0	0	0	0	0	0	0	0	0	0	0	0	0	0	0	0	0	0	0	0	0	0	0	0	0	0	0	0	0	0	0	0	0	0	0	0	0	0	0	0	0	4	22	89
32	3	0	0	0	0	6	0	463	0	0	0	46	0	0	0	0	0	0	0	0	0	0	0	0	0	0	0	0	0	0	0	0	0	0	1	0	0	36	0	0	0	4	0	17	0	18	48	74	87
0	0	0	0	0	0	0	0	0	0	0	0	0	0	0	0	0	0	0	0	0	0	0	0	0	0	0	0	0	0	0	0	0	0	0	0	0	0	0	0	0	0	0	0	0	0	0	1	12	0
0	0	0	0	0	0	0	0	35	2	24	0	0	0	5	0	0	0	0	0	0	0	0	0	0	11	0	0	3	44	0	0	0	0	0	0	0	0	0	0	0	0	0	0	0	0	0	0	0	0
0	0	2	0	0	0	0	0	0	0	0	0	0	0	0	0	0	0	0	0	0	0	0	0	0	0	0	0	0	0	0	0	0	0	0	0	0	0	0	0	0	0	0	0	0	57	2	79	3	1
1	24	0	0	0	0	0	0	2	0	0	0	29	0	0	0	0	0	0	0	0	0	0	0	0	0	0	0	0	0	0	0	0	0	0	0	0	0	0	0	0	0	0	10	38	1	0	0	0	0
0	0	0	0	0	0	0	0	0	0	0	0	0	3	0	0	0	0	0	0	0	0	0	0	0	0	0	0	0	0	0	0	0	0	0	0	0	0	0	0	0	0	0	0	0	0	0	0	0	0
0	0	0	0	0	0	0	0	4	0	0	0	0	0	0	0	0	0	0	0	0	0	0	0	0	0	0	0	0	3	0	0	0	0	0	0	0	0	0	0	0	0	0	0	0	0	0	0	0	0
0	0	0	0	0	0	0	0	0	0	0	0	0	0	0	76	0	0	0	0	0	0	0	0	0	0	0	0	0	2	0	0	0	0	0	0	0	0	0	0	0	0	0	0	0	0	0	0	0	0
0	0	0	0	0	0	0	0	0	0	0	0	0	0	0	0	0	0	0	0	0	0	0	0	0	0	0	0	0	0	0	0	0	0	0	0	0	0	0	0	0	0	0	0	0	0	0	0	0	0
0	0	0	0	0	0	0	0	0	0	0	0	0	0	0	0	0	0	0	0	0	0	0	0	0	0	0	0	0	0	0	0	0	0	0	0	0	0	0	0	0	0	0	0	0	9	8	0	0	0
0	0	0	0	0	0	0	0	0	0	0	0	0	0	0	0	0	0	0	0	0	0	0	0	0	0	0	0	0	0	0	0	0	0	0	0	0	0	0	0	0	0	0	0	0	0	2	0	0	0
0	0	0	0	0	0	0	0	0	0	0	0	0	0	0	0	0	0	0	0	0	0	0	0	0	0	0	0	0	0	0	0	0	0	0	0	0	0	0	0	0	0	0	0	0	0	0	0	0	0
0	0	0	0	0	0	0	0	0	0	0	0	0	0	0	0	0	0	0	0	0	0	0	0	0	0	0	0	0	0	0	0	0	0	0	0	0	0	0	0	0	0	0	0	0	0	0	0	0	0
0	0	0	0	0	0	0	0	0	0	0	0	0	0	0	0	0	0	0	0	0	0	0	0	0	0	0	0	0	0	0	0	0	0	0	0	0	0	0	0	0	0	0	0	0	0	6	0	0	2
0	0	0	0	0	0	0	0	0	0	0	0	0	0	0	0	0	0	0	0	0	0	0	0	0	0	0	0	0	0	0	0	0	0	0	0	0	0	0	0	0	0	0	0	0	31	5	0	0	7
0	0	0	0	0	0	0	0	0	0	0	0	0	0	0	0	0	0	0	0	0	0	0	0	0	0	0	0	0	0	0	0	0	0	0	0	0	0	0	0	0	0	0	0	0	0	0	0	0	0
0	0	0	0	0	0	0	0	0	0	0	0	0	0	0	0	0	0	0	0	0	0	0	0	0	0	0	0	0	0	0	0	0	0	0	0	0	0	0	0	0	0	0	0	0	0	0	0	0	0
0	0	0	0	0	0	0	0	0	0	0	0	0	0	0	0	0	0	0	0	0	0	0	0	0	0	0	0	0	2	0	0	0	0	0	0	0	0	0	0	0	0	0	0	0	0	0	0	0	0
0	0	0	0	0	0	0	0	0	0	0	0	0	0	0	0	0	0	0	0	0	0	0	0	0	0	0	0	0	0	0	0	0	0	0	0	0	0	0	0	0	0	0	0	0	0	0	2	7	0
0	0	0	0	0	0	0	0	0	0	0	0	0	0	0	0	0	0	0	0	0	0	0	0	0	0	0	0	0	0	0	0	0	0	0	0	0	0	0	0	0	0	0	0	0	0	0	0	0	0
0	0	0	0	0	0	0	0	0	0	0	0	0	0	0	0	0	0	0	0	0	0	0	0	0	0	0	0	9	42	1	0	0	0	0	0	0	0	0	0	0	0	0	0	0	0	0	0	0	0
0	0	0	0	0	0	0	0	0	0	0	0	0	0	1	34	0	0	1	0	0	2	0	0	0	0	0	0	25	220	0	0	0	0	0	0	0	0	0	0	0	0	0	0	0	0	0	0	0	0
0	0	0	0	0	0	0	0	0	0	0	0	0	0	0	0	0	0	0	0	0	0	0	0	0	0	0	0	0	0	0	0	0	0	0	0	0	0	0	0	0	0	0	0	0	0	0	0	0	0
0	0	0	0	0	0	0	0	0	0	0	0	0	0	0	0	0	0	0	0	0	0	0	0	0	0	0	0	1	1	0	0	0	0	0	0	0	0	0	0	0	0	0	0	0	6	3	3	0	0
0	0	0	0	0	0	0	0	0	0	0	0	0	0	0	0	0	0	0	0	0	0	0	0	0	0	0	0	0	0	0	0	0	0	0	0	0	0	0	0	0	0	0	0	0	0	0	0	0	0
0	0	0	0	0	0	0	0	0	0	0	0	0	0	0	0	0	0	0	0	0	0	0	0	0	0	0	0	0	0	0	0	0	0	0	0	0	0	0	0	0	0	0	0	0	5	15	0	0	0
3	6	1	0	0	0	0	0	0	0	0	0	0	0	0	0	0	0	0	0	0	0	0	0	0	0	0	0	0	0	0	0	0	0	0	0	0	0	0	0	0	0	0	16	4	58	0	0	0	20
0	0	0	0	0	0	0	0	0	0	0	0	0	0	0	0	0	0	0	0	0	0	0	0	0	0	0	0	0	0	0	0	0	0	0	0	0	0	0	0	0	0	0	0	0	54	60	99	39	26
0	0	0	0	0	0	0	0	0	0	0	0	0	0	0	0	0	0	0	0	0	0	0	0	0	0	0	0	0	0	0	0	0	0	0	0	0	0	0	0	0	0	0	1	0	0	31	11	1	46
0	0	0	0	0	0	0	0	0	0	0	0	0	0	0	0	0	0	0	0	0	0	0	0	0	0	0	0	0	0	0	0	0	0	0	0	0	0	0	0	0	0	0	0	0	0	0	0	0	0
0	0	0	0	0	0	0	0	0	0	0	0	0	0	0	14	0	0	0	0	0	0	0	0	0	0	0	0	0	1	0	4	1	0	0	0	0	0	0	3	0	0	0	0	0	8	2	6	0	27
0	0	0	0	0	0	0	0	0	0	0	0	0	0	0	0	0	0	0	0	1	0	0	0	0	0	0	0	0	0	0	0	0	0	0	0	0	0	0	0	0	0	0	0	0	0	0	0	0	0
0	0	0	0	0	0	0	0	0	0	0	0	0	0	0	0	0	0	0	0	0	0	0	0	0	0	0	0	0	0	0	0	0	0	0	0	0	0	0	0	0	0	0	0	0	0	0	0	0	0
0	0	1	0	0	0	0	0	0	0	0	0	0	0	0	0	0	0	0	0	0	0	0	0	0	0	0	0	0	0	0	0	0	0	0	0	0	0	0	0	0	0	0	1	0	4	0	0	0	0
0	0	0	0	0	0	0	0	0	0	0	0	0	0	0	0	0	0	0	0	0	0	0	0	0	0	0	0	0	0	0	0	0	0	0	0	0	0	1	0	0	0	0	0	0	0	3	7	0	2
[truncated: 36 more columns]
