# Supplementary material for: Analyzing the effects of free water modeling by deep learning on diffusion MRI structural connectivity estimates in glioma patients
Source: PLoS One. 2020 Sep 25;15(9):e0239475. doi: 10.1371/journal.pone.0239475 (PMC7518620; doi:10.1371/journal.pone.0239475)
Supplement: S1 File — All utilized connectivity and length matrices as comma-separated csv files, and the free-water maps as nifti files. (ZIP) [file pone.0239475.s003.zip › S3/CMs/patients/det_boundary/vp30/fiberlengthmatrix_fwm.csv]

4	22	0	0	0	0	0	0	0	0	0	0	0	0	0	0	0	0	0	0	0	102	0	0	0	0	0	0	0	0	0	179	173	132	45	51	0	0	68	0	0	0	69	107	101	99	0	0	0	93
22	18	20	0	0	0	0	0	20	0	0	44	9	0	0	0	0	0	0	0	83	86	0	0	0	0	0	0	0	0	0	171	0	0	37	39	0	0	47	0	18	3	0	86	86	81	0	0	0	0
0	20	18	11	17	0	0	0	0	0	0	48	25	0	0	0	0	0	0	0	0	92	69	0	0	0	0	148	0	0	0	167	165	169	46	62	0	0	0	0	0	27	0	0	0	71	0	0	0	0
0	0	11	3	13	0	22	0	0	0	0	0	0	0	0	0	0	0	0	0	0	0	0	0	0	0	0	0	0	0	0	164	158	0	44	39	55	0	64	0	0	0	66	0	0	0	0	0	0	0
0	0	17	13	11	6	26	0	57	0	0	40	0	0	0	0	0	0	0	0	0	0	0	0	0	0	0	0	0	0	0	168	0	0	54	43	54	0	67	0	0	0	68	0	0	0	0	0	0	0
0	0	0	0	6	8	10	32	57	7	0	12	0	0	0	0	0	0	0	126	0	151	119	0	112	44	68	0	0	0	0	0	0	0	0	41	0	0	0	0	0	0	0	0	0	0	0	0	0	0
0	0	0	22	26	10	23	41	35	0	0	0	0	0	0	0	0	0	0	0	0	0	0	0	0	0	0	0	0	0	0	170	166	0	49	44	51	0	59	0	0	0	65	0	0	0	0	0	0	0
0	0	0	0	0	32	41	8	18	22	0	0	0	0	0	0	0	0	0	106	0	0	0	0	0	0	0	0	0	0	0	0	0	0	0	0	0	0	0	0	0	0	0	0	0	0	0	0	0	0
0	20	0	0	57	57	35	18	8	30	0	0	29	16	19	92	0	0	0	0	0	0	0	0	0	0	0	0	0	0	0	0	0	0	59	50	59	0	65	0	0	0	76	0	0	0	0	0	0	0
0	0	0	0	0	7	0	22	30	13	0	0	0	0	0	0	0	0	0	0	0	0	0	0	0	20	53	78	71	0	0	0	0	0	48	53	57	0	55	0	0	0	72	0	0	0	0	0	0	0
0	0	0	0	0	0	0	0	0	0	10	0	0	45	27	0	0	0	0	0	0	0	0	0	0	0	0	0	0	0	0	0	0	0	0	0	0	0	54	0	0	0	0	0	0	0	0	0	0	0
0	44	48	0	40	12	0	0	0	0	0	9	0	0	0	0	0	0	0	0	28	28	42	29	0	11	31	90	0	0	0	102	0	0	25	14	0	0	0	0	17	27	0	0	0	0	0	0	0	0
0	9	25	0	0	0	0	0	29	0	0	0	5	17	52	95	0	0	0	0	0	0	0	0	0	0	0	0	0	0	0	0	0	0	0	0	0	0	0	0	0	0	0	52	32	35	0	0	0	0
0	0	0	0	0	0	0	0	16	0	45	0	17	6	16	71	0	0	101	0	0	0	0	0	0	0	0	0	0	62	0	0	0	0	0	0	0	0	0	0	0	0	0	0	0	0	0	0	0	0
0	0	0	0	0	0	0	0	19	0	27	0	52	16	9	24	0	0	0	0	0	0	0	0	0	0	0	0	0	48	0	0	0	0	0	0	0	0	0	0	0	0	0	0	0	0	0	0	0	0
0	0	0	0	0	0	0	0	92	0	0	0	95	71	24	7	63	0	30	0	0	0	0	0	0	0	0	0	0	34	0	0	0	6	0	0	0	0	0	5	0	0	0	0	0	0	0	0	0	0
0	0	0	0	0	0	0	0	0	0	0	0	0	0	0	63	8	12	15	0	0	0	0	0	0	0	0	0	0	0	0	0	0	0	0	0	0	0	0	6	9	0	0	0	0	0	0	0	0	0
0	0	0	0	0	0	0	0	0	0	0	0	0	0	0	0	12	27	12	43	0	0	0	0	0	0	0	71	90	0	0	55	38	19	0	0	0	0	0	0	6	0	0	0	0	0	0	0	0	0
0	0	0	0	0	0	0	0	0	0	0	0	0	101	0	30	15	12	5	48	0	0	0	0	0	0	0	0	0	70	0	0	80	50	0	0	0	0	0	18	39	0	0	0	0	0	0	0	0	0
0	0	0	0	0	126	0	106	0	0	0	0	0	0	0	0	0	43	48	16	8	25	0	0	0	0	65	85	92	0	0	82	85	69	0	35	0	0	0	38	35	0	50	0	0	0	0	0	0	0
0	83	0	0	0	0	0	0	0	0	0	28	0	0	0	0	0	0	0	8	2	15	0	0	0	0	0	0	0	0	0	0	123	0	59	41	0	0	63	38	33	53	54	0	0	0	0	0	0	0
102	86	92	0	0	151	0	0	0	0	0	28	0	0	0	0	0	0	0	25	15	14	15	0	23	0	71	55	118	123	0	122	111	88	0	0	0	0	54	43	0	0	0	0	0	0	0	0	0	0
0	0	69	0	0	119	0	0	0	0	0	42	0	0	0	0	0	0	0	0	0	15	17	21	21	0	36	93	0	0	0	118	119	116	0	110	0	0	0	0	0	0	0	0	0	0	0	0	0	0
0	0	0	0	0	0	0	0	0	0	0	29	0	0	0	0	0	0	0	0	0	0	21	16	0	0	0	0	0	0	0	0	0	0	0	0	0	0	0	0	0	0	0	0	0	0	0	0	0	0
0	0	0	0	0	112	0	0	0	0	0	0	0	0	0	0	0	0	0	0	0	23	21	0	12	0	51	22	0	0	0	0	0	0	0	0	0	0	0	0	0	0	0	0	0	0	0	0	0	0
0	0	0	0	0	44	0	0	0	20	0	11	0	0	0	0	0	0	0	0	0	0	0	0	0	6	28	0	37	0	0	0	0	0	48	51	59	0	59	0	0	0	75	0	0	0	0	0	0	0
0	0	0	0	0	68	0	0	0	53	0	31	0	0	0	0	0	0	0	65	0	71	36	0	51	28	9	28	27	0	0	0	0	0	0	0	0	0	0	0	0	0	0	0	0	0	0	0	0	0
0	0	148	0	0	0	0	0	0	78	0	90	0	0	0	0	0	71	0	85	0	55	93	0	22	0	28	17	26	0	0	26	0	0	0	78	79	0	0	0	0	0	0	0	0	0	0	0	0	0
0	0	0	0	0	0	0	0	0	71	0	0	0	0	0	0	0	90	0	92	0	118	0	0	0	37	27	26	12	77	0	21	0	0	0	60	64	0	61	69	0	0	79	0	0	0	0	0	0	0
0	0	0	0	0	0	0	0	0	0	0	0	0	62	48	34	0	0	70	0	0	123	0	0	0	0	0	0	77	13	34	0	0	0	0	0	0	0	57	51	0	0	81	0	0	0	0	0	0	0
0	0	0	0	0	0	0	0	0	0	0	0	0	0	0	0	0	0	0	0	0	0	0	0	0	0	0	0	0	34	11	0	7	27	0	0	0	0	0	63	0	0	0	0	0	0	0	0	0	0
179	171	167	164	168	0	170	0	0	0	0	102	0	0	0	0	0	55	0	82	0	122	118	0	0	0	0	26	21	0	0	23	15	16	0	99	88	0	0	0	0	0	102	0	0	0	0	0	0	0
173	0	165	158	0	0	166	0	0	0	0	0	0	0	0	0	0	38	80	85	123	111	119	0	0	0	0	0	0	0	7	15	3	28	0	101	0	0	0	69	109	0	0	0	0	0	0	0	0	0
132	0	169	0	0	0	0	0	0	0	0	0	0	0	0	6	0	19	50	69	0	88	116	0	0	0	0	0	0	0	27	16	28	13	0	0	0	0	0	18	66	0	0	0	0	0	0	0	0	0
45	37	46	44	54	0	49	0	59	48	0	25	0	0	0	0	0	0	0	0	59	0	0	0	0	48	0	0	0	0	0	0	0	0	6	0	0	0	15	0	0	9	5	0	0	0	0	0	0	0
51	39	62	39	43	41	44	0	50	53	0	14	0	0	0	0	0	0	0	35	41	0	110	0	0	51	0	78	60	0	0	99	101	0	0	9	9	0	22	0	0	8	18	0	0	0	0	0	0	0
0	0	0	55	54	0	51	0	59	57	0	0	0	0	0	0	0	0	0	0	0	0	0	0	0	59	0	79	64	0	0	88	0	0	0	9	2	0	11	0	8	3	9	0	0	0	0	0	0	0
0	0	0	0	0	0	0	0	0	0	0	0	0	0	0	0	0	0	0	0	0	0	0	0	0	0	0	0	0	0	0	0	0	0	0	0	0	0	0	0	0	0	0	0	0	0	0	0	0	0
68	47	0	64	67	0	59	0	65	55	54	0	0	0	0	0	0	0	0	0	63	54	0	0	0	59	0	0	61	57	0	0	0	0	15	22	11	0	6	11	29	39	19	0	0	0	0	0	0	0
0	0	0	0	0	0	0	0	0	0	0	0	0	0	0	5	6	0	18	38	38	43	0	0	0	0	0	0	69	51	63	0	69	18	0	0	0	0	11	13	30	61	0	0	0	0	0	0	0	0
0	18	0	0	0	0	0	0	0	0	0	17	0	0	0	0	9	6	39	35	33	0	0	0	0	0	0	0	0	0	0	0	109	66	0	0	8	0	29	30	4	13	10	0	0	0	0	0	0	0
0	3	27	0	0	0	0	0	0	0	0	27	0	0	0	0	0	0	0	0	53	0	0	0	0	0	0	0	0	0	0	0	0	0	9	8	3	0	39	61	13	3	0	0	0	0	0	0	0	0
69	0	0	66	68	0	65	0	76	72	0	0	0	0	0	0	0	0	0	50	54	0	0	0	0	75	0	0	79	81	0	102	0	0	5	18	9	0	19	0	10	0	4	0	0	0	0	0	0	0
107	86	0	0	0	0	0	0	0	0	0	0	52	0	0	0	0	0	0	0	0	0	0	0	0	0	0	0	0	0	0	0	0	0	0	0	0	0	0	0	0	0	0	2	29	10	0	0	0	7
101	86	0	0	0	0	0	0	0	0	0	0	32	0	0	0	0	0	0	0	0	0	0	0	0	0	0	0	0	0	0	0	0	0	0	0	0	0	0	0	0	0	0	29	19	17	0	0	0	0
99	81	71	0	0	0	0	0	0	0	0	0	35	0	0	0	0	0	0	0	0	0	0	0	0	0	0	0	0	0	0	0	0	0	0	0	0	0	0	0	0	0	0	10	17	15	12	23	0	4
0	0	0	0	0	0	0	0	0	0	0	0	0	0	0	0	0	0	0	0	0	0	0	0	0	0	0	0	0	0	0	0	0	0	0	0	0	0	0	0	0	0	0	0	0	12	6	10	0	31
0	0	0	0	0	0	0	0	0	0	0	0	0	0	0	0	0	0	0	0	0	0	0	0	0	0	0	0	0	0	0	0	0	0	0	0	0	0	0	0	0	0	0	0	0	23	10	8	14	26
0	0	0	0	0	0	0	0	0	0	0	0	0	0	0	0	0	0	0	0	0	0	0	0	0	0	0	0	0	0	0	0	0	0	0	0	0	0	0	0	0	0	0	0	0	0	0	14	8	0
93	0	0	0	0	0	0	0	0	0	0	0	0	0	0	0	0	0	0	0	0	0	0	0	0	0	0	0	0	0	0	0	0	0	0	0	0	0	0	0	0	0	0	7	0	4	31	26	0	19
0	0	0	0	0	0	0	0	0	0	0	0	0	0	0	0	0	0	0	0	0	0	0	0	0	0	0	0	0	0	0	0	0	0	0	0	0	0	0	0	0	0	0	0	0	0	0	54	46	28
109	73	0	0	0	0	85	0	93	0	0	0	52	34	0	0	0	0	0	0	0	0	0	0	0	0	0	0	0	0	0	0	0	0	0	104	0	0	91	0	0	0	111	0	17	0	40	50	52	25
0	0	0	0	0	0	0	0	0	0	0	0	0	0	0	0	0	0	0	0	0	0	0	0	0	0	0	0	0	0	0	0	0	0	0	0	0	0	0	0	0	0	0	0	0	0	0	95	23	0
0	0	0	0	0	0	0	0	77	97	91	0	0	0	62	0	0	0	0	0	0	0	0	0	0	104	0	0	115	76	0	0	0	0	0	0	0	0	0	0	0	0	0	0	0	0	0	0	0	0
0	0	80	0	0	0	0	0	0	0	0	0	0	0	0	0	0	0	0	0	0	0	0	0	0	0	0	0	0	0	0	0	0	0	0	0	0	0	0	0	0	0	0	0	0	22	47	31	17	59
0	25	0	0	0	0	0	0	51	0	0	0	7	18	0	0	0	0	0	0	0	0	0	0	0	0	0	0	0	0	0	0	0	0	0	0	0	0	0	0	0	0	0	42	24	41	0	0	0	0
0	0	0	0	0	0	0	0	0	0	0	0	4	12	0	0	0	0	0	0	0	0	0	0	0	0	0	0	0	0	0	0	0	0	0	0	0	0	0	0	0	0	0	0	0	0	0	0	0	0
0	0	0	0	0	0	0	0	49	0	0	0	0	0	0	0	0	0	0	0	0	0	0	0	0	0	0	0	0	67	0	0	0	0	0	0	0	0	0	0	0	0	0	0	0	0	0	0	0	0
0	0	0	0	0	0	0	0	0	0	0	0	0	0	35	12	0	0	0	0	0	0	0	0	0	0	0	0	0	67	0	0	0	0	0	0	0	0	0	0	0	0	0	0	0	0	0	0	0	0
0	0	0	0	0	0	0	0	0	0	0	0	0	0	0	0	0	0	0	0	0	0	0	0	0	0	0	0	0	0	0	0	0	0	0	0	0	0	0	0	0	0	0	0	0	0	0	0	0	0
0	0	0	0	0	0	0	0	0	0	0	0	0	0	0	0	0	0	0	0	0	0	0	0	0	0	0	0	0	0	0	0	0	0	0	0	0	0	0	0	0	0	0	0	0	123	134	0	0	0
0	0	0	0	0	0	0	0	0	0	0	0	0	0	0	0	0	0	0	0	0	0	0	0	0	0	0	0	0	0	0	0	0	0	0	0	0	0	0	0	0	0	0	0	0	0	153	0	0	0
0	0	0	0	0	0	0	0	0	0	0	0	0	0	0	0	0	0	0	0	0	0	0	0	0	0	0	0	0	0	0	0	0	0	0	0	0	0	0	0	0	0	0	0	0	0	0	0	0	0
0	0	0	0	0	0	0	0	0	0	0	0	0	0	0	0	0	0	0	0	0	0	0	0	0	0	0	0	0	0	0	0	0	0	0	0	0	0	0	0	0	0	0	0	0	0	0	0	0	0
0	0	0	0	0	0	0	0	0	0	0	0	0	0	0	0	0	0	0	0	0	0	0	0	0	0	0	0	0	0	0	0	0	0	0	0	0	0	0	0	0	0	0	0	0	0	89	0	0	86
0	0	0	0	0	0	0	0	0	0	0	0	0	0	0	0	0	0	0	0	0	0	0	0	0	0	0	0	0	0	0	0	0	0	0	0	0	0	0	0	0	0	0	0	0	84	91	0	0	92
0	0	0	0	0	0	0	0	0	0	0	0	0	0	0	0	0	0	0	0	0	0	0	0	0	0	0	0	0	0	0	0	0	0	0	0	0	0	0	0	0	0	0	0	0	0	0	0	0	0
0	0	0	0	0	0	0	0	0	0	0	0	0	0	0	0	0	0	0	0	0	0	0	0	0	0	0	0	0	0	0	0	0	0	0	0	0	0	0	0	0	0	0	0	0	0	0	0	0	0
0	0	0	0	0	0	0	0	0	0	0	0	0	0	0	0	0	0	0	0	0	0	0	0	0	0	0	0	0	123	0	0	0	0	0	0	0	0	0	0	0	0	0	0	0	0	0	0	0	0
0	0	0	0	0	0	0	0	0	0	0	0	0	0	0	0	0	0	0	0	0	0	0	0	0	0	0	0	0	0	0	0	0	0	0	0	0	0	0	0	0	0	0	0	0	0	0	122	104	0
0	0	0	0	0	0	0	0	0	0	0	0	0	0	0	0	0	0	0	0	0	0	0	0	0	0	0	0	0	0	0	0	0	0	0	0	0	0	0	0	0	0	0	0	0	0	0	0	0	0
0	0	0	0	0	0	0	0	0	0	0	0	0	0	0	97	0	0	0	0	0	0	0	0	0	0	0	0	132	126	145	0	0	0	0	0	0	0	0	0	0	0	0	0	0	0	0	0	0	0
0	0	0	0	0	0	0	0	0	0	0	0	0	0	54	58	0	0	87	0	0	180	0	0	0	0	0	0	117	103	0	0	0	0	0	0	0	0	0	0	0	0	0	0	0	0	0	0	0	0
0	0	0	0	0	0	0	0	0	0	0	0	0	0	0	0	0	0	0	0	0	0	0	0	0	0	0	0	0	0	0	0	0	0	0	0	0	0	0	0	0	0	0	0	0	0	0	0	0	0
0	0	0	0	0	0	0	0	0	0	0	0	0	0	0	0	0	0	0	0	0	0	0	0	0	0	0	0	160	128	0	0	0	0	0	0	0	0	0	0	0	0	0	0	0	143	156	164	0	0
0	0	0	0	0	0	0	0	0	0	0	0	0	0	0	85	0	0	0	0	0	0	0	0	0	0	0	0	0	0	0	0	0	0	0	0	0	0	0	0	0	0	0	0	0	0	0	0	0	0
0	0	0	0	0	0	0	0	0	0	0	0	0	0	0	93	0	0	0	0	0	0	0	0	0	0	0	0	0	133	0	0	0	0	0	0	0	0	0	0	0	0	0	0	0	154	138	0	0	149
77	52	45	0	0	0	0	0	0	0	0	0	0	0	0	0	0	0	0	0	0	0	0	0	0	0	0	0	0	0	0	0	0	0	0	0	0	0	0	0	0	0	0	45	38	34	0	0	0	44
0	0	0	0	0	0	0	0	0	0	0	0	0	0	0	0	0	0	0	0	0	0	0	0	0	0	0	0	0	0	0	0	0	0	0	0	0	0	0	0	0	0	0	47	0	39	40	52	42	43
0	0	0	0	0	0	0	0	0	0	0	0	0	0	0	0	0	0	0	0	0	0	0	0	0	0	0	0	0	0	0	0	0	0	0	0	0	0	0	0	0	0	0	60	0	0	48	54	38	52
0	0	0	0	0	0	0	0	0	0	0	0	0	0	0	0	0	0	0	0	0	0	0	0	0	0	0	0	0	0	0	0	0	0	0	0	0	0	0	0	0	0	0	0	0	0	0	0	0	0
0	0	0	0	0	0	0	0	0	0	0	0	0	0	0	15	0	0	0	0	0	0	0	0	0	0	0	0	0	54	102	101	67	0	0	0	0	0	0	23	0	0	9	0	0	54	62	63	0	63
0	0	0	0	0	0	0	0	0	0	0	0	0	0	0	0	0	0	0	0	202	0	0	0	0	0	0	0	0	0	0	0	0	0	0	0	0	0	0	0	0	0	0	0	0	0	0	0	0	0
0	0	0	0	0	0	0	0	0	0	0	0	0	0	0	0	0	0	0	0	0	0	0	0	0	0	0	0	0	0	0	0	0	0	0	0	0	0	0	0	0	0	0	0	0	0	0	0	0	0
0	0	43	0	0	0	0	0	0	0	0	0	0	0	0	0	0	0	0	0	0	0	0	0	0	0	0	0	0	0	0	0	0	0	0	0	0	0	0	0	0	0	0	53	0	36	0	0	0	0
0	0	0	0	0	0	0	0	0	0	0	0	0	0	0	0	0	0	0	0	0	0	0	0	0	0	0	0	0	0	0	0	0	0	0	0	0	0	8	0	0	0	0	0	10	0	67	70	0	70
[truncated: 36 more columns]
