# Supplementary material for: Analyzing the effects of free water modeling by deep learning on diffusion MRI structural connectivity estimates in glioma patients
Source: PLoS One. 2020 Sep 25;15(9):e0239475. doi: 10.1371/journal.pone.0239475 (PMC7518620; doi:10.1371/journal.pone.0239475)
Supplement: S1 File — All utilized connectivity and length matrices as comma-separated csv files, and the free-water maps as nifti files. (ZIP) [file pone.0239475.s003.zip › S3/CMs/patients/det_boundary/vp30/cm_fwm.csv]

5	17	0	0	0	0	0	0	0	0	0	0	0	0	0	0	0	0	0	0	0	1	0	0	0	0	0	0	0	0	0	2	7	7	15	16	0	0	7	0	0	0	1	47	11	27	0	0	0	6
17	108	82	0	0	0	0	0	50	0	0	2	49	0	0	0	0	0	0	0	4	3	0	0	0	0	0	0	0	0	0	9	0	0	5	6	0	0	15	0	12	7	0	17	17	41	0	0	0	0
0	82	159	7	8	0	0	0	0	0	0	22	3	0	0	0	0	0	0	0	0	1	2	0	0	0	0	2	0	0	0	41	22	8	1	14	0	0	0	0	0	2	0	0	0	7	0	0	0	0
0	0	7	9	6	0	11	0	0	0	0	0	0	0	0	0	0	0	0	0	0	0	0	0	0	0	0	0	0	0	0	6	9	0	14	30	10	0	22	0	0	0	2	0	0	0	0	0	0	0
0	0	8	6	26	4	20	0	44	0	0	38	0	0	0	0	0	0	0	0	0	0	0	0	0	0	0	0	0	0	0	3	0	0	31	116	3	0	22	0	0	0	2	0	0	0	0	0	0	0
0	0	0	0	4	41	11	83	139	2	0	3	0	0	0	0	0	0	0	4	0	5	26	0	1	1	114	0	0	0	0	0	0	0	0	10	0	0	0	0	0	0	0	0	0	0	0	0	0	0
0	0	0	11	20	11	381	114	124	0	0	0	0	0	0	0	0	0	0	0	0	0	0	0	0	0	0	0	0	0	0	13	11	0	11	12	10	0	68	0	0	0	20	0	0	0	0	0	0	0
0	0	0	0	0	83	114	83	4	83	0	0	0	0	0	0	0	0	0	19	0	0	0	0	0	0	0	0	0	0	0	0	0	0	0	0	0	0	0	0	0	0	0	0	0	0	0	0	0	0
0	50	0	0	44	139	124	4	321	12	0	0	30	21	6	1	0	0	0	0	0	0	0	0	0	0	0	0	0	0	0	0	0	0	18	95	98	0	169	0	0	0	25	0	0	0	0	0	0	0
0	0	0	0	0	2	0	83	12	229	0	0	0	0	0	0	0	0	0	0	0	0	0	0	0	41	22	16	24	0	0	0	0	0	2	99	84	0	77	0	0	0	2	0	0	0	0	0	0	0
0	0	0	0	0	0	0	0	0	0	16	0	0	1	2	0	0	0	0	0	0	0	0	0	0	0	0	0	0	0	0	0	0	0	0	0	0	0	2	0	0	0	0	0	0	0	0	0	0	0
0	2	22	0	38	3	0	0	0	0	0	96	0	0	0	0	0	0	0	0	90	8	97	2	0	10	5	16	0	0	0	15	0	0	21	54	0	0	0	0	1	14	0	0	0	0	0	0	0	0
0	49	3	0	0	0	0	0	30	0	0	0	19	18	1	1	0	0	0	0	0	0	0	0	0	0	0	0	0	0	0	0	0	0	0	0	0	0	0	0	0	0	0	9	40	4	0	0	0	0
0	0	0	0	0	0	0	0	21	0	1	0	18	38	45	62	0	0	8	0	0	0	0	0	0	0	0	0	0	66	0	0	0	0	0	0	0	0	0	0	0	0	0	0	0	0	0	0	0	0
0	0	0	0	0	0	0	0	6	0	2	0	1	45	46	9	0	0	0	0	0	0	0	0	0	0	0	0	0	81	0	0	0	0	0	0	0	0	0	0	0	0	0	0	0	0	0	0	0	0
0	0	0	0	0	0	0	0	1	0	0	0	1	62	9	31	2	0	51	0	0	0	0	0	0	0	0	0	0	59	0	0	0	2	0	0	0	0	0	4	0	0	0	0	0	0	0	0	0	0
0	0	0	0	0	0	0	0	0	0	0	0	0	0	0	2	11	12	14	0	0	0	0	0	0	0	0	0	0	0	0	0	0	0	0	0	0	0	0	1	30	0	0	0	0	0	0	0	0	0
0	0	0	0	0	0	0	0	0	0	0	0	0	0	0	0	12	332	3	122	0	0	0	0	0	0	0	3	7	0	0	181	3	16	0	0	0	0	0	0	2	0	0	0	0	0	0	0	0	0
0	0	0	0	0	0	0	0	0	0	0	0	0	8	0	51	14	3	55	3	0	0	0	0	0	0	0	0	0	20	0	0	20	6	0	0	0	0	0	8	4	0	0	0	0	0	0	0	0	0
0	0	0	0	0	4	0	19	0	0	0	0	0	0	0	0	0	122	3	190	1	35	0	0	0	0	1	66	9	0	0	47	9	31	0	1	0	0	0	13	6	0	4	0	0	0	0	0	0	0
0	4	0	0	0	0	0	0	0	0	0	90	0	0	0	0	0	0	0	1	5	1	0	0	0	0	0	0	0	0	0	0	1	0	7	4	0	0	1	2	7	24	3	0	0	0	0	0	0	0
1	3	1	0	0	5	0	0	0	0	0	8	0	0	0	0	0	0	0	35	1	124	18	0	24	0	51	117	1	1	0	24	11	3	0	0	0	0	3	2	0	0	0	0	0	0	0	0	0	0
0	0	2	0	0	26	0	0	0	0	0	97	0	0	0	0	0	0	0	0	0	18	321	15	25	0	60	44	0	0	0	6	14	5	0	6	0	0	0	0	0	0	0	0	0	0	0	0	0	0
0	0	0	0	0	0	0	0	0	0	0	2	0	0	0	0	0	0	0	0	0	0	15	11	0	0	0	0	0	0	0	0	0	0	0	0	0	0	0	0	0	0	0	0	0	0	0	0	0	0
0	0	0	0	0	1	0	0	0	0	0	0	0	0	0	0	0	0	0	0	0	24	25	0	21	0	91	9	0	0	0	0	0	0	0	0	0	0	0	0	0	0	0	0	0	0	0	0	0	0
0	0	0	0	0	1	0	0	0	41	0	10	0	0	0	0	0	0	0	0	0	0	0	0	0	74	75	0	39	0	0	0	0	0	4	85	12	0	64	0	0	0	3	0	0	0	0	0	0	0
0	0	0	0	0	114	0	0	0	22	0	5	0	0	0	0	0	0	0	1	0	51	60	0	91	75	93	18	74	0	0	0	0	0	0	0	0	0	0	0	0	0	0	0	0	0	0	0	0	0
0	0	2	0	0	0	0	0	0	16	0	16	0	0	0	0	0	3	0	66	0	117	44	0	9	0	18	67	117	0	0	15	0	0	0	12	3	0	0	0	0	0	0	0	0	0	0	0	0	0
0	0	0	0	0	0	0	0	0	24	0	0	0	0	0	0	0	7	0	9	0	1	0	0	0	39	74	117	140	3	0	6	0	0	0	1	3	0	44	4	0	0	34	0	0	0	0	0	0	0
0	0	0	0	0	0	0	0	0	0	0	0	0	66	81	59	0	0	20	0	0	1	0	0	0	0	0	0	3	66	6	0	0	0	0	0	0	0	5	1	0	0	1	0	0	0	0	0	0	0
0	0	0	0	0	0	0	0	0	0	0	0	0	0	0	0	0	0	0	0	0	0	0	0	0	0	0	0	0	6	6	0	5	51	0	0	0	0	0	5	0	0	0	0	0	0	0	0	0	0
2	9	41	6	3	0	13	0	0	0	0	15	0	0	0	0	0	181	0	47	0	24	6	0	0	0	0	15	6	0	0	92	11	6	0	84	1	0	0	0	0	0	1	0	0	0	0	0	0	0
7	0	22	9	0	0	11	0	0	0	0	0	0	0	0	0	0	3	20	9	1	11	14	0	0	0	0	0	0	0	5	11	27	25	0	18	0	0	0	11	6	0	0	0	0	0	0	0	0	0
7	0	8	0	0	0	0	0	0	0	0	0	0	0	0	2	0	16	6	31	0	3	5	0	0	0	0	0	0	0	51	6	25	162	0	0	0	0	0	13	1	0	0	0	0	0	0	0	0	0
15	5	1	14	31	0	11	0	18	2	0	21	0	0	0	0	0	0	0	0	7	0	0	0	0	4	0	0	0	0	0	0	0	0	79	0	0	0	72	0	0	10	1	0	0	0	0	0	0	0
16	6	14	30	116	10	12	0	95	99	0	54	0	0	0	0	0	0	0	1	4	0	6	0	0	85	0	12	1	0	0	84	18	0	0	82	11	0	19	0	0	7	30	0	0	0	0	0	0	0
0	0	0	10	3	0	10	0	98	84	0	0	0	0	0	0	0	0	0	0	0	0	0	0	0	12	0	3	3	0	0	1	0	0	0	11	1	0	1	0	6	3	56	0	0	0	0	0	0	0
0	0	0	0	0	0	0	0	0	0	0	0	0	0	0	0	0	0	0	0	0	0	0	0	0	0	0	0	0	0	0	0	0	0	0	0	0	0	0	0	0	0	0	0	0	0	0	0	0	0
7	15	0	22	22	0	68	0	169	77	2	0	0	0	0	0	0	0	0	0	1	3	0	0	0	64	0	0	44	5	0	0	0	0	72	19	1	0	48	30	14	131	24	0	0	0	0	0	0	0
0	0	0	0	0	0	0	0	0	0	0	0	0	0	0	4	1	0	8	13	2	2	0	0	0	0	0	0	4	1	5	0	11	13	0	0	0	0	30	63	26	5	0	0	0	0	0	0	0	0
0	12	0	0	0	0	0	0	0	0	0	1	0	0	0	0	30	2	4	6	7	0	0	0	0	0	0	0	0	0	0	0	6	1	0	0	6	0	14	26	6	7	26	0	0	0	0	0	0	0
0	7	2	0	0	0	0	0	0	0	0	14	0	0	0	0	0	0	0	0	24	0	0	0	0	0	0	0	0	0	0	0	0	0	10	7	3	0	131	5	7	1	0	0	0	0	0	0	0	0
1	0	0	2	2	0	20	0	25	2	0	0	0	0	0	0	0	0	0	4	3	0	0	0	0	3	0	0	34	1	0	1	0	0	1	30	56	0	24	0	26	0	24	0	0	0	0	0	0	0
47	17	0	0	0	0	0	0	0	0	0	0	9	0	0	0	0	0	0	0	0	0	0	0	0	0	0	0	0	0	0	0	0	0	0	0	0	0	0	0	0	0	0	1	5	1	0	0	0	3
11	17	0	0	0	0	0	0	0	0	0	0	40	0	0	0	0	0	0	0	0	0	0	0	0	0	0	0	0	0	0	0	0	0	0	0	0	0	0	0	0	0	0	5	122	26	0	0	0	0
27	41	7	0	0	0	0	0	0	0	0	0	4	0	0	0	0	0	0	0	0	0	0	0	0	0	0	0	0	0	0	0	0	0	0	0	0	0	0	0	0	0	0	1	26	162	36	2	0	3
0	0	0	0	0	0	0	0	0	0	0	0	0	0	0	0	0	0	0	0	0	0	0	0	0	0	0	0	0	0	0	0	0	0	0	0	0	0	0	0	0	0	0	0	0	36	20	2	0	56
0	0	0	0	0	0	0	0	0	0	0	0	0	0	0	0	0	0	0	0	0	0	0	0	0	0	0	0	0	0	0	0	0	0	0	0	0	0	0	0	0	0	0	0	0	2	2	39	24	56
0	0	0	0	0	0	0	0	0	0	0	0	0	0	0	0	0	0	0	0	0	0	0	0	0	0	0	0	0	0	0	0	0	0	0	0	0	0	0	0	0	0	0	0	0	0	0	24	63	0
6	0	0	0	0	0	0	0	0	0	0	0	0	0	0	0	0	0	0	0	0	0	0	0	0	0	0	0	0	0	0	0	0	0	0	0	0	0	0	0	0	0	0	3	0	3	56	56	0	691
0	0	0	0	0	0	0	0	0	0	0	0	0	0	0	0	0	0	0	0	0	0	0	0	0	0	0	0	0	0	0	0	0	0	0	0	0	0	0	0	0	0	0	0	0	0	0	4	22	91
36	4	0	0	0	0	4	0	539	0	0	0	46	1	0	0	0	0	0	0	0	0	0	0	0	0	0	0	0	0	0	0	0	0	0	1	0	0	40	0	0	0	5	0	18	0	18	48	68	88
0	0	0	0	0	0	0	0	0	0	0	0	0	0	0	0	0	0	0	0	0	0	0	0	0	0	0	0	0	0	0	0	0	0	0	0	0	0	0	0	0	0	0	0	0	0	0	1	12	0
0	0	0	0	0	0	0	0	36	2	27	0	0	0	5	0	0	0	0	0	0	0	0	0	0	12	0	0	3	41	0	0	0	0	0	0	0	0	0	0	0	0	0	0	0	0	0	0	0	0
0	0	2	0	0	0	0	0	0	0	0	0	0	0	0	0	0	0	0	0	0	0	0	0	0	0	0	0	0	0	0	0	0	0	0	0	0	0	0	0	0	0	0	0	0	57	2	95	3	1
0	24	0	0	0	0	0	0	4	0	0	0	30	2	0	0	0	0	0	0	0	0	0	0	0	0	0	0	0	0	0	0	0	0	0	0	0	0	0	0	0	0	0	10	53	1	0	0	0	0
0	0	0	0	0	0	0	0	0	0	0	0	3	3	0	0	0	0	0	0	0	0	0	0	0	0	0	0	0	0	0	0	0	0	0	0	0	0	0	0	0	0	0	0	0	0	0	0	0	0
0	0	0	0	0	0	0	0	4	0	0	0	0	0	0	0	0	0	0	0	0	0	0	0	0	0	0	0	0	3	0	0	0	0	0	0	0	0	0	0	0	0	0	0	0	0	0	0	0	0
0	0	0	0	0	0	0	0	0	0	0	0	0	0	4	82	0	0	0	0	0	0	0	0	0	0	0	0	0	2	0	0	0	0	0	0	0	0	0	0	0	0	0	0	0	0	0	0	0	0
0	0	0	0	0	0	0	0	0	0	0	0	0	0	0	0	0	0	0	0	0	0	0	0	0	0	0	0	0	0	0	0	0	0	0	0	0	0	0	0	0	0	0	0	0	0	0	0	0	0
0	0	0	0	0	0	0	0	0	0	0	0	0	0	0	0	0	0	0	0	0	0	0	0	0	0	0	0	0	0	0	0	0	0	0	0	0	0	0	0	0	0	0	0	0	9	8	0	0	0
0	0	0	0	0	0	0	0	0	0	0	0	0	0	0	0	0	0	0	0	0	0	0	0	0	0	0	0	0	0	0	0	0	0	0	0	0	0	0	0	0	0	0	0	0	0	2	0	0	0
0	0	0	0	0	0	0	0	0	0	0	0	0	0	0	0	0	0	0	0	0	0	0	0	0	0	0	0	0	0	0	0	0	0	0	0	0	0	0	0	0	0	0	0	0	0	0	0	0	0
0	0	0	0	0	0	0	0	0	0	0	0	0	0	0	0	0	0	0	0	0	0	0	0	0	0	0	0	0	0	0	0	0	0	0	0	0	0	0	0	0	0	0	0	0	0	0	0	0	0
0	0	0	0	0	0	0	0	0	0	0	0	0	0	0	0	0	0	0	0	0	0	0	0	0	0	0	0	0	0	0	0	0	0	0	0	0	0	0	0	0	0	0	0	0	0	6	0	0	2
0	0	0	0	0	0	0	0	0	0	0	0	0	0	0	0	0	0	0	0	0	0	0	0	0	0	0	0	0	0	0	0	0	0	0	0	0	0	0	0	0	0	0	0	0	31	5	0	0	7
0	0	0	0	0	0	0	0	0	0	0	0	0	0	0	0	0	0	0	0	0	0	0	0	0	0	0	0	0	0	0	0	0	0	0	0	0	0	0	0	0	0	0	0	0	0	0	0	0	0
0	0	0	0	0	0	0	0	0	0	0	0	0	0	0	0	0	0	0	0	0	0	0	0	0	0	0	0	0	0	0	0	0	0	0	0	0	0	0	0	0	0	0	0	0	0	0	0	0	0
0	0	0	0	0	0	0	0	0	0	0	0	0	0	0	0	0	0	0	0	0	0	0	0	0	0	0	0	0	2	0	0	0	0	0	0	0	0	0	0	0	0	0	0	0	0	0	0	0	0
0	0	0	0	0	0	0	0	0	0	0	0	0	0	0	0	0	0	0	0	0	0	0	0	0	0	0	0	0	0	0	0	0	0	0	0	0	0	0	0	0	0	0	0	0	0	0	2	7	0
0	0	0	0	0	0	0	0	0	0	0	0	0	0	0	0	0	0	0	0	0	0	0	0	0	0	0	0	0	0	0	0	0	0	0	0	0	0	0	0	0	0	0	0	0	0	0	0	0	0
0	0	0	0	0	0	0	0	0	0	0	0	0	0	0	2	0	0	0	0	0	0	0	0	0	0	0	0	12	83	2	0	0	0	0	0	0	0	0	0	0	0	0	0	0	0	0	0	0	0
0	0	0	0	0	0	0	0	0	0	0	0	0	0	1	37	0	0	1	0	0	2	0	0	0	0	0	0	26	230	0	0	0	0	0	0	0	0	0	0	0	0	0	0	0	0	0	0	0	0
0	0	0	0	0	0	0	0	0	0	0	0	0	0	0	0	0	0	0	0	0	0	0	0	0	0	0	0	0	0	0	0	0	0	0	0	0	0	0	0	0	0	0	0	0	0	0	0	0	0
0	0	0	0	0	0	0	0	0	0	0	0	0	0	0	0	0	0	0	0	0	0	0	0	0	0	0	0	1	2	0	0	0	0	0	0	0	0	0	0	0	0	0	0	0	6	3	3	0	0
0	0	0	0	0	0	0	0	0	0	0	0	0	0	0	2	0	0	0	0	0	0	0	0	0	0	0	0	0	0	0	0	0	0	0	0	0	0	0	0	0	0	0	0	0	0	0	0	0	0
0	0	0	0	0	0	0	0	0	0	0	0	0	0	0	1	0	0	0	0	0	0	0	0	0	0	0	0	0	1	0	0	0	0	0	0	0	0	0	0	0	0	0	0	0	5	17	0	0	1
3	4	1	0	0	0	0	0	0	0	0	0	0	0	0	0	0	0	0	0	0	0	0	0	0	0	0	0	0	0	0	0	0	0	0	0	0	0	0	0	0	0	0	29	5	59	0	0	0	43
0	0	0	0	0	0	0	0	0	0	0	0	0	0	0	0	0	0	0	0	0	0	0	0	0	0	0	0	0	0	0	0	0	0	0	0	0	0	0	0	0	0	0	1	0	54	65	97	39	29
0	0	0	0	0	0	0	0	0	0	0	0	0	0	0	0	0	0	0	0	0	0	0	0	0	0	0	0	0	0	0	0	0	0	0	0	0	0	0	0	0	0	0	4	0	0	31	11	1	49
0	0	0	0	0	0	0	0	0	0	0	0	0	0	0	0	0	0	0	0	0	0	0	0	0	0	0	0	0	0	0	0	0	0	0	0	0	0	0	0	0	0	0	0	0	0	0	0	0	0
0	0	0	0	0	0	0	0	0	0	0	0	0	0	0	14	0	0	0	0	0	0	0	0	0	0	0	0	0	1	3	6	8	0	0	0	0	0	0	3	0	0	3	0	0	8	2	6	0	31
0	0	0	0	0	0	0	0	0	0	0	0	0	0	0	0	0	0	0	0	1	0	0	0	0	0	0	0	0	0	0	0	0	0	0	0	0	0	0	0	0	0	0	0	0	0	0	0	0	0
0	0	0	0	0	0	0	0	0	0	0	0	0	0	0	0	0	0	0	0	0	0	0	0	0	0	0	0	0	0	0	0	0	0	0	0	0	0	0	0	0	0	0	0	0	0	0	0	0	0
0	0	1	0	0	0	0	0	0	0	0	0	0	0	0	0	0	0	0	0	0	0	0	0	0	0	0	0	0	0	0	0	0	0	0	0	0	0	0	0	0	0	0	1	0	14	0	0	0	0
0	0	0	0	0	0	0	0	0	0	0	0	0	0	0	0	0	0	0	0	0	0	0	0	0	0	0	0	0	0	0	0	0	0	0	0	0	0	2	0	0	0	0	0	11	0	3	7	0	2
[truncated: 36 more columns]
