# Supplementary material for: Analyzing the effects of free water modeling by deep learning on diffusion MRI structural connectivity estimates in glioma patients
Source: PLoS One. 2020 Sep 25;15(9):e0239475. doi: 10.1371/journal.pone.0239475 (PMC7518620; doi:10.1371/journal.pone.0239475)
Supplement: S1 File — All utilized connectivity and length matrices as comma-separated csv files, and the free-water maps as nifti files. (ZIP) [file pone.0239475.s003.zip › S3/CMs/patients/det_boundary/vp36/fiberlengthmatrix_original.csv]

2	2	6	0	0	0	0	0	0	0	0	0	0	0	0	0	0	0	0	0	0	0	0	0	0	0	0	0	0	0	0	0	0	0	0	38	0	0	0	0	0	0	0	0	0	0	0	0	0	0
2	6	0	0	0	0	0	0	11	0	0	12	43	0	0	0	0	0	0	0	0	0	0	0	0	0	0	0	0	0	0	0	0	0	26	41	0	0	0	0	0	0	0	0	61	0	0	0	0	0
6	0	10	20	3	0	9	0	0	0	0	22	0	0	0	0	0	106	0	108	0	54	56	0	0	0	0	0	0	0	0	138	146	143	5	31	0	0	0	0	0	0	0	0	0	0	0	0	0	0
0	0	20	6	0	0	24	0	38	0	0	25	0	0	0	0	0	0	0	0	0	68	73	0	0	0	0	0	0	0	0	144	0	135	0	26	0	0	0	0	0	0	0	0	0	0	0	0	0	0
0	0	3	0	6	12	33	0	48	0	0	21	0	0	0	0	0	0	0	0	0	0	0	0	0	0	0	0	0	0	0	156	0	157	42	58	0	0	60	0	0	0	0	0	0	0	0	0	0	0
0	0	0	0	12	6	35	36	44	4	0	23	0	0	0	0	0	0	0	0	0	0	0	0	0	0	0	0	0	0	0	150	0	0	38	38	0	0	57	0	0	0	0	0	0	0	0	0	0	0
0	0	9	24	33	35	16	0	24	0	0	0	0	0	0	0	0	0	0	0	0	0	0	0	0	0	0	0	0	0	0	156	151	158	37	35	48	0	58	0	0	0	0	0	96	0	0	0	0	85
0	0	0	0	0	36	0	7	12	37	0	0	0	0	0	0	0	0	0	0	0	0	0	0	0	0	0	0	0	0	0	0	0	0	0	44	57	0	0	0	0	0	79	0	0	0	0	0	0	0
0	11	0	38	48	44	24	12	11	38	18	0	38	31	28	0	0	0	0	0	0	0	0	0	0	0	0	0	40	32	0	170	178	0	46	52	56	0	58	0	0	0	76	0	95	0	0	0	0	84
0	0	0	0	0	4	0	37	38	13	0	59	0	0	0	0	0	0	0	106	0	93	103	0	68	14	0	86	0	0	0	0	0	0	49	53	53	0	66	0	121	0	66	0	0	0	0	0	0	0
0	0	0	0	0	0	0	0	18	0	5	0	0	0	14	0	0	0	0	0	0	0	0	0	0	0	0	0	0	13	0	0	0	0	0	0	0	0	0	0	0	0	0	0	0	0	0	0	0	0
0	12	22	25	21	23	0	0	0	59	0	10	0	0	0	0	0	49	0	51	17	20	36	12	0	18	28	0	150	137	0	109	85	94	19	25	0	0	0	0	12	21	18	0	0	0	0	0	0	0
0	43	0	0	0	0	0	0	38	0	0	0	6	21	0	0	0	0	0	0	0	0	0	0	0	0	0	0	0	0	0	0	0	0	0	0	0	0	0	0	0	15	0	0	0	0	0	0	0	0
0	0	0	0	0	0	0	0	31	0	0	0	21	16	15	0	0	0	0	0	0	0	0	0	0	0	0	0	0	69	0	0	0	0	59	47	0	0	64	0	0	0	0	0	0	0	0	0	0	0
0	0	0	0	0	0	0	0	28	0	14	0	0	15	14	53	0	0	0	0	0	0	0	0	0	0	0	0	0	31	0	0	0	0	0	0	0	0	0	0	0	0	0	0	0	0	0	0	0	0
0	0	0	0	0	0	0	0	0	0	0	0	0	0	53	5	0	0	5	0	0	0	0	0	0	0	0	49	55	24	60	65	47	7	0	79	0	0	53	2	83	0	73	0	0	0	0	0	0	0
0	0	0	0	0	0	0	0	0	0	0	0	0	0	0	0	5	5	10	10	8	0	0	0	0	0	0	0	0	0	0	0	0	0	0	0	0	0	0	0	0	0	0	0	0	0	0	0	0	0
0	0	106	0	0	0	0	0	0	0	0	49	0	0	0	0	5	17	21	28	14	0	67	0	0	0	0	0	0	0	0	21	0	37	0	0	0	0	0	12	28	0	0	0	0	0	0	0	0	0
0	0	0	0	0	0	0	0	0	0	0	0	0	0	0	5	10	21	16	24	0	0	0	0	0	0	0	0	0	0	0	0	0	26	0	0	0	0	0	5	0	0	0	0	0	0	0	0	0	0
0	0	108	0	0	0	0	0	0	106	0	51	0	0	0	0	10	28	24	17	0	32	93	0	0	94	76	31	0	0	0	25	0	0	0	0	0	0	0	29	22	0	0	0	0	0	0	0	0	0
0	0	0	0	0	0	0	0	0	0	0	17	0	0	0	0	8	14	0	0	5	2	4	0	0	0	0	0	0	0	0	0	0	0	0	0	0	0	0	0	14	0	0	0	0	0	0	0	0	0
0	0	54	68	0	0	0	0	0	93	0	20	0	0	0	0	0	0	0	32	2	16	14	0	17	76	63	42	0	0	0	88	0	0	0	0	0	0	0	0	0	0	0	0	0	0	0	0	0	0
0	0	56	73	0	0	0	0	0	103	0	36	0	0	0	0	0	67	0	93	4	14	14	0	6	70	52	77	84	118	0	100	103	82	0	0	0	0	0	0	0	0	0	0	0	0	0	0	0	0
0	0	0	0	0	0	0	0	0	0	0	12	0	0	0	0	0	0	0	0	0	0	0	5	0	75	29	0	68	0	0	0	0	0	0	0	0	0	0	0	0	0	0	0	0	0	0	0	0	0
0	0	0	0	0	0	0	0	0	68	0	0	0	0	0	0	0	0	0	0	0	17	6	0	10	60	19	20	0	0	0	0	0	0	0	0	0	0	0	0	0	0	0	0	0	0	0	0	0	0
0	0	0	0	0	0	0	0	0	14	0	18	0	0	0	0	0	0	0	94	0	76	70	75	60	11	15	70	16	0	0	0	0	0	78	69	0	0	65	0	0	0	0	0	0	0	0	0	0	0
0	0	0	0	0	0	0	0	0	0	0	28	0	0	0	0	0	0	0	76	0	63	52	29	19	15	6	28	19	0	0	0	0	0	0	0	0	0	0	0	0	0	0	0	0	0	0	0	0	0
0	0	0	0	0	0	0	0	0	86	0	0	0	0	0	49	0	0	0	31	0	42	77	0	20	70	28	8	29	0	0	20	0	0	0	72	0	0	0	0	0	0	0	0	0	0	0	0	0	0
0	0	0	0	0	0	0	0	40	0	0	150	0	0	0	55	0	0	0	0	0	0	84	68	0	16	19	29	19	31	7	20	35	0	0	70	62	0	60	62	0	0	77	0	0	0	0	0	0	0
0	0	0	0	0	0	0	0	32	0	13	137	0	69	31	24	0	0	0	0	0	0	118	0	0	0	0	0	31	11	32	0	35	5	0	69	0	0	60	22	0	0	78	0	0	0	0	0	0	0
0	0	0	0	0	0	0	0	0	0	0	0	0	0	0	60	0	0	0	0	0	0	0	0	0	0	0	0	7	32	5	17	31	39	0	0	0	0	0	63	0	0	0	0	0	0	0	0	0	0
0	0	138	144	156	150	156	0	170	0	0	109	0	0	0	65	0	21	0	25	0	88	100	0	0	0	0	20	20	0	17	13	4	8	0	101	0	0	0	0	0	0	87	0	0	0	0	0	0	0
0	0	146	0	0	0	151	0	178	0	0	85	0	0	0	47	0	0	0	0	0	0	103	0	0	0	0	0	35	35	31	4	10	37	0	80	0	0	0	51	56	0	69	0	0	0	0	0	0	0
0	0	143	135	157	0	158	0	0	0	0	94	0	0	0	7	0	37	26	0	0	0	82	0	0	0	0	0	0	5	39	8	37	12	0	217	0	0	0	12	0	0	0	0	0	0	0	0	0	0
0	26	5	0	42	38	37	0	46	49	0	19	0	59	0	0	0	0	0	0	0	0	0	0	0	78	0	0	0	0	0	0	0	0	6	47	12	0	13	0	0	0	18	0	42	0	0	0	0	0
38	41	31	26	58	38	35	44	52	53	0	25	0	47	0	79	0	0	0	0	0	0	0	0	0	69	0	72	70	69	0	101	80	217	47	12	8	0	29	26	0	8	27	0	0	0	0	0	0	0
0	0	0	0	0	0	48	57	56	53	0	0	0	0	0	0	0	0	0	0	0	0	0	0	0	0	0	0	62	0	0	0	0	0	12	8	0	0	9	0	0	8	5	0	0	0	0	0	0	0
0	0	0	0	0	0	0	0	0	0	0	0	0	0	0	0	0	0	0	0	0	0	0	0	0	0	0	0	0	0	0	0	0	0	0	0	0	0	0	0	0	0	0	0	0	0	0	0	0	0
0	0	0	0	60	57	58	0	58	66	0	0	0	64	0	53	0	0	0	0	0	0	0	0	0	65	0	0	60	60	0	0	0	0	13	29	9	0	12	11	0	0	11	0	0	0	0	0	0	0
0	0	0	0	0	0	0	0	0	0	0	0	0	0	0	2	0	12	5	29	0	0	0	0	0	0	0	0	62	22	63	0	51	12	0	26	0	0	11	4	6	0	6	0	0	0	0	0	0	0
0	0	0	0	0	0	0	0	0	121	0	12	0	0	0	83	0	28	0	22	14	0	0	0	0	0	0	0	0	0	0	0	56	0	0	0	0	0	0	6	3	0	7	0	0	0	0	0	0	0
0	0	0	0	0	0	0	0	0	0	0	21	15	0	0	0	0	0	0	0	0	0	0	0	0	0	0	0	0	0	0	0	0	0	0	8	8	0	0	0	0	0	0	0	0	0	0	0	0	0
0	0	0	0	0	0	0	79	76	66	0	18	0	0	0	73	0	0	0	0	0	0	0	0	0	0	0	0	77	78	0	87	69	0	18	27	5	0	11	6	7	0	6	0	0	0	0	0	0	0
0	0	0	0	0	0	0	0	0	0	0	0	0	0	0	0	0	0	0	0	0	0	0	0	0	0	0	0	0	0	0	0	0	0	0	0	0	0	0	0	0	0	0	4	2	20	27	0	0	7
0	61	0	0	0	0	96	0	95	0	0	0	0	0	0	0	0	0	0	0	0	0	0	0	0	0	0	0	0	0	0	0	0	0	42	0	0	0	0	0	0	0	0	2	6	10	0	0	0	0
0	0	0	0	0	0	0	0	0	0	0	0	0	0	0	0	0	0	0	0	0	0	0	0	0	0	0	0	0	0	0	0	0	0	0	0	0	0	0	0	0	0	0	20	10	6	5	10	0	10
0	0	0	0	0	0	0	0	0	0	0	0	0	0	0	0	0	0	0	0	0	0	0	0	0	0	0	0	0	0	0	0	0	0	0	0	0	0	0	0	0	0	0	27	0	5	3	0	0	21
0	0	0	0	0	0	0	0	0	0	0	0	0	0	0	0	0	0	0	0	0	0	0	0	0	0	0	0	0	0	0	0	0	0	0	0	0	0	0	0	0	0	0	0	0	10	0	9	25	18
0	0	0	0	0	0	0	0	0	0	0	0	0	0	0	0	0	0	0	0	0	0	0	0	0	0	0	0	0	0	0	0	0	0	0	0	0	0	0	0	0	0	0	0	0	0	0	25	4	4
0	0	0	0	0	0	85	0	84	0	0	0	0	0	0	0	0	0	0	0	0	0	0	0	0	0	0	0	0	0	0	0	0	0	0	0	0	0	0	0	0	0	0	7	0	10	21	18	4	17
0	0	0	0	0	0	0	0	0	0	0	0	0	0	0	0	0	0	0	0	0	0	0	0	0	0	0	0	0	0	0	0	0	0	0	0	0	0	0	0	0	0	0	0	0	0	0	0	30	20
0	0	0	0	0	0	88	0	88	115	0	0	46	40	48	0	0	0	0	0	0	0	0	0	0	133	0	0	0	121	0	0	0	0	0	97	0	0	127	0	0	0	0	0	12	0	0	51	49	31
0	0	0	0	0	0	0	0	0	0	0	0	0	0	0	0	0	0	0	0	0	0	0	0	0	0	0	0	0	0	0	0	0	0	0	0	0	0	0	0	0	0	0	0	0	0	0	0	36	0
0	0	0	0	0	0	0	0	59	0	101	0	0	0	52	0	0	0	0	0	0	0	0	0	0	96	0	0	0	104	0	0	0	0	0	0	0	0	0	0	0	0	0	0	0	0	0	0	0	0
0	0	0	0	0	0	0	0	0	0	0	0	0	0	0	0	0	0	0	0	0	0	0	0	0	0	0	0	0	0	0	0	0	0	0	0	0	0	0	0	0	0	0	49	0	18	39	49	14	45
0	52	0	0	0	0	0	0	57	0	0	0	8	0	0	0	0	0	0	0	0	0	0	0	0	0	0	0	0	0	0	0	0	0	0	0	0	0	0	0	0	0	0	0	0	0	0	0	0	0
0	0	0	0	0	0	0	0	42	0	0	0	0	10	0	0	0	0	0	0	0	0	0	0	0	0	0	0	0	0	0	0	0	0	0	0	0	0	0	0	0	0	0	0	32	0	0	0	0	0
0	0	0	0	0	0	0	0	0	0	0	0	0	12	8	30	0	0	0	0	0	0	0	0	0	0	0	0	0	0	0	0	0	0	0	0	0	0	0	0	0	0	0	0	0	0	0	0	0	0
0	0	0	0	0	0	0	0	0	0	0	0	0	0	0	12	0	0	0	0	0	0	0	0	0	0	0	0	71	0	0	0	0	0	0	0	0	0	0	22	0	0	0	0	0	0	0	0	0	0
0	0	0	0	0	0	0	0	0	0	0	0	0	0	0	0	0	0	0	0	0	0	0	0	0	0	0	0	0	0	0	0	0	0	0	0	0	0	0	0	0	0	0	0	0	0	0	0	0	0
0	0	0	0	0	0	0	0	0	0	0	0	0	0	0	0	0	0	0	0	0	0	0	0	0	0	0	0	0	0	0	0	0	0	0	0	0	0	0	0	0	0	0	0	0	129	136	0	0	0
0	0	0	0	0	0	0	0	0	0	0	0	0	0	0	0	0	0	0	0	0	0	0	0	0	0	0	0	0	0	0	0	0	0	0	0	0	0	0	0	0	0	0	0	0	0	0	0	0	0
0	0	0	0	0	0	0	0	0	0	0	0	0	0	0	0	0	0	0	0	0	0	0	0	0	0	0	0	0	0	0	0	0	0	0	0	0	0	0	0	0	0	0	0	0	93	112	0	0	0
0	0	0	0	0	0	0	0	0	0	0	0	0	0	0	0	0	0	0	0	0	0	0	0	0	0	0	0	0	0	0	0	0	0	0	0	0	0	0	0	0	0	0	0	0	0	0	0	0	0
0	0	0	0	0	0	0	0	0	0	0	0	0	0	0	0	0	0	0	0	0	0	0	0	0	0	0	0	0	0	0	0	0	0	0	0	0	0	0	0	0	0	0	0	0	0	0	0	96	119
0	0	0	0	0	0	0	0	0	0	0	0	0	0	0	0	0	0	0	0	0	0	0	0	0	0	0	0	0	0	0	0	0	0	0	0	0	0	0	0	0	0	0	0	0	0	0	0	0	124
0	0	0	0	0	0	0	0	0	0	0	0	0	0	0	0	0	0	0	0	0	0	0	0	0	0	0	0	0	0	0	0	0	0	0	0	0	0	0	0	0	0	0	0	0	0	0	0	0	0
0	0	0	0	0	0	0	0	0	0	0	0	0	0	0	0	0	0	0	0	0	0	0	0	0	0	0	0	0	0	0	0	0	0	0	0	0	0	0	0	0	0	0	0	0	0	0	0	0	97
0	0	0	0	0	0	0	0	0	0	0	0	0	0	0	0	0	0	0	0	0	0	0	0	0	109	0	0	0	0	0	0	0	0	0	0	0	0	0	0	0	0	0	0	0	0	0	0	0	0
0	0	0	0	0	0	0	0	0	0	0	0	0	0	0	0	0	0	0	0	0	0	0	0	0	0	0	0	0	0	0	0	0	0	0	0	0	0	0	0	0	0	0	0	0	0	0	0	0	0
0	0	0	0	0	0	0	0	0	0	0	0	0	0	0	0	0	0	0	0	0	0	0	0	0	0	0	0	0	0	0	0	0	0	0	0	0	0	0	0	0	0	0	0	0	0	0	103	82	101
0	0	0	0	0	0	0	0	0	113	0	0	0	0	0	83	0	0	0	0	0	0	0	0	0	114	0	0	154	0	0	155	165	0	0	0	0	0	105	0	0	0	0	0	0	112	0	0	0	0
0	0	0	0	0	0	0	0	0	0	0	0	0	0	0	0	0	0	0	0	0	0	0	0	0	0	0	0	105	0	0	0	0	0	0	0	0	0	108	48	0	0	0	0	0	0	0	0	0	0
0	0	0	0	0	0	0	0	0	0	0	0	0	0	0	93	0	0	0	0	0	0	0	0	0	0	0	0	167	0	164	162	172	0	0	0	0	0	0	0	0	0	0	0	0	0	0	0	0	0
0	0	0	0	0	0	0	0	0	0	0	0	0	0	0	0	0	0	0	0	0	0	0	0	0	0	0	0	159	0	0	155	163	0	0	0	0	0	0	0	0	0	0	0	0	124	140	0	0	154
0	0	0	0	0	0	0	0	0	0	0	0	0	0	0	0	0	0	0	0	0	0	0	0	0	0	0	0	0	0	162	163	0	0	0	0	0	0	0	0	0	0	0	0	0	0	0	0	0	0
0	0	0	0	0	0	0	0	0	0	0	0	0	0	0	0	0	0	0	0	0	0	0	0	0	0	0	0	0	0	0	0	0	0	0	0	0	0	0	53	0	0	0	0	0	0	0	0	0	0
0	60	0	0	0	0	0	0	69	0	0	0	0	0	0	0	0	0	0	0	0	0	0	0	0	0	0	0	0	0	0	0	0	0	23	0	0	0	0	0	0	0	0	36	27	0	0	0	0	38
0	0	0	0	0	0	0	0	0	0	0	0	0	0	0	0	0	0	0	0	0	0	0	0	0	0	0	0	0	0	0	0	0	0	0	0	0	0	0	0	0	0	0	42	12	30	49	43	20	44
0	0	0	0	0	0	0	0	0	0	0	0	0	0	0	84	0	0	0	0	0	0	0	0	0	0	0	0	0	0	0	0	0	0	0	0	0	0	0	0	0	0	0	0	0	0	0	0	0	46
0	0	0	0	0	0	0	0	0	0	0	0	0	0	0	0	0	0	0	0	0	0	0	0	0	0	0	0	0	0	0	0	0	0	0	0	0	0	0	0	0	0	0	0	0	0	0	0	0	0
0	0	0	0	0	0	0	0	0	0	0	0	0	0	0	78	0	0	0	0	0	0	0	0	0	0	0	0	0	0	93	0	96	0	0	0	0	0	17	25	0	0	0	0	0	0	0	0	0	60
0	0	0	0	0	0	0	0	0	0	0	177	0	0	0	0	0	0	0	0	0	0	0	0	0	0	0	0	0	0	0	0	0	0	0	0	0	0	0	30	0	0	0	0	0	0	0	0	0	0
0	0	0	0	0	0	0	0	0	0	0	0	0	0	0	91	0	0	0	0	0	0	0	0	0	0	0	0	0	0	0	0	0	0	0	0	0	0	0	0	0	0	0	0	0	8	0	0	0	0
0	0	0	0	0	0	0	0	0	0	0	0	0	0	0	0	0	0	0	0	0	0	0	0	0	0	0	0	0	0	0	0	0	0	0	0	0	0	0	0	0	0	0	0	7	0	0	0	0	0
0	0	0	0	0	0	0	0	0	0	0	0	0	0	0	82	0	0	0	0	0	0	0	0	0	0	0	0	0	0	0	0	0	0	0	0	0	0	0	0	0	0	12	0	0	3	0	0	0	0
[truncated: 36 more columns]
