# Supplementary material for: Analyzing the effects of free water modeling by deep learning on diffusion MRI structural connectivity estimates in glioma patients
Source: PLoS One. 2020 Sep 25;15(9):e0239475. doi: 10.1371/journal.pone.0239475 (PMC7518620; doi:10.1371/journal.pone.0239475)
Supplement: S1 File — All utilized connectivity and length matrices as comma-separated csv files, and the free-water maps as nifti files. (ZIP) [file pone.0239475.s003.zip › S3/CMs/patients/det_boundary/vp36/cm_original.csv]

1	1	1	0	0	0	0	0	0	0	0	0	0	0	0	0	0	0	0	0	0	0	0	0	0	0	0	0	0	0	0	0	0	0	0	4	0	0	0	0	0	0	0	0	0	0	0	0	0	0
1	22	0	0	0	0	0	0	3	0	0	25	6	0	0	0	0	0	0	0	0	0	0	0	0	0	0	0	0	0	0	0	0	0	11	2	0	0	0	0	0	0	0	0	6	0	0	0	0	0
1	0	37	16	2	0	18	0	0	0	0	54	0	0	0	0	0	9	0	3	0	1	2	0	0	0	0	0	0	0	0	7	1	4	1	25	0	0	0	0	0	0	0	0	0	0	0	0	0	0
0	0	16	34	0	0	21	0	4	0	0	1	0	0	0	0	0	0	0	0	0	1	3	0	0	0	0	0	0	0	0	29	0	3	0	6	0	0	0	0	0	0	0	0	0	0	0	0	0	0
0	0	2	0	6	2	11	0	9	0	0	13	0	0	0	0	0	0	0	0	0	0	0	0	0	0	0	0	0	0	0	32	0	9	4	9	0	0	2	0	0	0	0	0	0	0	0	0	0	0
0	0	0	0	2	19	32	231	58	6	0	77	0	0	0	0	0	0	0	0	0	0	0	0	0	0	0	0	0	0	0	48	0	0	1	80	0	0	2	0	0	0	0	0	0	0	0	0	0	0
0	0	18	21	11	32	249	0	21	0	0	0	0	0	0	0	0	0	0	0	0	0	0	0	0	0	0	0	0	0	0	9	7	17	10	67	8	0	50	0	0	0	0	0	3	0	0	0	0	23
0	0	0	0	0	231	0	83	33	84	0	0	0	0	0	0	0	0	0	0	0	0	0	0	0	0	0	0	0	0	0	0	0	0	0	43	3	0	0	0	0	0	6	0	0	0	0	0	0	0
0	3	0	4	9	58	21	33	118	33	27	0	5	114	82	0	0	0	0	0	0	0	0	0	0	0	0	0	1	70	0	3	1	0	38	16	8	0	37	0	0	0	4	0	41	0	0	0	0	14
0	0	0	0	0	6	0	84	33	341	0	30	0	0	0	0	0	0	0	41	0	15	53	0	6	77	0	4	0	0	0	0	0	0	18	22	16	0	25	0	1	0	6	0	0	0	0	0	0	0
0	0	0	0	0	0	0	0	27	0	15	0	0	0	7	0	0	0	0	0	0	0	0	0	0	0	0	0	0	5	0	0	0	0	0	0	0	0	0	0	0	0	0	0	0	0	0	0	0	0
0	25	54	1	13	77	0	0	0	30	0	60	0	0	0	0	0	21	0	35	1	18	156	2	0	24	1	0	3	1	0	24	12	26	5	28	0	0	0	0	4	5	3	0	0	0	0	0	0	0
0	6	0	0	0	0	0	0	5	0	0	0	3	9	0	0	0	0	0	0	0	0	0	0	0	0	0	0	0	0	0	0	0	0	0	0	0	0	0	0	0	1	0	0	0	0	0	0	0	0
0	0	0	0	0	0	0	0	114	0	0	0	9	36	18	0	0	0	0	0	0	0	0	0	0	0	0	0	0	10	0	0	0	0	3	2	0	0	1	0	0	0	0	0	0	0	0	0	0	0
0	0	0	0	0	0	0	0	82	0	7	0	0	18	68	42	0	0	0	0	0	0	0	0	0	0	0	0	0	81	0	0	0	0	0	0	0	0	0	0	0	0	0	0	0	0	0	0	0	0
0	0	0	0	0	0	0	0	0	0	0	0	0	0	42	85	0	0	10	0	0	0	0	0	0	0	0	1	62	72	10	1	2	27	0	1	0	0	23	1	1	0	11	0	0	0	0	0	0	0
0	0	0	0	0	0	0	0	0	0	0	0	0	0	0	0	13	5	9	10	12	0	0	0	0	0	0	0	0	0	0	0	0	0	0	0	0	0	0	0	0	0	0	0	0	0	0	0	0	0
0	0	9	0	0	0	0	0	0	0	0	21	0	0	0	0	5	330	15	176	6	0	9	0	0	0	0	0	0	0	0	60	0	35	0	0	0	0	0	1	21	0	0	0	0	0	0	0	0	0
0	0	0	0	0	0	0	0	0	0	0	0	0	0	0	10	9	15	92	10	0	0	0	0	0	0	0	0	0	0	0	0	0	26	0	0	0	0	0	3	0	0	0	0	0	0	0	0	0	0
0	0	3	0	0	0	0	0	0	41	0	35	0	0	0	0	10	176	10	239	0	77	60	0	0	27	27	55	0	0	0	8	0	0	0	0	0	0	0	27	13	0	0	0	0	0	0	0	0	0
0	0	0	0	0	0	0	0	0	0	0	1	0	0	0	0	12	6	0	0	21	1	12	0	0	0	0	0	0	0	0	0	0	0	0	0	0	0	0	0	5	0	0	0	0	0	0	0	0	0
0	0	1	1	0	0	0	0	0	15	0	18	0	0	0	0	0	0	0	77	1	21	18	0	14	14	8	19	0	0	0	3	0	0	0	0	0	0	0	0	0	0	0	0	0	0	0	0	0	0
0	0	2	3	0	0	0	0	0	53	0	156	0	0	0	0	0	9	0	60	12	18	58	0	5	17	5	24	10	1	0	163	1	3	0	0	0	0	0	0	0	0	0	0	0	0	0	0	0	0
0	0	0	0	0	0	0	0	0	0	0	2	0	0	0	0	0	0	0	0	0	0	0	5	0	2	1	0	8	0	0	0	0	0	0	0	0	0	0	0	0	0	0	0	0	0	0	0	0	0
0	0	0	0	0	0	0	0	0	6	0	0	0	0	0	0	0	0	0	0	0	14	5	0	14	15	13	28	0	0	0	0	0	0	0	0	0	0	0	0	0	0	0	0	0	0	0	0	0	0
0	0	0	0	0	0	0	0	0	77	0	24	0	0	0	0	0	0	0	27	0	14	17	2	15	165	70	66	27	0	0	0	0	0	5	5	0	0	6	0	0	0	0	0	0	0	0	0	0	0
0	0	0	0	0	0	0	0	0	0	0	1	0	0	0	0	0	0	0	27	0	8	5	1	13	70	49	17	7	0	0	0	0	0	0	0	0	0	0	0	0	0	0	0	0	0	0	0	0	0
0	0	0	0	0	0	0	0	0	4	0	0	0	0	0	1	0	0	0	55	0	19	24	0	28	66	17	29	107	0	0	21	0	0	0	1	0	0	0	0	0	0	0	0	0	0	0	0	0	0
0	0	0	0	0	0	0	0	1	0	0	3	0	0	0	62	0	0	0	0	0	0	10	8	0	27	7	107	132	66	6	23	4	0	0	20	2	0	123	2	0	0	11	0	0	0	0	0	0	0
0	0	0	0	0	0	0	0	70	0	5	1	0	10	81	72	0	0	0	0	0	0	1	0	0	0	0	0	66	159	14	0	1	1	0	1	0	0	11	5	0	0	1	0	0	0	0	0	0	0
0	0	0	0	0	0	0	0	0	0	0	0	0	0	0	10	0	0	0	0	0	0	0	0	0	0	0	0	6	14	3	6	13	13	0	0	0	0	0	18	0	0	0	0	0	0	0	0	0	0
0	0	7	29	32	48	9	0	3	0	0	24	0	0	0	1	0	60	0	8	0	3	163	0	0	0	0	21	23	0	6	216	11	12	0	38	0	0	0	0	0	0	26	0	0	0	0	0	0	0
0	0	1	0	0	0	7	0	1	0	0	12	0	0	0	2	0	0	0	0	0	0	1	0	0	0	0	0	4	1	13	11	13	10	0	10	0	0	0	14	22	0	28	0	0	0	0	0	0	0
0	0	4	3	9	0	17	0	0	0	0	26	0	0	0	27	0	35	26	0	0	0	3	0	0	0	0	0	0	1	13	12	10	85	0	1	0	0	0	12	0	0	0	0	0	0	0	0	0	0
0	11	1	0	4	1	10	0	38	18	0	5	0	3	0	0	0	0	0	0	0	0	0	0	0	5	0	0	0	0	0	0	0	0	15	12	41	0	62	0	0	0	7	0	13	0	0	0	0	0
4	2	25	6	9	80	67	43	16	22	0	28	0	2	0	1	0	0	0	0	0	0	0	0	0	5	0	1	20	1	0	38	10	1	12	36	10	0	20	1	0	3	4	0	0	0	0	0	0	0
0	0	0	0	0	0	8	3	8	16	0	0	0	0	0	0	0	0	0	0	0	0	0	0	0	0	0	0	2	0	0	0	0	0	41	10	0	0	30	0	0	1	41	0	0	0	0	0	0	0
0	0	0	0	0	0	0	0	0	0	0	0	0	0	0	0	0	0	0	0	0	0	0	0	0	0	0	0	0	0	0	0	0	0	0	0	0	0	0	0	0	0	0	0	0	0	0	0	0	0
0	0	0	0	2	2	50	0	37	25	0	0	0	1	0	23	0	0	0	0	0	0	0	0	0	6	0	0	123	11	0	0	0	0	62	20	30	0	111	11	0	0	26	0	0	0	0	0	0	0
0	0	0	0	0	0	0	0	0	0	0	0	0	0	0	1	0	1	3	27	0	0	0	0	0	0	0	0	2	5	18	0	14	12	0	1	0	0	11	11	19	0	8	0	0	0	0	0	0	0
0	0	0	0	0	0	0	0	0	1	0	4	0	0	0	1	0	21	0	13	5	0	0	0	0	0	0	0	0	0	0	0	22	0	0	0	0	0	0	19	11	0	41	0	0	0	0	0	0	0
0	0	0	0	0	0	0	0	0	0	0	5	1	0	0	0	0	0	0	0	0	0	0	0	0	0	0	0	0	0	0	0	0	0	0	3	1	0	0	0	0	0	0	0	0	0	0	0	0	0
0	0	0	0	0	0	0	6	4	6	0	3	0	0	0	11	0	0	0	0	0	0	0	0	0	0	0	0	11	1	0	26	28	0	7	4	41	0	26	8	41	0	50	0	0	0	0	0	0	0
0	0	0	0	0	0	0	0	0	0	0	0	0	0	0	0	0	0	0	0	0	0	0	0	0	0	0	0	0	0	0	0	0	0	0	0	0	0	0	0	0	0	0	11	1	7	11	0	0	1
0	6	0	0	0	0	3	0	41	0	0	0	0	0	0	0	0	0	0	0	0	0	0	0	0	0	0	0	0	0	0	0	0	0	13	0	0	0	0	0	0	0	0	1	12	8	0	0	0	0
0	0	0	0	0	0	0	0	0	0	0	0	0	0	0	0	0	0	0	0	0	0	0	0	0	0	0	0	0	0	0	0	0	0	0	0	0	0	0	0	0	0	0	7	8	49	9	6	0	4
0	0	0	0	0	0	0	0	0	0	0	0	0	0	0	0	0	0	0	0	0	0	0	0	0	0	0	0	0	0	0	0	0	0	0	0	0	0	0	0	0	0	0	11	0	9	8	0	0	14
0	0	0	0	0	0	0	0	0	0	0	0	0	0	0	0	0	0	0	0	0	0	0	0	0	0	0	0	0	0	0	0	0	0	0	0	0	0	0	0	0	0	0	0	0	6	0	30	10	24
0	0	0	0	0	0	0	0	0	0	0	0	0	0	0	0	0	0	0	0	0	0	0	0	0	0	0	0	0	0	0	0	0	0	0	0	0	0	0	0	0	0	0	0	0	0	0	10	15	4
0	0	0	0	0	0	23	0	14	0	0	0	0	0	0	0	0	0	0	0	0	0	0	0	0	0	0	0	0	0	0	0	0	0	0	0	0	0	0	0	0	0	0	1	0	4	14	24	4	317
0	0	0	0	0	0	0	0	0	0	0	0	0	0	0	0	0	0	0	0	0	0	0	0	0	0	0	0	0	0	0	0	0	0	0	0	0	0	0	0	0	0	0	0	0	0	0	0	38	43
0	0	0	0	0	0	40	0	399	29	0	0	7	28	44	0	0	0	0	0	0	0	0	0	0	1	0	0	0	1	0	0	0	0	0	15	0	0	8	0	0	0	0	0	2	0	0	3	21	45
0	0	0	0	0	0	0	0	0	0	0	0	0	0	0	0	0	0	0	0	0	0	0	0	0	0	0	0	0	0	0	0	0	0	0	0	0	0	0	0	0	0	0	0	0	0	0	0	8	0
0	0	0	0	0	0	0	0	3	0	1	0	0	0	20	0	0	0	0	0	0	0	0	0	0	2	0	0	0	25	0	0	0	0	0	0	0	0	0	0	0	0	0	0	0	0	0	0	0	0
0	0	0	0	0	0	0	0	0	0	0	0	0	0	0	0	0	0	0	0	0	0	0	0	0	0	0	0	0	0	0	0	0	0	0	0	0	0	0	0	0	0	0	12	0	38	8	67	16	4
0	2	0	0	0	0	0	0	4	0	0	0	21	0	0	0	0	0	0	0	0	0	0	0	0	0	0	0	0	0	0	0	0	0	0	0	0	0	0	0	0	0	0	0	0	0	0	0	0	0
0	0	0	0	0	0	0	0	17	0	0	0	0	4	0	0	0	0	0	0	0	0	0	0	0	0	0	0	0	0	0	0	0	0	0	0	0	0	0	0	0	0	0	0	13	0	0	0	0	0
0	0	0	0	0	0	0	0	0	0	0	0	0	23	40	6	0	0	0	0	0	0	0	0	0	0	0	0	0	0	0	0	0	0	0	0	0	0	0	0	0	0	0	0	0	0	0	0	0	0
0	0	0	0	0	0	0	0	0	0	0	0	0	0	0	64	0	0	0	0	0	0	0	0	0	0	0	0	1	0	0	0	0	0	0	0	0	0	0	3	0	0	0	0	0	0	0	0	0	0
0	0	0	0	0	0	0	0	0	0	0	0	0	0	0	0	0	0	0	0	0	0	0	0	0	0	0	0	0	0	0	0	0	0	0	0	0	0	0	0	0	0	0	0	0	0	0	0	0	0
0	0	0	0	0	0	0	0	0	0	0	0	0	0	0	0	0	0	0	0	0	0	0	0	0	0	0	0	0	0	0	0	0	0	0	0	0	0	0	0	0	0	0	0	0	3	1	0	0	0
0	0	0	0	0	0	0	0	0	0	0	0	0	0	0	0	0	0	0	0	0	0	0	0	0	0	0	0	0	0	0	0	0	0	0	0	0	0	0	0	0	0	0	0	0	0	0	0	0	0
0	0	0	0	0	0	0	0	0	0	0	0	0	0	0	0	0	0	0	0	0	0	0	0	0	0	0	0	0	0	0	0	0	0	0	0	0	0	0	0	0	0	0	0	0	8	2	0	0	0
0	0	0	0	0	0	0	0	0	0	0	0	0	0	0	0	0	0	0	0	0	0	0	0	0	0	0	0	0	0	0	0	0	0	0	0	0	0	0	0	0	0	0	0	0	0	0	0	0	0
0	0	0	0	0	0	0	0	0	0	0	0	0	0	0	0	0	0	0	0	0	0	0	0	0	0	0	0	0	0	0	0	0	0	0	0	0	0	0	0	0	0	0	0	0	0	0	0	13	27
0	0	0	0	0	0	0	0	0	0	0	0	0	0	0	0	0	0	0	0	0	0	0	0	0	0	0	0	0	0	0	0	0	0	0	0	0	0	0	0	0	0	0	0	0	0	0	0	0	3
0	0	0	0	0	0	0	0	0	0	0	0	0	0	0	0	0	0	0	0	0	0	0	0	0	0	0	0	0	0	0	0	0	0	0	0	0	0	0	0	0	0	0	0	0	0	0	0	0	0
0	0	0	0	0	0	0	0	0	0	0	0	0	0	0	0	0	0	0	0	0	0	0	0	0	0	0	0	0	0	0	0	0	0	0	0	0	0	0	0	0	0	0	0	0	0	0	0	0	16
0	0	0	0	0	0	0	0	0	0	0	0	0	0	0	0	0	0	0	0	0	0	0	0	0	1	0	0	0	0	0	0	0	0	0	0	0	0	0	0	0	0	0	0	0	0	0	0	0	0
0	0	0	0	0	0	0	0	0	0	0	0	0	0	0	0	0	0	0	0	0	0	0	0	0	0	0	0	0	0	0	0	0	0	0	0	0	0	0	0	0	0	0	0	0	0	0	0	0	0
0	0	0	0	0	0	0	0	0	0	0	0	0	0	0	0	0	0	0	0	0	0	0	0	0	0	0	0	0	0	0	0	0	0	0	0	0	0	0	0	0	0	0	0	0	0	0	6	28	50
0	0	0	0	0	0	0	0	0	9	0	0	0	0	0	92	0	0	0	0	0	0	0	0	0	14	0	0	12	0	0	9	32	0	0	0	0	0	3	0	0	0	0	0	0	1	0	0	0	0
0	0	0	0	0	0	0	0	0	0	0	0	0	0	0	0	0	0	0	0	0	0	0	0	0	0	0	0	1	0	0	0	0	0	0	0	0	0	1	13	0	0	0	0	0	0	0	0	0	0
0	0	0	0	0	0	0	0	0	0	0	0	0	0	0	7	0	0	0	0	0	0	0	0	0	0	0	0	3	0	6	12	39	0	0	0	0	0	0	0	0	0	0	0	0	0	0	0	0	0
0	0	0	0	0	0	0	0	0	0	0	0	0	0	0	0	0	0	0	0	0	0	0	0	0	0	0	0	4	0	0	3	11	0	0	0	0	0	0	0	0	0	0	0	0	16	7	0	0	14
0	0	0	0	0	0	0	0	0	0	0	0	0	0	0	0	0	0	0	0	0	0	0	0	0	0	0	0	0	0	2	1	0	0	0	0	0	0	0	0	0	0	0	0	0	0	0	0	0	0
0	0	0	0	0	0	0	0	0	0	0	0	0	0	0	0	0	0	0	0	0	0	0	0	0	0	0	0	0	0	0	0	0	0	0	0	0	0	0	1	0	0	0	0	0	0	0	0	0	0
0	1	0	0	0	0	0	0	14	0	0	0	0	0	0	0	0	0	0	0	0	0	0	0	0	0	0	0	0	0	0	0	0	0	3	0	0	0	0	0	0	0	0	20	21	0	0	0	0	15
0	0	0	0	0	0	0	0	0	0	0	0	0	0	0	0	0	0	0	0	0	0	0	0	0	0	0	0	0	0	0	0	0	0	0	0	0	0	0	0	0	0	0	16	3	9	7	89	1	67
0	0	0	0	0	0	0	0	0	0	0	0	0	0	0	14	0	0	0	0	0	0	0	0	0	0	0	0	0	0	0	0	0	0	0	0	0	0	0	0	0	0	0	0	0	0	0	0	0	4
0	0	0	0	0	0	0	0	0	0	0	0	0	0	0	0	0	0	0	0	0	0	0	0	0	0	0	0	0	0	0	0	0	0	0	0	0	0	0	0	0	0	0	0	0	0	0	0	0	0
0	0	0	0	0	0	0	0	0	0	0	0	0	0	0	1	0	0	0	0	0	0	0	0	0	0	0	0	0	0	2	0	12	0	0	0	0	0	25	11	0	0	0	0	0	0	0	0	0	31
0	0	0	0	0	0	0	0	0	0	0	3	0	0	0	0	0	0	0	0	0	0	0	0	0	0	0	0	0	0	0	0	0	0	0	0	0	0	0	16	0	0	0	0	0	0	0	0	0	0
0	0	0	0	0	0	0	0	0	0	0	0	0	0	0	5	0	0	0	0	0	0	0	0	0	0	0	0	0	0	0	0	0	0	0	0	0	0	0	0	0	0	0	0	0	3	0	0	0	0
0	0	0	0	0	0	0	0	0	0	0	0	0	0	0	0	0	0	0	0	0	0	0	0	0	0	0	0	0	0	0	0	0	0	0	0	0	0	0	0	0	0	0	0	7	0	0	0	0	0
0	0	0	0	0	0	0	0	0	0	0	0	0	0	0	7	0	0	0	0	0	0	0	0	0	0	0	0	0	0	0	0	0	0	0	0	0	0	0	0	0	0	7	0	0	3	0	0	0	0
[truncated: 36 more columns]
