# Supplementary material for: Analyzing the effects of free water modeling by deep learning on diffusion MRI structural connectivity estimates in glioma patients
Source: PLoS One. 2020 Sep 25;15(9):e0239475. doi: 10.1371/journal.pone.0239475 (PMC7518620; doi:10.1371/journal.pone.0239475)
Supplement: S1 File — All utilized connectivity and length matrices as comma-separated csv files, and the free-water maps as nifti files. (ZIP) [file pone.0239475.s003.zip › S3/CMs/patients/det_boundary/vp36/fiberlengthmatrix_fwm.csv]

2	2	6	0	0	0	0	0	0	0	0	0	0	0	0	0	0	0	0	0	0	0	0	0	0	0	0	0	0	0	0	0	0	0	0	38	0	0	0	0	0	0	0	0	0	0	0	0	0	0
2	5	3	0	0	0	0	0	15	0	0	17	43	0	0	0	0	0	0	0	0	0	0	0	0	0	0	0	0	0	0	0	0	0	26	41	0	0	46	0	15	0	0	0	61	0	0	0	0	0
6	3	10	20	3	0	9	0	0	0	0	21	0	0	0	0	0	103	0	107	0	54	56	0	0	0	0	0	0	0	0	139	144	139	5	31	0	0	0	0	0	0	0	0	0	0	0	0	0	0
0	0	20	6	0	0	27	0	39	0	0	25	0	0	0	0	0	0	0	0	0	68	73	0	0	0	0	0	0	0	0	144	0	143	0	26	0	0	0	0	0	0	0	0	0	0	0	0	0	0
0	0	3	0	6	12	31	0	49	0	0	21	0	0	0	0	0	0	0	0	0	0	0	0	0	0	0	0	0	0	0	157	0	157	42	56	0	0	60	0	0	0	0	0	0	0	0	0	0	0
0	0	0	0	12	6	34	36	44	5	0	27	0	0	0	0	0	0	0	0	0	0	0	0	0	0	0	0	0	0	0	150	0	0	38	39	0	0	57	0	0	0	0	0	0	0	0	0	0	0
0	0	9	27	31	34	15	0	23	0	0	0	0	0	0	0	0	0	0	0	0	0	0	0	0	0	0	0	0	0	0	156	151	158	32	35	48	0	58	0	0	0	0	0	96	0	0	0	0	86
0	0	0	0	0	36	0	7	12	37	0	0	0	0	0	0	0	0	0	0	0	0	0	0	0	0	0	0	0	0	0	0	0	0	0	44	57	0	0	0	0	0	79	0	0	0	0	0	0	0
0	15	0	39	49	44	23	12	11	30	18	0	38	33	29	0	0	0	0	0	0	0	0	0	0	0	0	0	39	34	0	170	173	0	46	53	56	0	58	0	0	0	76	0	95	0	0	0	0	87
0	0	0	0	0	5	0	37	30	13	0	64	0	0	0	0	0	0	0	105	0	93	105	0	68	15	0	83	26	0	0	0	0	0	49	54	53	0	66	0	121	0	66	0	0	0	0	0	0	0
0	0	0	0	0	0	0	0	18	0	5	0	0	0	18	0	0	0	0	0	0	0	0	0	0	0	0	0	0	13	0	0	0	0	0	0	0	0	0	0	0	0	0	0	0	0	0	0	0	0
0	17	21	25	21	27	0	0	0	64	0	11	0	0	0	0	0	49	0	51	17	20	35	12	0	15	0	0	129	137	104	108	86	94	19	16	0	0	0	0	10	21	18	0	0	0	0	0	0	0
0	43	0	0	0	0	0	0	38	0	0	0	5	20	0	0	0	0	0	0	0	0	0	0	0	0	0	0	0	0	0	0	0	0	0	0	0	0	0	0	0	15	0	0	0	0	0	0	0	0
0	0	0	0	0	0	0	0	33	0	0	0	20	16	27	0	0	0	0	0	0	0	0	0	0	0	0	0	0	69	0	0	0	0	59	47	0	0	64	0	0	0	0	0	0	0	0	0	0	0
0	0	0	0	0	0	0	0	29	0	18	0	0	27	14	53	0	0	0	0	0	0	0	0	0	0	0	0	0	30	0	0	0	0	0	0	0	0	0	0	0	0	0	0	0	0	0	0	0	0
0	0	0	0	0	0	0	0	0	0	0	0	0	0	53	5	0	0	5	0	0	0	0	0	0	0	0	51	55	23	57	65	32	8	0	79	0	0	53	15	83	0	73	0	0	0	0	0	0	0
0	0	0	0	0	0	0	0	0	0	0	0	0	0	0	0	5	4	9	10	8	0	0	0	0	0	0	0	0	0	0	0	0	0	0	0	0	0	0	9	0	0	8	0	0	0	0	0	0	0
0	0	103	0	0	0	0	0	0	0	0	49	0	0	0	0	4	17	21	27	16	0	67	0	0	0	0	0	0	0	0	21	0	34	0	0	0	0	0	19	28	0	0	0	0	0	0	0	0	0
0	0	0	0	0	0	0	0	0	0	0	0	0	0	0	5	9	21	15	33	0	0	0	0	0	0	0	0	0	0	0	0	0	26	0	0	0	0	0	8	0	0	0	0	0	0	0	0	0	0
0	0	107	0	0	0	0	0	0	105	0	51	0	0	0	0	10	27	33	16	9	32	93	0	0	93	74	34	0	0	0	24	0	0	0	0	0	0	0	31	16	0	0	0	0	0	0	0	0	0
0	0	0	0	0	0	0	0	0	0	0	17	0	0	0	0	8	16	0	9	5	2	4	0	0	0	0	0	0	0	0	0	0	0	0	0	0	0	0	21	14	0	0	0	0	0	0	0	0	0
0	0	54	68	0	0	0	0	0	93	0	20	0	0	0	0	0	0	0	32	2	16	14	0	14	76	62	42	0	0	0	88	0	0	0	0	0	0	0	0	0	0	0	0	0	0	0	0	0	0
0	0	56	73	0	0	0	0	0	105	0	35	0	0	0	0	0	67	0	93	4	14	14	0	6	69	52	76	81	118	0	100	103	82	0	0	0	0	0	0	0	0	0	0	0	0	0	0	0	0
0	0	0	0	0	0	0	0	0	0	0	12	0	0	0	0	0	0	0	0	0	0	0	5	0	40	29	0	68	0	0	0	0	0	0	5	0	0	0	0	0	0	0	0	0	0	0	0	0	0
0	0	0	0	0	0	0	0	0	68	0	0	0	0	0	0	0	0	0	0	0	14	6	0	10	60	19	20	0	0	0	0	0	0	0	0	0	0	0	0	0	0	0	0	0	0	0	0	0	0
0	0	0	0	0	0	0	0	0	15	0	15	0	0	0	0	0	0	0	93	0	76	69	40	60	10	15	71	15	0	0	0	0	0	78	69	0	0	65	0	0	0	0	0	0	0	0	0	0	0
0	0	0	0	0	0	0	0	0	0	0	0	0	0	0	0	0	0	0	74	0	62	52	29	19	15	7	27	28	0	0	0	0	0	0	0	0	0	0	0	0	0	0	0	0	0	0	0	0	0
0	0	0	0	0	0	0	0	0	83	0	0	0	0	0	51	0	0	0	34	0	42	76	0	20	71	27	8	31	0	0	21	0	0	0	72	0	0	0	0	0	0	0	0	0	0	0	0	0	0
0	0	0	0	0	0	0	0	39	26	0	129	0	0	0	55	0	0	0	0	0	0	81	68	0	15	28	31	18	32	6	27	35	0	0	68	62	0	60	64	0	0	77	0	0	0	0	0	0	0
0	0	0	0	0	0	0	0	34	0	13	137	0	69	30	23	0	0	0	0	0	0	118	0	0	0	0	0	32	11	32	0	35	5	0	69	0	0	60	22	0	0	78	0	0	0	0	0	0	0
0	0	0	0	0	0	0	0	0	0	0	104	0	0	0	57	0	0	0	0	0	0	0	0	0	0	0	0	6	32	5	15	31	38	0	0	0	0	0	63	0	0	0	0	0	0	0	0	0	0
0	0	139	144	157	150	156	0	170	0	0	108	0	0	0	65	0	21	0	24	0	88	100	0	0	0	0	21	27	0	15	12	4	9	0	101	0	0	0	0	0	0	88	0	0	0	0	0	0	0
0	0	144	0	0	0	151	0	173	0	0	86	0	0	0	32	0	0	0	0	0	0	103	0	0	0	0	0	35	35	31	4	10	33	0	80	0	0	0	48	56	0	68	0	0	0	0	0	0	0
0	0	139	143	157	0	158	0	0	0	0	94	0	0	0	8	0	34	26	0	0	0	82	0	0	0	0	0	0	5	38	9	33	12	0	217	0	0	0	10	0	0	0	0	0	0	0	0	0	0
0	26	5	0	42	38	32	0	46	49	0	19	0	59	0	0	0	0	0	0	0	0	0	0	0	78	0	0	0	0	0	0	0	0	6	47	12	0	12	0	0	0	16	0	42	0	0	0	0	0
38	41	31	26	56	39	35	44	53	54	0	16	0	47	0	79	0	0	0	0	0	0	0	5	0	69	0	72	68	69	0	101	80	217	47	12	8	0	29	26	0	8	27	0	0	0	0	0	0	0
0	0	0	0	0	0	48	57	56	53	0	0	0	0	0	0	0	0	0	0	0	0	0	0	0	0	0	0	62	0	0	0	0	0	12	8	0	0	12	0	0	8	5	0	0	0	0	0	0	0
0	0	0	0	0	0	0	0	0	0	0	0	0	0	0	0	0	0	0	0	0	0	0	0	0	0	0	0	0	0	0	0	0	0	0	0	0	0	0	0	0	0	0	0	0	0	0	0	0	0
0	46	0	0	60	57	58	0	58	66	0	0	0	64	0	53	0	0	0	0	0	0	0	0	0	65	0	0	60	60	0	0	0	0	12	29	12	0	12	12	0	0	24	0	0	0	0	0	0	0
0	0	0	0	0	0	0	0	0	0	0	0	0	0	0	15	9	19	8	31	21	0	0	0	0	0	0	0	64	22	63	0	48	10	0	26	0	0	12	4	6	0	8	0	0	0	0	0	0	0
0	15	0	0	0	0	0	0	0	121	0	10	0	0	0	83	0	28	0	16	14	0	0	0	0	0	0	0	0	0	0	0	56	0	0	0	0	0	0	6	3	0	7	0	0	0	0	0	0	0
0	0	0	0	0	0	0	0	0	0	0	21	15	0	0	0	0	0	0	0	0	0	0	0	0	0	0	0	0	0	0	0	0	0	0	8	8	0	0	0	0	0	0	0	0	0	0	0	0	0
0	0	0	0	0	0	0	79	76	66	0	18	0	0	0	73	8	0	0	0	0	0	0	0	0	0	0	0	77	78	0	88	68	0	16	27	5	0	24	8	7	0	6	0	0	0	0	0	0	0
0	0	0	0	0	0	0	0	0	0	0	0	0	0	0	0	0	0	0	0	0	0	0	0	0	0	0	0	0	0	0	0	0	0	0	0	0	0	0	0	0	0	0	4	2	19	27	0	0	7
0	61	0	0	0	0	96	0	95	0	0	0	0	0	0	0	0	0	0	0	0	0	0	0	0	0	0	0	0	0	0	0	0	0	42	0	0	0	0	0	0	0	0	2	10	10	0	0	0	0
0	0	0	0	0	0	0	0	0	0	0	0	0	0	0	0	0	0	0	0	0	0	0	0	0	0	0	0	0	0	0	0	0	0	0	0	0	0	0	0	0	0	0	19	10	7	5	10	0	10
0	0	0	0	0	0	0	0	0	0	0	0	0	0	0	0	0	0	0	0	0	0	0	0	0	0	0	0	0	0	0	0	0	0	0	0	0	0	0	0	0	0	0	27	0	5	3	0	0	26
0	0	0	0	0	0	0	0	0	0	0	0	0	0	0	0	0	0	0	0	0	0	0	0	0	0	0	0	0	0	0	0	0	0	0	0	0	0	0	0	0	0	0	0	0	10	0	9	26	19
0	0	0	0	0	0	0	0	0	0	0	0	0	0	0	0	0	0	0	0	0	0	0	0	0	0	0	0	0	0	0	0	0	0	0	0	0	0	0	0	0	0	0	0	0	0	0	26	4	4
0	0	0	0	0	0	86	0	87	0	0	0	0	0	0	0	0	0	0	0	0	0	0	0	0	0	0	0	0	0	0	0	0	0	0	0	0	0	0	0	0	0	0	7	0	10	26	19	4	18
0	0	0	0	0	0	0	0	0	0	0	0	0	0	0	0	0	0	0	0	0	0	0	0	0	0	0	0	0	0	0	0	0	0	0	0	0	0	0	0	0	0	0	0	0	0	0	0	30	22
0	0	0	0	0	0	91	0	88	115	0	0	47	42	47	0	0	0	0	0	0	0	0	0	0	134	0	0	0	130	0	0	0	0	90	96	0	0	127	0	0	0	0	0	12	0	0	51	49	31
0	0	0	0	0	0	0	0	0	0	0	0	0	0	0	0	0	0	0	0	0	0	0	0	0	0	0	0	0	0	0	0	0	0	0	0	0	0	0	0	0	0	0	0	0	0	0	0	36	0
0	0	0	0	0	0	0	0	51	0	101	0	0	0	51	0	0	0	0	0	0	0	0	0	0	96	0	0	125	107	0	0	0	0	0	0	0	0	0	0	0	0	0	0	0	0	0	0	0	0
0	0	0	0	0	0	0	0	0	0	0	0	0	0	0	0	0	0	0	0	0	0	0	0	0	0	0	0	0	0	0	0	0	0	0	0	0	0	0	0	0	0	0	49	0	17	39	49	14	55
0	52	0	0	0	0	0	0	55	0	0	0	8	5	0	0	0	0	0	0	0	0	0	0	0	0	0	0	0	0	0	0	0	0	16	0	0	0	0	0	0	0	0	0	9	0	0	0	0	0
0	0	0	0	0	0	0	0	43	0	0	0	0	8	0	0	0	0	0	0	0	0	0	0	0	0	0	0	0	0	0	0	0	0	0	0	0	0	0	0	0	0	0	0	36	0	0	0	0	0
0	0	0	0	0	0	0	0	0	0	0	0	0	12	8	30	0	0	0	0	0	0	0	0	0	0	0	0	0	0	0	0	0	0	0	0	0	0	0	0	0	0	0	0	0	0	0	0	0	0
0	0	0	0	0	0	0	0	0	0	0	0	0	0	0	12	0	0	0	0	0	0	0	0	0	0	0	0	71	0	0	0	0	0	0	0	0	0	0	22	0	0	0	0	0	0	0	0	0	0
0	0	0	0	0	0	0	0	0	0	0	0	0	0	0	0	0	0	0	0	0	0	0	0	0	0	0	0	0	0	0	0	0	0	0	0	0	0	0	0	0	0	0	0	0	0	0	0	0	0
0	0	0	0	0	0	0	0	0	0	0	0	0	0	0	0	0	0	0	0	0	0	0	0	0	0	0	0	0	0	0	0	0	0	0	0	0	0	0	0	0	0	0	0	0	129	136	0	0	150
0	0	0	0	0	0	0	0	0	0	0	0	0	0	0	0	0	0	0	0	0	0	0	0	0	0	0	0	0	0	0	0	0	0	0	0	0	0	0	0	0	0	0	0	0	0	0	0	0	0
0	0	0	0	0	0	0	0	0	0	0	0	0	0	0	0	0	0	0	0	0	0	0	0	0	0	0	0	0	0	0	0	0	0	0	0	0	0	0	0	0	0	0	0	0	93	112	0	0	0
0	0	0	0	0	0	0	0	0	0	0	0	0	0	0	0	0	0	0	0	0	0	0	0	0	0	0	0	0	0	0	0	0	0	0	0	0	0	0	0	0	0	0	0	0	0	0	0	0	0
0	0	0	0	0	0	0	0	0	0	0	0	0	0	0	0	0	0	0	0	0	0	0	0	0	0	0	0	0	0	0	0	0	0	0	0	0	0	0	0	0	0	0	0	0	0	0	0	96	118
0	0	0	0	0	0	0	0	0	0	0	0	0	0	0	0	0	0	0	0	0	0	0	0	0	0	0	0	0	0	0	0	0	0	0	0	0	0	0	0	0	0	0	0	0	0	0	0	0	124
0	0	0	0	0	0	0	0	0	0	0	0	0	0	0	0	0	0	0	0	0	0	0	0	0	0	0	0	0	0	0	0	0	0	0	0	0	0	0	0	0	0	0	0	0	0	0	0	0	0
0	0	0	0	0	0	0	0	0	0	0	0	0	0	0	0	0	0	0	0	0	0	0	0	0	0	0	0	0	0	0	0	0	0	0	0	0	0	0	0	0	0	0	0	0	0	0	0	0	96
0	0	0	0	0	0	0	0	0	0	0	0	0	0	0	0	0	0	0	0	0	0	0	0	0	109	0	0	0	0	0	0	0	0	0	0	0	0	0	0	0	0	0	0	0	0	0	0	0	0
0	0	0	0	0	0	0	0	0	0	0	0	0	0	0	0	0	0	0	0	0	0	0	0	0	0	0	0	0	0	0	0	0	0	0	0	0	0	0	0	0	0	0	0	0	0	0	0	0	0
0	0	0	0	0	0	0	0	0	0	0	0	0	0	0	0	0	0	0	0	0	0	0	0	0	0	0	0	0	0	0	0	0	0	0	0	0	0	0	0	0	0	0	0	0	0	0	103	82	100
0	0	0	0	0	0	0	0	0	113	0	0	0	0	0	83	0	0	0	0	0	0	0	0	0	114	0	0	151	0	0	155	165	0	0	0	0	0	105	0	0	0	0	0	0	113	0	0	0	0
0	0	0	0	0	0	0	0	0	0	0	0	0	0	0	42	0	0	0	0	0	0	0	0	0	0	0	0	104	111	0	0	0	0	0	0	0	0	103	47	0	0	0	0	0	0	0	0	0	0
0	0	0	0	0	0	0	0	0	0	0	0	0	0	0	93	0	0	0	0	0	0	0	0	0	0	0	0	167	0	164	162	171	0	0	0	0	0	0	0	0	0	0	0	0	0	0	0	0	0
0	0	0	0	0	0	0	0	0	0	0	0	0	0	0	0	0	0	0	0	0	0	0	0	0	0	0	0	159	0	0	155	163	0	0	0	0	0	0	0	0	0	0	0	0	124	140	0	0	155
0	0	0	0	0	0	0	0	0	0	0	0	0	0	0	0	0	0	0	0	0	0	0	0	0	0	0	0	0	0	162	163	0	0	0	0	0	0	0	0	0	0	0	0	0	0	0	0	0	0
0	0	0	0	0	0	0	0	0	0	0	0	0	0	0	0	0	0	0	0	0	0	0	0	0	0	0	0	0	0	0	0	0	0	0	0	0	0	0	47	0	0	0	0	0	0	0	0	0	164
0	60	0	0	0	0	0	0	69	0	0	0	24	0	0	0	0	0	0	0	0	0	0	0	0	0	0	0	0	0	0	0	0	0	22	0	0	0	0	0	0	0	0	36	27	0	0	0	0	38
0	0	0	0	0	0	0	0	0	0	0	0	0	0	0	0	0	0	0	0	0	0	0	0	0	0	0	0	0	0	0	0	0	0	0	0	0	0	0	0	0	0	0	41	19	25	49	43	20	47
0	0	0	0	0	0	0	0	0	0	0	0	0	0	0	84	0	0	0	0	0	0	0	0	0	0	0	0	0	0	0	0	0	0	0	0	0	0	0	0	0	0	0	0	52	0	0	0	0	46
0	0	0	0	0	0	0	0	0	0	0	0	0	0	0	0	0	0	0	0	0	0	0	0	0	0	0	0	0	0	0	0	0	0	0	0	0	0	0	0	0	0	0	0	0	0	0	0	0	0
0	0	0	0	0	0	0	0	110	0	0	0	0	0	0	78	0	0	0	0	0	0	0	0	0	0	0	0	0	0	93	0	96	0	0	0	0	0	17	25	0	0	0	0	0	0	0	0	0	62
0	0	0	0	0	0	0	0	0	0	0	178	0	0	0	0	0	0	0	0	0	0	0	0	0	0	0	0	120	0	0	0	0	0	0	0	0	0	0	30	0	0	0	0	0	0	0	0	0	0
0	0	0	0	0	0	0	0	0	0	0	0	0	0	0	91	0	0	0	0	0	0	0	0	0	0	0	0	0	0	0	0	0	0	0	0	0	0	171	0	0	0	0	0	0	7	0	0	0	0
0	0	0	0	0	0	0	0	68	0	0	0	0	0	0	0	0	0	0	0	0	0	0	0	0	0	0	0	0	0	0	0	0	0	0	0	0	0	0	0	0	0	0	0	7	7	0	0	0	0
0	0	0	0	0	0	0	0	0	0	0	0	0	0	0	82	0	0	0	0	0	0	0	0	0	0	0	0	0	0	0	0	0	0	0	0	0	0	0	0	0	0	12	0	51	3	0	0	0	0
[truncated: 36 more columns]
