# Supplementary material for: Analyzing the effects of free water modeling by deep learning on diffusion MRI structural connectivity estimates in glioma patients
Source: PLoS One. 2020 Sep 25;15(9):e0239475. doi: 10.1371/journal.pone.0239475 (PMC7518620; doi:10.1371/journal.pone.0239475)
Supplement: S1 File — All utilized connectivity and length matrices as comma-separated csv files, and the free-water maps as nifti files. (ZIP) [file pone.0239475.s003.zip › S3/CMs/patients/det_boundary/vp36/cm_fwm.csv]

1	1	1	0	0	0	0	0	0	0	0	0	0	0	0	0	0	0	0	0	0	0	0	0	0	0	0	0	0	0	0	0	0	0	0	4	0	0	0	0	0	0	0	0	0	0	0	0	0	0
1	21	5	0	0	0	0	0	7	0	0	31	6	0	0	0	0	0	0	0	0	0	0	0	0	0	0	0	0	0	0	0	0	0	13	4	0	0	2	0	1	0	0	0	6	0	0	0	0	0
1	5	45	16	2	0	19	0	0	0	0	72	0	0	0	0	0	10	0	5	0	1	2	0	0	0	0	0	0	0	0	8	2	10	1	26	0	0	0	0	0	0	0	0	0	0	0	0	0	0
0	0	16	34	0	0	26	0	16	0	0	1	0	0	0	0	0	0	0	0	0	1	3	0	0	0	0	0	0	0	0	29	0	4	0	6	0	0	0	0	0	0	0	0	0	0	0	0	0	0
0	0	2	0	6	2	12	0	17	0	0	13	0	0	0	0	0	0	0	0	0	0	0	0	0	0	0	0	0	0	0	34	0	9	4	10	0	0	2	0	0	0	0	0	0	0	0	0	0	0
0	0	0	0	2	21	38	231	61	8	0	95	0	0	0	0	0	0	0	0	0	0	0	0	0	0	0	0	0	0	0	48	0	0	1	80	0	0	2	0	0	0	0	0	0	0	0	0	0	0
0	0	19	26	12	38	279	0	22	0	0	0	0	0	0	0	0	0	0	0	0	0	0	0	0	0	0	0	0	0	0	9	7	17	30	68	8	0	56	0	0	0	0	0	3	0	0	0	0	25
0	0	0	0	0	231	0	88	33	85	0	0	0	0	0	0	0	0	0	0	0	0	0	0	0	0	0	0	0	0	0	0	0	0	0	44	3	0	0	0	0	0	6	0	0	0	0	0	0	0
0	7	0	16	17	61	22	33	124	52	31	0	6	136	84	0	0	0	0	0	0	0	0	0	0	0	0	0	2	79	0	3	2	0	44	23	8	0	38	0	0	0	4	0	42	0	0	0	0	20
0	0	0	0	0	8	0	85	52	386	0	35	0	0	0	0	0	0	0	50	0	15	57	0	6	76	0	5	4	0	0	0	0	0	24	23	16	0	26	0	1	0	6	0	0	0	0	0	0	0
0	0	0	0	0	0	0	0	31	0	16	0	0	0	10	0	0	0	0	0	0	0	0	0	0	0	0	0	0	5	0	0	0	0	0	0	0	0	0	0	0	0	0	0	0	0	0	0	0	0
0	31	72	1	13	95	0	0	0	35	0	117	0	0	0	0	0	21	0	35	1	18	181	2	0	31	0	0	4	1	1	31	12	27	5	48	0	0	0	0	6	5	3	0	0	0	0	0	0	0
0	6	0	0	0	0	0	0	6	0	0	0	5	10	0	0	0	0	0	0	0	0	0	0	0	0	0	0	0	0	0	0	0	0	0	0	0	0	0	0	0	2	0	0	0	0	0	0	0	0
0	0	0	0	0	0	0	0	136	0	0	0	10	36	26	0	0	0	0	0	0	0	0	0	0	0	0	0	0	10	0	0	0	0	3	2	0	0	1	0	0	0	0	0	0	0	0	0	0	0
0	0	0	0	0	0	0	0	84	0	10	0	0	26	77	42	0	0	0	0	0	0	0	0	0	0	0	0	0	87	0	0	0	0	0	0	0	0	0	0	0	0	0	0	0	0	0	0	0	0
0	0	0	0	0	0	0	0	0	0	0	0	0	0	42	83	0	0	9	0	0	0	0	0	0	0	0	2	62	82	15	1	4	28	0	1	0	0	25	7	1	0	11	0	0	0	0	0	0	0
0	0	0	0	0	0	0	0	0	0	0	0	0	0	0	0	15	6	11	10	13	0	0	0	0	0	0	0	0	0	0	0	0	0	0	0	0	0	0	2	0	0	1	0	0	0	0	0	0	0
0	0	10	0	0	0	0	0	0	0	0	21	0	0	0	0	6	336	15	178	10	0	9	0	0	0	0	0	0	0	0	64	0	41	0	0	0	0	0	2	21	0	0	0	0	0	0	0	0	0
0	0	0	0	0	0	0	0	0	0	0	0	0	0	0	9	11	15	102	22	0	0	0	0	0	0	0	0	0	0	0	0	0	26	0	0	0	0	0	9	0	0	0	0	0	0	0	0	0	0
0	0	5	0	0	0	0	0	0	50	0	35	0	0	0	0	10	178	22	271	3	77	60	0	0	29	31	74	0	0	0	9	0	0	0	0	0	0	0	103	27	0	0	0	0	0	0	0	0	0
0	0	0	0	0	0	0	0	0	0	0	1	0	0	0	0	13	10	0	3	23	1	12	0	0	0	0	0	0	0	0	0	0	0	0	0	0	0	0	5	9	0	0	0	0	0	0	0	0	0
0	0	1	1	0	0	0	0	0	15	0	18	0	0	0	0	0	0	0	77	1	22	18	0	19	14	9	19	0	0	0	3	0	0	0	0	0	0	0	0	0	0	0	0	0	0	0	0	0	0
0	0	2	3	0	0	0	0	0	57	0	181	0	0	0	0	0	9	0	60	12	18	61	0	5	20	5	31	12	1	0	161	1	3	0	0	0	0	0	0	0	0	0	0	0	0	0	0	0	0
0	0	0	0	0	0	0	0	0	0	0	2	0	0	0	0	0	0	0	0	0	0	0	5	0	4	1	0	10	0	0	0	0	0	0	3	0	0	0	0	0	0	0	0	0	0	0	0	0	0
0	0	0	0	0	0	0	0	0	6	0	0	0	0	0	0	0	0	0	0	0	19	5	0	14	15	13	28	0	0	0	0	0	0	0	0	0	0	0	0	0	0	0	0	0	0	0	0	0	0
0	0	0	0	0	0	0	0	0	76	0	31	0	0	0	0	0	0	0	29	0	14	20	4	15	193	72	85	35	0	0	0	0	0	5	7	0	0	6	0	0	0	0	0	0	0	0	0	0	0
0	0	0	0	0	0	0	0	0	0	0	0	0	0	0	0	0	0	0	31	0	9	5	1	13	72	76	19	9	0	0	0	0	0	0	0	0	0	0	0	0	0	0	0	0	0	0	0	0	0
0	0	0	0	0	0	0	0	0	5	0	0	0	0	0	2	0	0	0	74	0	19	31	0	28	85	19	36	123	0	0	24	0	0	0	1	0	0	0	0	0	0	0	0	0	0	0	0	0	0
0	0	0	0	0	0	0	0	2	4	0	4	0	0	0	62	0	0	0	0	0	0	12	10	0	35	9	123	159	75	6	32	4	0	0	33	2	0	128	3	0	0	11	0	0	0	0	0	0	0
0	0	0	0	0	0	0	0	79	0	5	1	0	10	87	82	0	0	0	0	0	0	1	0	0	0	0	0	75	190	15	0	1	1	0	1	0	0	11	5	0	0	1	0	0	0	0	0	0	0
0	0	0	0	0	0	0	0	0	0	0	1	0	0	0	15	0	0	0	0	0	0	0	0	0	0	0	0	6	15	3	8	15	16	0	0	0	0	0	24	0	0	0	0	0	0	0	0	0	0
0	0	8	29	34	48	9	0	3	0	0	31	0	0	0	1	0	64	0	9	0	3	161	0	0	0	0	24	32	0	8	228	11	13	0	38	0	0	0	0	0	0	32	0	0	0	0	0	0	0
0	0	2	0	0	0	7	0	2	0	0	12	0	0	0	4	0	0	0	0	0	0	1	0	0	0	0	0	4	1	15	11	26	18	0	10	0	0	0	16	22	0	27	0	0	0	0	0	0	0
0	0	10	4	9	0	17	0	0	0	0	27	0	0	0	28	0	41	26	0	0	0	3	0	0	0	0	0	0	1	16	13	18	85	0	1	0	0	0	15	0	0	0	0	0	0	0	0	0	0
0	13	1	0	4	1	30	0	44	24	0	5	0	3	0	0	0	0	0	0	0	0	0	0	0	5	0	0	0	0	0	0	0	0	14	12	41	0	83	0	0	0	9	0	13	0	0	0	0	0
4	4	26	6	10	80	68	44	23	23	0	48	0	2	0	1	0	0	0	0	0	0	0	3	0	7	0	1	33	1	0	38	10	1	12	38	10	0	20	1	0	3	4	0	0	0	0	0	0	0
0	0	0	0	0	0	8	3	8	16	0	0	0	0	0	0	0	0	0	0	0	0	0	0	0	0	0	0	2	0	0	0	0	0	41	10	0	0	31	0	0	1	41	0	0	0	0	0	0	0
0	0	0	0	0	0	0	0	0	0	0	0	0	0	0	0	0	0	0	0	0	0	0	0	0	0	0	0	0	0	0	0	0	0	0	0	0	0	0	0	0	0	0	0	0	0	0	0	0	0
0	2	0	0	2	2	56	0	38	26	0	0	0	1	0	25	0	0	0	0	0	0	0	0	0	6	0	0	128	11	0	0	0	0	83	20	31	0	106	10	0	0	39	0	0	0	0	0	0	0
0	0	0	0	0	0	0	0	0	0	0	0	0	0	0	7	2	2	9	103	5	0	0	0	0	0	0	0	3	5	24	0	16	15	0	1	0	0	10	12	22	0	12	0	0	0	0	0	0	0
0	1	0	0	0	0	0	0	0	1	0	6	0	0	0	1	0	21	0	27	9	0	0	0	0	0	0	0	0	0	0	0	22	0	0	0	0	0	0	22	9	0	37	0	0	0	0	0	0	0
0	0	0	0	0	0	0	0	0	0	0	5	2	0	0	0	0	0	0	0	0	0	0	0	0	0	0	0	0	0	0	0	0	0	0	3	1	0	0	0	0	0	0	0	0	0	0	0	0	0
0	0	0	0	0	0	0	6	4	6	0	3	0	0	0	11	1	0	0	0	0	0	0	0	0	0	0	0	11	1	0	32	27	0	9	4	41	0	39	12	37	0	53	0	0	0	0	0	0	0
0	0	0	0	0	0	0	0	0	0	0	0	0	0	0	0	0	0	0	0	0	0	0	0	0	0	0	0	0	0	0	0	0	0	0	0	0	0	0	0	0	0	0	11	1	8	11	0	0	1
0	6	0	0	0	0	3	0	42	0	0	0	0	0	0	0	0	0	0	0	0	0	0	0	0	0	0	0	0	0	0	0	0	0	13	0	0	0	0	0	0	0	0	1	16	11	0	0	0	0
0	0	0	0	0	0	0	0	0	0	0	0	0	0	0	0	0	0	0	0	0	0	0	0	0	0	0	0	0	0	0	0	0	0	0	0	0	0	0	0	0	0	0	8	11	56	9	6	0	4
0	0	0	0	0	0	0	0	0	0	0	0	0	0	0	0	0	0	0	0	0	0	0	0	0	0	0	0	0	0	0	0	0	0	0	0	0	0	0	0	0	0	0	11	0	9	8	0	0	19
0	0	0	0	0	0	0	0	0	0	0	0	0	0	0	0	0	0	0	0	0	0	0	0	0	0	0	0	0	0	0	0	0	0	0	0	0	0	0	0	0	0	0	0	0	6	0	30	13	25
0	0	0	0	0	0	0	0	0	0	0	0	0	0	0	0	0	0	0	0	0	0	0	0	0	0	0	0	0	0	0	0	0	0	0	0	0	0	0	0	0	0	0	0	0	0	0	13	15	4
0	0	0	0	0	0	25	0	20	0	0	0	0	0	0	0	0	0	0	0	0	0	0	0	0	0	0	0	0	0	0	0	0	0	0	0	0	0	0	0	0	0	0	1	0	4	19	25	4	350
0	0	0	0	0	0	0	0	0	0	0	0	0	0	0	0	0	0	0	0	0	0	0	0	0	0	0	0	0	0	0	0	0	0	0	0	0	0	0	0	0	0	0	0	0	0	0	0	39	53
0	0	0	0	0	0	58	0	450	40	0	0	7	42	47	0	0	0	0	0	0	0	0	0	0	4	0	0	0	3	0	0	0	0	2	30	0	0	8	0	0	0	0	0	8	0	0	3	22	47
0	0	0	0	0	0	0	0	0	0	0	0	0	0	0	0	0	0	0	0	0	0	0	0	0	0	0	0	0	0	0	0	0	0	0	0	0	0	0	0	0	0	0	0	0	0	0	0	8	0
0	0	0	0	0	0	0	0	2	0	1	0	0	0	22	0	0	0	0	0	0	0	0	0	0	2	0	0	1	33	0	0	0	0	0	0	0	0	0	0	0	0	0	0	0	0	0	0	0	0
0	0	0	0	0	0	0	0	0	0	0	0	0	0	0	0	0	0	0	0	0	0	0	0	0	0	0	0	0	0	0	0	0	0	0	0	0	0	0	0	0	0	0	12	0	41	8	72	16	10
0	2	0	0	0	0	0	0	8	0	0	0	28	3	0	0	0	0	0	0	0	0	0	0	0	0	0	0	0	0	0	0	0	0	1	0	0	0	0	0	0	0	0	0	2	0	0	0	0	0
0	0	0	0	0	0	0	0	39	0	0	0	0	25	0	0	0	0	0	0	0	0	0	0	0	0	0	0	0	0	0	0	0	0	0	0	0	0	0	0	0	0	0	0	14	0	0	0	0	0
0	0	0	0	0	0	0	0	0	0	0	0	0	24	40	6	0	0	0	0	0	0	0	0	0	0	0	0	0	0	0	0	0	0	0	0	0	0	0	0	0	0	0	0	0	0	0	0	0	0
0	0	0	0	0	0	0	0	0	0	0	0	0	0	0	70	0	0	0	0	0	0	0	0	0	0	0	0	1	0	0	0	0	0	0	0	0	0	0	3	0	0	0	0	0	0	0	0	0	0
0	0	0	0	0	0	0	0	0	0	0	0	0	0	0	0	0	0	0	0	0	0	0	0	0	0	0	0	0	0	0	0	0	0	0	0	0	0	0	0	0	0	0	0	0	0	0	0	0	0
0	0	0	0	0	0	0	0	0	0	0	0	0	0	0	0	0	0	0	0	0	0	0	0	0	0	0	0	0	0	0	0	0	0	0	0	0	0	0	0	0	0	0	0	0	3	1	0	0	15
0	0	0	0	0	0	0	0	0	0	0	0	0	0	0	0	0	0	0	0	0	0	0	0	0	0	0	0	0	0	0	0	0	0	0	0	0	0	0	0	0	0	0	0	0	0	0	0	0	0
0	0	0	0	0	0	0	0	0	0	0	0	0	0	0	0	0	0	0	0	0	0	0	0	0	0	0	0	0	0	0	0	0	0	0	0	0	0	0	0	0	0	0	0	0	8	2	0	0	0
0	0	0	0	0	0	0	0	0	0	0	0	0	0	0	0	0	0	0	0	0	0	0	0	0	0	0	0	0	0	0	0	0	0	0	0	0	0	0	0	0	0	0	0	0	0	0	0	0	0
0	0	0	0	0	0	0	0	0	0	0	0	0	0	0	0	0	0	0	0	0	0	0	0	0	0	0	0	0	0	0	0	0	0	0	0	0	0	0	0	0	0	0	0	0	0	0	0	13	30
0	0	0	0	0	0	0	0	0	0	0	0	0	0	0	0	0	0	0	0	0	0	0	0	0	0	0	0	0	0	0	0	0	0	0	0	0	0	0	0	0	0	0	0	0	0	0	0	0	3
0	0	0	0	0	0	0	0	0	0	0	0	0	0	0	0	0	0	0	0	0	0	0	0	0	0	0	0	0	0	0	0	0	0	0	0	0	0	0	0	0	0	0	0	0	0	0	0	0	0
0	0	0	0	0	0	0	0	0	0	0	0	0	0	0	0	0	0	0	0	0	0	0	0	0	0	0	0	0	0	0	0	0	0	0	0	0	0	0	0	0	0	0	0	0	0	0	0	0	14
0	0	0	0	0	0	0	0	0	0	0	0	0	0	0	0	0	0	0	0	0	0	0	0	0	1	0	0	0	0	0	0	0	0	0	0	0	0	0	0	0	0	0	0	0	0	0	0	0	0
0	0	0	0	0	0	0	0	0	0	0	0	0	0	0	0	0	0	0	0	0	0	0	0	0	0	0	0	0	0	0	0	0	0	0	0	0	0	0	0	0	0	0	0	0	0	0	0	0	0
0	0	0	0	0	0	0	0	0	0	0	0	0	0	0	0	0	0	0	0	0	0	0	0	0	0	0	0	0	0	0	0	0	0	0	0	0	0	0	0	0	0	0	0	0	0	0	6	28	79
0	0	0	0	0	0	0	0	0	9	0	0	0	0	0	91	0	0	0	0	0	0	0	0	0	14	0	0	13	0	0	9	31	0	0	0	0	0	7	0	0	0	0	0	0	3	0	0	0	0
0	0	0	0	0	0	0	0	0	0	0	0	0	0	0	6	0	0	0	0	0	0	0	0	0	0	0	0	7	1	0	0	0	0	0	0	0	0	6	45	0	0	0	0	0	0	0	0	0	0
0	0	0	0	0	0	0	0	0	0	0	0	0	0	0	7	0	0	0	0	0	0	0	0	0	0	0	0	3	0	6	11	37	0	0	0	0	0	0	0	0	0	0	0	0	0	0	0	0	0
0	0	0	0	0	0	0	0	0	0	0	0	0	0	0	0	0	0	0	0	0	0	0	0	0	0	0	0	4	0	0	3	10	0	0	0	0	0	0	0	0	0	0	0	0	16	7	0	0	26
0	0	0	0	0	0	0	0	0	0	0	0	0	0	0	0	0	0	0	0	0	0	0	0	0	0	0	0	0	0	2	1	0	0	0	0	0	0	0	0	0	0	0	0	0	0	0	0	0	0
0	0	0	0	0	0	0	0	0	0	0	0	0	0	0	0	0	0	0	0	0	0	0	0	0	0	0	0	0	0	0	0	0	0	0	0	0	0	0	2	0	0	0	0	0	0	0	0	0	6
0	1	0	0	0	0	0	0	14	0	0	0	1	0	0	0	0	0	0	0	0	0	0	0	0	0	0	0	0	0	0	0	0	0	9	0	0	0	0	0	0	0	0	21	21	0	0	0	0	19
0	0	0	0	0	0	0	0	0	0	0	0	0	0	0	0	0	0	0	0	0	0	0	0	0	0	0	0	0	0	0	0	0	0	0	0	0	0	0	0	0	0	0	21	6	19	7	89	1	80
0	0	0	0	0	0	0	0	0	0	0	0	0	0	0	14	0	0	0	0	0	0	0	0	0	0	0	0	0	0	0	0	0	0	0	0	0	0	0	0	0	0	0	0	3	0	0	0	0	4
0	0	0	0	0	0	0	0	0	0	0	0	0	0	0	0	0	0	0	0	0	0	0	0	0	0	0	0	0	0	0	0	0	0	0	0	0	0	0	0	0	0	0	0	0	0	0	0	0	0
0	0	0	0	0	0	0	0	1	0	0	0	0	0	0	1	0	0	0	0	0	0	0	0	0	0	0	0	0	0	2	0	12	0	0	0	0	0	26	11	0	0	0	0	0	0	0	0	0	39
0	0	0	0	0	0	0	0	0	0	0	7	0	0	0	0	0	0	0	0	0	0	0	0	0	0	0	0	2	0	0	0	0	0	0	0	0	0	0	18	0	0	0	0	0	0	0	0	0	0
0	0	0	0	0	0	0	0	0	0	0	0	0	0	0	5	0	0	0	0	0	0	0	0	0	0	0	0	0	0	0	0	0	0	0	0	0	0	1	0	0	0	0	0	0	6	0	0	0	0
0	0	0	0	0	0	0	0	1	0	0	0	0	0	0	0	0	0	0	0	0	0	0	0	0	0	0	0	0	0	0	0	0	0	0	0	0	0	0	0	0	0	0	0	7	5	0	0	0	0
0	0	0	0	0	0	0	0	0	0	0	0	0	0	0	7	0	0	0	0	0	0	0	0	0	0	0	0	0	0	0	0	0	0	0	0	0	0	0	0	0	0	11	0	1	3	0	0	0	0
[truncated: 36 more columns]
