# Supplementary material for: Analyzing the effects of free water modeling by deep learning on diffusion MRI structural connectivity estimates in glioma patients
Source: PLoS One. 2020 Sep 25;15(9):e0239475. doi: 10.1371/journal.pone.0239475 (PMC7518620; doi:10.1371/journal.pone.0239475)
Supplement: S1 File — All utilized connectivity and length matrices as comma-separated csv files, and the free-water maps as nifti files. (ZIP) [file pone.0239475.s003.zip › S3/CMs/patients/det_boundary/vp31/fiberlengthmatrix_original.csv]

3	0	0	0	0	0	7	0	0	0	0	0	37	0	0	0	0	0	0	0	0	0	0	0	0	0	0	0	182	0	0	172	168	159	0	67	61	0	70	0	0	0	0	101	86	86	0	0	0	93
0	7	7	0	0	0	0	0	2	0	0	21	19	0	0	0	0	0	0	0	0	0	0	0	0	0	0	0	0	0	0	0	0	0	0	31	0	0	41	56	0	4	0	106	54	75	0	0	0	0
0	7	14	4	17	17	11	0	0	0	0	28	0	0	0	0	0	128	0	0	0	0	71	0	0	0	0	0	163	0	0	156	157	142	34	48	56	0	0	0	0	4	0	103	54	66	0	0	0	0
0	0	4	2	4	0	28	0	0	0	0	47	0	0	0	0	0	0	0	0	0	0	65	0	0	0	0	0	0	0	0	158	0	148	0	0	0	0	0	0	0	0	0	0	0	0	0	0	0	0
0	0	17	4	9	7	36	0	62	0	0	38	0	0	0	0	0	0	0	0	0	0	0	0	0	0	0	0	0	0	0	0	0	0	0	0	0	0	0	0	0	0	0	0	0	0	0	0	0	0
0	0	17	0	7	7	24	58	65	14	0	10	0	0	0	0	0	0	0	119	0	115	87	87	0	85	61	0	94	0	0	0	0	0	0	0	0	0	0	0	0	0	0	0	0	0	0	0	0	0
7	0	11	28	36	24	17	31	34	53	0	47	0	0	0	0	0	0	0	0	0	112	73	0	0	0	0	0	0	0	0	169	161	152	42	54	53	0	59	0	0	0	0	0	0	0	0	0	0	0
0	0	0	0	0	58	31	11	21	25	0	60	0	0	0	0	0	0	0	119	0	0	0	0	0	51	0	84	81	0	0	0	0	0	0	51	0	0	0	0	0	0	0	0	0	0	0	0	0	0
0	2	0	0	62	65	34	21	12	12	22	73	29	43	48	87	0	0	0	0	0	0	82	0	0	0	0	0	185	81	0	191	181	0	70	64	67	0	76	0	0	0	83	101	0	0	0	0	0	89
0	0	0	0	0	14	53	25	12	11	5	11	0	0	0	0	0	113	0	121	0	100	82	0	0	29	25	78	85	0	0	0	0	0	0	53	65	0	60	0	0	0	0	0	0	0	0	0	0	0
0	0	0	0	0	0	0	0	22	5	6	0	0	43	29	0	0	0	0	0	0	0	0	0	0	0	0	0	0	7	0	0	0	0	0	0	70	0	64	0	0	0	0	0	0	0	0	0	0	0
0	21	28	47	38	10	47	60	73	11	0	7	30	0	0	0	12	70	0	110	19	100	38	16	0	24	42	0	94	0	0	0	100	90	31	14	0	0	42	0	3	16	38	0	80	68	0	0	0	0
37	19	0	0	0	0	0	0	29	0	0	30	8	23	64	96	0	0	0	0	0	0	0	0	0	0	0	0	0	113	0	0	0	0	0	0	0	0	0	0	0	0	0	0	36	47	0	0	0	0
0	0	0	0	0	0	0	0	43	0	43	0	23	4	30	91	0	0	0	0	0	0	0	0	0	0	0	0	0	90	0	0	0	0	53	0	70	0	69	0	0	0	0	0	0	0	0	0	0	0
0	0	0	0	0	0	0	0	48	0	29	0	64	30	19	44	0	0	0	0	0	0	0	0	0	0	0	0	48	47	0	0	0	0	0	43	48	0	49	0	0	0	0	0	0	0	0	0	0	0
0	0	0	0	0	0	0	0	87	0	0	0	96	91	44	9	0	0	8	0	0	0	0	0	0	0	0	0	61	27	34	0	62	29	0	75	0	0	0	0	0	0	0	0	0	0	0	0	0	0
0	0	0	0	0	0	0	0	0	0	0	12	0	0	0	0	4	5	31	23	0	0	0	0	0	0	0	0	0	0	0	0	0	0	0	0	0	0	0	11	13	0	0	0	0	0	0	0	0	0
0	0	128	0	0	0	0	0	0	113	0	70	0	0	0	0	5	17	15	15	0	76	66	0	0	0	0	52	55	0	0	27	0	20	0	0	0	0	0	13	0	0	0	0	0	0	0	0	0	0
0	0	0	0	0	0	0	0	0	0	0	0	0	0	0	8	31	15	4	0	0	0	0	0	0	0	0	0	0	52	0	0	0	7	0	0	0	0	0	17	0	0	0	0	0	0	0	0	0	0
0	0	0	0	0	119	0	119	0	121	0	110	0	0	0	0	23	15	0	17	5	21	0	0	0	0	61	62	97	0	0	92	0	0	0	101	0	0	0	28	19	0	42	0	0	0	0	0	0	0
0	0	0	0	0	0	0	0	0	0	0	19	0	0	0	0	0	0	0	5	4	1	0	0	0	0	0	0	0	0	0	0	0	0	0	0	0	0	58	41	22	53	53	0	0	0	0	0	0	0
0	0	0	0	0	115	112	0	0	100	0	100	0	0	0	0	0	76	0	21	1	15	14	0	38	76	63	39	98	0	0	101	0	101	0	87	0	0	57	42	0	0	49	0	0	0	0	0	0	0
0	0	71	65	0	87	73	0	82	82	0	38	0	0	0	0	0	66	0	0	0	14	10	35	29	34	45	0	93	74	0	102	92	87	0	41	0	0	51	37	0	59	52	0	0	0	0	0	0	0
0	0	0	0	0	87	0	0	0	0	0	16	0	0	0	0	0	0	0	0	0	0	35	23	0	53	0	0	0	0	0	0	0	0	0	0	0	0	0	0	0	0	0	0	0	0	0	0	0	0
0	0	0	0	0	0	0	0	0	0	0	0	0	0	0	0	0	0	0	0	0	38	29	0	10	0	35	6	0	0	0	0	0	0	0	0	0	0	0	0	0	0	0	0	0	0	0	0	0	0
0	0	0	0	0	85	0	51	0	29	0	24	0	0	0	0	0	0	0	0	0	76	34	53	0	8	23	0	3	0	0	0	0	0	0	57	62	0	0	0	0	0	0	0	0	0	0	0	0	0
0	0	0	0	0	61	0	0	0	25	0	42	0	0	0	0	0	0	0	61	0	63	45	0	35	23	12	11	34	0	0	0	0	0	0	0	0	0	0	0	0	0	0	0	0	0	0	0	0	0
0	0	0	0	0	0	0	84	0	78	0	0	0	0	0	0	0	52	0	62	0	39	0	0	6	0	11	20	30	0	0	23	0	0	0	0	0	0	0	0	0	0	0	0	0	0	0	0	0	0
182	0	163	0	0	94	0	81	185	85	0	94	0	0	48	61	0	55	0	97	0	98	93	0	0	3	34	30	15	24	26	20	36	59	0	70	84	0	69	0	0	0	89	0	0	0	0	0	0	0
0	0	0	0	0	0	0	0	81	0	7	0	113	90	47	27	0	0	52	0	0	0	74	0	0	0	0	0	24	12	24	0	22	0	0	0	0	0	61	0	0	0	88	0	0	0	0	0	0	0
0	0	0	0	0	0	0	0	0	0	0	0	0	0	0	34	0	0	0	0	0	0	0	0	0	0	0	0	26	24	13	4	14	41	0	0	0	0	0	0	0	0	0	0	0	0	0	0	0	0
172	0	156	158	0	0	169	0	191	0	0	0	0	0	0	0	0	27	0	92	0	101	102	0	0	0	0	23	20	0	4	9	17	12	0	85	0	0	0	0	99	0	94	0	0	0	0	0	0	0
168	0	157	0	0	0	161	0	181	0	0	100	0	0	0	62	0	0	0	0	0	0	92	0	0	0	0	0	36	22	14	17	8	26	0	86	0	0	0	53	0	0	92	0	0	0	0	0	0	0
159	0	142	148	0	0	152	0	0	0	0	90	0	0	0	29	0	20	7	0	0	101	87	0	0	0	0	0	59	0	41	12	26	12	0	58	0	0	59	31	0	0	0	0	0	0	0	0	0	0
0	0	34	0	0	0	42	0	70	0	0	31	0	53	0	0	0	0	0	0	0	0	0	0	0	0	0	0	0	0	0	0	0	0	7	44	12	0	22	0	0	0	0	0	0	0	0	0	0	0
67	31	48	0	0	0	54	51	64	53	0	14	0	0	43	75	0	0	0	101	0	87	41	0	0	57	0	0	70	0	0	85	86	58	44	16	6	0	25	0	7	12	14	0	0	0	0	0	0	0
61	0	56	0	0	0	53	0	67	65	70	0	0	70	48	0	0	0	0	0	0	0	0	0	0	62	0	0	84	0	0	0	0	0	12	6	4	0	8	0	0	3	6	0	0	0	0	0	0	0
0	0	0	0	0	0	0	0	0	0	0	0	0	0	0	0	0	0	0	0	0	0	0	0	0	0	0	0	0	0	0	0	0	0	0	0	0	0	0	0	0	0	0	0	0	0	0	0	0	0
70	41	0	0	0	0	59	0	76	60	64	42	0	69	49	0	0	0	0	0	58	57	51	0	0	0	0	0	69	61	0	0	0	59	22	25	8	0	5	10	26	0	17	0	0	0	0	0	0	0
0	56	0	0	0	0	0	0	0	0	0	0	0	0	0	0	11	13	17	28	41	42	37	0	0	0	0	0	0	0	0	0	53	31	0	0	0	0	10	7	6	0	5	0	0	0	0	0	0	0
0	0	0	0	0	0	0	0	0	0	0	3	0	0	0	0	13	0	0	19	22	0	0	0	0	0	0	0	0	0	0	99	0	0	0	7	0	0	26	6	8	0	18	0	0	0	0	0	0	0
0	4	4	0	0	0	0	0	0	0	0	16	0	0	0	0	0	0	0	0	53	0	59	0	0	0	0	0	0	0	0	0	0	0	0	12	3	0	0	0	0	0	9	0	0	0	0	0	0	0
0	0	0	0	0	0	0	0	83	0	0	38	0	0	0	0	0	0	0	42	53	49	52	0	0	0	0	0	89	88	0	94	92	0	0	14	6	0	17	5	18	9	6	0	0	0	0	0	0	0
101	106	103	0	0	0	0	0	101	0	0	0	0	0	0	0	0	0	0	0	0	0	0	0	0	0	0	0	0	0	0	0	0	0	0	0	0	0	0	0	0	0	0	7	0	0	0	0	0	5
86	54	54	0	0	0	0	0	0	0	0	80	36	0	0	0	0	0	0	0	0	0	0	0	0	0	0	0	0	0	0	0	0	0	0	0	0	0	0	0	0	0	0	0	12	23	0	0	0	0
86	75	66	0	0	0	0	0	0	0	0	68	47	0	0	0	0	0	0	0	0	0	0	0	0	0	0	0	0	0	0	0	0	0	0	0	0	0	0	0	0	0	0	0	23	15	20	0	0	25
0	0	0	0	0	0	0	0	0	0	0	0	0	0	0	0	0	0	0	0	0	0	0	0	0	0	0	0	0	0	0	0	0	0	0	0	0	0	0	0	0	0	0	0	0	20	5	2	0	36
0	0	0	0	0	0	0	0	0	0	0	0	0	0	0	0	0	0	0	0	0	0	0	0	0	0	0	0	0	0	0	0	0	0	0	0	0	0	0	0	0	0	0	0	0	0	2	30	0	34
0	0	0	0	0	0	0	0	0	0	0	0	0	0	0	0	0	0	0	0	0	0	0	0	0	0	0	0	0	0	0	0	0	0	0	0	0	0	0	0	0	0	0	0	0	0	0	0	5	16
93	0	0	0	0	0	0	0	89	0	0	0	0	0	0	0	0	0	0	0	0	0	0	0	0	0	0	0	0	0	0	0	0	0	0	0	0	0	0	0	0	0	0	5	0	25	36	34	16	14
0	0	0	0	0	0	0	0	0	0	0	0	0	0	0	0	0	0	0	0	0	0	0	0	0	0	0	0	0	0	0	0	0	0	0	0	0	0	0	0	0	0	0	0	0	0	0	0	60	32
0	0	0	0	0	0	0	0	101	0	0	0	44	133	0	0	0	0	0	0	0	0	0	0	0	0	0	0	0	0	0	0	0	0	0	0	0	0	0	0	0	0	0	0	20	0	89	43	60	26
0	0	0	0	0	0	0	0	0	0	0	0	0	0	0	0	0	0	0	0	0	0	0	0	0	0	0	0	0	0	0	0	0	0	0	0	0	0	0	0	0	0	0	0	0	0	0	0	4	0
0	0	0	0	0	0	0	0	0	0	0	0	0	0	0	0	0	0	0	0	0	0	0	0	0	0	0	0	0	0	0	0	0	0	0	0	0	0	0	0	0	0	0	0	0	0	0	0	0	0
0	0	0	0	0	0	0	0	0	0	0	0	0	0	0	88	0	0	0	0	0	0	239	0	0	0	0	0	149	132	0	0	159	0	0	159	0	0	0	0	0	0	0	0	44	27	35	35	5	41
47	38	0	0	0	0	0	0	50	0	0	0	10	94	0	0	0	0	0	0	0	0	0	0	0	0	0	0	0	0	0	0	0	0	0	0	0	0	0	0	0	0	0	0	18	18	0	0	0	26
0	0	0	0	74	0	100	0	51	0	0	0	7	20	90	0	0	0	0	0	0	0	0	0	0	0	0	0	0	0	0	0	0	0	0	54	63	0	69	0	0	0	0	0	45	0	0	0	0	0
0	0	0	0	0	0	0	0	48	0	44	0	0	0	9	24	0	0	0	0	0	0	0	0	0	0	0	0	0	0	0	0	0	0	0	0	0	0	65	0	0	0	0	0	0	0	0	0	0	0
0	0	0	0	0	0	0	0	0	0	0	0	0	0	0	14	0	0	0	0	0	0	93	0	0	0	0	0	76	53	61	0	87	0	0	84	0	0	0	0	0	0	0	0	0	0	0	0	0	0
0	0	0	0	0	0	0	0	0	0	0	0	0	0	0	0	0	0	0	0	0	0	0	0	0	0	0	0	0	0	0	0	0	0	0	0	0	0	0	0	0	0	0	0	0	0	0	0	0	0
0	0	0	0	0	0	0	0	0	0	0	0	0	0	0	0	0	0	0	0	0	0	0	0	0	0	0	0	0	0	0	0	0	0	0	0	0	0	0	0	0	0	0	0	0	115	0	0	0	0
0	0	0	0	0	0	0	0	0	0	0	0	0	0	0	0	0	0	0	0	0	0	0	0	0	0	0	0	0	0	0	0	0	0	0	0	0	0	0	0	0	0	0	0	0	0	0	0	0	0
0	0	0	0	0	0	0	0	0	0	0	0	0	0	0	0	0	0	0	0	0	0	0	0	0	0	0	0	0	0	0	0	0	0	0	0	0	0	0	0	0	0	0	0	0	78	0	0	0	132
0	0	0	0	0	0	0	0	0	0	0	0	0	0	0	0	0	0	0	0	0	0	0	0	0	0	0	0	0	0	0	0	0	0	0	0	0	0	0	0	0	0	0	0	0	0	0	0	0	0
0	0	0	0	0	0	0	0	0	0	0	0	0	0	0	0	0	0	0	0	0	0	0	0	0	0	0	0	0	0	0	0	0	0	0	0	0	0	0	0	0	0	0	0	0	91	0	0	135	156
0	0	0	0	0	0	0	0	0	0	0	0	0	0	0	99	0	0	0	0	0	0	164	0	0	0	0	0	160	130	0	0	160	0	0	165	0	0	0	0	0	0	0	0	0	58	0	0	0	0
0	0	0	0	0	0	0	0	0	0	0	0	0	0	0	0	0	0	0	0	0	0	0	0	0	0	0	0	0	0	0	0	0	0	0	0	0	0	0	0	0	0	0	0	0	0	0	0	0	0
0	0	0	0	0	0	0	0	0	0	0	0	0	0	0	0	0	0	0	0	0	0	0	0	0	0	0	0	0	0	0	0	0	0	0	0	0	0	0	0	0	0	0	0	0	0	0	0	0	0
0	0	0	0	0	0	0	0	0	0	0	0	0	0	0	0	0	0	0	0	0	0	0	0	0	0	0	0	0	0	0	0	0	0	0	0	0	0	0	0	0	0	0	0	0	0	0	0	37	0
0	0	0	0	0	0	0	0	0	0	0	0	0	0	0	0	0	0	0	0	0	0	148	0	0	0	0	0	131	0	0	0	0	0	0	0	0	0	0	0	0	0	0	0	0	0	0	103	71	120
0	0	0	0	0	0	0	0	0	0	0	0	0	0	0	0	0	0	0	0	0	0	0	0	0	0	0	0	0	0	0	0	0	0	0	0	0	0	0	0	0	0	0	0	0	0	0	0	0	0
0	0	0	0	0	0	0	0	0	0	0	172	0	0	0	0	0	0	0	0	0	0	192	0	0	0	0	0	131	123	0	0	147	0	0	245	0	0	138	0	0	0	154	0	0	0	0	0	0	0
0	0	0	0	0	0	0	0	0	0	0	0	0	0	0	75	0	0	0	0	0	0	0	0	0	0	0	0	121	106	0	0	133	0	0	126	0	0	0	0	0	0	140	0	0	0	0	0	0	0
0	0	0	0	0	0	0	0	0	0	0	0	0	0	0	0	0	0	0	0	0	0	0	0	0	0	0	0	0	0	0	0	12	0	0	0	0	0	0	0	0	0	0	0	0	0	0	0	0	0
0	0	0	0	0	0	0	0	0	0	0	0	0	0	0	0	0	0	0	0	0	0	0	0	0	0	0	0	0	0	0	0	0	0	0	0	0	0	0	0	0	0	0	0	0	149	162	0	0	159
0	0	0	0	0	0	0	0	0	0	0	187	0	0	0	0	0	0	0	0	0	0	0	0	0	0	0	0	0	98	0	0	136	0	0	250	0	0	0	0	0	0	0	0	0	167	0	0	0	169
0	0	0	0	0	0	0	0	0	0	0	0	0	0	0	0	0	0	0	0	0	0	0	0	0	0	0	0	0	139	0	0	0	0	0	0	0	0	0	0	0	0	0	0	0	150	0	0	0	167
0	0	0	0	122	0	86	0	98	0	0	0	0	52	0	0	0	0	0	0	0	0	0	0	0	0	0	0	0	0	0	0	0	0	64	90	96	0	85	0	0	0	0	43	12	37	0	0	0	36
0	0	0	0	0	0	0	0	93	0	0	0	0	53	0	0	0	0	0	0	0	0	166	0	0	0	0	0	145	131	0	0	162	0	0	171	0	0	152	0	0	0	159	53	0	37	59	54	0	57
0	0	0	0	0	0	0	0	0	0	107	0	0	0	0	0	0	0	0	0	0	0	0	0	0	0	0	0	0	0	0	0	0	0	0	0	0	0	0	0	0	0	0	0	0	0	0	0	0	57
0	0	0	0	0	0	0	0	0	0	0	0	0	0	0	0	0	0	0	0	0	0	0	0	0	0	0	0	0	0	0	0	0	0	0	0	0	0	0	0	0	0	0	0	0	0	0	0	0	0
0	0	0	0	0	0	177	0	112	0	97	177	0	75	58	0	0	0	0	187	0	185	182	0	0	0	0	0	109	103	0	0	168	0	81	112	115	0	105	144	0	0	0	0	0	0	0	0	0	69
0	0	0	0	0	0	0	0	0	0	0	0	0	0	0	0	0	0	0	0	0	0	0	0	0	0	0	0	76	0	0	0	0	0	0	0	0	0	146	0	0	0	0	0	0	151	0	0	0	0
0	0	0	0	0	0	0	0	0	0	0	0	0	0	0	0	0	0	0	0	0	0	0	0	0	0	0	0	175	0	0	0	0	0	0	187	0	0	178	0	0	0	0	0	0	0	0	0	0	0
0	0	0	0	0	0	0	0	0	0	0	0	43	0	0	0	0	0	0	0	0	0	0	0	0	0	0	0	0	0	0	0	0	0	0	0	0	0	0	0	0	0	0	0	35	36	0	0	0	0
0	0	0	0	0	0	0	0	0	0	0	204	0	0	0	0	0	0	0	0	0	0	0	0	0	0	0	0	144	126	0	0	165	0	0	0	0	0	148	0	0	0	13	0	0	0	0	0	0	69
[truncated: 36 more columns]
