# Supplementary material for: Analyzing the effects of free water modeling by deep learning on diffusion MRI structural connectivity estimates in glioma patients
Source: PLoS One. 2020 Sep 25;15(9):e0239475. doi: 10.1371/journal.pone.0239475 (PMC7518620; doi:10.1371/journal.pone.0239475)
Supplement: S1 File — All utilized connectivity and length matrices as comma-separated csv files, and the free-water maps as nifti files. (ZIP) [file pone.0239475.s003.zip › S3/CMs/patients/det_boundary/vp31/cm_original.csv]

1	0	0	0	0	0	6	0	0	0	0	0	15	0	0	0	0	0	0	0	0	0	0	0	0	0	0	0	1	0	0	2	1	2	0	8	15	0	13	0	0	0	0	4	2	13	0	0	0	1
0	37	20	0	0	0	0	0	1	0	0	33	31	0	0	0	0	0	0	0	0	0	0	0	0	0	0	0	0	0	0	0	0	0	0	11	0	0	25	63	0	4	0	1	3	24	0	0	0	0
0	20	199	4	44	2	69	0	0	0	0	146	0	0	0	0	0	4	0	0	0	0	14	0	0	0	0	0	1	0	0	20	11	23	10	72	21	0	0	0	0	3	0	2	8	27	0	0	0	0
0	0	4	2	6	0	2	0	0	0	0	44	0	0	0	0	0	0	0	0	0	0	2	0	0	0	0	0	0	0	0	2	0	12	0	0	0	0	0	0	0	0	0	0	0	0	0	0	0	0
0	0	44	6	34	1	22	0	62	0	0	47	0	0	0	0	0	0	0	0	0	0	0	0	0	0	0	0	0	0	0	0	0	0	0	0	0	0	0	0	0	0	0	0	0	0	0	0	0	0
0	0	2	0	1	33	21	31	109	5	0	8	0	0	0	0	0	0	0	15	0	110	12	1	0	5	6	0	9	0	0	0	0	0	0	0	0	0	0	0	0	0	0	0	0	0	0	0	0	0
6	0	69	2	22	21	374	2	23	13	0	12	0	0	0	0	0	0	0	0	0	13	5	0	0	0	0	0	0	0	0	1	2	5	5	14	7	0	3	0	0	0	0	0	0	0	0	0	0	0
0	0	0	0	0	31	2	86	55	69	0	10	0	0	0	0	0	0	0	3	0	0	0	0	0	3	0	1	1	0	0	0	0	0	0	3	0	0	0	0	0	0	0	0	0	0	0	0	0	0
0	1	0	0	62	109	23	55	295	22	14	85	71	46	18	11	0	0	0	0	0	0	1	0	0	0	0	0	7	9	0	5	57	0	45	132	101	0	80	0	0	0	3	2	0	0	0	0	0	2
0	0	0	0	0	5	13	69	22	190	8	15	0	0	0	0	0	5	0	12	0	50	5	0	0	134	16	10	4	0	0	0	0	0	0	139	67	0	3	0	0	0	0	0	0	0	0	0	0	0
0	0	0	0	0	0	0	0	14	8	22	0	0	1	29	0	0	0	0	0	0	0	0	0	0	0	0	0	0	5	0	0	0	0	0	0	17	0	16	0	0	0	0	0	0	0	0	0	0	0
0	33	146	44	47	8	12	10	85	15	0	85	2	0	0	0	1	1	0	14	57	36	76	3	0	27	46	0	19	0	0	0	32	39	12	27	0	0	22	0	9	1	2	0	2	8	0	0	0	0
15	31	0	0	0	0	0	0	71	0	0	2	67	29	77	81	0	0	0	0	0	0	0	0	0	0	0	0	0	1	0	0	0	0	0	0	0	0	0	0	0	0	0	0	23	7	0	0	0	0
0	0	0	0	0	0	0	0	46	0	1	0	29	22	102	125	0	0	0	0	0	0	0	0	0	0	0	0	0	26	0	0	0	0	1	0	2	0	14	0	0	0	0	0	0	0	0	0	0	0
0	0	0	0	0	0	0	0	18	0	29	0	77	102	147	79	0	0	0	0	0	0	0	0	0	0	0	0	1	48	0	0	0	0	0	4	3	0	3	0	0	0	0	0	0	0	0	0	0	0
0	0	0	0	0	0	0	0	11	0	0	0	81	125	79	34	0	0	14	0	0	0	0	0	0	0	0	0	63	68	2	0	3	20	0	2	0	0	0	0	0	0	0	0	0	0	0	0	0	0
0	0	0	0	0	0	0	0	0	0	0	1	0	0	0	0	18	2	116	2	0	0	0	0	0	0	0	0	0	0	0	0	0	0	0	0	0	0	0	15	10	0	0	0	0	0	0	0	0	0
0	0	4	0	0	0	0	0	0	5	0	1	0	0	0	0	2	259	4	116	0	30	21	0	0	0	0	4	11	0	0	160	0	23	0	0	0	0	0	20	0	0	0	0	0	0	0	0	0	0
0	0	0	0	0	0	0	0	0	0	0	0	0	0	0	14	116	4	33	0	0	0	0	0	0	0	0	0	0	10	0	0	0	16	0	0	0	0	0	43	0	0	0	0	0	0	0	0	0	0
0	0	0	0	0	15	0	3	0	12	0	14	0	0	0	0	2	116	0	262	1	27	0	0	0	0	1	12	21	0	0	32	0	0	0	19	0	0	0	99	31	0	6	0	0	0	0	0	0	0
0	0	0	0	0	0	0	0	0	0	0	57	0	0	0	0	0	0	0	1	2	1	0	0	0	0	0	0	0	0	0	0	0	0	0	0	0	0	1	2	41	6	11	0	0	0	0	0	0	0
0	0	0	0	0	110	13	0	0	50	0	36	0	0	0	0	0	30	0	27	1	128	20	0	30	21	240	36	7	0	0	31	0	26	0	1	0	0	1	41	0	0	1	0	0	0	0	0	0	0
0	0	14	2	0	12	5	0	1	5	0	76	0	0	0	0	0	21	0	0	0	20	97	1	47	11	16	0	7	1	0	43	8	18	0	19	0	0	10	14	0	7	46	0	0	0	0	0	0	0
0	0	0	0	0	1	0	0	0	0	0	3	0	0	0	0	0	0	0	0	0	0	1	5	0	1	0	0	0	0	0	0	0	0	0	0	0	0	0	0	0	0	0	0	0	0	0	0	0	0
0	0	0	0	0	0	0	0	0	0	0	0	0	0	0	0	0	0	0	0	0	30	47	0	72	0	2	7	0	0	0	0	0	0	0	0	0	0	0	0	0	0	0	0	0	0	0	0	0	0
0	0	0	0	0	5	0	3	0	134	0	27	0	0	0	0	0	0	0	0	0	21	11	1	0	195	17	0	2	0	0	0	0	0	0	127	11	0	0	0	0	0	0	0	0	0	0	0	0	0
0	0	0	0	0	6	0	0	0	16	0	46	0	0	0	0	0	0	0	1	0	240	16	0	2	17	164	20	62	0	0	0	0	0	0	0	0	0	0	0	0	0	0	0	0	0	0	0	0	0
0	0	0	0	0	0	0	1	0	10	0	0	0	0	0	0	0	4	0	12	0	36	0	0	7	0	20	195	29	0	0	12	0	0	0	0	0	0	0	0	0	0	0	0	0	0	0	0	0	0
1	0	1	0	0	9	0	1	7	4	0	19	0	0	1	63	0	11	0	21	0	7	7	0	0	2	62	29	169	84	23	10	32	5	0	228	7	0	55	0	0	0	45	0	0	0	0	0	0	0
0	0	0	0	0	0	0	0	9	0	5	0	1	26	48	68	0	0	10	0	0	0	1	0	0	0	0	0	84	168	34	0	14	0	0	0	0	0	23	0	0	0	6	0	0	0	0	0	0	0
0	0	0	0	0	0	0	0	0	0	0	0	0	0	0	2	0	0	0	0	0	0	0	0	0	0	0	0	23	34	33	2	75	2	0	0	0	0	0	0	0	0	0	0	0	0	0	0	0	0
2	0	20	2	0	0	1	0	5	0	0	0	0	0	0	0	0	160	0	32	0	31	43	0	0	0	0	12	10	0	2	115	27	38	0	9	0	0	0	0	7	0	3	0	0	0	0	0	0	0
1	0	11	0	0	0	2	0	57	0	0	32	0	0	0	3	0	0	0	0	0	0	8	0	0	0	0	0	32	14	75	27	54	54	0	35	0	0	0	3	0	0	1	0	0	0	0	0	0	0
2	0	23	12	0	0	5	0	0	0	0	39	0	0	0	20	0	23	16	0	0	26	18	0	0	0	0	0	5	0	2	38	54	146	0	6	0	0	1	87	0	0	0	0	0	0	0	0	0	0
0	0	10	0	0	0	5	0	45	0	0	12	0	1	0	0	0	0	0	0	0	0	0	0	0	0	0	0	0	0	0	0	0	0	114	6	15	0	67	0	0	0	0	0	0	0	0	0	0	0
8	11	72	0	0	0	14	3	132	139	0	27	0	0	4	2	0	0	0	19	0	1	19	0	0	127	0	0	228	0	0	9	35	6	6	65	15	0	12	0	1	39	4	0	0	0	0	0	0	0
15	0	21	0	0	0	7	0	101	67	17	0	0	2	3	0	0	0	0	0	0	0	0	0	0	11	0	0	7	0	0	0	0	0	15	15	6	0	17	0	0	1	20	0	0	0	0	0	0	0
0	0	0	0	0	0	0	0	0	0	0	0	0	0	0	0	0	0	0	0	0	0	0	0	0	0	0	0	0	0	0	0	0	0	0	0	0	0	0	0	0	0	0	0	0	0	0	0	0	0
13	25	0	0	0	0	3	0	80	3	16	22	0	14	3	0	0	0	0	0	1	1	10	0	0	0	0	0	55	23	0	0	0	1	67	12	17	0	58	25	13	0	7	0	0	0	0	0	0	0
0	63	0	0	0	0	0	0	0	0	0	0	0	0	0	0	15	20	43	99	2	41	14	0	0	0	0	0	0	0	0	0	3	87	0	0	0	0	25	35	16	0	2	0	0	0	0	0	0	0
0	0	0	0	0	0	0	0	0	0	0	9	0	0	0	0	10	0	0	31	41	0	0	0	0	0	0	0	0	0	0	7	0	0	0	1	0	0	13	16	40	0	35	0	0	0	0	0	0	0
0	4	3	0	0	0	0	0	0	0	0	1	0	0	0	0	0	0	0	0	6	0	7	0	0	0	0	0	0	0	0	0	0	0	0	39	1	0	0	0	0	0	1	0	0	0	0	0	0	0
0	0	0	0	0	0	0	0	3	0	0	2	0	0	0	0	0	0	0	6	11	1	46	0	0	0	0	0	45	6	0	3	1	0	0	4	20	0	7	2	35	1	14	0	0	0	0	0	0	0
4	1	2	0	0	0	0	0	2	0	0	0	0	0	0	0	0	0	0	0	0	0	0	0	0	0	0	0	0	0	0	0	0	0	0	0	0	0	0	0	0	0	0	6	0	0	0	0	0	7
2	3	8	0	0	0	0	0	0	0	0	2	23	0	0	0	0	0	0	0	0	0	0	0	0	0	0	0	0	0	0	0	0	0	0	0	0	0	0	0	0	0	0	0	104	47	0	0	0	0
13	24	27	0	0	0	0	0	0	0	0	8	7	0	0	0	0	0	0	0	0	0	0	0	0	0	0	0	0	0	0	0	0	0	0	0	0	0	0	0	0	0	0	0	47	262	22	0	0	24
0	0	0	0	0	0	0	0	0	0	0	0	0	0	0	0	0	0	0	0	0	0	0	0	0	0	0	0	0	0	0	0	0	0	0	0	0	0	0	0	0	0	0	0	0	22	3	3	0	29
0	0	0	0	0	0	0	0	0	0	0	0	0	0	0	0	0	0	0	0	0	0	0	0	0	0	0	0	0	0	0	0	0	0	0	0	0	0	0	0	0	0	0	0	0	0	3	58	0	71
0	0	0	0	0	0	0	0	0	0	0	0	0	0	0	0	0	0	0	0	0	0	0	0	0	0	0	0	0	0	0	0	0	0	0	0	0	0	0	0	0	0	0	0	0	0	0	0	23	33
1	0	0	0	0	0	0	0	2	0	0	0	0	0	0	0	0	0	0	0	0	0	0	0	0	0	0	0	0	0	0	0	0	0	0	0	0	0	0	0	0	0	0	7	0	24	29	71	33	522
0	0	0	0	0	0	0	0	0	0	0	0	0	0	0	0	0	0	0	0	0	0	0	0	0	0	0	0	0	0	0	0	0	0	0	0	0	0	0	0	0	0	0	0	0	0	0	0	1	90
0	0	0	0	0	0	0	0	95	0	0	0	11	2	0	0	0	0	0	0	0	0	0	0	0	0	0	0	0	0	0	0	0	0	0	0	0	0	0	0	0	0	0	0	12	0	2	15	26	35
0	0	0	0	0	0	0	0	0	0	0	0	0	0	0	0	0	0	0	0	0	0	0	0	0	0	0	0	0	0	0	0	0	0	0	0	0	0	0	0	0	0	0	0	0	0	0	0	4	0
0	0	0	0	0	0	0	0	0	0	0	0	0	0	0	0	0	0	0	0	0	0	0	0	0	0	0	0	0	0	0	0	0	0	0	0	0	0	0	0	0	0	0	0	0	0	0	0	0	0
0	0	0	0	0	0	0	0	0	0	0	0	0	0	0	1	0	0	0	0	0	0	1	0	0	0	0	0	14	2	0	0	2	0	0	1	0	0	0	0	0	0	0	0	1	96	59	18	2	34
60	35	0	0	0	0	0	0	34	0	0	0	27	2	0	0	0	0	0	0	0	0	0	0	0	0	0	0	0	0	0	0	0	0	0	0	0	0	0	0	0	0	0	0	88	3	0	0	0	2
0	0	0	0	2	0	1	0	40	0	0	0	7	15	3	0	0	0	0	0	0	0	0	0	0	0	0	0	0	0	0	0	0	0	0	11	18	0	86	0	0	0	0	0	12	0	0	0	0	0
0	0	0	0	0	0	0	0	2	0	15	0	0	0	44	5	0	0	0	0	0	0	0	0	0	0	0	0	0	0	0	0	0	0	0	0	0	0	16	0	0	0	0	0	0	0	0	0	0	0
0	0	0	0	0	0	0	0	0	0	0	0	0	0	0	31	0	0	0	0	0	0	2	0	0	0	0	0	31	27	2	0	20	0	0	1	0	0	0	0	0	0	0	0	0	0	0	0	0	0
0	0	0	0	0	0	0	0	0	0	0	0	0	0	0	0	0	0	0	0	0	0	0	0	0	0	0	0	0	0	0	0	0	0	0	0	0	0	0	0	0	0	0	0	0	0	0	0	0	0
0	0	0	0	0	0	0	0	0	0	0	0	0	0	0	0	0	0	0	0	0	0	0	0	0	0	0	0	0	0	0	0	0	0	0	0	0	0	0	0	0	0	0	0	0	36	0	0	0	0
0	0	0	0	0	0	0	0	0	0	0	0	0	0	0	0	0	0	0	0	0	0	0	0	0	0	0	0	0	0	0	0	0	0	0	0	0	0	0	0	0	0	0	0	0	0	0	0	0	0
0	0	0	0	0	0	0	0	0	0	0	0	0	0	0	0	0	0	0	0	0	0	0	0	0	0	0	0	0	0	0	0	0	0	0	0	0	0	0	0	0	0	0	0	0	9	0	0	0	7
0	0	0	0	0	0	0	0	0	0	0	0	0	0	0	0	0	0	0	0	0	0	0	0	0	0	0	0	0	0	0	0	0	0	0	0	0	0	0	0	0	0	0	0	0	0	0	0	0	0
0	0	0	0	0	0	0	0	0	0	0	0	0	0	0	0	0	0	0	0	0	0	0	0	0	0	0	0	0	0	0	0	0	0	0	0	0	0	0	0	0	0	0	0	0	2	0	0	1	25
0	0	0	0	0	0	0	0	0	0	0	0	0	0	0	1	0	0	0	0	0	0	4	0	0	0	0	0	23	4	0	0	1	0	0	3	0	0	0	0	0	0	0	0	0	4	0	0	0	0
0	0	0	0	0	0	0	0	0	0	0	0	0	0	0	0	0	0	0	0	0	0	0	0	0	0	0	0	0	0	0	0	0	0	0	0	0	0	0	0	0	0	0	0	0	0	0	0	0	0
0	0	0	0	0	0	0	0	0	0	0	0	0	0	0	0	0	0	0	0	0	0	0	0	0	0	0	0	0	0	0	0	0	0	0	0	0	0	0	0	0	0	0	0	0	0	0	0	0	0
0	0	0	0	0	0	0	0	0	0	0	0	0	0	0	0	0	0	0	0	0	0	0	0	0	0	0	0	0	0	0	0	0	0	0	0	0	0	0	0	0	0	0	0	0	0	0	0	1	0
0	0	0	0	0	0	0	0	0	0	0	0	0	0	0	0	0	0	0	0	0	0	3	0	0	0	0	0	1	0	0	0	0	0	0	0	0	0	0	0	0	0	0	0	0	0	0	8	4	2
0	0	0	0	0	0	0	0	0	0	0	0	0	0	0	0	0	0	0	0	0	0	0	0	0	0	0	0	0	0	0	0	0	0	0	0	0	0	0	0	0	0	0	0	0	0	0	0	0	0
0	0	0	0	0	0	0	0	0	0	0	1	0	0	0	0	0	0	0	0	0	0	1	0	0	0	0	0	9	28	0	0	12	0	0	1	0	0	3	0	0	0	2	0	0	0	0	0	0	0
0	0	0	0	0	0	0	0	0	0	0	0	0	0	0	1	0	0	0	0	0	0	0	0	0	0	0	0	16	12	0	0	1	0	0	1	0	0	0	0	0	0	6	0	0	0	0	0	0	0
0	0	0	0	0	0	0	0	0	0	0	0	0	0	0	0	0	0	0	0	0	0	0	0	0	0	0	0	0	0	0	0	1	0	0	0	0	0	0	0	0	0	0	0	0	0	0	0	0	0
0	0	0	0	0	0	0	0	0	0	0	0	0	0	0	0	0	0	0	0	0	0	0	0	0	0	0	0	0	0	0	0	0	0	0	0	0	0	0	0	0	0	0	0	0	5	2	0	0	58
0	0	0	0	0	0	0	0	0	0	0	1	0	0	0	0	0	0	0	0	0	0	0	0	0	0	0	0	0	1	0	0	6	0	0	1	0	0	0	0	0	0	0	0	0	16	0	0	0	1
0	0	0	0	0	0	0	0	0	0	0	0	0	0	0	0	0	0	0	0	0	0	0	0	0	0	0	0	0	1	0	0	0	0	0	0	0	0	0	0	0	0	0	0	0	51	0	0	0	71
0	0	0	0	1	0	2	0	4	0	0	0	0	1	0	0	0	0	0	0	0	0	0	0	0	0	0	0	0	0	0	0	0	0	56	22	5	0	79	0	0	0	0	11	1	68	0	0	0	9
0	0	0	0	0	0	0	0	4	0	0	0	0	1	0	0	0	0	0	0	0	0	2	0	0	0	0	0	18	6	0	0	3	0	0	1	0	0	4	0	0	0	5	2	0	80	13	2	0	83
0	0	0	0	0	0	0	0	0	0	2	0	0	0	0	0	0	0	0	0	0	0	0	0	0	0	0	0	0	0	0	0	0	0	0	0	0	0	0	0	0	0	0	0	0	0	0	0	0	3
0	0	0	0	0	0	0	0	0	0	0	0	0	0	0	0	0	0	0	0	0	0	0	0	0	0	0	0	0	0	0	0	0	0	0	0	0	0	0	0	0	0	0	0	0	0	0	0	0	0
0	0	0	0	0	0	1	0	19	0	22	7	0	7	2	0	0	0	0	1	0	12	6	0	0	0	0	0	27	12	0	0	1	0	16	2	4	0	200	21	0	0	0	0	0	0	0	0	0	26
0	0	0	0	0	0	0	0	0	0	0	0	0	0	0	0	0	0	0	0	0	0	0	0	0	0	0	0	1	0	0	0	0	0	0	0	0	0	1	0	0	0	0	0	0	11	0	0	0	0
0	0	0	0	0	0	0	0	0	0	0	0	0	0	0	0	0	0	0	0	0	0	0	0	0	0	0	0	2	0	0	0	0	0	0	1	0	0	2	0	0	0	0	0	0	0	0	0	0	0
0	0	0	0	0	0	0	0	0	0	0	0	1	0	0	0	0	0	0	0	0	0	0	0	0	0	0	0	0	0	0	0	0	0	0	0	0	0	0	0	0	0	0	0	5	13	0	0	0	0
0	0	0	0	0	0	0	0	0	0	0	2	0	0	0	0	0	0	0	0	0	0	0	0	0	0	0	0	1	1	0	0	4	0	0	0	0	0	7	0	0	0	7	0	0	0	0	0	0	19
[truncated: 36 more columns]
