# Supplementary material for: Analyzing the effects of free water modeling by deep learning on diffusion MRI structural connectivity estimates in glioma patients
Source: PLoS One. 2020 Sep 25;15(9):e0239475. doi: 10.1371/journal.pone.0239475 (PMC7518620; doi:10.1371/journal.pone.0239475)
Supplement: S1 File — All utilized connectivity and length matrices as comma-separated csv files, and the free-water maps as nifti files. (ZIP) [file pone.0239475.s003.zip › S3/CMs/patients/det_boundary/vp31/fiberlengthmatrix_fwm.csv]

3	0	0	0	0	0	5	0	0	0	0	0	37	0	0	0	0	0	0	0	0	0	0	0	0	0	0	0	182	0	0	173	168	159	41	67	61	0	70	0	0	0	0	101	86	86	0	0	0	96
0	7	7	0	0	0	0	0	2	0	0	19	20	0	0	0	0	0	0	0	0	0	0	0	0	0	0	0	0	0	0	0	0	0	0	33	0	0	37	56	0	4	0	106	54	76	0	0	0	0
0	7	13	4	17	17	11	0	0	0	0	34	0	0	0	0	0	128	0	0	0	0	71	0	0	0	0	0	163	0	0	162	159	147	37	50	56	0	0	0	0	4	0	103	60	76	0	0	0	0
0	0	4	2	4	0	28	0	0	0	0	47	0	0	0	0	0	0	0	0	0	0	65	0	0	0	0	0	0	0	0	158	0	148	0	0	0	0	0	0	0	0	0	0	0	0	0	0	0	0
0	0	17	4	9	7	31	0	62	0	0	38	0	0	0	0	0	0	0	0	0	0	0	0	0	0	0	0	0	0	0	0	0	0	0	0	0	0	0	0	0	0	0	0	0	0	0	0	0	0
0	0	17	0	7	7	24	58	65	19	0	10	0	0	0	0	0	0	0	121	0	115	87	87	90	85	61	0	94	0	0	0	0	0	0	0	0	0	0	0	0	0	0	0	0	0	0	0	0	0
5	0	11	28	31	24	17	31	40	53	0	47	0	0	0	0	0	0	0	0	0	112	73	0	0	0	0	0	0	0	0	169	161	152	36	54	53	0	59	0	0	0	0	0	0	0	0	0	0	0
0	0	0	0	0	58	31	10	21	25	0	61	0	0	0	0	0	0	0	119	0	0	0	0	0	51	0	84	88	0	0	0	0	0	0	51	0	0	0	0	0	0	0	0	0	0	0	0	0	0
0	2	0	0	62	65	40	21	14	12	48	72	29	43	48	87	0	0	0	0	0	0	84	0	0	0	0	0	185	85	0	187	181	0	68	65	67	0	75	0	0	0	83	101	0	0	0	0	0	89
0	0	0	0	0	19	53	25	12	12	5	11	0	0	0	0	0	113	0	120	0	101	85	0	86	29	25	77	82	0	0	0	0	0	0	53	65	0	60	0	0	0	0	0	0	0	0	0	0	0
0	0	0	0	0	0	0	0	48	5	6	0	0	43	29	0	0	0	0	0	0	0	0	0	0	0	0	0	0	7	0	0	0	0	0	0	70	0	64	0	0	0	0	0	0	0	0	0	0	0
0	19	34	47	38	10	47	61	72	11	0	7	30	0	0	0	12	70	0	112	19	100	38	16	0	24	42	0	97	0	0	0	102	89	31	14	0	0	42	0	3	17	38	0	80	71	0	0	0	0
37	20	0	0	0	0	0	0	29	0	0	30	8	23	64	96	0	0	0	0	0	0	0	0	0	0	0	0	0	113	0	0	0	0	0	0	0	0	0	0	0	0	0	0	36	47	0	0	0	0
0	0	0	0	0	0	0	0	43	0	43	0	23	4	30	91	0	0	0	0	0	0	0	0	0	0	0	0	0	90	0	0	0	0	32	0	70	0	69	0	0	0	0	0	0	0	0	0	0	0
0	0	0	0	0	0	0	0	48	0	29	0	64	30	19	44	0	0	0	0	0	0	0	0	0	0	0	0	48	48	0	0	0	0	0	43	48	0	49	0	0	0	0	0	0	0	0	0	0	0
0	0	0	0	0	0	0	0	87	0	0	0	96	91	44	8	0	0	12	0	0	0	0	0	0	0	0	0	61	27	34	0	66	28	0	75	0	0	0	22	0	0	0	0	0	0	0	0	0	0
0	0	0	0	0	0	0	0	0	0	0	12	0	0	0	0	4	11	31	23	0	0	0	0	0	0	0	0	0	0	0	0	0	62	0	0	0	0	0	13	13	0	0	0	0	0	0	0	0	0
0	0	128	0	0	0	0	0	0	113	0	70	0	0	0	0	11	17	15	15	0	76	66	0	0	0	0	53	57	0	0	28	0	17	0	0	0	0	0	11	0	0	0	0	0	0	0	0	0	0
0	0	0	0	0	0	0	0	0	0	0	0	0	0	0	12	31	15	5	0	0	0	0	0	0	0	0	0	0	52	0	0	0	7	0	0	0	0	0	16	0	0	13	0	0	0	0	0	0	0
0	0	0	0	0	121	0	119	0	120	0	112	0	0	0	0	23	15	0	16	5	22	0	0	0	0	60	61	97	0	0	92	0	0	0	101	0	0	0	27	19	0	42	0	0	0	0	0	0	0
0	0	0	0	0	0	0	0	0	0	0	19	0	0	0	0	0	0	0	5	3	1	0	0	0	0	0	0	0	0	0	0	0	0	0	0	0	0	58	41	22	53	53	0	0	0	0	0	0	0
0	0	0	0	0	115	112	0	0	101	0	100	0	0	0	0	0	76	0	22	1	15	19	0	38	76	62	39	98	0	0	101	0	101	0	87	0	0	57	42	0	0	49	0	0	0	0	0	0	0
0	0	71	65	0	87	73	0	84	85	0	38	0	0	0	0	0	66	0	0	0	19	15	15	30	35	41	0	93	74	0	102	94	87	0	41	0	0	51	37	0	59	52	0	0	0	0	0	0	0
0	0	0	0	0	87	0	0	0	0	0	16	0	0	0	0	0	0	0	0	0	0	15	23	0	53	0	0	0	0	0	0	0	0	0	0	0	0	0	0	0	0	0	0	0	0	0	0	0	0
0	0	0	0	0	90	0	0	0	86	0	0	0	0	0	0	0	0	0	0	0	38	30	0	10	0	42	6	0	0	0	0	0	0	0	0	0	0	0	0	0	0	0	0	0	0	0	0	0	0
0	0	0	0	0	85	0	51	0	29	0	24	0	0	0	0	0	0	0	0	0	76	35	53	0	8	23	0	3	0	0	0	0	0	0	57	62	0	0	0	0	0	0	0	0	0	0	0	0	0
0	0	0	0	0	61	0	0	0	25	0	42	0	0	0	0	0	0	0	60	0	62	41	0	42	23	14	11	34	0	0	0	0	0	0	0	0	0	0	0	0	0	0	0	0	0	0	0	0	0
0	0	0	0	0	0	0	84	0	77	0	0	0	0	0	0	0	53	0	61	0	39	0	0	6	0	11	19	29	0	0	23	0	0	0	0	0	0	0	0	0	0	0	0	0	0	0	0	0	0
182	0	163	0	0	94	0	88	185	82	0	97	0	0	48	61	0	57	0	97	0	98	93	0	0	3	34	29	15	25	26	23	36	75	0	70	85	0	70	0	0	0	89	0	0	0	0	0	0	0
0	0	0	0	0	0	0	0	85	0	7	0	113	90	48	27	0	0	52	0	0	0	74	0	0	0	0	0	25	12	24	0	22	0	0	74	0	0	61	0	0	0	88	0	0	0	0	0	0	0
0	0	0	0	0	0	0	0	0	0	0	0	0	0	0	34	0	0	0	0	0	0	0	0	0	0	0	0	26	24	13	4	15	0	0	0	0	0	0	0	0	0	0	0	0	0	0	0	0	0
173	0	162	158	0	0	169	0	187	0	0	0	0	0	0	0	0	28	0	92	0	101	102	0	0	0	0	23	23	0	4	9	17	12	0	85	0	0	0	0	99	0	94	0	0	0	0	0	0	0
168	0	159	0	0	0	161	0	181	0	0	102	0	0	0	66	0	0	0	0	0	0	94	0	0	0	0	0	36	22	15	17	8	26	0	85	0	0	0	63	0	0	92	0	0	0	0	0	0	0
159	0	147	148	0	0	152	0	0	0	0	89	0	0	0	28	62	17	7	0	0	101	87	0	0	0	0	0	75	0	0	12	26	12	0	76	0	0	51	32	0	0	0	0	0	0	0	0	0	0
41	0	37	0	0	0	36	0	68	0	0	31	0	32	0	0	0	0	0	0	0	0	0	0	0	0	0	0	0	0	0	0	0	0	7	41	12	0	21	0	0	10	0	0	0	0	0	0	0	0
67	33	50	0	0	0	54	51	65	53	0	14	0	0	43	75	0	0	0	101	0	87	41	0	0	57	0	0	70	74	0	85	85	76	41	16	7	0	31	0	8	14	22	0	0	0	0	0	0	0
61	0	56	0	0	0	53	0	67	65	70	0	0	70	48	0	0	0	0	0	0	0	0	0	0	62	0	0	85	0	0	0	0	0	12	7	4	0	8	0	0	3	6	0	0	0	0	0	0	0
0	0	0	0	0	0	0	0	0	0	0	0	0	0	0	0	0	0	0	0	0	0	0	0	0	0	0	0	0	0	0	0	0	0	0	0	0	0	0	0	0	0	0	0	0	0	0	0	0	0
70	37	0	0	0	0	59	0	75	60	64	42	0	69	49	0	0	0	0	0	58	57	51	0	0	0	0	0	70	61	0	0	0	51	21	31	8	0	5	10	26	0	17	0	0	0	0	0	0	0
0	56	0	0	0	0	0	0	0	0	0	0	0	0	0	22	13	11	16	27	41	42	37	0	0	0	0	0	0	0	0	0	63	32	0	0	0	0	10	7	6	0	5	0	0	0	0	0	0	0
0	0	0	0	0	0	0	0	0	0	0	3	0	0	0	0	13	0	0	19	22	0	0	0	0	0	0	0	0	0	0	99	0	0	0	8	0	0	26	6	8	14	18	0	0	0	0	0	0	0
0	4	4	0	0	0	0	0	0	0	0	17	0	0	0	0	0	0	0	0	53	0	59	0	0	0	0	0	0	0	0	0	0	0	10	14	3	0	0	0	14	0	9	0	0	0	0	0	0	0
0	0	0	0	0	0	0	0	83	0	0	38	0	0	0	0	0	0	13	42	53	49	52	0	0	0	0	0	89	88	0	94	92	0	0	22	6	0	17	5	18	9	6	0	0	0	0	0	0	0
101	106	103	0	0	0	0	0	101	0	0	0	0	0	0	0	0	0	0	0	0	0	0	0	0	0	0	0	0	0	0	0	0	0	0	0	0	0	0	0	0	0	0	7	0	0	0	0	0	5
86	54	60	0	0	0	0	0	0	0	0	80	36	0	0	0	0	0	0	0	0	0	0	0	0	0	0	0	0	0	0	0	0	0	0	0	0	0	0	0	0	0	0	0	11	24	0	0	0	0
86	76	76	0	0	0	0	0	0	0	0	71	47	0	0	0	0	0	0	0	0	0	0	0	0	0	0	0	0	0	0	0	0	0	0	0	0	0	0	0	0	0	0	0	24	15	20	0	0	25
0	0	0	0	0	0	0	0	0	0	0	0	0	0	0	0	0	0	0	0	0	0	0	0	0	0	0	0	0	0	0	0	0	0	0	0	0	0	0	0	0	0	0	0	0	20	5	2	0	36
0	0	0	0	0	0	0	0	0	0	0	0	0	0	0	0	0	0	0	0	0	0	0	0	0	0	0	0	0	0	0	0	0	0	0	0	0	0	0	0	0	0	0	0	0	0	2	30	0	34
0	0	0	0	0	0	0	0	0	0	0	0	0	0	0	0	0	0	0	0	0	0	0	0	0	0	0	0	0	0	0	0	0	0	0	0	0	0	0	0	0	0	0	0	0	0	0	0	5	16
96	0	0	0	0	0	0	0	89	0	0	0	0	0	0	0	0	0	0	0	0	0	0	0	0	0	0	0	0	0	0	0	0	0	0	0	0	0	0	0	0	0	0	5	0	25	36	34	16	14
0	0	0	0	0	0	0	0	0	0	0	0	0	0	0	0	0	0	0	0	0	0	0	0	0	0	0	0	0	0	0	0	0	0	0	0	0	0	0	0	0	0	0	0	0	0	0	0	60	30
0	0	0	0	0	0	0	0	101	0	0	0	44	109	0	0	0	0	0	0	0	0	0	0	0	0	0	0	0	0	0	0	0	0	0	0	0	0	0	0	0	0	0	0	20	0	89	43	60	26
0	0	0	0	0	0	0	0	0	0	0	0	0	0	0	0	0	0	0	0	0	0	0	0	0	0	0	0	0	0	0	0	0	0	0	0	0	0	0	0	0	0	0	0	0	0	0	0	4	0
0	0	0	0	0	0	0	0	0	0	0	0	0	0	0	0	0	0	0	0	0	0	0	0	0	0	0	0	0	0	0	0	0	0	0	0	0	0	0	0	0	0	0	0	0	0	0	0	0	0
0	0	0	0	0	0	0	0	0	0	0	0	0	0	0	88	0	0	0	0	0	0	239	0	0	0	0	0	150	132	0	0	159	0	0	159	0	0	0	0	0	0	0	0	13	27	35	36	5	41
47	41	0	0	0	0	0	0	50	0	0	0	8	94	0	0	0	0	0	0	0	0	0	0	0	0	0	0	0	0	0	0	0	0	0	0	0	0	0	0	0	0	0	0	18	18	0	0	0	26
0	0	0	0	74	0	100	0	51	0	0	0	7	20	56	0	0	0	0	0	0	0	0	0	0	0	0	0	0	0	0	0	0	0	0	54	63	0	69	0	0	0	0	0	45	0	0	0	0	0
0	0	0	0	0	0	0	0	48	0	45	0	0	0	8	24	0	0	0	0	0	0	0	0	0	0	0	0	0	0	0	0	0	0	0	0	0	0	65	0	0	0	0	0	0	0	0	0	0	0
0	0	0	0	0	0	0	0	0	0	0	0	0	0	0	13	0	0	0	0	0	0	93	0	0	0	0	0	77	53	61	0	89	0	0	84	0	0	0	0	0	0	0	0	0	0	0	0	0	0
0	0	0	0	0	0	0	0	0	0	0	0	0	0	0	0	0	0	0	0	0	0	0	0	0	0	0	0	0	0	0	0	0	0	0	0	0	0	0	0	0	0	0	0	0	0	0	0	0	0
0	0	0	0	0	0	0	0	0	0	0	0	0	0	0	0	0	0	0	0	0	0	0	0	0	0	0	0	0	0	0	0	0	0	0	0	0	0	0	0	0	0	0	0	0	114	0	0	0	0
0	0	0	0	0	0	0	0	0	0	0	0	0	0	0	0	0	0	0	0	0	0	0	0	0	0	0	0	0	0	0	0	0	0	0	0	0	0	0	0	0	0	0	0	0	0	0	0	0	0
0	0	0	0	0	0	0	0	0	0	0	224	0	0	0	0	0	0	0	0	0	0	0	0	0	0	0	0	0	0	0	0	0	0	0	0	0	0	0	0	0	0	0	0	0	78	0	0	0	132
0	0	0	0	0	0	0	0	0	0	0	0	0	0	0	0	0	0	0	0	0	0	0	0	0	0	0	0	0	0	0	0	0	0	0	0	0	0	0	0	0	0	0	0	0	0	0	0	0	0
0	0	0	0	0	0	0	0	0	0	0	0	0	0	0	0	0	0	0	0	0	0	0	0	0	0	0	0	0	0	0	0	0	0	0	0	0	0	0	0	0	0	0	0	0	91	0	0	135	155
0	0	0	0	0	0	0	0	0	0	0	0	0	0	0	99	0	0	0	0	0	0	164	0	0	0	0	0	160	130	0	0	160	0	0	165	0	0	0	0	0	0	0	0	0	58	0	0	0	0
0	0	0	0	0	0	0	0	0	0	0	0	0	0	0	0	0	0	0	0	0	0	0	0	0	0	0	0	0	0	0	0	0	0	0	0	0	0	0	0	0	0	0	0	0	0	0	0	0	0
0	0	0	0	0	0	0	0	0	0	0	0	0	0	0	0	0	0	0	0	0	0	0	0	0	0	0	0	0	0	0	0	0	0	0	0	0	0	0	0	0	0	0	0	0	0	0	0	0	0
0	0	0	0	0	0	0	0	0	0	0	0	0	0	0	0	0	0	0	0	0	0	0	0	0	0	0	0	0	0	0	0	0	0	0	0	0	0	0	0	0	0	0	0	0	0	0	0	37	0
0	0	0	0	0	0	0	0	0	0	0	0	0	0	0	0	0	0	0	0	0	0	148	0	0	0	0	0	133	0	0	0	0	0	0	0	0	0	0	0	0	0	0	0	0	0	0	103	71	120
0	0	0	0	0	0	0	0	0	0	0	0	0	0	0	0	0	0	0	0	0	0	0	0	0	0	0	0	0	0	0	0	0	0	0	0	0	0	0	0	0	0	0	0	0	0	0	0	0	0
0	0	0	0	0	0	0	0	0	0	0	173	0	0	0	0	0	0	0	0	0	0	192	0	0	0	0	0	131	124	0	0	145	0	0	245	0	0	137	0	0	0	154	0	0	198	0	0	0	0
0	0	0	0	0	0	0	0	0	0	0	0	0	0	0	75	0	0	0	0	0	0	0	0	0	0	0	0	122	106	0	0	133	0	0	126	0	0	0	0	0	0	140	0	0	0	0	0	0	0
0	0	0	0	0	0	0	0	0	0	0	0	0	0	0	0	0	0	0	0	0	0	211	0	0	0	0	0	0	0	0	0	12	0	0	0	0	0	0	0	0	0	0	0	0	203	0	0	0	0
0	0	0	0	0	0	0	0	0	0	0	0	0	0	0	0	0	0	0	0	0	0	0	0	0	0	0	0	0	0	0	0	0	0	0	0	0	0	0	0	0	0	0	0	0	148	162	0	0	159
0	0	0	0	0	0	0	0	0	0	0	187	0	0	0	0	0	0	0	0	0	0	0	0	0	0	0	0	0	98	0	0	136	0	0	250	0	0	0	0	0	0	0	0	0	168	0	0	0	169
0	0	0	0	0	0	0	0	0	0	0	0	0	0	0	0	0	0	0	0	0	0	0	0	0	0	0	0	0	139	0	0	0	0	0	0	0	0	0	0	0	0	0	0	0	150	171	0	0	168
89	0	0	0	122	0	81	0	98	0	0	0	0	52	0	0	0	0	0	0	0	0	0	0	0	0	0	0	0	0	0	0	0	0	65	89	95	0	86	0	0	0	0	42	12	37	0	0	0	35
0	0	0	0	0	0	0	0	92	0	0	0	0	53	0	0	0	0	0	0	0	0	166	0	0	0	0	0	145	131	0	0	162	0	0	171	0	0	152	0	0	0	159	53	0	47	59	54	0	57
0	0	0	0	0	0	0	0	0	0	107	0	0	0	0	0	0	0	0	0	0	0	0	0	0	0	0	0	0	0	0	0	0	0	0	0	0	0	0	0	0	0	0	0	0	0	0	0	0	57
0	0	0	0	0	0	0	0	0	0	0	0	0	0	0	0	0	0	0	0	0	0	0	0	0	0	0	0	0	0	0	0	0	0	0	0	0	0	0	0	0	0	0	0	0	0	0	0	0	0
0	0	0	0	0	0	176	0	112	0	97	177	0	75	58	0	0	0	0	187	0	185	182	0	0	0	0	0	108	103	0	0	132	0	81	112	115	0	105	144	0	0	12	0	0	0	0	0	0	69
0	0	0	0	0	0	0	0	0	0	0	0	0	0	0	0	0	0	0	0	0	0	0	0	0	0	0	0	77	0	0	0	0	0	0	0	0	0	146	0	0	0	0	0	0	157	0	0	0	0
0	0	0	0	0	0	0	0	0	0	0	206	0	0	0	0	0	0	0	0	0	0	0	0	0	0	0	0	175	0	0	0	0	0	0	187	0	0	178	0	0	0	0	0	0	0	0	0	0	0
0	0	0	0	0	0	0	0	0	0	0	0	43	0	0	0	0	0	0	0	0	0	0	0	0	0	0	0	0	0	0	0	0	0	0	0	0	0	0	0	0	0	0	0	35	36	0	0	0	0
0	0	0	0	0	0	0	0	0	0	0	204	0	0	0	0	0	0	0	0	0	0	0	0	0	0	0	0	146	126	0	0	165	0	0	0	0	0	86	0	0	0	13	0	0	0	0	0	0	69
[truncated: 36 more columns]
