# Supplementary material for: Analyzing the effects of free water modeling by deep learning on diffusion MRI structural connectivity estimates in glioma patients
Source: PLoS One. 2020 Sep 25;15(9):e0239475. doi: 10.1371/journal.pone.0239475 (PMC7518620; doi:10.1371/journal.pone.0239475)
Supplement: S1 File — All utilized connectivity and length matrices as comma-separated csv files, and the free-water maps as nifti files. (ZIP) [file pone.0239475.s003.zip › S3/CMs/patients/det_boundary/vp31/cm_fwm.csv]

2	0	0	0	0	0	22	0	0	0	0	0	16	0	0	0	0	0	0	0	0	0	0	0	0	0	0	0	1	0	0	3	1	2	1	8	15	0	13	0	0	0	0	6	2	13	0	0	0	2
0	42	21	0	0	0	0	0	1	0	0	51	32	0	0	0	0	0	0	0	0	0	0	0	0	0	0	0	0	0	0	0	0	0	0	10	0	0	95	68	0	4	0	1	3	23	0	0	0	0
0	21	209	4	44	2	69	0	0	0	0	199	0	0	0	0	0	4	0	0	0	0	15	0	0	0	0	0	1	0	0	41	10	36	27	83	21	0	0	0	0	15	0	2	9	40	0	0	0	0
0	0	4	3	6	0	2	0	0	0	0	44	0	0	0	0	0	0	0	0	0	0	2	0	0	0	0	0	0	0	0	2	0	12	0	0	0	0	0	0	0	0	0	0	0	0	0	0	0	0
0	0	44	6	34	1	28	0	69	0	0	47	0	0	0	0	0	0	0	0	0	0	0	0	0	0	0	0	0	0	0	0	0	0	0	0	0	0	0	0	0	0	0	0	0	0	0	0	0	0
0	0	2	0	1	34	21	32	111	6	0	7	0	0	0	0	0	0	0	19	0	107	12	1	5	5	6	0	10	0	0	0	0	0	0	0	0	0	0	0	0	0	0	0	0	0	0	0	0	0
22	0	69	2	28	21	553	2	82	13	0	12	0	0	0	0	0	0	0	0	0	13	5	0	0	0	0	0	0	0	0	1	2	5	10	14	7	0	3	0	0	0	0	0	0	0	0	0	0	0
0	0	0	0	0	32	2	90	57	69	0	14	0	0	0	0	0	0	0	3	0	0	0	0	0	3	0	1	2	0	0	0	0	0	0	3	0	0	0	0	0	0	0	0	0	0	0	0	0	0
0	1	0	0	69	111	82	57	325	22	26	100	71	46	18	11	0	0	0	0	0	0	2	0	0	0	0	0	7	14	0	11	59	0	48	148	109	0	79	0	0	0	3	2	0	0	0	0	0	2
0	0	0	0	0	6	13	69	22	209	8	15	0	0	0	0	0	5	0	17	0	56	8	0	9	146	16	9	3	0	0	0	0	0	0	139	67	0	3	0	0	0	0	0	0	0	0	0	0	0
0	0	0	0	0	0	0	0	26	8	22	0	0	1	29	0	0	0	0	0	0	0	0	0	0	0	0	0	0	5	0	0	0	0	0	0	17	0	17	0	0	0	0	0	0	0	0	0	0	0
0	51	199	44	47	7	12	14	100	15	0	93	2	0	0	0	1	1	0	19	65	39	82	3	0	26	46	0	20	0	0	0	45	43	12	28	0	0	22	0	10	15	2	0	2	9	0	0	0	0
16	32	0	0	0	0	0	0	71	0	0	2	67	29	77	81	0	0	0	0	0	0	0	0	0	0	0	0	0	1	0	0	0	0	0	0	0	0	0	0	0	0	0	0	23	7	0	0	0	0
0	0	0	0	0	0	0	0	46	0	1	0	29	25	102	125	0	0	0	0	0	0	0	0	0	0	0	0	0	27	0	0	0	0	3	0	2	0	14	0	0	0	0	0	0	0	0	0	0	0
0	0	0	0	0	0	0	0	18	0	29	0	77	102	150	79	0	0	0	0	0	0	0	0	0	0	0	0	1	47	0	0	0	0	0	4	3	0	3	0	0	0	0	0	0	0	0	0	0	0
0	0	0	0	0	0	0	0	11	0	0	0	81	125	79	37	0	0	40	0	0	0	0	0	0	0	0	0	70	68	2	0	6	20	0	2	0	0	0	1	0	0	0	0	0	0	0	0	0	0
0	0	0	0	0	0	0	0	0	0	0	1	0	0	0	0	26	4	115	2	0	0	0	0	0	0	0	0	0	0	0	0	0	1	0	0	0	0	0	41	11	0	0	0	0	0	0	0	0	0
0	0	4	0	0	0	0	0	0	5	0	1	0	0	0	0	4	265	4	122	0	30	21	0	0	0	0	4	10	0	0	163	0	35	0	0	0	0	0	36	0	0	0	0	0	0	0	0	0	0
0	0	0	0	0	0	0	0	0	0	0	0	0	0	0	40	115	4	54	0	0	0	0	0	0	0	0	0	0	10	0	0	0	17	0	0	0	0	0	48	0	0	3	0	0	0	0	0	0	0
0	0	0	0	0	19	0	3	0	17	0	19	0	0	0	0	2	122	0	277	4	28	0	0	0	0	3	16	21	0	0	34	0	0	0	21	0	0	0	104	31	0	6	0	0	0	0	0	0	0
0	0	0	0	0	0	0	0	0	0	0	65	0	0	0	0	0	0	0	4	4	1	0	0	0	0	0	0	0	0	0	0	0	0	0	0	0	0	1	2	41	6	11	0	0	0	0	0	0	0
0	0	0	0	0	107	13	0	0	56	0	39	0	0	0	0	0	30	0	28	1	126	24	0	30	21	256	39	8	0	0	31	0	26	0	1	0	0	1	41	0	0	1	0	0	0	0	0	0	0
0	0	15	2	0	12	5	0	2	8	0	82	0	0	0	0	0	21	0	0	0	24	120	14	49	12	19	0	14	3	0	44	9	21	0	19	0	0	10	14	0	7	46	0	0	0	0	0	0	0
0	0	0	0	0	1	0	0	0	0	0	3	0	0	0	0	0	0	0	0	0	0	14	5	0	1	0	0	0	0	0	0	0	0	0	0	0	0	0	0	0	0	0	0	0	0	0	0	0	0
0	0	0	0	0	5	0	0	0	9	0	0	0	0	0	0	0	0	0	0	0	30	49	0	72	0	5	7	0	0	0	0	0	0	0	0	0	0	0	0	0	0	0	0	0	0	0	0	0	0
0	0	0	0	0	5	0	3	0	146	0	26	0	0	0	0	0	0	0	0	0	21	12	1	0	233	17	0	2	0	0	0	0	0	0	139	11	0	0	0	0	0	0	0	0	0	0	0	0	0
0	0	0	0	0	6	0	0	0	16	0	46	0	0	0	0	0	0	0	3	0	256	19	0	5	17	176	20	64	0	0	0	0	0	0	0	0	0	0	0	0	0	0	0	0	0	0	0	0	0
0	0	0	0	0	0	0	1	0	9	0	0	0	0	0	0	0	4	0	16	0	39	0	0	7	0	20	217	33	0	0	12	0	0	0	0	0	0	0	0	0	0	0	0	0	0	0	0	0	0
1	0	1	0	0	10	0	2	7	3	0	20	0	0	1	70	0	10	0	21	0	8	14	0	0	2	64	33	192	91	23	10	34	2	0	242	12	0	63	0	0	0	45	0	0	0	0	0	0	0
0	0	0	0	0	0	0	0	14	0	5	0	1	27	47	68	0	0	10	0	0	0	3	0	0	0	0	0	91	177	34	0	14	0	0	2	0	0	23	0	0	0	6	0	0	0	0	0	0	0
0	0	0	0	0	0	0	0	0	0	0	0	0	0	0	2	0	0	0	0	0	0	0	0	0	0	0	0	23	34	37	2	73	0	0	0	0	0	0	0	0	0	0	0	0	0	0	0	0	0
3	0	41	2	0	0	1	0	11	0	0	0	0	0	0	0	0	163	0	34	0	31	44	0	0	0	0	12	10	0	2	119	27	36	0	9	0	0	0	0	7	0	3	0	0	0	0	0	0	0
1	0	10	0	0	0	2	0	59	0	0	45	0	0	0	6	0	0	0	0	0	0	9	0	0	0	0	0	34	14	73	27	59	48	0	35	0	0	0	6	0	0	1	0	0	0	0	0	0	0
2	0	36	12	0	0	5	0	0	0	0	43	0	0	0	20	1	35	17	0	0	26	21	0	0	0	0	0	2	0	0	36	48	152	0	12	0	0	1	98	0	0	0	0	0	0	0	0	0	0
1	0	27	0	0	0	10	0	48	0	0	12	0	3	0	0	0	0	0	0	0	0	0	0	0	0	0	0	0	0	0	0	0	0	124	7	15	0	71	0	0	1	0	0	0	0	0	0	0	0
8	10	83	0	0	0	14	3	148	139	0	28	0	0	4	2	0	0	0	21	0	1	19	0	0	139	0	0	242	2	0	9	35	12	7	73	17	0	20	0	4	42	20	0	0	0	0	0	0	0
15	0	21	0	0	0	7	0	109	67	17	0	0	2	3	0	0	0	0	0	0	0	0	0	0	11	0	0	12	0	0	0	0	0	15	17	6	0	17	0	0	1	20	0	0	0	0	0	0	0
0	0	0	0	0	0	0	0	0	0	0	0	0	0	0	0	0	0	0	0	0	0	0	0	0	0	0	0	0	0	0	0	0	0	0	0	0	0	0	0	0	0	0	0	0	0	0	0	0	0
13	95	0	0	0	0	3	0	79	3	17	22	0	14	3	0	0	0	0	0	1	1	10	0	0	0	0	0	63	23	0	0	0	1	71	20	17	0	58	31	13	0	64	0	0	0	0	0	0	0
0	68	0	0	0	0	0	0	0	0	0	0	0	0	0	1	41	36	48	104	2	41	14	0	0	0	0	0	0	0	0	0	6	98	0	0	0	0	31	43	14	0	3	0	0	0	0	0	0	0
0	0	0	0	0	0	0	0	0	0	0	10	0	0	0	0	11	0	0	31	41	0	0	0	0	0	0	0	0	0	0	7	0	0	0	4	0	0	13	14	39	1	35	0	0	0	0	0	0	0
0	4	15	0	0	0	0	0	0	0	0	15	0	0	0	0	0	0	0	0	6	0	7	0	0	0	0	0	0	0	0	0	0	0	1	42	1	0	0	0	1	0	1	0	0	0	0	0	0	0
0	0	0	0	0	0	0	0	3	0	0	2	0	0	0	0	0	0	3	6	11	1	46	0	0	0	0	0	45	6	0	3	1	0	0	20	20	0	64	3	35	1	20	0	0	0	0	0	0	0
6	1	2	0	0	0	0	0	2	0	0	0	0	0	0	0	0	0	0	0	0	0	0	0	0	0	0	0	0	0	0	0	0	0	0	0	0	0	0	0	0	0	0	6	0	0	0	0	0	8
2	3	9	0	0	0	0	0	0	0	0	2	23	0	0	0	0	0	0	0	0	0	0	0	0	0	0	0	0	0	0	0	0	0	0	0	0	0	0	0	0	0	0	0	111	52	0	0	0	0
13	23	40	0	0	0	0	0	0	0	0	9	7	0	0	0	0	0	0	0	0	0	0	0	0	0	0	0	0	0	0	0	0	0	0	0	0	0	0	0	0	0	0	0	52	266	22	0	0	24
0	0	0	0	0	0	0	0	0	0	0	0	0	0	0	0	0	0	0	0	0	0	0	0	0	0	0	0	0	0	0	0	0	0	0	0	0	0	0	0	0	0	0	0	0	22	3	3	0	29
0	0	0	0	0	0	0	0	0	0	0	0	0	0	0	0	0	0	0	0	0	0	0	0	0	0	0	0	0	0	0	0	0	0	0	0	0	0	0	0	0	0	0	0	0	0	3	57	0	73
0	0	0	0	0	0	0	0	0	0	0	0	0	0	0	0	0	0	0	0	0	0	0	0	0	0	0	0	0	0	0	0	0	0	0	0	0	0	0	0	0	0	0	0	0	0	0	0	23	33
2	0	0	0	0	0	0	0	2	0	0	0	0	0	0	0	0	0	0	0	0	0	0	0	0	0	0	0	0	0	0	0	0	0	0	0	0	0	0	0	0	0	0	8	0	24	29	73	33	556
0	0	0	0	0	0	0	0	0	0	0	0	0	0	0	0	0	0	0	0	0	0	0	0	0	0	0	0	0	0	0	0	0	0	0	0	0	0	0	0	0	0	0	0	0	0	0	0	1	111
0	0	0	0	0	0	0	0	96	0	0	0	11	3	0	0	0	0	0	0	0	0	0	0	0	0	0	0	0	0	0	0	0	0	0	0	0	0	0	0	0	0	0	0	13	0	2	15	26	34
0	0	0	0	0	0	0	0	0	0	0	0	0	0	0	0	0	0	0	0	0	0	0	0	0	0	0	0	0	0	0	0	0	0	0	0	0	0	0	0	0	0	0	0	0	0	0	0	4	0
0	0	0	0	0	0	0	0	0	0	0	0	0	0	0	0	0	0	0	0	0	0	0	0	0	0	0	0	0	0	0	0	0	0	0	0	0	0	0	0	0	0	0	0	0	0	0	0	0	0
0	0	0	0	0	0	0	0	0	0	0	0	0	0	0	1	0	0	0	0	0	0	1	0	0	0	0	0	15	2	0	0	2	0	0	1	0	0	0	0	0	0	0	0	4	96	63	11	2	34
64	43	0	0	0	0	0	0	34	0	0	0	33	2	0	0	0	0	0	0	0	0	0	0	0	0	0	0	0	0	0	0	0	0	0	0	0	0	0	0	0	0	0	0	88	3	0	0	0	2
0	0	0	0	2	0	1	0	39	0	0	0	7	15	5	0	0	0	0	0	0	0	0	0	0	0	0	0	0	0	0	0	0	0	0	12	18	0	84	0	0	0	0	0	12	0	0	0	0	0
0	0	0	0	0	0	0	0	2	0	18	0	0	0	69	5	0	0	0	0	0	0	0	0	0	0	0	0	0	0	0	0	0	0	0	0	0	0	16	0	0	0	0	0	0	0	0	0	0	0
0	0	0	0	0	0	0	0	0	0	0	0	0	0	0	40	0	0	0	0	0	0	2	0	0	0	0	0	38	27	2	0	34	0	0	1	0	0	0	0	0	0	0	0	0	0	0	0	0	0
0	0	0	0	0	0	0	0	0	0	0	0	0	0	0	0	0	0	0	0	0	0	0	0	0	0	0	0	0	0	0	0	0	0	0	0	0	0	0	0	0	0	0	0	0	0	0	0	0	0
0	0	0	0	0	0	0	0	0	0	0	0	0	0	0	0	0	0	0	0	0	0	0	0	0	0	0	0	0	0	0	0	0	0	0	0	0	0	0	0	0	0	0	0	0	37	0	0	0	0
0	0	0	0	0	0	0	0	0	0	0	0	0	0	0	0	0	0	0	0	0	0	0	0	0	0	0	0	0	0	0	0	0	0	0	0	0	0	0	0	0	0	0	0	0	0	0	0	0	0
0	0	0	0	0	0	0	0	0	0	0	1	0	0	0	0	0	0	0	0	0	0	0	0	0	0	0	0	0	0	0	0	0	0	0	0	0	0	0	0	0	0	0	0	0	9	0	0	0	7
0	0	0	0	0	0	0	0	0	0	0	0	0	0	0	0	0	0	0	0	0	0	0	0	0	0	0	0	0	0	0	0	0	0	0	0	0	0	0	0	0	0	0	0	0	0	0	0	0	0
0	0	0	0	0	0	0	0	0	0	0	0	0	0	0	0	0	0	0	0	0	0	0	0	0	0	0	0	0	0	0	0	0	0	0	0	0	0	0	0	0	0	0	0	0	2	0	0	1	30
0	0	0	0	0	0	0	0	0	0	0	0	0	0	0	1	0	0	0	0	0	0	4	0	0	0	0	0	27	4	0	0	1	0	0	3	0	0	0	0	0	0	0	0	0	4	0	0	0	0
0	0	0	0	0	0	0	0	0	0	0	0	0	0	0	0	0	0	0	0	0	0	0	0	0	0	0	0	0	0	0	0	0	0	0	0	0	0	0	0	0	0	0	0	0	0	0	0	0	0
0	0	0	0	0	0	0	0	0	0	0	0	0	0	0	0	0	0	0	0	0	0	0	0	0	0	0	0	0	0	0	0	0	0	0	0	0	0	0	0	0	0	0	0	0	0	0	0	0	0
0	0	0	0	0	0	0	0	0	0	0	0	0	0	0	0	0	0	0	0	0	0	0	0	0	0	0	0	0	0	0	0	0	0	0	0	0	0	0	0	0	0	0	0	0	0	0	0	1	0
0	0	0	0	0	0	0	0	0	0	0	0	0	0	0	0	0	0	0	0	0	0	3	0	0	0	0	0	2	0	0	0	0	0	0	0	0	0	0	0	0	0	0	0	0	0	0	8	4	2
0	0	0	0	0	0	0	0	0	0	0	0	0	0	0	0	0	0	0	0	0	0	0	0	0	0	0	0	0	0	0	0	0	0	0	0	0	0	0	0	0	0	0	0	0	0	0	0	0	0
0	0	0	0	0	0	0	0	0	0	0	1	0	0	0	0	0	0	0	0	0	0	1	0	0	0	0	0	11	37	0	0	13	0	0	1	0	0	7	0	0	0	2	0	0	5	0	0	0	0
0	0	0	0	0	0	0	0	0	0	0	0	0	0	0	1	0	0	0	0	0	0	0	0	0	0	0	0	18	13	0	0	1	0	0	1	0	0	0	0	0	0	6	0	0	0	0	0	0	0
0	0	0	0	0	0	0	0	0	0	0	0	0	0	0	0	0	0	0	0	0	0	1	0	0	0	0	0	0	0	0	0	2	0	0	0	0	0	0	0	0	0	0	0	0	2	0	0	0	0
0	0	0	0	0	0	0	0	0	0	0	0	0	0	0	0	0	0	0	0	0	0	0	0	0	0	0	0	0	0	0	0	0	0	0	0	0	0	0	0	0	0	0	0	0	4	2	0	0	60
0	0	0	0	0	0	0	0	0	0	0	1	0	0	0	0	0	0	0	0	0	0	0	0	0	0	0	0	0	1	0	0	6	0	0	1	0	0	0	0	0	0	0	0	0	54	0	0	0	1
0	0	0	0	0	0	0	0	0	0	0	0	0	0	0	0	0	0	0	0	0	0	0	0	0	0	0	0	0	1	0	0	0	0	0	0	0	0	0	0	0	0	0	0	0	75	2	0	0	97
8	0	0	0	1	0	4	0	4	0	0	0	0	1	0	0	0	0	0	0	0	0	0	0	0	0	0	0	0	0	0	0	0	0	81	24	6	0	83	0	0	0	0	18	1	70	0	0	0	11
0	0	0	0	0	0	0	0	12	0	0	0	0	1	0	0	0	0	0	0	0	0	2	0	0	0	0	0	20	6	0	0	3	0	0	1	0	0	4	0	0	0	5	2	0	84	13	2	0	85
0	0	0	0	0	0	0	0	0	0	2	0	0	0	0	0	0	0	0	0	0	0	0	0	0	0	0	0	0	0	0	0	0	0	0	0	0	0	0	0	0	0	0	0	0	0	0	0	0	3
0	0	0	0	0	0	0	0	0	0	0	0	0	0	0	0	0	0	0	0	0	0	0	0	0	0	0	0	0	0	0	0	0	0	0	0	0	0	0	0	0	0	0	0	0	0	0	0	0	0
0	0	0	0	0	0	2	0	19	0	22	8	0	7	2	0	0	0	0	1	0	12	6	0	0	0	0	0	26	12	0	0	2	0	16	2	4	0	200	21	0	0	18	0	0	0	0	0	0	27
0	0	0	0	0	0	0	0	0	0	0	0	0	0	0	0	0	0	0	0	0	0	0	0	0	0	0	0	3	0	0	0	0	0	0	0	0	0	1	0	0	0	0	0	0	14	0	0	0	0
0	0	0	0	0	0	0	0	0	0	0	1	0	0	0	0	0	0	0	0	0	0	0	0	0	0	0	0	2	0	0	0	0	0	0	1	0	0	2	0	0	0	0	0	0	0	0	0	0	0
0	0	0	0	0	0	0	0	0	0	0	0	1	0	0	0	0	0	0	0	0	0	0	0	0	0	0	0	0	0	0	0	0	0	0	0	0	0	0	0	0	0	0	0	5	13	0	0	0	0
0	0	0	0	0	0	0	0	0	0	0	2	0	0	0	0	0	0	0	0	0	0	0	0	0	0	0	0	6	1	0	0	4	0	0	0	0	0	13	0	0	0	7	0	0	0	0	0	0	19
[truncated: 36 more columns]
