# Supplementary material for: Analyzing the effects of free water modeling by deep learning on diffusion MRI structural connectivity estimates in glioma patients
Source: PLoS One. 2020 Sep 25;15(9):e0239475. doi: 10.1371/journal.pone.0239475 (PMC7518620; doi:10.1371/journal.pone.0239475)
Supplement: S1 File — All utilized connectivity and length matrices as comma-separated csv files, and the free-water maps as nifti files. (ZIP) [file pone.0239475.s003.zip › S3/CMs/patients/det_boundary/vp3/fiberlengthmatrix_original.csv]

3	3	0	0	0	0	0	0	7	0	0	0	0	0	0	0	0	0	0	0	0	0	0	0	0	0	0	0	0	0	0	0	0	0	44	61	0	0	0	0	0	0	0	114	98	100	0	0	0	0
3	7	17	0	0	0	0	0	42	0	0	6	37	27	0	0	0	0	0	0	0	0	0	0	0	0	0	0	0	0	0	0	0	0	45	32	0	0	0	0	0	40	0	100	97	94	0	0	0	0
0	17	11	23	16	0	38	0	0	0	0	33	11	0	0	0	0	0	0	0	0	0	0	0	0	0	0	0	0	0	0	138	0	0	0	48	0	0	0	0	0	0	0	0	0	0	0	0	0	0
0	0	23	9	9	0	19	0	0	0	0	0	0	0	0	0	0	0	0	0	0	0	0	0	0	0	0	0	0	0	0	0	0	0	35	56	54	0	0	0	0	0	0	0	0	0	0	0	0	0
0	0	16	9	6	25	19	0	73	0	0	28	0	0	0	0	0	0	0	0	0	0	0	0	0	0	0	0	0	0	0	0	0	0	0	73	0	0	0	0	0	0	0	0	0	0	0	0	0	0
0	0	0	0	25	5	26	25	60	13	0	24	0	0	0	0	0	0	0	108	0	122	110	98	0	0	0	0	0	0	0	0	0	0	0	57	0	0	0	0	0	0	0	0	0	0	0	0	0	0
0	0	38	19	19	26	12	27	33	74	0	0	0	0	0	0	0	0	0	140	0	152	156	0	0	94	0	0	200	0	0	184	0	0	37	66	0	0	0	0	0	0	0	0	0	0	0	0	0	88
0	0	0	0	0	25	27	8	28	24	0	0	0	0	0	0	0	0	0	105	0	107	0	0	0	83	0	116	0	0	0	119	0	0	0	0	0	0	0	0	0	0	0	0	0	0	0	0	0	0
7	42	0	0	73	60	33	28	14	18	2	46	72	26	14	0	0	0	0	0	0	0	0	0	0	0	0	0	0	58	0	0	0	0	57	65	70	0	71	0	0	0	83	139	142	0	0	0	0	125
0	0	0	0	0	13	74	24	18	7	6	32	0	0	0	0	0	0	0	103	0	111	82	91	0	25	57	0	61	0	0	0	0	0	0	51	63	0	65	0	0	0	81	0	0	0	0	0	0	0
0	0	0	0	0	0	0	0	2	6	13	0	0	0	31	0	0	0	0	0	0	0	0	0	0	0	0	0	0	18	0	0	0	0	0	0	0	0	65	0	0	0	87	0	0	0	0	0	0	0
0	6	33	0	28	24	0	0	46	32	0	14	0	0	0	0	16	22	0	85	17	18	57	12	0	25	11	104	115	0	0	103	0	93	0	17	0	0	0	27	0	0	0	0	0	0	0	0	0	0
0	37	11	0	0	0	0	0	72	0	0	0	9	25	0	125	0	0	0	0	0	0	0	0	0	0	0	0	0	132	0	0	0	0	0	0	0	0	0	0	0	0	0	70	50	35	0	0	0	0
0	27	0	0	0	0	0	0	26	0	0	0	25	5	47	66	0	0	0	0	0	0	0	0	0	0	0	0	0	100	0	0	0	0	48	0	62	0	68	0	0	0	69	0	160	0	0	0	0	0
0	0	0	0	0	0	0	0	14	0	31	0	0	47	6	21	0	0	0	0	0	0	0	0	0	0	0	0	0	33	0	0	0	0	0	101	0	0	109	0	0	0	126	0	0	0	0	0	0	0
0	0	0	0	0	0	0	0	0	0	0	0	125	66	21	7	0	0	4	0	0	0	0	0	0	0	0	0	73	30	64	0	38	16	0	147	0	0	171	4	0	0	0	0	0	0	0	0	0	0
0	0	0	0	0	0	0	0	0	0	0	16	0	0	0	0	11	7	8	0	18	0	0	0	0	0	0	0	0	0	0	0	0	0	0	0	0	0	0	0	8	0	0	0	0	0	0	0	0	0
0	0	0	0	0	0	0	0	0	0	0	22	0	0	0	0	7	14	0	28	42	66	0	0	0	0	0	52	67	0	0	39	68	39	0	0	0	0	0	3	0	0	0	0	0	0	0	0	0	0
0	0	0	0	0	0	0	0	0	0	0	0	0	0	0	4	8	0	4	0	24	0	0	0	0	0	0	0	0	0	0	0	0	0	0	0	0	0	0	9	0	0	0	0	0	0	0	0	0	0
0	0	0	0	0	108	140	105	0	103	0	85	0	0	0	0	0	28	0	9	6	39	93	0	0	0	69	43	86	0	0	44	0	0	0	100	0	0	0	29	0	0	31	0	0	0	0	0	0	0
0	0	0	0	0	0	0	0	0	0	0	17	0	0	0	0	18	42	24	6	4	2	8	0	0	0	0	0	0	0	0	0	0	91	0	0	0	0	0	34	21	0	41	0	0	0	0	0	0	0
0	0	0	0	0	122	152	107	0	111	0	18	0	0	0	0	0	66	0	39	2	12	14	0	41	88	69	48	73	0	0	103	0	94	0	116	0	0	0	36	0	0	44	0	0	0	0	0	0	0
0	0	0	0	0	110	156	0	0	82	0	57	0	0	0	0	0	0	0	93	8	14	12	24	33	34	32	98	96	0	0	104	0	0	0	0	0	0	0	0	0	0	0	0	0	0	0	0	0	0
0	0	0	0	0	98	0	0	0	91	0	12	0	0	0	0	0	0	0	0	0	0	24	7	0	0	28	0	0	0	0	0	0	0	0	0	0	0	0	0	0	0	0	0	0	0	0	0	0	0
0	0	0	0	0	0	0	0	0	0	0	0	0	0	0	0	0	0	0	0	0	41	33	0	8	0	34	46	0	0	0	0	0	0	0	0	0	0	0	0	0	0	0	0	0	0	0	0	0	0
0	0	0	0	0	0	94	83	0	25	0	25	0	0	0	0	0	0	0	0	0	88	34	0	0	6	23	0	25	0	0	0	0	0	0	51	64	0	59	0	0	0	75	0	0	0	0	0	0	0
0	0	0	0	0	0	0	0	0	57	0	11	0	0	0	0	0	0	0	69	0	69	32	28	34	23	11	31	21	0	0	0	0	0	0	0	0	0	0	0	0	0	0	0	0	0	0	0	0	0
0	0	0	0	0	0	0	116	0	0	0	104	0	0	0	0	0	52	0	43	0	48	98	0	46	0	31	22	28	0	0	22	0	0	0	87	0	0	0	0	0	0	0	0	0	0	0	0	0	0
0	0	0	0	0	0	200	0	0	61	0	115	0	0	0	73	0	67	0	86	0	73	96	0	0	25	21	28	7	7	30	36	0	54	0	69	78	0	63	108	101	0	82	0	0	0	0	0	0	0
0	0	0	0	0	0	0	0	58	0	18	0	132	100	33	30	0	0	0	0	0	0	0	0	0	0	0	0	7	8	34	0	0	25	0	0	75	0	69	0	0	0	76	0	0	0	0	0	0	0
0	0	0	0	0	0	0	0	0	0	0	0	0	0	0	64	0	0	0	0	0	0	0	0	0	0	0	0	30	34	4	15	13	38	0	0	0	0	0	0	0	0	0	0	0	0	0	0	0	0
0	0	138	0	0	0	184	119	0	0	0	103	0	0	0	0	0	39	0	44	0	103	104	0	0	0	0	22	36	0	15	17	0	8	0	95	96	0	90	106	104	0	94	0	0	0	0	0	0	0
0	0	0	0	0	0	0	0	0	0	0	0	0	0	0	38	0	68	0	0	0	0	0	0	0	0	0	0	0	0	13	0	5	13	0	0	0	0	0	0	0	0	0	0	0	0	0	0	0	0
0	0	0	0	0	0	0	0	0	0	0	93	0	0	0	16	0	39	0	0	91	94	0	0	0	0	0	0	54	25	38	8	13	8	0	0	0	0	0	0	0	0	0	0	0	0	0	0	0	0
44	45	0	35	0	0	37	0	57	0	0	0	0	48	0	0	0	0	0	0	0	0	0	0	0	0	0	0	0	0	0	0	0	0	5	5	16	0	15	0	0	0	25	0	171	177	0	0	0	0
61	32	48	56	73	57	66	0	65	51	0	17	0	0	101	147	0	0	0	100	0	116	0	0	0	51	0	87	69	0	0	95	0	0	5	19	7	0	19	0	9	12	8	0	183	0	0	0	0	0
0	0	0	54	0	0	0	0	70	63	0	0	0	62	0	0	0	0	0	0	0	0	0	0	0	64	0	0	78	75	0	96	0	0	16	7	4	0	9	0	0	0	9	0	187	0	0	0	0	0
0	0	0	0	0	0	0	0	0	0	0	0	0	0	0	0	0	0	0	0	0	0	0	0	0	0	0	0	0	0	0	0	0	0	0	0	0	0	0	0	0	0	0	0	0	0	0	0	0	0
0	0	0	0	0	0	0	0	71	65	65	0	0	68	109	171	0	0	0	0	0	0	0	0	0	59	0	0	63	69	0	90	0	0	15	19	9	0	6	11	0	12	6	0	0	0	0	0	0	0
0	0	0	0	0	0	0	0	0	0	0	27	0	0	0	4	0	3	9	29	34	36	0	0	0	0	0	0	108	0	0	106	0	0	0	0	0	0	11	4	5	0	0	0	0	0	0	0	0	0
0	0	0	0	0	0	0	0	0	0	0	0	0	0	0	0	8	0	0	0	21	0	0	0	0	0	0	0	101	0	0	104	0	0	0	9	0	0	0	5	6	0	3	0	0	0	0	0	0	0
0	40	0	0	0	0	0	0	0	0	0	0	0	0	0	0	0	0	0	0	0	0	0	0	0	0	0	0	0	0	0	0	0	0	0	12	0	0	12	0	0	0	5	0	0	0	0	0	0	0
0	0	0	0	0	0	0	0	83	81	87	0	0	69	126	0	0	0	0	31	41	44	0	0	0	75	0	0	82	76	0	94	0	0	25	8	9	0	6	0	3	5	7	0	0	0	0	0	0	0
114	100	0	0	0	0	0	0	139	0	0	0	70	0	0	0	0	0	0	0	0	0	0	0	0	0	0	0	0	0	0	0	0	0	0	0	0	0	0	0	0	0	0	8	33	17	32	0	0	5
98	97	0	0	0	0	0	0	142	0	0	0	50	160	0	0	0	0	0	0	0	0	0	0	0	0	0	0	0	0	0	0	0	0	171	183	187	0	0	0	0	0	0	33	11	11	0	0	0	0
100	94	0	0	0	0	0	0	0	0	0	0	35	0	0	0	0	0	0	0	0	0	0	0	0	0	0	0	0	0	0	0	0	0	177	0	0	0	0	0	0	0	0	17	11	17	18	11	0	10
0	0	0	0	0	0	0	0	0	0	0	0	0	0	0	0	0	0	0	0	0	0	0	0	0	0	0	0	0	0	0	0	0	0	0	0	0	0	0	0	0	0	0	32	0	18	5	8	0	24
0	0	0	0	0	0	0	0	0	0	0	0	0	0	0	0	0	0	0	0	0	0	0	0	0	0	0	0	0	0	0	0	0	0	0	0	0	0	0	0	0	0	0	0	0	11	8	7	8	35
0	0	0	0	0	0	0	0	0	0	0	0	0	0	0	0	0	0	0	0	0	0	0	0	0	0	0	0	0	0	0	0	0	0	0	0	0	0	0	0	0	0	0	0	0	0	0	8	18	24
0	0	0	0	0	0	88	0	125	0	0	0	0	0	0	0	0	0	0	0	0	0	0	0	0	0	0	0	0	0	0	0	0	0	0	0	0	0	0	0	0	0	0	5	0	10	24	35	24	15
0	0	0	0	0	0	0	0	0	0	0	0	0	0	0	0	0	0	0	0	0	0	0	0	0	0	0	0	0	0	0	0	0	0	0	0	0	0	0	0	0	0	0	0	0	0	0	0	24	16
0	0	0	0	0	0	108	0	129	0	81	0	31	25	0	0	0	0	0	0	0	0	0	0	0	0	0	0	0	0	0	0	0	0	72	148	104	0	101	0	0	0	116	0	27	0	42	60	52	19
0	0	0	0	0	0	0	0	0	0	0	0	0	0	0	0	0	0	0	0	0	0	0	0	0	0	0	0	0	0	0	0	0	0	0	0	0	0	0	0	0	0	0	0	0	0	0	0	26	0
0	0	0	0	0	0	0	0	0	0	91	0	0	0	45	0	0	0	0	0	0	0	0	0	0	101	0	0	0	0	0	0	0	0	87	0	0	0	97	0	0	0	115	0	0	0	0	0	0	0
0	0	0	0	0	0	0	0	0	0	0	0	0	0	0	0	0	0	0	0	0	0	0	0	0	0	0	0	0	0	0	0	0	0	0	0	0	0	0	0	0	0	0	63	0	29	53	56	5	57
0	0	0	0	0	0	0	0	0	0	0	0	8	9	0	0	0	0	0	0	0	0	0	0	0	0	0	0	0	0	0	0	0	0	0	0	0	0	0	0	0	0	0	43	14	0	0	0	0	27
0	0	0	0	0	0	0	0	55	0	0	0	0	7	8	0	0	0	0	0	0	0	0	0	0	0	0	0	0	0	0	0	0	0	0	0	70	0	77	0	0	0	0	0	0	0	0	0	0	0
0	0	0	0	0	0	0	0	0	0	0	0	0	19	10	12	0	0	0	0	0	0	0	0	0	0	0	0	0	0	0	0	0	0	0	0	0	0	0	0	0	0	0	0	0	0	0	0	0	0
0	0	0	0	0	0	0	0	0	0	0	0	0	0	0	13	0	0	0	0	0	0	0	0	0	0	0	0	0	58	0	0	0	0	0	0	0	0	0	0	0	0	0	0	0	0	0	0	0	0
0	0	0	0	0	0	0	0	0	0	0	0	0	0	0	0	0	0	0	0	0	0	0	0	0	0	0	0	0	0	0	0	0	0	0	0	0	0	0	0	0	0	0	0	0	0	0	0	0	0
0	0	0	0	0	0	0	0	0	0	0	0	0	0	0	0	0	0	0	0	0	0	0	0	0	0	0	0	0	0	0	0	0	0	0	0	0	0	0	0	0	0	0	0	0	113	0	0	0	0
0	0	0	0	0	0	0	0	0	0	0	0	0	0	0	0	0	0	0	0	0	0	0	0	0	0	0	0	0	0	0	0	0	0	0	0	0	0	0	0	0	0	0	0	0	0	0	0	0	0
0	0	0	0	0	0	0	0	0	0	0	0	0	0	0	0	0	0	0	0	0	0	0	0	0	0	0	0	0	0	0	0	0	0	0	0	0	0	0	0	0	0	0	0	0	0	0	0	0	0
0	0	0	0	0	0	0	0	0	0	0	0	0	0	0	0	0	0	0	0	0	0	0	0	0	0	0	0	0	0	0	0	0	0	0	0	0	0	0	0	0	0	0	0	0	0	0	0	0	0
0	0	0	0	0	0	0	0	0	0	0	0	0	0	0	0	0	0	0	0	0	0	0	0	0	0	0	0	0	0	0	0	0	0	0	0	0	0	0	0	0	0	0	0	0	0	0	145	108	0
0	0	0	0	0	0	0	0	0	0	0	0	0	0	0	0	0	0	0	0	0	0	0	0	0	0	0	0	0	0	0	0	0	0	0	0	0	0	0	0	0	0	0	0	0	0	0	0	0	0
0	0	0	0	0	0	0	0	0	0	0	0	0	0	0	0	0	0	0	0	0	0	0	0	0	0	0	0	0	0	0	0	0	0	0	0	0	0	0	0	0	0	0	0	0	0	0	0	0	0
0	0	0	0	0	0	0	0	0	0	0	0	0	0	0	0	0	0	0	0	0	0	0	0	0	0	0	0	0	0	0	0	0	0	0	0	0	0	0	0	0	0	0	0	0	0	0	119	104	0
0	0	0	0	0	0	0	0	0	0	0	0	0	0	0	0	0	0	0	0	0	0	0	0	0	0	0	0	0	0	0	0	0	0	0	0	0	0	0	0	0	0	0	0	0	0	0	0	0	0
0	0	0	0	0	0	0	0	0	0	0	0	0	0	0	0	0	0	0	0	0	0	0	0	0	0	0	0	0	0	0	0	0	0	0	0	0	0	0	0	0	0	0	0	0	0	0	0	68	0
0	0	0	0	0	0	0	0	0	0	0	0	0	0	0	0	0	0	0	0	0	0	0	0	0	0	0	0	0	0	0	0	0	0	0	0	0	0	0	0	0	0	0	0	0	0	0	115	99	0
0	0	0	0	0	0	0	0	0	0	0	0	0	0	0	0	0	146	0	0	0	0	0	0	0	0	0	0	127	114	130	149	0	0	117	0	0	0	101	0	0	0	129	0	0	0	159	0	0	0
0	0	0	0	0	0	0	0	0	0	109	0	0	0	0	53	0	0	0	0	0	0	0	0	0	0	0	0	121	98	116	141	148	0	0	0	0	0	122	0	0	0	128	0	0	0	0	0	0	0
0	0	0	0	0	0	0	0	0	0	0	0	0	0	0	88	0	0	0	0	0	0	0	0	0	0	0	0	159	107	0	165	159	0	0	0	0	0	0	0	0	0	0	0	0	0	0	0	0	0
0	0	0	0	0	0	0	0	0	0	0	0	0	0	0	0	0	0	0	0	0	0	0	0	0	0	0	0	164	0	157	168	165	0	0	0	0	0	0	0	0	0	0	0	0	136	157	0	0	0
0	0	0	0	0	0	0	0	0	0	0	0	0	0	0	0	0	0	0	0	0	0	0	0	0	0	0	0	0	0	0	0	173	0	0	0	0	0	0	0	0	0	0	0	0	0	157	0	0	0
0	0	0	0	0	0	0	0	0	0	0	0	0	0	0	0	0	0	0	0	0	0	0	0	0	0	0	0	0	0	0	0	0	0	0	0	0	0	0	0	0	0	0	0	0	0	161	0	0	0
0	0	0	0	0	0	0	0	77	0	81	0	0	0	0	0	0	0	0	0	0	0	0	0	0	0	0	0	0	0	0	0	0	0	69	0	0	0	83	0	0	0	0	42	40	0	0	0	0	38
0	0	0	0	0	0	0	0	0	0	0	0	0	0	0	0	0	161	0	0	0	0	0	0	0	0	0	0	138	127	154	0	0	0	0	0	0	0	139	0	0	0	158	47	0	34	71	67	0	40
0	0	0	0	0	0	0	0	0	0	0	0	0	0	0	0	0	0	0	0	0	0	0	0	0	0	0	0	0	0	0	0	0	0	0	0	0	0	0	0	0	0	0	0	0	0	0	0	0	0
0	0	0	0	0	0	0	0	0	0	0	0	0	0	0	0	0	0	0	0	0	0	0	0	0	0	0	0	0	0	0	0	0	0	0	0	0	0	0	0	0	0	0	0	0	0	0	0	0	0
0	0	0	0	0	0	0	0	109	0	92	0	0	0	0	0	0	151	0	0	0	0	0	0	0	0	0	0	0	0	0	0	0	0	102	0	0	0	114	0	0	0	0	0	0	15	0	0	0	0
0	0	0	0	0	0	0	0	0	0	0	0	0	0	0	0	0	140	0	0	0	0	0	0	0	0	0	0	0	0	0	0	0	0	0	0	0	0	115	0	0	0	0	0	0	35	0	0	0	0
0	0	0	0	0	0	0	0	0	0	0	0	0	0	0	0	0	172	0	0	0	0	0	0	0	0	0	0	0	0	0	0	0	0	0	0	0	0	156	0	0	0	0	0	0	15	0	0	0	0
0	0	0	0	0	0	0	0	0	0	0	0	0	0	0	0	0	0	0	0	0	0	0	0	0	0	0	0	0	0	0	0	0	0	0	0	0	0	0	0	0	0	0	46	32	35	0	0	0	41
0	0	0	0	0	0	0	0	0	0	0	0	0	0	0	0	0	0	0	0	0	0	0	0	0	0	0	0	122	0	0	0	0	0	120	0	0	0	114	0	0	0	146	0	0	7	0	0	0	0
[truncated: 36 more columns]
