# Supplementary material for: Analyzing the effects of free water modeling by deep learning on diffusion MRI structural connectivity estimates in glioma patients
Source: PLoS One. 2020 Sep 25;15(9):e0239475. doi: 10.1371/journal.pone.0239475 (PMC7518620; doi:10.1371/journal.pone.0239475)
Supplement: S1 File — All utilized connectivity and length matrices as comma-separated csv files, and the free-water maps as nifti files. (ZIP) [file pone.0239475.s003.zip › S3/CMs/patients/det_boundary/vp3/fiberlengthmatrix_fwm.csv]

3	3	0	0	0	0	0	0	40	0	0	0	0	0	0	0	0	0	0	0	0	0	0	0	0	0	0	0	0	0	0	180	0	0	42	69	61	0	0	0	0	0	0	114	98	101	0	0	0	100
3	8	16	0	0	0	0	0	44	0	0	7	35	27	0	0	0	0	0	0	0	0	0	0	0	0	0	0	0	0	0	0	0	0	0	21	0	0	0	0	0	46	0	0	98	94	0	0	0	89
0	16	11	23	16	0	39	0	0	0	0	31	27	0	0	0	0	0	0	0	0	0	0	0	0	0	0	0	0	0	0	146	0	0	0	48	0	0	0	0	0	7	0	0	0	0	0	0	0	0
0	0	23	9	9	0	32	0	0	0	0	0	0	0	0	0	0	0	0	0	0	0	0	0	0	0	0	0	0	0	0	0	0	0	35	56	54	0	0	0	0	0	0	0	0	0	0	0	0	0
0	0	16	9	5	25	20	0	68	0	0	28	0	0	0	0	0	0	0	0	0	0	0	0	0	0	0	0	0	0	0	0	0	0	0	73	0	0	0	0	0	0	0	0	0	0	0	0	0	0
0	0	0	0	25	5	26	22	60	13	0	24	0	0	0	0	0	0	0	108	0	121	110	98	0	0	0	0	0	0	0	0	0	0	0	57	0	0	0	0	0	0	0	0	0	0	0	0	0	0
0	0	39	32	20	26	12	26	36	72	0	0	0	0	0	0	0	0	0	140	0	152	156	0	0	94	0	0	200	0	0	171	0	0	37	66	0	0	0	0	0	0	0	99	0	0	0	0	0	98
0	0	0	0	0	22	26	7	28	24	0	0	0	0	0	0	0	0	0	106	0	107	0	0	0	83	0	116	0	0	0	119	0	0	0	0	0	0	0	0	0	0	0	0	0	0	0	0	0	0
40	44	0	0	68	60	36	28	15	18	2	46	70	26	14	0	0	0	0	0	0	0	0	0	0	0	0	0	0	56	0	0	0	0	60	67	70	0	71	0	0	0	83	138	136	0	0	0	0	124
0	0	0	0	0	13	72	24	18	8	6	33	0	0	0	0	0	0	0	103	0	111	83	91	0	23	57	0	61	0	0	0	0	0	0	51	64	0	65	0	0	0	81	0	0	0	0	0	0	0
0	0	0	0	0	0	0	0	2	6	13	0	0	0	32	0	0	0	0	0	0	0	0	0	0	0	0	0	0	18	0	0	0	0	65	0	0	0	65	0	0	0	87	0	0	0	0	0	0	0
0	7	31	0	28	24	0	0	46	33	0	15	0	0	0	0	16	22	0	80	17	19	34	12	0	25	11	95	116	0	0	102	93	93	0	17	0	0	0	27	0	0	0	0	0	0	0	0	0	0
0	35	27	0	0	0	0	0	70	0	0	0	9	25	0	125	0	0	0	0	0	0	0	0	0	0	0	0	0	132	0	0	0	0	0	0	0	0	0	0	0	0	0	59	44	30	0	0	0	0
0	27	0	0	0	0	0	0	26	0	0	0	25	5	47	66	0	0	0	0	0	0	0	0	0	0	0	0	0	100	0	0	0	0	52	0	60	0	67	0	0	0	70	0	160	0	0	0	0	0
0	0	0	0	0	0	0	0	14	0	32	0	0	47	6	21	0	0	0	0	0	0	0	0	0	0	0	0	0	33	0	0	0	0	0	101	0	0	109	0	0	0	126	0	0	0	0	0	0	0
0	0	0	0	0	0	0	0	0	0	0	0	125	66	21	7	0	0	4	0	0	0	0	0	0	0	0	0	70	30	65	0	38	17	0	147	0	0	124	4	0	0	0	0	0	0	0	0	0	0
0	0	0	0	0	0	0	0	0	0	0	16	0	0	0	0	11	7	5	0	18	0	0	0	0	0	0	0	0	0	0	0	0	0	0	0	0	0	0	23	9	0	0	0	0	0	0	0	0	0
0	0	0	0	0	0	0	0	0	0	0	22	0	0	0	0	7	14	5	28	44	61	0	0	0	0	0	51	67	0	0	39	0	34	0	0	0	0	27	3	0	0	0	0	0	0	0	0	0	0
0	0	0	0	0	0	0	0	0	0	0	0	0	0	0	4	5	5	5	0	24	0	0	0	0	0	0	0	0	0	0	0	0	0	0	0	0	0	0	8	0	0	0	0	0	0	0	0	0	0
0	0	0	0	0	108	140	106	0	103	0	80	0	0	0	0	0	28	0	9	6	38	93	0	0	0	69	43	85	0	0	44	0	0	0	100	0	0	0	0	0	0	31	0	0	0	0	0	0	0
0	0	0	0	0	0	0	0	0	0	0	17	0	0	0	0	18	44	24	6	4	2	8	0	0	0	0	0	0	0	0	136	0	0	0	0	0	0	0	31	21	0	41	0	0	0	0	0	0	0
0	0	0	0	0	121	152	107	0	111	0	19	0	0	0	0	0	61	0	38	2	12	14	0	41	88	71	48	73	0	0	100	0	100	0	116	0	0	0	0	0	0	44	0	0	0	0	0	0	0
0	0	0	0	0	110	156	0	0	83	0	34	0	0	0	0	0	0	0	93	8	14	12	24	33	34	32	98	96	0	0	103	0	0	0	0	0	0	0	0	0	0	0	0	0	0	0	0	0	0
0	0	0	0	0	98	0	0	0	91	0	12	0	0	0	0	0	0	0	0	0	0	24	7	0	0	28	0	0	0	0	0	0	0	0	0	0	0	0	0	0	0	0	0	0	0	0	0	0	0
0	0	0	0	0	0	0	0	0	0	0	0	0	0	0	0	0	0	0	0	0	41	33	0	8	0	34	46	0	0	0	0	0	0	0	0	0	0	0	0	0	0	0	0	0	0	0	0	0	0
0	0	0	0	0	0	94	83	0	23	0	25	0	0	0	0	0	0	0	0	0	88	34	0	0	6	23	0	25	0	0	0	0	0	48	51	64	0	59	0	0	0	75	0	0	0	0	0	0	0
0	0	0	0	0	0	0	0	0	57	0	11	0	0	0	0	0	0	0	69	0	71	32	28	34	23	11	31	22	0	0	0	0	0	0	0	0	0	0	0	0	0	0	0	0	0	0	0	0	0
0	0	0	0	0	0	0	116	0	0	0	95	0	0	0	0	0	51	0	43	0	48	98	0	46	0	31	22	28	0	0	22	0	0	0	87	0	0	0	0	0	0	0	0	0	0	0	0	0	0
0	0	0	0	0	0	200	0	0	61	0	116	0	0	0	70	0	67	0	85	0	73	96	0	0	25	22	28	8	7	8	34	0	54	0	69	76	0	64	107	0	0	82	0	0	0	0	0	0	0
0	0	0	0	0	0	0	0	56	0	18	0	132	100	33	30	0	0	0	0	0	0	0	0	0	0	0	0	7	8	40	0	0	25	0	0	75	0	61	0	0	0	76	0	0	0	0	0	0	0
0	0	0	0	0	0	0	0	0	0	0	0	0	0	0	65	0	0	0	0	0	0	0	0	0	0	0	0	8	40	4	15	13	38	0	0	0	0	0	0	0	0	0	0	0	0	0	0	0	0
180	0	146	0	0	0	171	119	0	0	0	102	0	0	0	0	0	39	0	44	136	100	103	0	0	0	0	22	34	0	15	17	0	8	0	96	94	0	89	105	104	0	93	0	0	0	0	0	0	0
0	0	0	0	0	0	0	0	0	0	0	93	0	0	0	38	0	0	0	0	0	0	0	0	0	0	0	0	0	0	13	0	5	19	0	0	0	0	0	0	0	0	0	0	0	0	0	0	0	0
0	0	0	0	0	0	0	0	0	0	0	93	0	0	0	17	0	34	0	0	0	100	0	0	0	0	0	0	54	25	38	8	19	8	0	0	0	0	0	8	0	0	0	0	0	0	0	0	0	0
42	0	0	35	0	0	37	0	60	0	65	0	0	52	0	0	0	0	0	0	0	0	0	0	0	48	0	0	0	0	0	0	0	0	5	6	16	0	15	0	0	0	25	0	171	0	0	0	0	0
69	21	48	56	73	57	66	0	67	51	0	17	0	0	101	147	0	0	0	100	0	116	0	0	0	51	0	87	69	0	0	96	0	0	6	18	7	0	21	0	9	12	8	0	182	0	0	0	0	0
61	0	0	54	0	0	0	0	70	64	0	0	0	60	0	0	0	0	0	0	0	0	0	0	0	64	0	0	76	75	0	94	0	0	16	7	4	0	9	0	0	0	9	0	187	0	0	0	0	0
0	0	0	0	0	0	0	0	0	0	0	0	0	0	0	0	0	0	0	0	0	0	0	0	0	0	0	0	0	0	0	0	0	0	0	0	0	0	0	0	0	0	0	0	0	0	0	0	0	0
0	0	0	0	0	0	0	0	71	65	65	0	0	67	109	124	0	27	0	0	0	0	0	0	0	59	0	0	64	61	0	89	0	0	15	21	9	0	6	11	0	12	6	0	0	0	0	0	0	0
0	0	0	0	0	0	0	0	0	0	0	27	0	0	0	4	23	3	8	0	31	0	0	0	0	0	0	0	107	0	0	105	0	8	0	0	0	0	11	3	5	0	0	0	0	0	0	0	0	0
0	0	0	0	0	0	0	0	0	0	0	0	0	0	0	0	9	0	0	0	21	0	0	0	0	0	0	0	0	0	0	104	0	0	0	9	0	0	0	5	5	0	3	0	0	0	0	0	0	0
0	46	7	0	0	0	0	0	0	0	0	0	0	0	0	0	0	0	0	0	0	0	0	0	0	0	0	0	0	0	0	0	0	0	0	12	0	0	12	0	0	0	5	0	0	0	0	0	0	0
0	0	0	0	0	0	0	0	83	81	87	0	0	70	126	0	0	0	0	31	41	44	0	0	0	75	0	0	82	76	0	93	0	0	25	8	9	0	6	0	3	5	8	0	0	0	0	0	0	0
114	0	0	0	0	0	99	0	138	0	0	0	59	0	0	0	0	0	0	0	0	0	0	0	0	0	0	0	0	0	0	0	0	0	0	0	0	0	0	0	0	0	0	8	27	16	32	0	0	5
98	98	0	0	0	0	0	0	136	0	0	0	44	160	0	0	0	0	0	0	0	0	0	0	0	0	0	0	0	0	0	0	0	0	171	182	187	0	0	0	0	0	0	27	11	13	0	0	0	0
101	94	0	0	0	0	0	0	0	0	0	0	30	0	0	0	0	0	0	0	0	0	0	0	0	0	0	0	0	0	0	0	0	0	0	0	0	0	0	0	0	0	0	16	13	17	18	11	0	10
0	0	0	0	0	0	0	0	0	0	0	0	0	0	0	0	0	0	0	0	0	0	0	0	0	0	0	0	0	0	0	0	0	0	0	0	0	0	0	0	0	0	0	32	0	18	5	8	0	24
0	0	0	0	0	0	0	0	0	0	0	0	0	0	0	0	0	0	0	0	0	0	0	0	0	0	0	0	0	0	0	0	0	0	0	0	0	0	0	0	0	0	0	0	0	11	8	7	8	36
0	0	0	0	0	0	0	0	0	0	0	0	0	0	0	0	0	0	0	0	0	0	0	0	0	0	0	0	0	0	0	0	0	0	0	0	0	0	0	0	0	0	0	0	0	0	0	8	17	24
100	89	0	0	0	0	98	0	124	0	0	0	0	0	0	0	0	0	0	0	0	0	0	0	0	0	0	0	0	0	0	0	0	0	0	0	0	0	0	0	0	0	0	5	0	10	24	36	24	15
0	0	0	0	0	0	0	0	0	0	0	0	0	0	0	0	0	0	0	0	0	0	0	0	0	0	0	0	0	0	0	0	0	0	0	0	0	0	0	0	0	0	0	0	0	0	0	0	24	16
110	0	0	0	0	0	0	0	129	0	81	0	20	23	0	0	0	0	0	0	0	0	0	0	0	0	0	0	0	0	0	0	0	0	67	173	92	0	101	0	0	0	0	0	36	0	41	59	53	28
0	0	0	0	0	0	0	0	0	0	0	0	0	0	0	0	0	0	0	0	0	0	0	0	0	0	0	0	0	0	0	0	0	0	0	0	0	0	0	0	0	0	0	0	0	0	0	0	25	0
0	0	0	0	0	0	0	0	0	0	91	0	0	0	45	0	0	0	0	0	0	0	0	0	0	101	0	0	0	0	0	0	0	0	87	0	0	0	97	0	0	0	116	0	0	0	0	0	0	0
0	0	0	0	0	0	0	0	0	0	0	0	0	0	0	0	0	181	0	0	0	0	0	0	0	0	0	0	0	0	0	0	0	0	0	0	0	0	0	0	0	0	179	63	0	30	53	56	5	57
0	0	0	0	0	0	0	0	0	0	0	0	6	9	0	0	0	0	0	0	0	0	0	0	0	0	0	0	0	0	0	0	0	0	0	0	0	0	0	0	0	0	0	44	15	0	0	0	0	27
0	0	0	0	0	0	0	0	32	0	0	0	0	6	8	0	0	0	0	0	0	0	0	0	0	0	0	0	0	0	0	0	0	0	0	0	70	0	77	0	0	0	0	0	0	0	0	0	0	0
0	0	0	0	0	0	0	0	0	0	0	0	0	33	10	12	0	0	0	0	0	0	0	0	0	0	0	0	0	0	0	0	0	0	0	90	0	0	0	0	0	0	0	0	0	0	0	0	0	0
0	0	0	0	0	0	0	0	0	0	0	0	0	0	0	13	0	0	0	0	0	0	0	0	0	0	0	0	0	58	0	0	0	0	0	0	0	0	0	27	0	0	0	0	0	0	0	0	0	0
0	0	0	0	0	0	0	0	0	0	0	0	0	0	0	0	0	0	0	0	0	0	0	0	0	0	0	0	0	0	0	0	0	0	0	0	0	0	0	0	0	0	0	0	0	0	0	0	0	0
0	0	0	0	0	0	0	0	0	0	0	0	0	0	0	0	0	0	0	0	0	0	0	0	0	0	0	0	0	0	0	0	0	0	0	0	0	0	0	0	0	0	0	0	0	113	0	0	0	0
0	0	0	0	0	0	0	0	0	0	0	0	0	0	0	0	0	0	0	0	0	0	0	0	0	0	0	0	0	0	0	0	0	0	0	0	0	0	0	0	0	0	0	0	0	0	0	0	0	0
0	0	0	0	0	0	0	0	0	0	0	0	0	0	0	0	0	0	0	0	0	0	0	0	0	0	0	0	0	0	0	0	0	0	0	0	0	0	0	0	0	0	0	0	0	0	0	0	0	0
0	0	0	0	0	0	0	0	0	0	0	0	0	0	0	0	0	0	0	0	0	0	0	0	0	0	0	0	0	0	0	0	0	0	0	0	0	0	0	0	0	0	0	0	0	3	0	0	0	0
0	0	0	0	0	0	0	0	0	0	0	0	0	0	0	0	0	210	0	0	0	0	0	0	0	0	0	0	0	0	0	0	0	0	0	0	0	0	0	0	0	0	0	0	0	0	0	144	108	0
0	0	0	0	0	0	0	0	0	0	0	0	0	0	0	0	0	0	0	0	0	0	0	0	0	0	0	0	0	0	0	0	0	0	0	0	0	0	0	0	0	0	0	0	0	0	101	0	0	0
0	0	0	0	0	0	0	0	0	0	0	0	0	0	0	0	0	0	0	0	0	0	0	0	0	0	0	0	0	0	0	0	0	0	0	0	0	0	0	0	0	0	0	0	0	0	0	0	0	0
0	0	0	0	0	0	0	0	0	0	0	0	0	0	0	0	0	0	0	0	0	0	0	0	0	0	0	0	0	0	0	0	0	0	0	0	0	0	0	0	0	0	0	0	0	0	0	119	104	0
0	0	0	0	0	0	0	0	0	0	0	0	0	0	0	0	0	0	0	0	0	0	0	0	0	0	0	0	0	0	0	0	0	0	0	0	0	0	0	0	0	0	0	0	0	0	0	0	0	0
0	0	0	0	0	0	0	0	0	0	0	0	0	0	0	0	0	0	0	0	0	0	0	0	0	0	0	0	0	0	0	0	0	0	0	0	0	0	0	0	0	0	0	0	0	0	0	0	68	0
0	0	0	0	0	0	0	0	0	0	0	0	0	0	0	0	0	0	0	0	0	0	0	0	0	0	0	0	0	0	0	0	0	0	0	0	0	0	0	0	0	0	0	0	0	0	0	115	99	0
0	0	0	0	0	0	0	0	0	0	0	0	0	0	0	0	0	158	0	0	0	0	0	0	0	0	0	0	126	114	131	151	163	0	0	0	0	0	103	0	0	0	128	0	0	0	159	0	0	0
0	0	0	0	0	0	0	0	0	0	109	0	0	0	0	54	0	0	0	0	0	0	0	0	0	0	0	0	121	98	112	140	143	0	0	0	0	0	120	0	0	0	128	0	0	0	0	0	0	0
0	0	0	0	0	0	0	0	0	0	0	0	0	0	0	86	0	0	0	0	0	0	0	0	0	0	0	0	155	107	0	166	156	0	0	0	0	0	0	0	0	0	0	0	0	0	0	0	0	183
0	0	0	0	0	0	0	0	0	0	0	0	0	0	0	94	0	0	0	0	0	0	0	0	0	0	0	0	165	0	158	166	164	0	0	0	0	0	0	0	0	0	0	0	0	131	156	0	0	168
0	0	0	0	0	0	0	0	0	0	0	0	0	0	0	64	0	0	0	0	0	0	0	0	0	0	0	0	0	0	0	0	0	0	0	0	0	0	0	0	0	0	0	0	0	0	157	0	0	0
0	0	0	0	0	0	0	0	0	0	0	0	0	0	0	0	0	0	0	0	0	0	0	0	0	0	0	0	0	0	0	0	0	4	0	0	0	0	0	0	0	0	0	0	0	0	161	0	0	0
0	0	0	0	0	0	80	0	77	0	81	0	0	0	0	0	0	0	0	0	0	0	0	0	0	0	0	0	0	0	0	0	0	0	68	0	0	0	81	0	0	0	0	42	40	48	0	0	0	33
0	0	0	0	0	0	0	0	0	0	0	0	0	0	0	0	0	161	0	0	197	0	0	0	0	0	0	0	138	127	0	174	0	0	0	0	0	0	0	0	0	0	157	48	0	33	71	67	0	44
0	0	0	0	0	0	0	0	0	0	0	0	0	69	0	0	0	184	0	0	0	0	0	0	0	0	0	0	0	0	0	0	0	0	108	0	0	0	0	0	0	0	0	61	0	0	0	0	0	0
0	0	0	0	0	0	0	0	0	0	0	0	0	0	0	0	0	0	0	0	0	0	0	0	0	0	0	0	0	0	0	0	0	0	0	0	0	0	0	0	0	0	0	0	0	0	0	0	0	0
0	46	0	0	0	0	0	0	0	0	91	0	0	0	0	0	0	154	0	0	0	0	0	0	0	0	0	0	0	0	0	0	0	0	95	0	0	0	103	0	0	0	11	0	0	25	0	0	0	0
0	0	0	0	0	0	0	0	0	0	0	0	0	0	0	0	0	144	0	0	0	0	0	0	0	0	0	0	0	0	0	0	0	0	0	0	0	0	115	0	0	0	0	0	0	35	0	0	0	0
0	0	0	0	0	0	0	0	0	0	0	0	0	0	0	0	0	173	0	0	0	0	0	0	0	0	0	0	0	0	0	0	0	0	0	0	0	0	156	0	0	0	173	0	0	11	0	0	0	0
0	0	0	0	0	0	0	0	0	0	0	0	6	0	0	0	0	0	0	0	0	0	0	0	0	0	0	0	0	0	0	0	0	0	0	0	0	0	0	0	0	0	0	48	36	33	0	0	0	38
0	0	0	0	0	0	0	0	0	0	0	0	0	0	0	0	0	152	0	0	0	0	0	0	0	0	0	0	122	0	0	0	0	0	124	0	0	0	113	0	0	0	53	0	0	7	0	0	0	0
[truncated: 36 more columns]
