# Supplementary material for: Analyzing the effects of free water modeling by deep learning on diffusion MRI structural connectivity estimates in glioma patients
Source: PLoS One. 2020 Sep 25;15(9):e0239475. doi: 10.1371/journal.pone.0239475 (PMC7518620; doi:10.1371/journal.pone.0239475)
Supplement: S1 File — All utilized connectivity and length matrices as comma-separated csv files, and the free-water maps as nifti files. (ZIP) [file pone.0239475.s003.zip › S3/CMs/patients/det_boundary/vp3/cm_fwm.csv]

8	2	0	0	0	0	0	0	8	0	0	0	0	0	0	0	0	0	0	0	0	0	0	0	0	0	0	0	0	0	0	2	0	0	14	7	5	0	0	0	0	0	0	2	16	1	0	0	0	2
2	118	86	0	0	0	0	0	118	0	0	10	65	6	0	0	0	0	0	0	0	0	0	0	0	0	0	0	0	0	0	0	0	0	0	18	0	0	0	0	0	8	0	0	12	1	0	0	0	1
0	86	298	18	13	0	90	0	0	0	0	55	33	0	0	0	0	0	0	0	0	0	0	0	0	0	0	0	0	0	0	16	0	0	0	23	0	0	0	0	0	2	0	0	0	0	0	0	0	0
0	0	18	21	3	0	33	0	0	0	0	0	0	0	0	0	0	0	0	0	0	0	0	0	0	0	0	0	0	0	0	0	0	0	3	16	1	0	0	0	0	0	0	0	0	0	0	0	0	0
0	0	13	3	41	16	19	0	12	0	0	24	0	0	0	0	0	0	0	0	0	0	0	0	0	0	0	0	0	0	0	0	0	0	0	1	0	0	0	0	0	0	0	0	0	0	0	0	0	0
0	0	0	0	16	15	14	18	140	1	0	20	0	0	0	0	0	0	0	34	0	39	38	1	0	0	0	0	0	0	0	0	0	0	0	5	0	0	0	0	0	0	0	0	0	0	0	0	0	0
0	0	90	33	19	14	368	81	84	9	0	0	0	0	0	0	0	0	0	44	0	36	4	0	0	6	0	0	4	0	0	1	0	0	31	67	0	0	0	0	0	0	0	1	0	0	0	0	0	2
0	0	0	0	0	18	81	65	86	69	0	0	0	0	0	0	0	0	0	18	0	5	0	0	0	5	0	1	0	0	0	2	0	0	0	0	0	0	0	0	0	0	0	0	0	0	0	0	0	0
8	118	0	0	12	140	84	86	478	25	2	7	24	11	11	0	0	0	0	0	0	0	0	0	0	0	0	0	0	21	0	0	0	0	10	318	82	0	96	0	0	0	53	13	6	0	0	0	0	16
0	0	0	0	0	1	9	69	25	152	6	24	0	0	0	0	0	0	0	41	0	92	16	1	0	176	35	0	18	0	0	0	0	0	0	105	23	0	14	0	0	0	16	0	0	0	0	0	0	0
0	0	0	0	0	0	0	0	2	6	29	0	0	0	16	0	0	0	0	0	0	0	0	0	0	0	0	0	0	17	0	0	0	0	1	0	0	0	21	0	0	0	1	0	0	0	0	0	0	0
0	10	55	0	24	20	0	0	7	24	0	186	0	0	0	0	6	4	0	8	45	16	34	3	0	22	21	3	19	0	0	195	1	108	0	192	0	0	0	3	0	0	0	0	0	0	0	0	0	0
0	65	33	0	0	0	0	0	24	0	0	0	38	32	0	5	0	0	0	0	0	0	0	0	0	0	0	0	0	21	0	0	0	0	0	0	0	0	0	0	0	0	0	6	47	75	0	0	0	0
0	6	0	0	0	0	0	0	11	0	0	0	32	44	4	11	0	0	0	0	0	0	0	0	0	0	0	0	0	35	0	0	0	0	3	0	2	0	20	0	0	0	1	0	1	0	0	0	0	0
0	0	0	0	0	0	0	0	11	0	16	0	0	4	62	38	0	0	0	0	0	0	0	0	0	0	0	0	0	92	0	0	0	0	0	3	0	0	14	0	0	0	3	0	0	0	0	0	0	0
0	0	0	0	0	0	0	0	0	0	0	0	5	11	38	41	0	0	1	0	0	0	0	0	0	0	0	0	2	57	24	0	2	15	0	2	0	0	7	2	0	0	0	0	0	0	0	0	0	0
0	0	0	0	0	0	0	0	0	0	0	6	0	0	0	0	18	4	7	0	2	0	0	0	0	0	0	0	0	0	0	0	0	0	0	0	0	0	0	1	8	0	0	0	0	0	0	0	0	0
0	0	0	0	0	0	0	0	0	0	0	4	0	0	0	0	4	243	5	186	24	5	0	0	0	0	0	26	2	0	0	231	0	47	0	0	0	0	5	8	0	0	0	0	0	0	0	0	0	0
0	0	0	0	0	0	0	0	0	0	0	0	0	0	0	1	7	5	42	0	18	0	0	0	0	0	0	0	0	0	0	0	0	0	0	0	0	0	0	16	0	0	0	0	0	0	0	0	0	0
0	0	0	0	0	34	44	18	0	41	0	8	0	0	0	0	0	186	0	259	10	45	5	0	0	0	54	59	12	0	0	111	0	0	0	1	0	0	0	0	0	0	2	0	0	0	0	0	0	0
0	0	0	0	0	0	0	0	0	0	0	45	0	0	0	0	2	24	18	10	12	1	17	0	0	0	0	0	0	0	0	4	0	0	0	0	0	0	0	47	18	0	16	0	0	0	0	0	0	0
0	0	0	0	0	39	36	5	0	92	0	16	0	0	0	0	0	5	0	45	1	67	12	0	20	13	49	112	7	0	0	28	0	24	0	1	0	0	0	0	0	0	18	0	0	0	0	0	0	0
0	0	0	0	0	38	4	0	0	16	0	34	0	0	0	0	0	0	0	5	17	12	222	8	7	4	118	6	5	0	0	14	0	0	0	0	0	0	0	0	0	0	0	0	0	0	0	0	0	0
0	0	0	0	0	1	0	0	0	1	0	3	0	0	0	0	0	0	0	0	0	0	8	16	0	0	19	0	0	0	0	0	0	0	0	0	0	0	0	0	0	0	0	0	0	0	0	0	0	0
0	0	0	0	0	0	0	0	0	0	0	0	0	0	0	0	0	0	0	0	0	20	7	0	37	0	2	8	0	0	0	0	0	0	0	0	0	0	0	0	0	0	0	0	0	0	0	0	0	0
0	0	0	0	0	0	6	5	0	176	0	22	0	0	0	0	0	0	0	0	0	13	4	0	0	233	61	0	13	0	0	0	0	0	1	49	5	0	59	0	0	0	2	0	0	0	0	0	0	0
0	0	0	0	0	0	0	0	0	35	0	21	0	0	0	0	0	0	0	54	0	49	118	19	2	61	196	78	33	0	0	0	0	0	0	0	0	0	0	0	0	0	0	0	0	0	0	0	0	0
0	0	0	0	0	0	0	1	0	0	0	3	0	0	0	0	0	26	0	59	0	112	6	0	8	0	78	140	60	0	0	52	0	0	0	2	0	0	0	0	0	0	0	0	0	0	0	0	0	0
0	0	0	0	0	0	4	0	0	18	0	19	0	0	0	2	0	2	0	12	0	7	5	0	0	13	33	60	136	25	3	8	0	1	0	140	6	0	14	1	0	0	85	0	0	0	0	0	0	0
0	0	0	0	0	0	0	0	21	0	17	0	21	35	92	57	0	0	0	0	0	0	0	0	0	0	0	0	25	129	19	0	0	2	0	0	2	0	2	0	0	0	22	0	0	0	0	0	0	0
0	0	0	0	0	0	0	0	0	0	0	0	0	0	0	24	0	0	0	0	0	0	0	0	0	0	0	0	3	19	7	3	14	34	0	0	0	0	0	0	0	0	0	0	0	0	0	0	0	0
2	0	16	0	0	0	1	2	0	0	0	195	0	0	0	0	0	231	0	111	4	28	14	0	0	0	0	52	8	0	3	244	0	18	0	47	2	0	3	4	23	0	13	0	0	0	0	0	0	0
0	0	0	0	0	0	0	0	0	0	0	1	0	0	0	2	0	0	0	0	0	0	0	0	0	0	0	0	0	0	14	0	31	7	0	0	0	0	0	0	0	0	0	0	0	0	0	0	0	0
0	0	0	0	0	0	0	0	0	0	0	108	0	0	0	15	0	47	0	0	0	24	0	0	0	0	0	0	1	2	34	18	7	69	0	0	0	0	0	3	0	0	0	0	0	0	0	0	0	0
14	0	0	3	0	0	31	0	10	0	1	0	0	3	0	0	0	0	0	0	0	0	0	0	0	1	0	0	0	0	0	0	0	0	38	2	23	0	135	0	0	0	3	0	11	0	0	0	0	0
7	18	23	16	1	5	67	0	318	105	0	192	0	0	3	2	0	0	0	1	0	1	0	0	0	49	0	2	140	0	0	47	0	0	2	78	21	0	6	0	10	12	15	0	5	0	0	0	0	0
5	0	0	1	0	0	0	0	82	23	0	0	0	2	0	0	0	0	0	0	0	0	0	0	0	5	0	0	6	2	0	2	0	0	23	21	1	0	10	0	0	0	50	0	10	0	0	0	0	0
0	0	0	0	0	0	0	0	0	0	0	0	0	0	0	0	0	0	0	0	0	0	0	0	0	0	0	0	0	0	0	0	0	0	0	0	0	0	0	0	0	0	0	0	0	0	0	0	0	0
0	0	0	0	0	0	0	0	96	14	21	0	0	20	14	7	0	5	0	0	0	0	0	0	0	59	0	0	14	2	0	3	0	0	135	6	10	0	35	30	0	5	7	0	0	0	0	0	0	0
0	0	0	0	0	0	0	0	0	0	0	3	0	0	0	2	1	8	16	0	47	0	0	0	0	0	0	0	1	0	0	4	0	3	0	0	0	0	30	6	3	0	0	0	0	0	0	0	0	0
0	0	0	0	0	0	0	0	0	0	0	0	0	0	0	0	8	0	0	0	18	0	0	0	0	0	0	0	0	0	0	23	0	0	0	10	0	0	0	3	8	0	2	0	0	0	0	0	0	0
0	8	2	0	0	0	0	0	0	0	0	0	0	0	0	0	0	0	0	0	0	0	0	0	0	0	0	0	0	0	0	0	0	0	0	12	0	0	5	0	0	0	4	0	0	0	0	0	0	0
0	0	0	0	0	0	0	0	53	16	1	0	0	1	3	0	0	0	0	2	16	18	0	0	0	2	0	0	85	22	0	13	0	0	3	15	50	0	7	0	2	4	24	0	0	0	0	0	0	0
2	0	0	0	0	0	1	0	13	0	0	0	6	0	0	0	0	0	0	0	0	0	0	0	0	0	0	0	0	0	0	0	0	0	0	0	0	0	0	0	0	0	0	11	12	1	8	0	0	5
16	12	0	0	0	0	0	0	6	0	0	0	47	1	0	0	0	0	0	0	0	0	0	0	0	0	0	0	0	0	0	0	0	0	11	5	10	0	0	0	0	0	0	12	165	50	0	0	0	0
1	1	0	0	0	0	0	0	0	0	0	0	75	0	0	0	0	0	0	0	0	0	0	0	0	0	0	0	0	0	0	0	0	0	0	0	0	0	0	0	0	0	0	1	50	316	21	30	0	16
0	0	0	0	0	0	0	0	0	0	0	0	0	0	0	0	0	0	0	0	0	0	0	0	0	0	0	0	0	0	0	0	0	0	0	0	0	0	0	0	0	0	0	8	0	21	48	8	0	29
0	0	0	0	0	0	0	0	0	0	0	0	0	0	0	0	0	0	0	0	0	0	0	0	0	0	0	0	0	0	0	0	0	0	0	0	0	0	0	0	0	0	0	0	0	30	8	85	5	59
0	0	0	0	0	0	0	0	0	0	0	0	0	0	0	0	0	0	0	0	0	0	0	0	0	0	0	0	0	0	0	0	0	0	0	0	0	0	0	0	0	0	0	0	0	0	0	5	36	27
2	1	0	0	0	0	2	0	16	0	0	0	0	0	0	0	0	0	0	0	0	0	0	0	0	0	0	0	0	0	0	0	0	0	0	0	0	0	0	0	0	0	0	5	0	16	29	59	27	424
0	0	0	0	0	0	0	0	0	0	0	0	0	0	0	0	0	0	0	0	0	0	0	0	0	0	0	0	0	0	0	0	0	0	0	0	0	0	0	0	0	0	0	0	0	0	0	0	44	18
1	0	0	0	0	0	0	0	24	0	12	0	19	14	0	0	0	0	0	0	0	0	0	0	0	0	0	0	0	0	0	0	0	0	76	1	2	0	96	0	0	0	0	0	82	0	58	53	28	64
0	0	0	0	0	0	0	0	0	0	0	0	0	0	0	0	0	0	0	0	0	0	0	0	0	0	0	0	0	0	0	0	0	0	0	0	0	0	0	0	0	0	0	0	0	0	0	0	12	0
0	0	0	0	0	0	0	0	0	0	31	0	0	0	6	0	0	0	0	0	0	0	0	0	0	3	0	0	0	0	0	0	0	0	11	0	0	0	3	0	0	0	2	0	0	0	0	0	0	0
0	0	0	0	0	0	0	0	0	0	0	0	0	0	0	0	0	7	0	0	0	0	0	0	0	0	0	0	0	0	0	0	0	0	0	0	0	0	0	0	0	0	1	37	0	193	8	47	9	41
0	0	0	0	0	0	0	0	0	0	0	0	56	12	0	0	0	0	0	0	0	0	0	0	0	0	0	0	0	0	0	0	0	0	0	0	0	0	0	0	0	0	0	7	28	0	0	0	0	5
0	0	0	0	0	0	0	0	7	0	0	0	0	60	24	0	0	0	0	0	0	0	0	0	0	0	0	0	0	0	0	0	0	0	0	0	5	0	4	0	0	0	0	0	0	0	0	0	0	0
0	0	0	0	0	0	0	0	0	0	0	0	0	1	58	4	0	0	0	0	0	0	0	0	0	0	0	0	0	0	0	0	0	0	0	1	0	0	0	0	0	0	0	0	0	0	0	0	0	0
0	0	0	0	0	0	0	0	0	0	0	0	0	0	0	74	0	0	0	0	0	0	0	0	0	0	0	0	0	2	0	0	0	0	0	0	0	0	0	1	0	0	0	0	0	0	0	0	0	0
0	0	0	0	0	0	0	0	0	0	0	0	0	0	0	0	0	0	0	0	0	0	0	0	0	0	0	0	0	0	0	0	0	0	0	0	0	0	0	0	0	0	0	0	0	0	0	0	0	0
0	0	0	0	0	0	0	0	0	0	0	0	0	0	0	0	0	0	0	0	0	0	0	0	0	0	0	0	0	0	0	0	0	0	0	0	0	0	0	0	0	0	0	0	0	1	0	0	0	0
0	0	0	0	0	0	0	0	0	0	0	0	0	0	0	0	0	0	0	0	0	0	0	0	0	0	0	0	0	0	0	0	0	0	0	0	0	0	0	0	0	0	0	0	0	0	0	0	0	0
0	0	0	0	0	0	0	0	0	0	0	0	0	0	0	0	0	0	0	0	0	0	0	0	0	0	0	0	0	0	0	0	0	0	0	0	0	0	0	0	0	0	0	0	0	0	0	0	0	0
0	0	0	0	0	0	0	0	0	0	0	0	0	0	0	0	0	0	0	0	0	0	0	0	0	0	0	0	0	0	0	0	0	0	0	0	0	0	0	0	0	0	0	0	0	5	0	0	0	0
0	0	0	0	0	0	0	0	0	0	0	0	0	0	0	0	0	1	0	0	0	0	0	0	0	0	0	0	0	0	0	0	0	0	0	0	0	0	0	0	0	0	0	0	0	0	0	33	35	0
0	0	0	0	0	0	0	0	0	0	0	0	0	0	0	0	0	0	0	0	0	0	0	0	0	0	0	0	0	0	0	0	0	0	0	0	0	0	0	0	0	0	0	0	0	0	1	0	0	0
0	0	0	0	0	0	0	0	0	0	0	0	0	0	0	0	0	0	0	0	0	0	0	0	0	0	0	0	0	0	0	0	0	0	0	0	0	0	0	0	0	0	0	0	0	0	0	0	0	0
0	0	0	0	0	0	0	0	0	0	0	0	0	0	0	0	0	0	0	0	0	0	0	0	0	0	0	0	0	0	0	0	0	0	0	0	0	0	0	0	0	0	0	0	0	0	0	2	17	0
0	0	0	0	0	0	0	0	0	0	0	0	0	0	0	0	0	0	0	0	0	0	0	0	0	0	0	0	0	0	0	0	0	0	0	0	0	0	0	0	0	0	0	0	0	0	0	0	0	0
0	0	0	0	0	0	0	0	0	0	0	0	0	0	0	0	0	0	0	0	0	0	0	0	0	0	0	0	0	0	0	0	0	0	0	0	0	0	0	0	0	0	0	0	0	0	0	0	8	0
0	0	0	0	0	0	0	0	0	0	0	0	0	0	0	0	0	0	0	0	0	0	0	0	0	0	0	0	0	0	0	0	0	0	0	0	0	0	0	0	0	0	0	0	0	0	0	6	16	0
0	0	0	0	0	0	0	0	0	0	0	0	0	0	0	0	0	4	0	0	0	0	0	0	0	0	0	0	48	55	2	34	1	0	0	0	0	0	19	0	0	0	4	0	0	0	6	0	0	0
0	0	0	0	0	0	0	0	0	0	1	0	0	0	0	26	0	0	0	0	0	0	0	0	0	0	0	0	56	107	10	71	7	0	0	0	0	0	19	0	0	0	21	0	0	0	0	0	0	0
0	0	0	0	0	0	0	0	0	0	0	0	0	0	0	1	0	0	0	0	0	0	0	0	0	0	0	0	5	4	0	8	4	0	0	0	0	0	0	0	0	0	0	0	0	0	0	0	0	1
0	0	0	0	0	0	0	0	0	0	0	0	0	0	0	3	0	0	0	0	0	0	0	0	0	0	0	0	12	0	8	11	42	0	0	0	0	0	0	0	0	0	0	0	0	4	43	0	0	2
0	0	0	0	0	0	0	0	0	0	0	0	0	0	0	2	0	0	0	0	0	0	0	0	0	0	0	0	0	0	0	0	0	0	0	0	0	0	0	0	0	0	0	0	0	0	12	0	0	0
0	0	0	0	0	0	0	0	0	0	0	0	0	0	0	0	0	0	0	0	0	0	0	0	0	0	0	0	0	0	0	0	0	4	0	0	0	0	0	0	0	0	0	0	0	0	9	0	0	0
0	0	0	0	0	0	2	0	9	0	6	0	0	0	0	0	0	0	0	0	0	0	0	0	0	0	0	0	0	0	0	0	0	0	50	0	0	0	56	0	0	0	0	2	1	2	0	0	0	9
0	0	0	0	0	0	0	0	0	0	0	0	0	0	0	0	0	10	0	0	1	0	0	0	0	0	0	0	2	3	0	1	0	0	0	0	0	0	0	0	0	0	4	35	0	65	17	4	0	30
0	0	0	0	0	0	0	0	0	0	0	0	0	5	0	0	0	7	0	0	0	0	0	0	0	0	0	0	0	0	0	0	0	0	2	0	0	0	0	0	0	0	0	1	0	0	0	0	0	0
0	0	0	0	0	0	0	0	0	0	0	0	0	0	0	0	0	0	0	0	0	0	0	0	0	0	0	0	0	0	0	0	0	0	0	0	0	0	0	0	0	0	0	0	0	0	0	0	0	0
0	1	0	0	0	0	0	0	0	0	6	0	0	0	0	0	0	3	0	0	0	0	0	0	0	0	0	0	0	0	0	0	0	0	37	0	0	0	15	0	0	0	1	0	0	8	0	0	0	0
0	0	0	0	0	0	0	0	0	0	0	0	0	0	0	0	0	3	0	0	0	0	0	0	0	0	0	0	0	0	0	0	0	0	0	0	0	0	2	0	0	0	0	0	0	1	0	0	0	0
0	0	0	0	0	0	0	0	0	0	0	0	0	0	0	0	0	8	0	0	0	0	0	0	0	0	0	0	0	0	0	0	0	0	0	0	0	0	2	0	0	0	4	0	0	4	0	0	0	0
0	0	0	0	0	0	0	0	0	0	0	0	2	0	0	0	0	0	0	0	0	0	0	0	0	0	0	0	0	0	0	0	0	0	0	0	0	0	0	0	0	0	0	6	9	21	0	0	0	10
0	0	0	0	0	0	0	0	0	0	0	0	0	0	0	0	0	2	0	0	0	0	0	0	0	0	0	0	1	0	0	0	0	0	3	0	0	0	13	0	0	0	6	0	0	1	0	0	0	0
[truncated: 36 more columns]
