# Supplementary material for: Analyzing the effects of free water modeling by deep learning on diffusion MRI structural connectivity estimates in glioma patients
Source: PLoS One. 2020 Sep 25;15(9):e0239475. doi: 10.1371/journal.pone.0239475 (PMC7518620; doi:10.1371/journal.pone.0239475)
Supplement: S1 File — All utilized connectivity and length matrices as comma-separated csv files, and the free-water maps as nifti files. (ZIP) [file pone.0239475.s003.zip › S3/CMs/patients/det_boundary/vp4/fiberlengthmatrix_fwm.csv]

5	20	19	43	0	0	0	0	8	0	0	0	0	0	0	0	0	0	0	0	0	0	0	0	0	0	0	0	0	0	0	0	0	0	0	0	0	0	0	0	0	0	0	0	0	0	0	0	0	0
20	6	9	0	0	0	15	0	19	0	0	0	6	29	66	88	0	0	0	0	0	0	0	0	0	0	0	0	0	0	0	0	0	0	0	0	0	0	0	0	0	2	5	0	5	0	0	0	0	0
19	9	7	8	0	0	18	0	29	0	0	17	19	0	0	113	6	0	0	0	9	0	11	0	0	0	0	0	0	0	0	0	0	0	0	17	0	0	0	0	0	8	0	0	0	68	0	0	0	64
43	0	8	5	11	25	16	0	34	0	0	0	0	0	109	0	0	0	0	0	0	0	0	0	0	0	0	0	0	0	0	0	0	0	0	0	0	0	0	0	0	0	0	0	0	0	0	0	0	0
0	0	0	11	7	10	18	42	34	0	0	0	0	29	0	0	0	0	0	0	0	0	0	0	0	0	0	0	0	0	0	0	0	0	0	16	0	0	0	0	0	0	0	0	0	0	0	0	0	0
0	0	0	25	10	8	25	31	46	29	0	8	0	0	0	0	0	0	0	0	0	0	5	0	0	0	0	0	0	0	0	0	0	0	0	0	0	0	0	0	0	0	0	0	0	0	0	0	0	0
0	15	18	16	18	25	11	22	13	0	0	22	27	76	0	0	0	0	0	0	0	0	92	0	0	0	0	99	0	0	0	0	0	0	0	32	0	0	0	0	0	0	0	0	0	0	0	0	0	0
0	0	0	0	42	31	22	13	12	29	0	17	0	0	0	0	0	0	0	0	0	0	0	0	0	0	0	0	0	0	0	0	0	0	0	34	0	0	0	0	0	0	0	0	0	0	0	0	0	0
8	19	29	34	34	46	13	12	7	13	0	36	27	28	19	104	0	0	0	0	0	0	0	0	0	0	0	0	0	0	0	0	0	0	0	44	52	0	55	0	0	0	56	0	0	0	0	0	0	0
0	0	0	0	0	29	0	29	13	9	8	21	0	0	36	0	0	0	0	86	0	78	0	0	61	17	24	62	10	0	0	0	0	0	0	46	57	0	56	0	0	0	64	0	0	0	0	0	0	0
0	0	0	0	0	0	0	0	0	8	9	0	0	0	33	28	0	0	0	0	0	0	0	0	0	14	0	0	6	9	0	0	0	0	0	0	0	0	43	0	0	0	0	0	0	0	0	0	0	0
0	0	17	0	0	8	22	17	36	21	0	11	0	0	0	111	0	16	0	36	6	28	28	3	0	44	27	52	59	0	0	0	0	0	0	11	0	0	0	13	0	0	0	0	0	0	0	0	0	0
0	6	19	0	0	0	27	0	27	0	0	0	4	21	36	0	0	0	0	0	0	0	0	0	0	0	0	0	0	0	0	0	0	0	0	43	0	0	0	0	0	0	0	0	3	37	0	0	0	34
0	29	0	0	29	0	76	0	28	0	0	0	21	9	20	52	0	0	0	0	0	0	0	0	0	0	0	0	0	0	0	0	0	0	0	46	54	0	54	0	0	0	0	0	0	0	0	0	0	0
0	66	0	109	0	0	0	0	19	36	33	0	36	20	8	23	0	0	0	0	0	0	0	0	0	45	0	0	0	24	0	0	0	0	0	0	0	0	48	0	0	0	0	0	0	0	0	0	0	0
0	88	113	0	0	0	0	0	104	0	28	111	0	52	23	5	0	46	4	0	0	0	0	0	0	0	0	36	46	26	0	65	0	10	0	0	0	0	55	10	0	0	62	0	0	0	0	0	0	0
0	0	6	0	0	0	0	0	0	0	0	0	0	0	0	0	0	8	0	0	0	0	0	0	0	0	0	0	0	0	0	0	0	0	0	0	0	0	0	4	2	0	0	0	0	0	0	0	0	0
0	0	0	0	0	0	0	0	0	0	0	16	0	0	0	46	8	11	15	14	0	0	0	0	0	0	0	0	0	0	0	11	0	6	70	0	0	0	33	9	5	0	0	0	0	0	0	0	0	0
0	0	0	0	0	0	0	0	0	0	0	0	0	0	0	4	0	15	5	21	0	0	0	0	0	0	0	0	0	0	0	0	0	4	0	0	0	0	0	8	0	0	0	0	0	0	0	0	0	0
0	0	0	0	0	0	0	0	0	86	0	36	0	0	0	0	0	14	21	13	18	11	56	0	16	0	42	15	76	0	0	29	0	0	0	85	0	0	43	29	10	0	81	0	0	0	0	0	0	0
0	0	9	0	0	0	0	0	0	0	0	6	0	0	0	0	0	0	0	18	6	7	0	0	0	0	0	0	0	0	0	0	0	0	0	0	0	0	0	0	0	0	0	0	0	0	0	0	0	0
0	0	0	0	0	0	0	0	0	78	0	28	0	0	0	0	0	0	0	11	7	10	15	0	9	0	30	8	104	0	0	0	0	0	0	0	0	0	0	0	0	0	0	0	0	0	0	0	0	0
0	0	11	0	0	5	92	0	0	0	0	28	0	0	0	0	0	0	0	56	0	15	9	5	8	0	12	0	0	0	0	0	0	0	0	0	0	0	0	0	0	0	0	0	0	0	0	0	0	0
0	0	0	0	0	0	0	0	0	0	0	3	0	0	0	0	0	0	0	0	0	0	5	0	0	0	0	0	0	0	0	0	0	0	0	0	0	0	0	0	0	0	0	0	0	0	0	0	0	0
0	0	0	0	0	0	0	0	0	61	0	0	0	0	0	0	0	0	0	16	0	9	8	0	3	58	16	0	58	0	0	0	0	0	0	0	0	0	0	34	0	0	0	0	0	0	0	0	0	0
0	0	0	0	0	0	0	0	0	17	14	44	0	0	45	0	0	0	0	0	0	0	0	0	58	15	18	62	13	0	0	0	0	0	0	47	60	0	60	0	0	0	62	0	0	0	0	0	0	0
0	0	0	0	0	0	0	0	0	24	0	27	0	0	0	0	0	0	0	42	0	30	12	0	16	18	11	17	21	0	0	0	0	0	0	45	0	0	0	0	55	0	0	0	0	0	0	0	0	0
0	0	0	0	0	0	99	0	0	62	0	52	0	0	0	36	0	0	0	15	0	8	0	0	0	62	17	5	25	0	0	6	0	0	0	0	0	0	48	48	0	0	46	0	0	0	0	0	0	0
0	0	0	0	0	0	0	0	0	10	6	59	0	0	0	46	0	0	0	76	0	104	0	0	58	13	21	25	8	6	8	0	0	0	0	53	0	0	51	0	0	0	59	0	0	0	0	0	0	0
0	0	0	0	0	0	0	0	0	0	9	0	0	0	24	26	0	0	0	0	0	0	0	0	0	0	0	0	6	6	5	0	0	4	0	0	0	0	44	0	0	0	63	0	0	0	0	0	0	0
0	0	0	0	0	0	0	0	0	0	0	0	0	0	0	0	0	0	0	0	0	0	0	0	0	0	0	0	8	5	4	0	7	0	0	0	0	0	0	0	0	0	0	0	0	0	0	0	0	0
0	0	0	0	0	0	0	0	0	0	0	0	0	0	0	65	0	11	0	29	0	0	0	0	0	0	0	6	0	0	0	10	17	19	0	0	0	0	54	39	0	0	51	0	0	0	0	0	0	0
0	0	0	0	0	0	0	0	0	0	0	0	0	0	0	0	0	0	0	0	0	0	0	0	0	0	0	0	0	0	7	17	5	12	0	0	0	0	0	0	0	0	0	0	0	0	0	0	0	0
0	0	0	0	0	0	0	0	0	0	0	0	0	0	0	10	0	6	4	0	0	0	0	0	0	0	0	0	0	4	0	19	12	9	0	0	0	0	0	13	0	0	0	0	0	0	0	0	0	0
0	0	0	0	0	0	0	0	0	0	0	0	0	0	0	0	0	70	0	0	0	0	0	0	0	0	0	0	0	0	0	0	0	0	6	6	11	0	16	0	0	0	11	0	0	0	0	0	0	0
0	0	17	0	16	0	32	34	44	46	0	11	43	46	0	0	0	0	0	85	0	0	0	0	0	47	45	0	53	0	0	0	0	0	6	3	4	0	14	4	5	0	11	0	0	90	0	0	0	0
0	0	0	0	0	0	0	0	52	57	0	0	0	54	0	0	0	0	0	0	0	0	0	0	0	60	0	0	0	0	0	0	0	0	11	4	3	0	7	0	3	0	5	0	0	0	0	0	0	0
0	0	0	0	0	0	0	0	0	0	0	0	0	0	0	0	0	0	0	0	0	0	0	0	0	0	0	0	0	0	0	0	0	0	0	0	0	0	0	0	0	0	0	0	0	0	0	0	0	0
0	0	0	0	0	0	0	0	55	56	43	0	0	54	48	55	0	33	0	43	0	0	0	0	0	60	0	48	51	44	0	54	0	0	16	14	7	0	7	16	0	11	8	0	0	0	0	0	0	0
0	0	0	0	0	0	0	0	0	0	0	13	0	0	0	10	4	9	8	29	0	0	0	0	34	0	0	48	0	0	0	39	0	13	0	4	0	0	16	5	8	0	0	0	0	0	0	0	0	0
0	0	0	0	0	0	0	0	0	0	0	0	0	0	0	0	2	5	0	10	0	0	0	0	0	0	55	0	0	0	0	0	0	0	0	5	3	0	0	8	0	0	5	0	0	0	0	0	0	0
0	2	8	0	0	0	0	0	0	0	0	0	0	0	0	0	0	0	0	0	0	0	0	0	0	0	0	0	0	0	0	0	0	0	0	0	0	0	11	0	0	0	9	0	0	0	0	0	0	0
0	5	0	0	0	0	0	0	56	64	0	0	0	0	0	62	0	0	0	81	0	0	0	0	0	62	0	46	59	63	0	51	0	0	11	11	5	0	8	0	5	9	4	0	0	0	0	0	0	0
0	0	0	0	0	0	0	0	0	0	0	0	0	0	0	0	0	0	0	0	0	0	0	0	0	0	0	0	0	0	0	0	0	0	0	0	0	0	0	0	0	0	0	5	6	0	0	0	0	4
0	5	0	0	0	0	0	0	0	0	0	0	3	0	0	0	0	0	0	0	0	0	0	0	0	0	0	0	0	0	0	0	0	0	0	0	0	0	0	0	0	0	0	6	4	16	0	0	0	18
0	0	68	0	0	0	0	0	0	0	0	0	37	0	0	0	0	0	0	0	0	0	0	0	0	0	0	0	0	0	0	0	0	0	0	90	0	0	0	0	0	0	0	0	16	7	10	10	0	15
0	0	0	0	0	0	0	0	0	0	0	0	0	0	0	0	0	0	0	0	0	0	0	0	0	0	0	0	0	0	0	0	0	0	0	0	0	0	0	0	0	0	0	0	0	10	6	19	0	19
0	0	0	0	0	0	0	0	0	0	0	0	0	0	0	0	0	0	0	0	0	0	0	0	0	0	0	0	0	0	0	0	0	0	0	0	0	0	0	0	0	0	0	0	0	10	19	5	14	12
0	0	0	0	0	0	0	0	0	0	0	0	0	0	0	0	0	0	0	0	0	0	0	0	0	0	0	0	0	0	0	0	0	0	0	0	0	0	0	0	0	0	0	0	0	0	0	14	8	46
0	0	64	0	0	0	0	0	0	0	0	0	34	0	0	0	0	0	0	0	0	0	0	0	0	0	0	0	0	0	0	0	0	0	0	0	0	0	0	0	0	0	0	4	18	15	19	12	46	10
0	0	0	0	0	0	0	0	0	0	0	0	0	0	0	0	0	0	0	0	0	0	0	0	0	0	0	0	0	0	0	0	0	0	0	0	0	0	0	0	0	0	0	0	0	0	0	0	18	19
0	0	0	0	0	0	0	0	0	0	0	0	55	13	0	0	0	0	0	0	0	0	0	0	0	0	0	0	0	0	0	0	0	0	0	0	0	0	0	0	0	0	0	8	52	41	69	40	38	21
0	0	0	0	0	0	0	0	0	0	0	0	0	0	42	0	0	0	0	0	0	0	0	0	0	0	0	0	0	0	0	0	0	0	0	0	0	0	0	0	0	0	0	0	0	0	0	0	24	33
0	0	0	0	0	0	0	0	0	0	0	0	0	0	42	0	0	0	0	0	0	0	0	0	0	0	0	0	0	0	0	0	0	0	0	0	0	0	0	0	0	0	0	0	0	0	0	0	0	0
0	0	0	0	0	0	0	0	0	0	0	0	0	0	0	0	0	0	0	0	0	0	0	0	0	0	0	0	0	0	0	0	0	0	0	0	0	0	0	0	0	0	0	0	0	11	0	0	2	24
0	3	49	0	37	0	84	0	0	0	0	0	4	5	0	0	0	0	0	0	0	0	0	0	0	0	0	0	0	0	0	0	0	0	0	55	0	0	0	0	0	0	0	0	6	32	0	35	0	22
0	0	0	0	0	0	0	0	0	0	0	48	0	5	0	0	0	0	0	0	0	0	0	0	0	0	0	0	0	0	0	0	0	0	0	52	0	0	66	0	0	0	0	0	0	0	0	0	0	0
0	0	0	0	0	0	0	0	43	49	49	0	0	0	8	3	0	0	0	0	0	0	0	0	0	60	0	0	0	0	0	0	0	0	0	0	0	0	53	0	0	0	0	0	0	0	0	0	0	0
0	0	0	0	0	0	0	0	0	0	0	0	0	0	0	10	0	0	0	0	0	0	0	0	0	0	0	64	0	0	0	79	0	0	0	0	0	0	66	0	0	0	0	0	54	0	0	0	0	0
0	0	0	0	0	0	0	0	0	0	0	0	0	0	0	0	0	0	0	0	0	0	0	0	0	0	0	0	0	0	0	0	0	0	0	0	0	0	0	0	0	0	0	0	0	0	0	0	0	0
0	0	0	0	0	0	0	0	0	0	0	0	0	0	0	39	0	160	0	161	0	0	0	0	0	0	0	0	0	0	0	162	0	0	0	0	0	0	210	158	0	0	0	0	0	0	0	0	0	0
0	0	0	0	0	0	0	0	0	0	0	0	0	0	0	0	0	0	0	0	0	0	0	0	0	0	0	0	0	0	0	0	0	0	0	0	0	0	0	0	0	0	0	0	0	0	0	0	0	0
0	0	0	0	0	0	0	0	0	0	0	0	0	0	0	0	0	190	0	187	0	0	0	0	0	0	0	0	0	0	0	0	0	0	0	0	0	0	214	0	0	0	0	0	0	0	0	0	0	0
0	0	0	0	0	0	0	0	0	0	0	0	0	0	0	0	0	0	0	0	0	0	0	0	0	0	0	0	0	0	0	0	0	0	0	0	0	0	0	0	0	0	0	0	0	3	0	0	0	0
0	0	0	0	0	0	0	0	0	0	0	0	0	0	0	0	0	0	0	0	0	0	0	0	0	0	0	0	0	0	0	0	0	0	0	0	0	0	0	0	0	0	0	0	0	0	0	0	0	0
0	0	0	0	0	0	0	0	0	0	0	0	0	0	0	89	0	0	0	0	0	0	0	0	0	0	0	0	0	0	0	0	0	0	0	0	0	0	0	0	0	0	0	0	0	9	0	0	0	0
0	0	0	0	0	0	0	0	0	0	0	0	0	0	0	0	0	0	0	0	0	0	0	0	0	0	0	0	0	0	0	0	0	0	0	0	0	0	0	0	0	0	0	0	0	0	0	0	0	0
0	0	0	0	0	0	0	0	0	0	0	0	0	0	0	0	0	0	0	0	0	0	0	0	0	0	0	0	0	0	0	0	0	0	0	0	0	0	0	0	0	0	0	0	0	0	0	0	0	0
0	0	0	0	0	0	0	0	0	0	0	0	0	0	0	0	0	0	0	0	0	0	0	0	0	0	0	0	0	0	0	0	0	0	0	0	0	0	0	0	0	0	0	0	0	0	0	0	0	0
0	0	0	0	0	0	0	0	0	0	0	0	0	0	0	0	0	0	0	0	0	0	0	0	0	0	0	0	0	0	0	0	0	0	0	0	0	0	0	0	0	0	0	0	0	0	0	0	50	0
0	0	0	0	0	0	0	0	0	0	0	0	0	0	0	0	0	0	0	0	0	0	0	0	0	0	0	0	0	0	0	0	0	0	0	0	0	0	0	0	0	0	0	0	0	0	113	90	81	88
0	0	0	0	0	0	0	0	0	0	0	0	0	0	0	0	0	0	0	0	0	0	0	0	0	0	0	0	0	0	0	0	0	0	0	0	0	0	0	0	0	0	0	0	0	0	0	0	0	0
0	0	0	0	0	0	0	0	0	0	0	0	0	0	0	0	0	0	0	0	0	0	0	0	0	0	0	0	0	0	0	0	0	0	0	0	0	0	0	0	0	0	0	0	0	0	0	0	0	0
0	0	0	0	0	0	0	0	0	0	0	0	0	0	0	0	0	0	0	0	0	0	0	0	0	0	0	0	0	0	0	0	2	0	0	0	0	0	0	0	0	0	0	0	0	0	0	0	0	0
0	0	0	0	0	0	0	0	0	0	0	0	0	0	0	75	0	117	0	0	0	0	0	0	0	0	0	0	0	0	0	143	0	0	0	0	0	0	0	0	0	0	0	0	0	0	0	0	0	0
0	0	0	0	0	0	0	0	0	0	0	0	0	0	0	0	0	0	0	0	0	0	0	0	0	0	0	0	0	0	0	0	0	0	0	0	0	0	0	0	0	0	0	0	0	0	0	0	0	0
0	0	0	0	0	0	0	0	0	0	0	0	0	0	0	29	0	0	0	0	0	0	0	0	0	0	0	0	0	0	0	0	0	7	0	0	0	0	0	0	0	0	0	0	0	0	0	0	0	0
0	0	0	0	90	0	0	0	0	0	0	0	18	0	0	0	0	131	0	0	0	0	0	0	0	0	0	0	0	0	0	0	0	0	66	96	101	0	93	0	0	0	0	0	0	26	0	0	0	0
0	0	92	0	88	0	0	0	0	0	0	92	0	53	0	0	0	0	0	0	0	0	0	0	0	0	0	0	0	0	0	0	0	0	118	101	111	0	118	0	0	0	0	0	0	14	0	0	0	34
0	0	100	0	0	0	0	0	0	0	0	99	0	62	0	0	0	0	0	0	0	0	0	0	0	0	0	0	0	0	0	0	0	0	0	113	0	0	125	0	0	0	0	0	0	0	0	0	0	48
0	0	0	0	0	0	0	0	0	0	0	0	0	0	0	0	0	0	0	0	0	0	0	0	0	0	0	0	0	0	0	0	0	0	0	0	0	0	0	0	0	0	0	0	0	0	0	0	0	0
0	0	107	0	102	0	0	0	89	91	92	102	0	64	58	63	0	0	0	140	0	0	0	0	0	103	0	0	0	101	0	0	0	0	122	114	115	0	110	0	0	0	0	0	31	0	0	0	0	0
0	0	0	0	0	0	0	0	0	0	0	0	0	0	0	0	40	166	41	0	0	0	0	0	0	0	0	0	0	0	0	0	0	0	0	0	0	0	0	46	0	0	0	0	0	0	0	0	0	0
0	0	0	0	0	0	0	0	0	0	0	0	0	0	0	0	0	188	0	0	0	0	0	0	0	0	0	0	0	0	0	0	0	0	0	0	0	0	220	187	0	0	0	0	21	11	0	0	0	0
0	0	0	0	0	0	0	0	0	0	0	117	0	0	95	0	0	0	0	0	0	0	0	0	0	0	0	0	0	0	0	0	0	0	0	0	0	0	0	0	0	0	0	0	0	27	0	0	0	0
0	0	0	0	0	0	0	0	0	0	0	0	0	0	0	78	0	0	0	0	0	0	0	0	0	0	0	0	0	0	0	0	0	0	0	0	0	0	132	0	24	0	16	0	5	3	0	0	0	0
[truncated: 36 more columns]
