# Supplementary material for: Analyzing the effects of free water modeling by deep learning on diffusion MRI structural connectivity estimates in glioma patients
Source: PLoS One. 2020 Sep 25;15(9):e0239475. doi: 10.1371/journal.pone.0239475 (PMC7518620; doi:10.1371/journal.pone.0239475)
Supplement: S1 File — All utilized connectivity and length matrices as comma-separated csv files, and the free-water maps as nifti files. (ZIP) [file pone.0239475.s003.zip › S3/CMs/patients/det_boundary/vp5/fiberlengthmatrix_original.csv]

0	0	0	0	0	0	0	0	0	0	0	0	0	0	0	0	0	0	0	0	0	0	0	0	0	0	0	0	0	0	0	0	0	0	0	0	0	0	0	0	0	0	0	0	0	0	0	0	0	0
0	8	13	0	0	0	0	0	11	92	0	6	30	55	0	0	0	0	0	0	0	0	0	0	0	0	0	0	0	0	0	0	0	0	31	29	0	0	0	0	0	13	0	101	44	0	0	0	0	98
0	13	10	13	19	0	16	0	33	0	0	17	0	0	0	0	0	0	0	0	0	0	0	0	0	0	0	110	0	0	0	0	0	0	24	20	0	0	0	0	0	8	0	0	0	0	0	0	0	0
0	0	13	3	35	0	32	0	33	0	0	36	0	0	0	0	0	0	0	0	0	0	0	0	0	0	0	136	0	0	0	144	0	0	69	42	0	0	79	0	0	0	0	0	0	0	0	0	0	0
0	0	19	35	23	13	22	0	51	0	0	27	0	0	0	0	0	0	0	105	0	0	0	0	0	0	0	138	0	0	0	0	0	0	46	33	0	0	56	68	0	0	0	0	0	0	0	0	0	0
0	0	0	0	13	7	28	34	46	27	0	9	0	0	0	0	0	0	0	98	0	93	0	0	87	92	50	0	0	0	0	0	0	0	0	0	0	0	0	0	0	0	0	0	0	0	0	0	0	0
0	0	16	32	22	28	14	25	30	49	0	46	0	0	0	0	0	0	0	0	0	0	0	0	0	69	0	0	0	0	0	0	0	0	41	39	0	0	65	0	0	0	0	0	0	0	0	0	0	0
0	0	0	0	0	34	25	9	22	29	0	32	0	0	0	0	0	0	0	0	0	0	0	0	0	62	66	61	0	0	0	0	0	0	30	0	0	0	43	0	0	0	0	0	0	0	0	0	0	0
0	11	33	33	51	46	30	22	16	18	0	39	40	46	62	0	0	0	0	0	0	0	0	0	0	0	0	0	0	101	0	0	0	0	35	43	52	0	59	0	0	0	68	0	0	0	0	0	0	0
0	92	0	0	0	27	49	29	18	8	0	12	0	0	0	0	0	0	0	0	0	87	0	0	0	29	55	60	60	0	0	0	0	0	39	46	52	0	44	0	0	0	58	0	0	0	0	0	0	0
0	0	0	0	0	0	0	0	0	0	2	0	0	0	25	0	0	0	0	0	0	0	0	0	0	9	0	0	0	0	0	0	0	0	0	0	0	0	0	0	0	0	0	0	0	0	0	0	0	0
0	6	17	36	27	9	46	32	39	12	0	9	0	0	0	0	7	50	25	38	14	40	31	25	31	31	36	86	99	97	0	92	0	86	0	13	19	0	0	21	6	8	20	0	0	0	0	0	0	0
0	30	0	0	0	0	0	0	40	0	0	0	7	45	90	0	0	0	0	0	0	0	0	0	0	0	0	0	0	0	0	0	0	0	0	0	0	0	0	0	0	21	0	62	19	0	0	0	0	56
0	55	0	0	0	0	0	0	46	0	0	0	45	7	15	44	0	0	0	0	0	0	0	0	0	0	0	0	0	68	0	0	0	0	0	0	0	0	0	0	0	58	0	0	0	0	0	0	0	0
0	0	0	0	0	0	0	0	62	0	25	0	90	15	6	16	0	0	0	0	0	0	0	0	0	0	0	0	0	0	0	0	0	0	0	0	0	0	0	0	0	0	0	0	0	0	0	0	0	0
0	0	0	0	0	0	0	0	0	0	0	0	0	44	16	7	0	0	0	0	0	0	0	0	0	0	0	0	64	23	64	66	55	9	0	0	0	0	0	2	0	0	0	0	0	0	0	0	0	0
0	0	0	0	0	0	0	0	0	0	0	7	0	0	0	0	3	5	13	0	3	0	0	0	0	0	0	0	0	0	0	0	0	0	0	0	0	0	0	0	7	0	0	0	0	0	0	0	0	0
0	0	0	0	0	0	0	0	0	0	0	50	0	0	0	0	5	15	27	17	7	76	84	0	0	0	0	0	59	54	0	23	0	5	0	0	0	0	0	33	7	0	0	0	0	0	0	0	0	0
0	0	0	0	0	0	0	0	0	0	0	25	0	0	0	0	13	27	8	0	0	0	0	0	0	0	0	0	64	65	0	69	67	14	0	0	0	0	0	13	0	0	0	0	0	0	0	0	0	0
0	0	0	0	105	98	0	0	0	0	0	38	0	0	0	0	0	17	0	13	0	30	35	0	21	0	49	32	42	0	0	36	40	0	0	0	0	0	0	27	17	0	70	0	0	0	0	0	0	0
0	0	0	0	0	0	0	0	0	0	0	14	0	0	0	0	3	7	0	0	3	7	0	0	0	0	0	0	0	0	0	0	0	0	0	0	0	0	0	0	0	0	0	0	0	0	0	0	0	0
0	0	0	0	0	93	0	0	0	87	0	40	0	0	0	0	0	76	0	30	7	11	10	0	13	0	29	29	0	0	0	0	0	0	0	73	67	0	0	0	0	0	76	0	0	0	0	0	0	0
0	0	0	0	0	0	0	0	0	0	0	31	0	0	0	0	0	84	0	35	0	10	12	19	11	0	0	69	94	0	0	86	0	0	0	31	0	0	0	0	0	0	0	0	0	0	0	0	0	0
0	0	0	0	0	0	0	0	0	0	0	25	0	0	0	0	0	0	0	0	0	0	19	3	0	0	0	0	0	0	0	0	0	0	0	0	0	0	0	0	0	0	0	0	0	0	0	0	0	0
0	0	0	0	0	87	0	0	0	0	0	31	0	0	0	0	0	0	0	21	0	13	11	0	6	0	18	15	0	0	0	0	0	0	0	53	0	0	0	0	0	0	0	0	0	0	0	0	0	0
0	0	0	0	0	92	69	62	0	29	9	31	0	0	0	0	0	0	0	0	0	0	0	0	0	7	28	0	25	0	0	0	0	0	0	53	0	0	50	0	0	0	62	0	0	0	0	0	0	0
0	0	0	0	0	50	0	66	0	55	0	36	0	0	0	0	0	0	0	49	0	29	0	0	18	28	13	23	20	0	0	0	0	0	0	68	0	0	0	0	0	0	0	0	0	0	0	0	0	0
0	0	110	136	138	0	0	61	0	60	0	86	0	0	0	0	0	0	0	32	0	29	69	0	15	0	23	8	23	31	0	7	0	0	0	63	0	0	50	0	0	0	65	0	0	0	0	0	0	0
0	0	0	0	0	0	0	0	0	60	0	99	0	0	0	64	0	59	64	42	0	0	94	0	0	25	20	23	5	37	6	15	44	49	0	0	0	0	55	62	0	0	68	0	0	0	0	0	0	0
0	0	0	0	0	0	0	0	101	0	0	97	0	68	0	23	0	54	65	0	0	0	0	0	0	0	0	31	37	7	44	47	4	2	0	0	0	0	64	56	0	0	0	0	0	0	0	0	0	0
0	0	0	0	0	0	0	0	0	0	0	0	0	0	0	64	0	0	0	0	0	0	0	0	0	0	0	0	6	44	4	0	19	52	0	0	0	0	0	0	0	0	0	0	0	0	0	0	0	0
0	0	0	144	0	0	0	0	0	0	0	92	0	0	0	66	0	23	69	36	0	0	86	0	0	0	0	7	15	47	0	10	14	32	0	0	0	0	0	71	87	0	80	0	0	0	0	0	0	0
0	0	0	0	0	0	0	0	0	0	0	0	0	0	0	55	0	0	67	40	0	0	0	0	0	0	0	0	44	4	19	14	4	19	0	0	0	0	0	63	0	0	0	0	0	0	0	0	0	0
0	0	0	0	0	0	0	0	0	0	0	86	0	0	0	9	0	5	14	0	0	0	0	0	0	0	0	0	49	2	52	32	19	6	0	0	0	0	0	38	0	0	0	0	0	0	0	0	0	0
0	31	24	69	46	0	41	30	35	39	0	0	0	0	0	0	0	0	0	0	0	0	0	0	0	0	0	0	0	0	0	0	0	0	7	16	6	0	9	0	0	0	14	68	0	0	0	0	0	62
0	29	20	42	33	0	39	0	43	46	0	13	0	0	0	0	0	0	0	0	0	73	31	0	53	53	68	63	0	0	0	0	0	0	16	5	8	0	14	0	0	6	16	0	0	0	0	0	0	0
0	0	0	0	0	0	0	0	52	52	0	19	0	0	0	0	0	0	0	0	0	67	0	0	0	0	0	0	0	0	0	0	0	0	6	8	4	0	9	6	5	0	10	0	0	0	0	0	0	0
0	0	0	0	0	0	0	0	0	0	0	0	0	0	0	0	0	0	0	0	0	0	0	0	0	0	0	0	0	0	0	0	0	0	0	0	0	0	0	0	0	0	0	0	0	0	0	0	0	0
0	0	0	79	56	0	65	43	59	44	0	0	0	0	0	0	0	0	0	0	0	0	0	0	0	50	0	50	55	64	0	0	0	0	9	14	9	0	7	6	0	0	12	0	0	0	0	0	0	0
0	0	0	0	68	0	0	0	0	0	0	21	0	0	0	2	0	33	13	27	0	0	0	0	0	0	0	0	62	56	0	71	63	38	0	0	6	0	6	8	4	0	1	0	0	0	0	0	0	0
0	0	0	0	0	0	0	0	0	0	0	6	0	0	0	0	7	7	0	17	0	0	0	0	0	0	0	0	0	0	0	87	0	0	0	0	5	0	0	4	0	0	12	0	0	0	0	0	0	0
0	13	8	0	0	0	0	0	0	0	0	8	21	58	0	0	0	0	0	0	0	0	0	0	0	0	0	0	0	0	0	0	0	0	0	6	0	0	0	0	0	0	6	0	0	0	0	0	0	0
0	0	0	0	0	0	0	0	68	58	0	20	0	0	0	0	0	0	0	70	0	76	0	0	0	62	0	65	68	0	0	80	0	0	14	16	10	0	12	1	12	6	4	0	0	0	0	0	0	0
0	101	0	0	0	0	0	0	0	0	0	0	62	0	0	0	0	0	0	0	0	0	0	0	0	0	0	0	0	0	0	0	0	0	68	0	0	0	0	0	0	0	0	2	52	12	0	0	0	0
0	44	0	0	0	0	0	0	0	0	0	0	19	0	0	0	0	0	0	0	0	0	0	0	0	0	0	0	0	0	0	0	0	0	0	0	0	0	0	0	0	0	0	52	20	6	0	0	0	0
0	0	0	0	0	0	0	0	0	0	0	0	0	0	0	0	0	0	0	0	0	0	0	0	0	0	0	0	0	0	0	0	0	0	0	0	0	0	0	0	0	0	0	12	6	10	14	0	0	9
0	0	0	0	0	0	0	0	0	0	0	0	0	0	0	0	0	0	0	0	0	0	0	0	0	0	0	0	0	0	0	0	0	0	0	0	0	0	0	0	0	0	0	0	0	14	6	13	0	22
0	0	0	0	0	0	0	0	0	0	0	0	0	0	0	0	0	0	0	0	0	0	0	0	0	0	0	0	0	0	0	0	0	0	0	0	0	0	0	0	0	0	0	0	0	0	13	12	27	21
0	0	0	0	0	0	0	0	0	0	0	0	0	0	0	0	0	0	0	0	0	0	0	0	0	0	0	0	0	0	0	0	0	0	0	0	0	0	0	0	0	0	0	0	0	0	0	27	12	0
0	98	0	0	0	0	0	0	0	0	0	0	56	0	0	0	0	0	0	0	0	0	0	0	0	0	0	0	0	0	0	0	0	0	62	0	0	0	0	0	0	0	0	0	0	9	22	21	0	9
0	0	0	0	0	0	0	0	0	0	0	0	0	0	0	0	0	0	0	0	0	0	0	0	0	0	0	0	0	0	0	0	0	0	0	0	0	0	0	0	0	0	0	0	0	0	0	0	11	7
0	0	0	0	0	0	0	98	92	106	84	0	47	0	0	0	0	0	0	0	0	0	0	0	0	0	0	0	0	0	0	0	0	0	63	0	0	0	64	0	0	0	0	0	0	0	0	33	55	19
0	0	0	0	0	0	0	0	113	110	117	0	97	0	0	0	0	0	0	0	0	0	0	0	0	0	0	0	0	0	0	0	0	0	71	0	0	0	66	0	0	0	0	0	0	0	0	0	2	0
0	0	0	0	0	0	0	0	0	105	91	0	0	0	0	0	0	0	0	0	0	0	0	0	0	102	0	0	0	92	0	0	0	0	64	0	0	0	57	0	0	0	87	0	0	0	0	0	0	0
0	0	0	0	0	0	0	0	0	0	0	0	0	0	0	0	0	0	0	0	0	0	0	0	0	0	0	0	0	0	0	0	0	0	0	0	0	0	0	0	0	0	0	0	6	27	52	22	0	59
0	0	0	0	0	0	0	0	68	0	0	0	4	24	0	0	0	0	0	0	0	0	0	0	0	0	0	0	0	0	0	0	0	0	0	0	0	0	0	0	0	0	0	0	35	0	0	0	0	0
0	0	0	0	0	0	0	0	59	0	0	0	0	0	0	0	0	0	0	0	0	0	0	0	0	0	0	0	0	0	0	0	0	0	0	0	0	0	0	0	0	0	0	0	0	0	0	0	0	0
0	0	0	0	0	0	0	0	34	0	76	0	0	0	13	0	0	0	0	0	0	0	0	0	0	0	0	0	0	55	0	0	0	0	0	0	0	0	0	0	0	0	0	0	0	0	0	0	0	0
0	0	0	0	0	0	0	0	0	0	0	0	0	0	0	13	0	0	67	0	0	0	0	0	0	0	0	0	77	60	93	0	84	0	0	0	0	0	21	24	0	0	0	0	0	0	0	0	0	0
0	0	0	0	0	0	0	0	0	0	0	0	0	0	0	0	0	0	0	0	0	0	0	0	0	0	0	0	0	0	0	0	0	0	0	0	0	0	0	0	0	0	0	0	0	0	0	0	0	0
0	0	0	0	0	0	0	0	0	0	0	0	0	0	0	0	0	105	0	0	0	0	0	0	0	0	0	0	0	0	0	0	0	0	0	0	0	0	73	0	0	0	0	0	0	95	0	0	0	0
0	0	0	0	0	0	0	0	0	0	0	0	0	0	0	0	0	0	0	0	0	0	0	0	0	0	0	0	0	0	0	0	0	0	0	0	0	0	0	0	0	0	0	0	0	0	0	0	0	0
0	0	0	0	0	0	0	0	0	0	0	228	0	0	0	0	0	0	0	0	0	0	0	0	0	0	0	0	0	0	0	0	0	0	0	0	0	0	0	132	0	0	0	0	0	106	0	0	0	0
0	0	0	0	0	0	0	0	0	0	0	0	0	0	0	0	0	0	0	0	0	0	0	0	0	0	0	0	0	0	0	0	0	0	0	0	0	0	0	0	0	0	0	0	0	0	0	0	0	0
0	0	0	0	0	0	0	0	0	0	0	0	0	0	0	0	0	0	0	0	0	0	0	0	0	0	0	0	0	0	0	0	0	0	0	0	0	0	0	0	0	0	0	0	0	0	0	0	0	0
0	0	0	0	0	0	0	0	0	0	0	0	0	0	0	0	0	0	0	0	0	0	0	0	0	0	0	0	0	0	0	0	0	0	0	0	0	0	0	0	0	0	0	0	0	0	0	0	0	0
0	0	0	0	0	0	0	0	0	0	0	0	0	0	0	0	0	0	0	0	0	0	0	0	0	0	0	0	0	0	0	0	0	0	0	0	0	0	0	0	0	0	0	0	0	0	0	0	0	0
0	0	0	0	0	0	0	0	0	0	0	0	0	0	0	0	0	0	0	0	0	0	0	0	0	0	0	0	0	0	0	0	0	0	0	0	0	0	0	0	0	0	0	0	0	0	0	0	0	0
0	0	0	0	0	0	0	0	0	0	0	0	0	0	0	0	0	0	0	0	0	0	0	0	0	0	0	0	0	0	0	0	0	0	0	0	0	0	0	0	0	0	0	0	0	0	0	0	0	0
0	0	0	0	0	0	0	0	0	0	0	0	0	0	0	0	0	0	0	0	0	0	0	0	0	0	0	0	0	0	0	0	0	0	0	0	0	0	0	0	0	0	0	0	0	0	0	0	0	0
0	0	0	0	0	0	0	0	0	0	0	0	0	0	0	0	0	0	0	0	0	0	0	0	0	0	0	0	0	0	0	0	0	0	0	0	0	0	0	0	0	0	0	0	0	0	0	154	0	0
0	0	0	0	0	0	0	0	0	0	0	0	0	0	0	83	0	0	122	0	0	0	0	0	0	120	0	0	124	109	0	153	0	0	0	0	0	0	0	0	0	0	98	0	0	0	149	147	0	0
0	0	0	0	0	0	0	0	0	0	112	0	0	0	0	75	0	109	0	0	0	0	0	0	0	117	0	0	117	109	0	142	0	0	0	0	0	0	0	83	0	0	0	0	0	0	0	0	0	0
0	0	0	0	0	0	0	0	0	0	0	0	0	0	0	0	0	0	0	0	0	0	0	0	0	0	0	0	0	0	0	0	0	0	0	0	0	0	0	105	0	0	0	0	0	0	0	0	0	0
0	0	0	0	0	0	0	0	0	0	0	0	0	0	0	0	0	0	0	0	0	0	0	0	0	0	0	0	0	0	0	0	0	0	0	0	0	0	85	0	0	0	0	0	0	145	159	159	0	0
0	0	0	0	0	0	0	0	0	0	0	0	0	0	0	0	0	0	0	0	0	0	0	0	0	0	0	0	0	0	0	0	0	0	0	0	0	0	90	0	0	0	0	0	0	152	160	0	0	168
0	0	0	0	0	0	0	0	0	0	0	0	0	0	0	23	0	0	0	0	0	0	0	0	0	0	0	0	0	0	106	0	100	50	0	0	0	0	73	44	0	0	0	0	0	0	0	0	0	0
0	0	0	0	0	0	0	0	68	0	0	0	17	0	0	0	0	0	0	0	0	0	0	0	0	0	0	0	0	0	0	0	0	0	25	0	0	0	0	0	0	0	0	39	0	27	0	0	0	38
0	0	0	0	0	0	0	0	0	0	0	0	0	0	0	0	0	0	0	0	0	0	0	0	0	0	0	0	0	0	0	0	0	0	0	0	0	0	0	0	0	0	0	0	0	25	50	23	0	43
0	0	0	0	0	0	0	0	0	0	0	0	0	0	0	0	0	0	0	0	0	0	0	0	0	0	0	0	0	0	0	0	0	0	0	0	0	0	0	0	0	0	0	0	0	0	0	0	0	49
0	0	0	0	0	0	0	0	0	0	0	0	0	0	0	0	0	0	0	0	0	0	0	0	0	0	0	0	0	0	0	0	0	0	0	0	0	0	0	0	0	0	0	0	0	0	0	0	0	0
0	0	0	0	0	0	0	0	0	67	0	0	0	0	0	0	0	0	0	0	0	0	0	0	0	0	0	0	0	0	0	0	0	0	0	0	0	0	15	0	0	0	38	0	0	0	0	52	0	59
0	0	0	0	0	0	0	0	0	0	0	167	0	0	0	0	0	119	139	0	0	0	0	0	0	0	0	0	109	112	0	157	0	0	0	0	0	0	34	120	0	0	0	0	0	60	78	72	0	0
0	0	0	0	0	0	0	0	0	0	0	0	0	0	0	0	0	0	0	0	0	0	0	0	0	0	0	0	0	0	0	0	0	0	0	0	0	0	0	0	0	0	0	0	0	0	0	0	0	0
0	0	0	0	0	0	0	0	0	0	0	0	0	0	0	0	0	0	0	0	0	0	0	0	0	0	0	0	0	0	0	0	0	0	0	0	0	0	0	0	0	0	0	45	6	2	0	0	0	45
0	0	0	0	0	0	0	0	0	0	0	0	0	0	0	0	0	0	0	0	0	0	0	0	0	0	0	0	0	0	0	0	0	0	0	0	0	0	0	0	0	0	7	0	0	0	0	0	0	0
[truncated: 36 more columns]
