# Supplementary material for: Analyzing the effects of free water modeling by deep learning on diffusion MRI structural connectivity estimates in glioma patients
Source: PLoS One. 2020 Sep 25;15(9):e0239475. doi: 10.1371/journal.pone.0239475 (PMC7518620; doi:10.1371/journal.pone.0239475)
Supplement: S1 File — All utilized connectivity and length matrices as comma-separated csv files, and the free-water maps as nifti files. (ZIP) [file pone.0239475.s003.zip › S3/CMs/patients/det_boundary/vp5/cm_original.csv]

0	0	0	0	0	0	0	0	0	0	0	0	0	0	0	0	0	0	0	0	0	0	0	0	0	0	0	0	0	0	0	0	0	0	0	0	0	0	0	0	0	0	0	0	0	0	0	0	0	0
0	42	26	0	0	0	0	0	3	1	0	2	76	1	0	0	0	0	0	0	0	0	0	0	0	0	0	0	0	0	0	0	0	0	46	10	0	0	0	0	0	26	0	9	10	0	0	0	0	34
0	26	231	52	22	0	95	0	1	0	0	114	0	0	0	0	0	0	0	0	0	0	0	0	0	0	0	1	0	0	0	0	0	0	10	60	0	0	0	0	0	18	0	0	0	0	0	0	0	0
0	0	52	8	1	0	18	0	16	0	0	5	0	0	0	0	0	0	0	0	0	0	0	0	0	0	0	3	0	0	0	1	0	0	9	25	0	0	18	0	0	0	0	0	0	0	0	0	0	0
0	0	22	1	190	31	33	0	7	0	0	19	0	0	0	0	0	0	0	4	0	0	0	0	0	0	0	2	0	0	0	0	0	0	1	28	0	0	29	13	0	0	0	0	0	0	0	0	0	0
0	0	0	0	31	35	8	120	62	24	0	16	0	0	0	0	0	0	0	5	0	14	0	0	1	3	7	0	0	0	0	0	0	0	0	0	0	0	0	0	0	0	0	0	0	0	0	0	0	0
0	0	95	18	33	8	162	5	68	7	0	15	0	0	0	0	0	0	0	0	0	0	0	0	0	1	0	0	0	0	0	0	0	0	17	82	0	0	4	0	0	0	0	0	0	0	0	0	0	0
0	0	0	0	0	120	5	72	75	239	0	1	0	0	0	0	0	0	0	0	0	0	0	0	0	20	11	4	0	0	0	0	0	0	1	0	0	0	1	0	0	0	0	0	0	0	0	0	0	0
0	3	1	16	7	62	68	75	182	23	0	30	1	33	23	0	0	0	0	0	0	0	0	0	0	0	0	0	0	38	0	0	0	0	33	96	2	0	102	0	0	0	2	0	0	0	0	0	0	0
0	1	0	0	0	24	7	239	23	172	0	9	0	0	0	0	0	0	0	0	0	5	0	0	0	247	131	79	23	0	0	0	0	0	18	60	9	0	96	0	0	0	35	0	0	0	0	0	0	0
0	0	0	0	0	0	0	0	0	0	3	0	0	0	12	0	0	0	0	0	0	0	0	0	0	2	0	0	0	0	0	0	0	0	0	0	0	0	0	0	0	0	0	0	0	0	0	0	0	0
0	2	114	5	19	16	15	1	30	9	0	159	0	0	0	0	2	113	10	105	2	34	2	1	12	15	6	49	8	1	0	18	0	2	0	77	7	0	0	37	3	3	1	0	0	0	0	0	0	0
0	76	0	0	0	0	0	0	1	0	0	0	4	18	12	0	0	0	0	0	0	0	0	0	0	0	0	0	0	0	0	0	0	0	0	0	0	0	0	0	0	2	0	10	23	0	0	0	0	22
0	1	0	0	0	0	0	0	33	0	0	0	18	5	42	1	0	0	0	0	0	0	0	0	0	0	0	0	0	14	0	0	0	0	0	0	0	0	0	0	0	5	0	0	0	0	0	0	0	0
0	0	0	0	0	0	0	0	23	0	12	0	12	42	49	30	0	0	0	0	0	0	0	0	0	0	0	0	0	0	0	0	0	0	0	0	0	0	0	0	0	0	0	0	0	0	0	0	0	0
0	0	0	0	0	0	0	0	0	0	0	0	0	1	30	89	0	0	0	0	0	0	0	0	0	0	0	0	27	113	8	55	5	33	0	0	0	0	0	1	0	0	0	0	0	0	0	0	0	0
0	0	0	0	0	0	0	0	0	0	0	2	0	0	0	0	1	5	6	0	1	0	0	0	0	0	0	0	0	0	0	0	0	0	0	0	0	0	0	0	14	0	0	0	0	0	0	0	0	0
0	0	0	0	0	0	0	0	0	0	0	113	0	0	0	0	5	306	15	110	6	44	6	0	0	0	0	0	3	6	0	182	0	20	0	0	0	0	0	24	15	0	0	0	0	0	0	0	0	0
0	0	0	0	0	0	0	0	0	0	0	10	0	0	0	0	6	15	16	0	0	0	0	0	0	0	0	0	5	15	0	8	2	13	0	0	0	0	0	16	0	0	0	0	0	0	0	0	0	0
0	0	0	0	4	5	0	0	0	0	0	105	0	0	0	0	0	110	0	354	0	96	20	0	7	0	16	14	2	0	0	110	10	0	0	0	0	0	0	18	19	0	7	0	0	0	0	0	0	0
0	0	0	0	0	0	0	0	0	0	0	2	0	0	0	0	1	6	0	0	1	1	0	0	0	0	0	0	0	0	0	0	0	0	0	0	0	0	0	0	0	0	0	0	0	0	0	0	0	0
0	0	0	0	0	14	0	0	0	5	0	34	0	0	0	0	0	44	0	96	1	21	29	0	3	0	24	34	0	0	0	0	0	0	0	8	1	0	0	0	0	0	16	0	0	0	0	0	0	0
0	0	0	0	0	0	0	0	0	0	0	2	0	0	0	0	0	6	0	20	0	29	79	25	15	0	0	61	4	0	0	17	0	0	0	1	0	0	0	0	0	0	0	0	0	0	0	0	0	0
0	0	0	0	0	0	0	0	0	0	0	1	0	0	0	0	0	0	0	0	0	0	25	2	0	0	0	0	0	0	0	0	0	0	0	0	0	0	0	0	0	0	0	0	0	0	0	0	0	0
0	0	0	0	0	1	0	0	0	0	0	12	0	0	0	0	0	0	0	7	0	3	15	0	32	0	55	39	0	0	0	0	0	0	0	16	0	0	0	0	0	0	0	0	0	0	0	0	0	0
0	0	0	0	0	3	1	20	0	247	2	15	0	0	0	0	0	0	0	0	0	0	0	0	0	169	190	0	26	0	0	0	0	0	0	136	0	0	27	0	0	0	1	0	0	0	0	0	0	0
0	0	0	0	0	7	0	11	0	131	0	6	0	0	0	0	0	0	0	16	0	24	0	0	55	190	205	57	4	0	0	0	0	0	0	13	0	0	0	0	0	0	0	0	0	0	0	0	0	0
0	0	1	3	2	0	0	4	0	79	0	49	0	0	0	0	0	0	0	14	0	34	61	0	39	0	57	119	119	13	0	33	0	0	0	7	0	0	9	0	0	0	74	0	0	0	0	0	0	0
0	0	0	0	0	0	0	0	0	23	0	8	0	0	0	27	0	3	5	2	0	0	4	0	0	26	4	119	93	19	5	7	12	9	0	0	0	0	89	54	0	0	46	0	0	0	0	0	0	0
0	0	0	0	0	0	0	0	38	0	0	1	0	14	0	113	0	6	15	0	0	0	0	0	0	0	0	13	19	168	9	6	10	1	0	0	0	0	10	20	0	0	0	0	0	0	0	0	0	0
0	0	0	0	0	0	0	0	0	0	0	0	0	0	0	8	0	0	0	0	0	0	0	0	0	0	0	0	5	9	2	0	16	53	0	0	0	0	0	0	0	0	0	0	0	0	0	0	0	0
0	0	0	1	0	0	0	0	0	0	0	18	0	0	0	55	0	182	8	110	0	0	17	0	0	0	0	33	7	6	0	199	29	19	0	0	0	0	0	134	1	0	11	0	0	0	0	0	0	0
0	0	0	0	0	0	0	0	0	0	0	0	0	0	0	5	0	0	2	10	0	0	0	0	0	0	0	0	12	10	16	29	22	23	0	0	0	0	0	67	0	0	0	0	0	0	0	0	0	0
0	0	0	0	0	0	0	0	0	0	0	2	0	0	0	33	0	20	13	0	0	0	0	0	0	0	0	0	9	1	53	19	23	146	0	0	0	0	0	37	0	0	0	0	0	0	0	0	0	0
0	46	10	9	1	0	17	1	33	18	0	0	0	0	0	0	0	0	0	0	0	0	0	0	0	0	0	0	0	0	0	0	0	0	26	2	3	0	6	0	0	0	4	9	0	0	0	0	0	8
0	10	60	25	28	0	82	0	96	60	0	77	0	0	0	0	0	0	0	0	0	8	1	0	16	136	13	7	0	0	0	0	0	0	2	5	4	0	69	0	0	1	16	0	0	0	0	0	0	0
0	0	0	0	0	0	0	0	2	9	0	7	0	0	0	0	0	0	0	0	0	1	0	0	0	0	0	0	0	0	0	0	0	0	3	4	6	0	34	9	8	0	106	0	0	0	0	0	0	0
0	0	0	0	0	0	0	0	0	0	0	0	0	0	0	0	0	0	0	0	0	0	0	0	0	0	0	0	0	0	0	0	0	0	0	0	0	0	0	0	0	0	0	0	0	0	0	0	0	0
0	0	0	18	29	0	4	1	102	96	0	0	0	0	0	0	0	0	0	0	0	0	0	0	0	27	0	9	89	10	0	0	0	0	6	69	34	0	54	5	0	0	40	0	0	0	0	0	0	0
0	0	0	0	13	0	0	0	0	0	0	37	0	0	0	1	0	24	16	18	0	0	0	0	0	0	0	0	54	20	0	134	67	37	0	0	9	0	5	18	9	0	1	0	0	0	0	0	0	0
0	0	0	0	0	0	0	0	0	0	0	3	0	0	0	0	14	15	0	19	0	0	0	0	0	0	0	0	0	0	0	1	0	0	0	0	8	0	0	9	0	0	3	0	0	0	0	0	0	0
0	26	18	0	0	0	0	0	0	0	0	3	2	5	0	0	0	0	0	0	0	0	0	0	0	0	0	0	0	0	0	0	0	0	0	1	0	0	0	0	0	0	13	0	0	0	0	0	0	0
0	0	0	0	0	0	0	0	2	35	0	1	0	0	0	0	0	0	0	7	0	16	0	0	0	1	0	74	46	0	0	11	0	0	4	16	106	0	40	1	3	13	1	0	0	0	0	0	0	0
0	9	0	0	0	0	0	0	0	0	0	0	10	0	0	0	0	0	0	0	0	0	0	0	0	0	0	0	0	0	0	0	0	0	9	0	0	0	0	0	0	0	0	1	11	3	0	0	0	0
0	10	0	0	0	0	0	0	0	0	0	0	23	0	0	0	0	0	0	0	0	0	0	0	0	0	0	0	0	0	0	0	0	0	0	0	0	0	0	0	0	0	0	11	91	2	0	0	0	0
0	0	0	0	0	0	0	0	0	0	0	0	0	0	0	0	0	0	0	0	0	0	0	0	0	0	0	0	0	0	0	0	0	0	0	0	0	0	0	0	0	0	0	3	2	242	100	0	0	37
0	0	0	0	0	0	0	0	0	0	0	0	0	0	0	0	0	0	0	0	0	0	0	0	0	0	0	0	0	0	0	0	0	0	0	0	0	0	0	0	0	0	0	0	0	100	80	6	0	2
0	0	0	0	0	0	0	0	0	0	0	0	0	0	0	0	0	0	0	0	0	0	0	0	0	0	0	0	0	0	0	0	0	0	0	0	0	0	0	0	0	0	0	0	0	0	6	102	6	25
0	0	0	0	0	0	0	0	0	0	0	0	0	0	0	0	0	0	0	0	0	0	0	0	0	0	0	0	0	0	0	0	0	0	0	0	0	0	0	0	0	0	0	0	0	0	0	6	82	0
0	34	0	0	0	0	0	0	0	0	0	0	22	0	0	0	0	0	0	0	0	0	0	0	0	0	0	0	0	0	0	0	0	0	8	0	0	0	0	0	0	0	0	0	0	37	2	25	0	329
0	0	0	0	0	0	0	0	0	0	0	0	0	0	0	0	0	0	0	0	0	0	0	0	0	0	0	0	0	0	0	0	0	0	0	0	0	0	0	0	0	0	0	0	0	0	0	0	21	1
0	0	0	0	0	0	0	5	526	1	2	0	10	0	0	0	0	0	0	0	0	0	0	0	0	0	0	0	0	0	0	0	0	0	19	0	0	0	1	0	0	0	0	0	0	0	0	1	24	59
0	0	0	0	0	0	0	0	27	16	9	0	1	0	0	0	0	0	0	0	0	0	0	0	0	0	0	0	0	0	0	0	0	0	12	0	0	0	4	0	0	0	0	0	0	0	0	0	2	0
0	0	0	0	0	0	0	0	0	77	30	0	0	0	0	0	0	0	0	0	0	0	0	0	0	10	0	0	0	2	0	0	0	0	1	0	0	0	6	0	0	0	3	0	0	0	0	0	0	0
0	0	0	0	0	0	0	0	0	0	0	0	0	0	0	0	0	0	0	0	0	0	0	0	0	0	0	0	0	0	0	0	0	0	0	0	0	0	0	0	0	0	0	0	1	177	41	9	0	1
0	0	0	0	0	0	0	0	25	0	0	0	3	1	0	0	0	0	0	0	0	0	0	0	0	0	0	0	0	0	0	0	0	0	0	0	0	0	0	0	0	0	0	0	30	0	0	0	0	0
0	0	0	0	0	0	0	0	34	0	0	0	0	0	0	0	0	0	0	0	0	0	0	0	0	0	0	0	0	0	0	0	0	0	0	0	0	0	0	0	0	0	0	0	0	0	0	0	0	0
0	0	0	0	0	0	0	0	1	0	2	0	0	0	7	0	0	0	0	0	0	0	0	0	0	0	0	0	0	4	0	0	0	0	0	0	0	0	0	0	0	0	0	0	0	0	0	0	0	0
0	0	0	0	0	0	0	0	0	0	0	0	0	0	0	78	0	0	5	0	0	0	0	0	0	0	0	0	6	99	3	0	18	0	0	0	0	0	2	24	0	0	0	0	0	0	0	0	0	0
0	0	0	0	0	0	0	0	0	0	0	0	0	0	0	0	0	0	0	0	0	0	0	0	0	0	0	0	0	0	0	0	0	0	0	0	0	0	0	0	0	0	0	0	0	0	0	0	0	0
0	0	0	0	0	0	0	0	0	0	0	0	0	0	0	0	0	20	0	0	0	0	0	0	0	0	0	0	0	0	0	0	0	0	0	0	0	0	8	0	0	0	0	0	0	9	0	0	0	0
0	0	0	0	0	0	0	0	0	0	0	0	0	0	0	0	0	0	0	0	0	0	0	0	0	0	0	0	0	0	0	0	0	0	0	0	0	0	0	0	0	0	0	0	0	0	0	0	0	0
0	0	0	0	0	0	0	0	0	0	0	1	0	0	0	0	0	0	0	0	0	0	0	0	0	0	0	0	0	0	0	0	0	0	0	0	0	0	0	1	0	0	0	0	0	16	0	0	0	0
0	0	0	0	0	0	0	0	0	0	0	0	0	0	0	0	0	0	0	0	0	0	0	0	0	0	0	0	0	0	0	0	0	0	0	0	0	0	0	0	0	0	0	0	0	0	0	0	0	0
0	0	0	0	0	0	0	0	0	0	0	0	0	0	0	0	0	0	0	0	0	0	0	0	0	0	0	0	0	0	0	0	0	0	0	0	0	0	0	0	0	0	0	0	0	0	0	0	0	0
0	0	0	0	0	0	0	0	0	0	0	0	0	0	0	0	0	0	0	0	0	0	0	0	0	0	0	0	0	0	0	0	0	0	0	0	0	0	0	0	0	0	0	0	0	0	0	0	0	0
0	0	0	0	0	0	0	0	0	0	0	0	0	0	0	0	0	0	0	0	0	0	0	0	0	0	0	0	0	0	0	0	0	0	0	0	0	0	0	0	0	0	0	0	0	0	0	0	0	0
0	0	0	0	0	0	0	0	0	0	0	0	0	0	0	0	0	0	0	0	0	0	0	0	0	0	0	0	0	0	0	0	0	0	0	0	0	0	0	0	0	0	0	0	0	0	0	0	0	0
0	0	0	0	0	0	0	0	0	0	0	0	0	0	0	0	0	0	0	0	0	0	0	0	0	0	0	0	0	0	0	0	0	0	0	0	0	0	0	0	0	0	0	0	0	0	0	0	0	0
0	0	0	0	0	0	0	0	0	0	0	0	0	0	0	0	0	0	0	0	0	0	0	0	0	0	0	0	0	0	0	0	0	0	0	0	0	0	0	0	0	0	0	0	0	0	0	0	0	0
0	0	0	0	0	0	0	0	0	0	0	0	0	0	0	0	0	0	0	0	0	0	0	0	0	0	0	0	0	0	0	0	0	0	0	0	0	0	0	0	0	0	0	0	0	0	0	1	0	0
0	0	0	0	0	0	0	0	0	0	0	0	0	0	0	1	0	0	1	0	0	0	0	0	0	18	0	0	6	27	0	3	0	0	0	0	0	0	0	0	0	0	3	0	0	0	9	1	0	0
0	0	0	0	0	0	0	0	0	0	21	0	0	0	0	10	0	2	0	0	0	0	0	0	0	8	0	0	66	163	0	1	0	0	0	0	0	0	0	4	0	0	0	0	0	0	0	0	0	0
0	0	0	0	0	0	0	0	0	0	0	0	0	0	0	0	0	0	0	0	0	0	0	0	0	0	0	0	0	0	0	0	0	0	0	0	0	0	0	1	0	0	0	0	0	0	0	0	0	0
0	0	0	0	0	0	0	0	0	0	0	0	0	0	0	0	0	0	0	0	0	0	0	0	0	0	0	0	0	0	0	0	0	0	0	0	0	0	3	0	0	0	0	0	0	2	2	1	0	0
0	0	0	0	0	0	0	0	0	0	0	0	0	0	0	0	0	0	0	0	0	0	0	0	0	0	0	0	0	0	0	0	0	0	0	0	0	0	8	0	0	0	0	0	0	1	1	0	0	1
0	0	0	0	0	0	0	0	0	0	0	0	0	0	0	4	0	0	0	0	0	0	0	0	0	0	0	0	0	0	3	0	7	19	0	0	0	0	1	2	0	0	0	0	0	0	0	0	0	0
0	0	0	0	0	0	0	0	3	0	0	0	13	0	0	0	0	0	0	0	0	0	0	0	0	0	0	0	0	0	0	0	0	0	7	0	0	0	0	0	0	0	0	7	0	7	0	0	0	24
0	0	0	0	0	0	0	0	0	0	0	0	0	0	0	0	0	0	0	0	0	0	0	0	0	0	0	0	0	0	0	0	0	0	0	0	0	0	0	0	0	0	0	0	0	83	22	20	0	121
0	0	0	0	0	0	0	0	0	0	0	0	0	0	0	0	0	0	0	0	0	0	0	0	0	0	0	0	0	0	0	0	0	0	0	0	0	0	0	0	0	0	0	0	0	0	0	0	0	1
0	0	0	0	0	0	0	0	0	0	0	0	0	0	0	0	0	0	0	0	0	0	0	0	0	0	0	0	0	0	0	0	0	0	0	0	0	0	0	0	0	0	0	0	0	0	0	0	0	0
0	0	0	0	0	0	0	0	0	1	0	0	0	0	0	0	0	0	0	0	0	0	0	0	0	0	0	0	0	0	0	0	0	0	0	0	0	0	4	0	0	0	1	0	0	0	0	5	0	4
0	0	0	0	0	0	0	0	0	0	0	46	0	0	0	0	0	43	11	0	0	0	0	0	0	0	0	0	19	12	0	3	0	0	0	0	0	0	25	14	0	0	0	0	0	42	8	1	0	0
0	0	0	0	0	0	0	0	0	0	0	0	0	0	0	0	0	0	0	0	0	0	0	0	0	0	0	0	0	0	0	0	0	0	0	0	0	0	0	0	0	0	0	0	0	0	0	0	0	0
0	0	0	0	0	0	0	0	0	0	0	0	0	0	0	0	0	0	0	0	0	0	0	0	0	0	0	0	0	0	0	0	0	0	0	0	0	0	0	0	0	0	0	17	20	2	0	0	0	4
0	0	0	0	0	0	0	0	0	0	0	0	0	0	0	0	0	0	0	0	0	0	0	0	0	0	0	0	0	0	0	0	0	0	0	0	0	0	0	0	0	0	2	0	0	0	0	0	0	0
[truncated: 36 more columns]
