# Supplementary material for: Analyzing the effects of free water modeling by deep learning on diffusion MRI structural connectivity estimates in glioma patients
Source: PLoS One. 2020 Sep 25;15(9):e0239475. doi: 10.1371/journal.pone.0239475 (PMC7518620; doi:10.1371/journal.pone.0239475)
Supplement: S1 File — All utilized connectivity and length matrices as comma-separated csv files, and the free-water maps as nifti files. (ZIP) [file pone.0239475.s003.zip › S3/CMs/patients/det_boundary/vp5/fiberlengthmatrix_fwm.csv]

0	0	14	0	0	0	4	0	0	0	0	0	0	0	0	0	0	0	0	0	0	0	0	0	0	0	0	0	0	0	0	0	0	0	39	0	0	0	0	0	0	0	0	0	0	0	0	0	0	0
0	8	12	0	0	0	0	0	11	92	0	6	29	49	0	0	0	0	0	0	0	0	0	0	0	0	0	0	0	0	0	0	0	0	32	29	0	0	0	0	6	14	3	104	44	0	0	0	0	98
14	12	10	13	19	0	16	0	29	0	0	16	0	0	0	0	0	0	0	0	0	0	0	0	0	0	0	122	0	0	0	131	0	0	24	21	0	0	0	52	43	8	58	0	0	0	0	0	0	0
0	0	13	3	0	0	33	0	36	0	0	41	0	0	0	0	0	0	0	0	0	0	0	0	0	0	0	136	0	0	0	144	0	0	64	45	0	0	80	0	0	0	0	0	0	0	0	0	0	0
0	0	19	0	23	13	23	0	50	0	0	29	0	0	0	0	0	0	0	105	0	0	0	0	0	0	0	138	0	0	0	160	0	0	46	38	0	0	56	68	0	0	0	0	0	0	0	0	0	0
0	0	0	0	13	7	28	35	47	27	0	8	0	0	0	0	0	0	0	95	0	93	0	0	87	0	50	0	0	0	0	0	0	0	0	0	0	0	0	0	0	0	0	0	0	0	0	0	0	0
4	0	16	33	23	28	13	25	32	49	0	55	0	0	0	0	0	0	0	0	0	0	0	0	0	0	85	144	0	0	0	0	0	0	46	42	0	0	68	0	0	0	0	0	0	0	0	0	0	106
0	0	0	0	0	35	25	9	22	29	0	32	0	0	0	0	0	0	0	0	0	0	0	0	0	62	69	68	72	0	0	0	0	0	30	0	0	0	43	0	0	0	0	0	0	0	0	0	0	0
0	11	29	36	50	47	32	22	16	18	81	47	40	47	67	0	0	0	0	0	0	0	0	0	0	0	0	0	0	101	0	0	0	0	37	43	52	0	59	0	0	0	68	0	0	0	0	0	0	100
0	92	0	0	0	27	49	29	18	7	0	12	0	0	0	0	0	0	0	0	0	89	0	0	0	27	54	60	60	0	0	0	0	0	40	46	52	0	46	0	0	0	58	0	0	0	0	0	0	0
0	0	0	0	0	0	0	0	81	0	2	0	0	0	25	0	0	0	0	0	0	0	0	0	0	9	0	0	0	0	0	0	0	0	0	0	0	0	0	0	0	0	0	0	0	0	0	0	0	0
0	6	16	41	29	8	55	32	47	12	0	9	0	0	0	0	7	50	19	39	8	37	8	25	31	32	36	86	103	0	0	104	0	90	0	12	19	0	0	18	18	8	18	0	0	0	0	0	0	0
0	29	0	0	0	0	0	0	40	0	0	0	8	38	90	0	0	0	0	0	0	0	0	0	0	0	0	0	0	0	0	0	0	0	0	0	0	0	0	0	0	21	0	61	27	0	0	0	0	56
0	49	0	0	0	0	0	0	47	0	0	0	38	7	15	54	0	0	0	0	0	0	0	0	0	0	0	0	0	68	0	0	0	0	0	0	0	0	0	0	0	55	0	0	0	0	0	0	0	0
0	0	0	0	0	0	0	0	67	0	25	0	90	15	5	16	0	0	0	0	0	0	0	0	0	0	0	0	0	0	0	0	0	0	0	0	0	0	0	0	0	0	0	0	0	0	0	0	0	0
0	0	0	0	0	0	0	0	0	0	0	0	0	54	16	7	0	0	0	0	0	0	0	0	0	0	0	0	64	23	64	67	55	9	0	0	0	0	0	12	0	0	0	0	0	0	0	0	0	0
0	0	0	0	0	0	0	0	0	0	0	7	0	0	0	0	3	5	10	0	3	0	0	0	0	0	0	0	0	0	0	0	0	0	0	0	0	0	0	0	6	0	0	0	0	0	0	0	0	0
0	0	0	0	0	0	0	0	0	0	0	50	0	0	0	0	5	15	29	16	6	77	84	0	0	0	0	0	56	52	0	24	0	5	0	0	0	0	0	28	7	0	0	0	0	0	0	0	0	0
0	0	0	0	0	0	0	0	0	0	0	19	0	0	0	0	10	29	8	0	0	0	0	0	0	0	0	0	64	64	70	69	63	11	0	0	0	0	0	11	0	0	4	0	0	0	0	0	0	0
0	0	0	0	105	95	0	0	0	0	0	39	0	0	0	0	0	16	0	13	0	28	40	0	21	0	44	32	42	0	0	36	40	0	0	76	0	0	0	28	17	0	70	0	0	0	0	0	0	0
0	0	0	0	0	0	0	0	0	0	0	8	0	0	0	0	3	6	0	0	6	4	0	0	0	0	0	0	0	0	0	0	0	0	0	0	0	0	0	0	0	0	0	0	0	0	0	0	0	0
0	0	0	0	0	93	0	0	0	89	0	37	0	0	0	0	0	77	0	28	4	10	10	0	13	0	29	26	0	0	0	0	0	88	0	76	66	0	0	0	0	0	75	0	0	0	0	0	0	0
0	0	0	0	0	0	0	0	0	0	0	8	0	0	0	0	0	84	0	40	0	10	12	20	11	0	0	70	95	0	0	84	0	0	0	0	0	0	0	0	0	0	0	0	0	0	0	0	0	0
0	0	0	0	0	0	0	0	0	0	0	25	0	0	0	0	0	0	0	0	0	0	20	3	0	0	0	0	0	0	0	0	0	0	0	0	0	0	0	0	0	0	0	0	0	0	0	0	0	0
0	0	0	0	0	87	0	0	0	0	0	31	0	0	0	0	0	0	0	21	0	13	11	0	6	0	18	16	0	0	0	0	0	0	0	53	0	0	0	0	0	0	0	0	0	0	0	0	0	0
0	0	0	0	0	0	0	62	0	27	9	32	0	0	0	0	0	0	0	0	0	0	0	0	0	6	28	0	25	0	0	0	0	0	0	53	0	0	49	0	0	0	62	0	0	0	0	0	0	0
0	0	0	0	0	50	85	69	0	54	0	36	0	0	0	0	0	0	0	44	0	29	0	0	18	28	13	23	16	0	0	0	0	0	0	68	0	0	0	0	0	0	0	0	0	0	0	0	0	0
0	0	122	136	138	0	144	68	0	60	0	86	0	0	0	0	0	0	0	32	0	26	70	0	16	0	23	7	25	32	0	8	0	0	0	69	0	0	50	59	82	0	66	0	0	0	0	0	0	0
0	0	0	0	0	0	0	72	0	60	0	103	0	0	0	64	0	56	64	42	0	0	95	0	0	25	16	25	5	31	6	15	44	48	0	65	0	0	55	61	0	0	67	0	0	0	0	0	0	0
0	0	0	0	0	0	0	0	101	0	0	0	0	68	0	23	0	52	64	0	0	0	0	0	0	0	0	32	31	7	43	47	4	2	0	0	0	0	63	57	0	0	0	0	0	0	0	0	0	0
0	0	0	0	0	0	0	0	0	0	0	0	0	0	0	64	0	0	70	0	0	0	0	0	0	0	0	0	6	43	4	0	17	52	0	0	0	0	0	0	0	0	0	0	0	0	0	0	0	0
0	0	131	144	160	0	0	0	0	0	0	104	0	0	0	67	0	24	69	36	0	0	84	0	0	0	0	8	15	47	0	10	14	29	0	108	0	0	0	71	87	0	80	0	0	0	0	0	0	0
0	0	0	0	0	0	0	0	0	0	0	0	0	0	0	55	0	0	63	40	0	0	0	0	0	0	0	0	44	4	17	14	5	15	0	0	0	0	0	63	0	0	0	0	0	0	0	0	0	0
0	0	0	0	0	0	0	0	0	0	0	90	0	0	0	9	0	5	11	0	0	88	0	0	0	0	0	0	48	2	52	29	15	6	0	0	0	0	0	33	0	0	0	0	0	0	0	0	0	0
39	32	24	64	46	0	46	30	37	40	0	0	0	0	0	0	0	0	0	0	0	0	0	0	0	0	0	0	0	0	0	0	0	0	7	16	6	0	10	0	0	0	14	67	0	0	0	0	0	63
0	29	21	45	38	0	42	0	43	46	0	12	0	0	0	0	0	0	0	76	0	76	0	0	53	53	68	69	65	0	0	108	0	0	16	5	9	0	14	0	25	6	16	0	0	0	0	0	0	0
0	0	0	0	0	0	0	0	52	52	0	19	0	0	0	0	0	0	0	0	0	66	0	0	0	0	0	0	0	0	0	0	0	0	6	9	4	0	9	6	5	0	11	0	0	0	0	0	0	0
0	0	0	0	0	0	0	0	0	0	0	0	0	0	0	0	0	0	0	0	0	0	0	0	0	0	0	0	0	0	0	0	0	0	0	0	0	0	0	0	0	0	0	0	0	0	0	0	0	0
0	0	0	80	56	0	68	43	59	46	0	0	0	0	0	0	0	0	0	0	0	0	0	0	0	49	0	50	55	63	0	0	0	0	10	14	9	0	7	6	0	6	13	0	0	0	0	0	0	0
0	0	52	0	68	0	0	0	0	0	0	18	0	0	0	12	0	28	11	28	0	0	0	0	0	0	0	59	61	57	0	71	63	33	0	0	6	0	6	9	3	0	4	0	0	0	0	0	0	0
0	6	43	0	0	0	0	0	0	0	0	18	0	0	0	0	6	7	0	17	0	0	0	0	0	0	0	82	0	0	0	87	0	0	0	25	5	0	0	3	5	0	5	0	0	0	0	0	0	0
0	14	8	0	0	0	0	0	0	0	0	8	21	55	0	0	0	0	0	0	0	0	0	0	0	0	0	0	0	0	0	0	0	0	0	6	0	0	6	0	0	0	6	0	0	0	0	0	0	66
0	3	58	0	0	0	0	0	68	58	0	18	0	0	0	0	0	0	4	70	0	75	0	0	0	62	0	66	67	0	0	80	0	0	14	16	11	0	13	4	5	6	0	0	0	0	0	0	0	0
0	104	0	0	0	0	0	0	0	0	0	0	61	0	0	0	0	0	0	0	0	0	0	0	0	0	0	0	0	0	0	0	0	0	67	0	0	0	0	0	0	0	0	2	52	12	0	0	0	10
0	44	0	0	0	0	0	0	0	0	0	0	27	0	0	0	0	0	0	0	0	0	0	0	0	0	0	0	0	0	0	0	0	0	0	0	0	0	0	0	0	0	0	52	19	6	0	0	0	0
0	0	0	0	0	0	0	0	0	0	0	0	0	0	0	0	0	0	0	0	0	0	0	0	0	0	0	0	0	0	0	0	0	0	0	0	0	0	0	0	0	0	0	12	6	10	14	0	0	9
0	0	0	0	0	0	0	0	0	0	0	0	0	0	0	0	0	0	0	0	0	0	0	0	0	0	0	0	0	0	0	0	0	0	0	0	0	0	0	0	0	0	0	0	0	14	6	21	0	28
0	0	0	0	0	0	0	0	0	0	0	0	0	0	0	0	0	0	0	0	0	0	0	0	0	0	0	0	0	0	0	0	0	0	0	0	0	0	0	0	0	0	0	0	0	0	21	11	23	25
0	0	0	0	0	0	0	0	0	0	0	0	0	0	0	0	0	0	0	0	0	0	0	0	0	0	0	0	0	0	0	0	0	0	0	0	0	0	0	0	0	0	0	0	0	0	0	23	12	0
0	98	0	0	0	0	106	0	100	0	0	0	56	0	0	0	0	0	0	0	0	0	0	0	0	0	0	0	0	0	0	0	0	0	63	0	0	0	0	0	0	66	0	10	0	9	28	25	0	10
0	0	0	0	0	0	0	0	0	0	0	0	0	0	0	0	0	0	0	0	0	0	0	0	0	0	0	0	0	0	0	0	0	0	0	0	0	0	0	0	0	0	0	0	0	0	0	0	8	9
0	0	0	0	0	0	0	94	92	0	0	0	49	35	0	0	0	0	0	0	0	0	0	0	0	0	0	0	0	0	0	0	0	0	59	0	0	0	64	0	0	0	0	0	8	0	0	43	53	28
0	90	0	0	0	0	0	0	110	113	117	0	91	0	0	0	0	0	0	0	0	0	0	0	0	0	0	0	0	0	0	0	0	0	71	0	0	0	66	0	0	0	0	0	0	0	0	0	15	0
0	86	0	0	0	0	0	0	88	106	96	0	0	0	0	0	0	0	0	0	0	0	0	0	0	106	0	0	0	93	0	0	0	0	63	0	0	0	57	0	0	0	88	0	0	0	0	0	0	0
0	0	0	0	0	0	0	0	0	0	0	0	0	0	0	0	0	0	0	0	0	0	0	0	0	0	0	0	0	0	0	0	0	0	0	0	0	0	0	0	0	0	0	65	6	25	52	22	18	59
0	0	0	0	0	0	0	0	69	0	0	0	22	25	0	0	0	0	0	0	0	0	0	0	0	0	0	0	0	0	0	0	0	0	0	0	0	0	0	0	0	0	0	0	34	0	0	0	0	0
0	0	0	0	0	0	0	0	61	0	0	0	45	0	0	0	0	0	0	0	0	0	0	0	0	0	0	0	0	0	0	0	0	0	0	0	0	0	0	0	0	0	0	0	0	0	0	0	0	0
0	0	0	0	0	0	0	0	80	0	66	0	0	0	13	35	0	0	0	0	0	0	0	0	0	0	0	0	0	54	0	0	0	0	0	0	0	0	0	0	0	0	0	0	0	0	0	0	0	0
0	0	0	0	0	0	0	0	0	0	0	0	0	0	0	12	0	0	74	0	0	0	0	0	0	0	0	0	77	60	92	0	84	0	0	0	0	0	20	24	0	0	0	0	0	0	0	0	0	0
0	0	0	0	0	0	0	0	0	0	0	0	0	0	0	0	0	0	0	0	0	0	0	0	0	0	0	0	0	0	0	0	0	0	0	0	0	0	0	0	0	0	0	0	0	3	0	0	0	0
0	0	0	0	0	0	0	0	0	0	0	0	0	0	0	0	0	104	0	0	0	0	0	0	0	0	0	0	0	0	0	0	0	0	0	0	0	0	67	0	0	0	0	0	0	91	140	0	0	0
0	0	0	0	0	0	0	0	0	0	0	0	0	0	0	0	0	0	0	0	0	0	0	0	0	0	0	0	0	0	0	0	0	0	0	0	0	0	0	0	0	0	0	0	0	0	0	0	0	0
0	0	0	0	0	0	0	0	0	0	0	0	0	0	0	0	0	0	0	0	0	0	0	0	0	0	0	0	0	0	0	0	0	0	0	0	0	0	0	0	0	0	0	0	0	106	0	0	0	0
0	0	0	0	0	0	0	0	0	0	0	0	0	0	0	0	0	0	0	0	0	0	0	0	0	0	0	0	0	0	0	0	0	0	0	0	0	0	0	0	0	0	0	0	0	2	0	0	0	0
0	0	0	0	0	0	0	0	0	0	0	0	0	0	0	0	0	0	0	0	0	0	0	0	0	0	0	0	0	0	0	0	0	0	0	0	0	0	0	0	0	0	0	0	0	0	0	0	0	0
0	0	0	0	0	0	0	0	0	0	0	0	0	0	0	0	0	0	0	0	0	0	0	0	0	0	0	0	0	0	0	0	0	0	0	0	0	0	0	0	0	0	0	0	0	0	0	0	0	0
0	0	0	0	0	0	0	0	0	0	0	0	0	0	0	0	0	0	0	0	0	0	0	0	0	0	0	0	0	0	0	0	0	0	0	0	0	0	0	0	0	0	0	0	0	0	0	0	0	0
0	0	0	0	0	0	0	0	0	0	0	0	0	0	0	0	0	0	0	0	0	0	0	0	0	0	0	0	0	0	0	0	0	0	0	0	0	0	0	0	0	0	0	0	0	0	0	0	0	0
0	0	0	0	0	0	0	0	0	0	0	0	0	0	0	0	0	0	0	0	0	0	0	0	0	0	0	0	0	0	0	0	0	0	0	0	0	0	0	0	0	0	0	0	0	0	0	0	0	0
0	0	0	0	0	0	0	0	0	0	0	0	0	0	0	0	0	0	0	0	0	0	0	0	0	0	0	0	0	0	0	0	0	0	0	0	0	0	0	0	0	0	0	0	0	0	0	0	0	0
0	0	0	0	0	0	0	0	0	0	0	0	0	0	0	0	0	0	0	0	0	0	0	0	0	0	0	0	0	0	0	0	0	0	0	0	0	0	0	0	0	0	0	0	0	128	0	0	0	0
0	97	0	0	0	0	0	0	0	0	0	0	0	0	0	83	0	0	0	0	0	0	0	0	0	120	0	0	122	109	0	154	0	0	0	0	0	0	0	133	0	0	96	162	0	139	149	0	0	161
0	0	0	0	0	0	0	0	0	0	113	0	0	0	0	74	0	0	123	0	0	0	0	0	0	118	0	0	117	107	0	0	0	0	0	0	0	0	0	97	0	0	0	0	0	0	0	0	0	0
0	0	0	0	0	0	0	0	0	0	0	0	0	0	0	0	0	0	0	0	0	0	0	0	0	0	0	0	0	0	0	0	0	0	0	0	0	0	0	0	0	0	0	0	0	0	0	0	0	0
0	0	0	0	0	0	0	0	0	0	0	0	0	0	0	0	0	0	0	0	0	0	0	0	0	0	0	0	0	0	0	0	0	0	0	0	0	0	85	94	0	0	0	0	0	150	0	0	0	0
0	0	0	0	0	0	0	0	0	0	0	0	0	0	0	0	0	0	0	0	0	0	0	0	0	0	0	0	0	0	0	0	0	0	0	0	0	0	89	0	0	0	0	0	0	0	162	0	0	170
0	0	0	0	0	0	0	0	0	0	0	0	0	0	0	18	0	0	0	0	0	0	0	0	0	0	0	0	0	0	106	0	98	50	0	0	0	0	0	46	0	0	0	0	0	0	0	0	0	0
0	0	0	0	0	0	0	0	73	0	0	0	16	0	0	0	0	0	0	0	0	0	0	0	0	0	0	0	0	0	0	0	0	0	23	0	0	0	0	0	0	0	0	39	0	26	0	35	0	38
0	0	0	0	0	0	0	0	98	0	0	0	0	0	0	0	0	0	0	0	0	0	0	0	0	0	0	0	0	0	0	0	0	0	0	0	0	0	0	0	0	0	0	61	0	26	49	40	0	45
0	0	0	0	0	0	0	0	0	0	0	0	0	0	0	0	0	0	0	0	0	0	0	0	0	0	0	0	0	0	0	0	0	0	0	0	0	0	0	0	0	0	0	0	0	0	0	0	0	59
0	0	0	0	0	0	0	0	0	0	0	0	0	0	0	0	0	0	0	0	0	0	0	0	0	0	0	0	0	0	0	0	0	0	0	0	0	0	0	0	0	0	0	0	0	0	0	0	0	0
0	0	0	0	0	0	0	0	0	0	0	0	0	0	0	0	0	0	0	0	0	0	0	0	0	0	0	0	0	0	0	0	0	0	0	0	0	0	15	0	0	0	0	0	0	0	0	52	0	60
0	0	0	0	0	0	0	0	0	0	0	165	0	0	0	0	0	114	120	0	0	0	0	0	0	0	0	0	108	112	0	153	0	0	0	0	0	0	31	112	0	0	0	92	0	60	78	72	0	88
0	0	0	0	0	0	0	0	0	0	0	0	0	0	0	0	0	0	0	0	0	0	0	0	0	0	0	0	0	0	0	0	0	0	0	0	0	0	108	0	0	0	0	0	0	0	0	0	0	0
0	0	0	0	0	0	0	0	0	0	0	0	0	0	0	0	0	0	0	0	0	0	0	0	0	0	0	0	0	0	0	0	0	0	0	0	0	0	0	0	0	0	0	45	6	2	0	0	0	45
0	7	0	0	0	0	0	0	0	0	0	0	0	0	0	0	0	0	0	0	0	0	0	0	0	0	0	0	0	0	0	0	0	0	0	0	0	0	0	0	0	0	6	0	16	0	0	0	0	0
[truncated: 36 more columns]
