# Supplementary material for: Analyzing the effects of free water modeling by deep learning on diffusion MRI structural connectivity estimates in glioma patients
Source: PLoS One. 2020 Sep 25;15(9):e0239475. doi: 10.1371/journal.pone.0239475 (PMC7518620; doi:10.1371/journal.pone.0239475)
Supplement: S1 File — All utilized connectivity and length matrices as comma-separated csv files, and the free-water maps as nifti files. (ZIP) [file pone.0239475.s003.zip › S3/CMs/patients/det_boundary/vp5/cm_fwm.csv]

0	0	5	0	0	0	9	0	0	0	0	0	0	0	0	0	0	0	0	0	0	0	0	0	0	0	0	0	0	0	0	0	0	0	5	0	0	0	0	0	0	0	0	0	0	0	0	0	0	0
0	50	28	0	0	0	0	0	4	1	0	2	79	7	0	0	0	0	0	0	0	0	0	0	0	0	0	0	0	0	0	0	0	0	51	15	0	0	0	0	11	34	4	16	10	0	0	0	0	33
5	28	235	52	22	0	94	0	4	0	0	106	0	0	0	0	0	0	0	0	0	0	0	0	0	0	0	2	0	0	0	1	0	0	14	63	0	0	0	1	9	18	1	0	0	0	0	0	0	0
0	0	52	8	0	0	40	0	23	0	0	9	0	0	0	0	0	0	0	0	0	0	0	0	0	0	0	2	0	0	0	1	0	0	10	24	0	0	17	0	0	0	0	0	0	0	0	0	0	0
0	0	22	0	188	27	36	0	7	0	0	18	0	0	0	0	0	0	0	4	0	0	0	0	0	0	0	2	0	0	0	1	0	0	1	31	0	0	30	13	0	0	0	0	0	0	0	0	0	0
0	0	0	0	27	40	8	124	65	22	0	18	0	0	0	0	0	0	0	3	0	17	0	0	1	0	7	0	0	0	0	0	0	0	0	0	0	0	0	0	0	0	0	0	0	0	0	0	0	0
9	0	94	40	36	8	186	5	67	7	0	30	0	0	0	0	0	0	0	0	0	0	0	0	0	0	1	3	0	0	0	0	0	0	22	99	0	0	4	0	0	0	0	0	0	0	0	0	0	4
0	0	0	0	0	124	5	78	76	238	0	1	0	0	0	0	0	0	0	0	0	0	0	0	0	22	10	4	2	0	0	0	0	0	1	0	0	0	1	0	0	0	0	0	0	0	0	0	0	0
0	4	4	23	7	65	67	76	209	23	1	42	1	39	31	0	0	0	0	0	0	0	0	0	0	0	0	0	0	49	0	0	0	0	49	112	2	0	113	0	0	0	2	0	0	0	0	0	0	5
0	1	0	0	0	22	7	238	23	205	0	9	0	0	0	0	0	0	0	0	0	8	0	0	0	255	134	85	28	0	0	0	0	0	19	61	9	0	118	0	0	0	35	0	0	0	0	0	0	0
0	0	0	0	0	0	0	0	1	0	3	0	0	0	12	0	0	0	0	0	0	0	0	0	0	2	0	0	0	0	0	0	0	0	0	0	0	0	0	0	0	0	0	0	0	0	0	0	0	0
0	2	106	9	18	18	30	1	42	9	0	162	0	0	0	0	2	107	6	112	4	32	12	1	13	18	6	45	15	0	0	14	0	1	0	81	7	0	0	35	7	3	3	0	0	0	0	0	0	0
0	79	0	0	0	0	0	0	1	0	0	0	3	34	12	0	0	0	0	0	0	0	0	0	0	0	0	0	0	0	0	0	0	0	0	0	0	0	0	0	0	1	0	20	36	0	0	0	0	21
0	7	0	0	0	0	0	0	39	0	0	0	34	7	42	2	0	0	0	0	0	0	0	0	0	0	0	0	0	14	0	0	0	0	0	0	0	0	0	0	0	6	0	0	0	0	0	0	0	0
0	0	0	0	0	0	0	0	31	0	12	0	12	42	53	30	0	0	0	0	0	0	0	0	0	0	0	0	0	0	0	0	0	0	0	0	0	0	0	0	0	0	0	0	0	0	0	0	0	0
0	0	0	0	0	0	0	0	0	0	0	0	0	2	30	87	0	0	0	0	0	0	0	0	0	0	0	0	31	110	15	54	6	34	0	0	0	0	0	3	0	0	0	0	0	0	0	0	0	0
0	0	0	0	0	0	0	0	0	0	0	2	0	0	0	0	1	6	1	0	1	0	0	0	0	0	0	0	0	0	0	0	0	0	0	0	0	0	0	0	16	0	0	0	0	0	0	0	0	0
0	0	0	0	0	0	0	0	0	0	0	107	0	0	0	0	6	330	20	130	2	57	8	0	0	0	0	0	2	6	0	198	0	16	0	0	0	0	0	23	16	0	0	0	0	0	0	0	0	0
0	0	0	0	0	0	0	0	0	0	0	6	0	0	0	0	1	20	22	0	0	0	0	0	0	0	0	0	3	12	1	4	4	43	0	0	0	0	0	31	0	0	9	0	0	0	0	0	0	0
0	0	0	0	4	3	0	0	0	0	0	112	0	0	0	0	0	130	0	368	0	89	25	0	8	0	14	14	2	0	0	102	10	0	0	1	0	0	0	17	20	0	11	0	0	0	0	0	0	0
0	0	0	0	0	0	0	0	0	0	0	4	0	0	0	0	1	2	0	0	2	1	0	0	0	0	0	0	0	0	0	0	0	0	0	0	0	0	0	0	0	0	0	0	0	0	0	0	0	0
0	0	0	0	0	17	0	0	0	8	0	32	0	0	0	0	0	57	0	89	1	22	31	0	3	0	28	31	0	0	0	0	0	1	0	10	1	0	0	0	0	0	17	0	0	0	0	0	0	0
0	0	0	0	0	0	0	0	0	0	0	12	0	0	0	0	0	8	0	25	0	31	77	29	17	0	0	60	7	0	0	28	0	0	0	0	0	0	0	0	0	0	0	0	0	0	0	0	0	0
0	0	0	0	0	0	0	0	0	0	0	1	0	0	0	0	0	0	0	0	0	0	29	3	0	0	0	0	0	0	0	0	0	0	0	0	0	0	0	0	0	0	0	0	0	0	0	0	0	0
0	0	0	0	0	1	0	0	0	0	0	13	0	0	0	0	0	0	0	8	0	3	17	0	35	0	56	43	0	0	0	0	0	0	0	14	0	0	0	0	0	0	0	0	0	0	0	0	0	0
0	0	0	0	0	0	0	22	0	255	2	18	0	0	0	0	0	0	0	0	0	0	0	0	0	229	185	0	27	0	0	0	0	0	0	151	0	0	23	0	0	0	1	0	0	0	0	0	0	0
0	0	0	0	0	7	1	10	0	134	0	6	0	0	0	0	0	0	0	14	0	28	0	0	56	185	205	60	6	0	0	0	0	0	0	12	0	0	0	0	0	0	0	0	0	0	0	0	0	0
0	0	2	2	2	0	3	4	0	85	0	45	0	0	0	0	0	0	0	14	0	31	60	0	43	0	60	129	121	14	0	35	0	0	0	10	0	0	6	2	1	0	75	0	0	0	0	0	0	0
0	0	0	0	0	0	0	2	0	28	0	15	0	0	0	31	0	2	3	2	0	0	7	0	0	27	6	121	100	29	5	7	12	11	0	2	0	0	90	49	0	0	44	0	0	0	0	0	0	0
0	0	0	0	0	0	0	0	49	0	0	0	0	14	0	110	0	6	12	0	0	0	0	0	0	0	0	14	29	172	2	5	10	1	0	0	0	0	12	18	0	0	0	0	0	0	0	0	0	0
0	0	0	0	0	0	0	0	0	0	0	0	0	0	0	15	0	0	1	0	0	0	0	0	0	0	0	0	5	2	4	0	27	57	0	0	0	0	0	0	0	0	0	0	0	0	0	0	0	0
0	0	1	1	1	0	0	0	0	0	0	14	0	0	0	54	0	198	4	102	0	0	28	0	0	0	0	35	7	5	0	191	30	21	0	1	0	0	0	132	1	0	10	0	0	0	0	0	0	0
0	0	0	0	0	0	0	0	0	0	0	0	0	0	0	6	0	0	4	10	0	0	0	0	0	0	0	0	12	10	27	30	24	35	0	0	0	0	0	73	0	0	0	0	0	0	0	0	0	0
0	0	0	0	0	0	0	0	0	0	0	1	0	0	0	34	0	16	43	0	0	1	0	0	0	0	0	0	11	1	57	21	35	149	0	0	0	0	0	50	0	0	0	0	0	0	0	0	0	0
5	51	14	10	1	0	22	1	49	19	0	0	0	0	0	0	0	0	0	0	0	0	0	0	0	0	0	0	0	0	0	0	0	0	35	2	3	0	9	0	0	0	4	16	0	0	0	0	0	10
0	15	63	24	31	0	99	0	112	61	0	81	0	0	0	0	0	0	0	1	0	10	0	0	14	151	12	10	2	0	0	1	0	0	2	5	6	0	69	0	1	1	16	0	0	0	0	0	0	0
0	0	0	0	0	0	0	0	2	9	0	7	0	0	0	0	0	0	0	0	0	1	0	0	0	0	0	0	0	0	0	0	0	0	3	6	6	0	34	9	7	0	113	0	0	0	0	0	0	0
0	0	0	0	0	0	0	0	0	0	0	0	0	0	0	0	0	0	0	0	0	0	0	0	0	0	0	0	0	0	0	0	0	0	0	0	0	0	0	0	0	0	0	0	0	0	0	0	0	0
0	0	0	17	30	0	4	1	113	118	0	0	0	0	0	0	0	0	0	0	0	0	0	0	0	23	0	6	90	12	0	0	0	0	9	69	34	0	59	5	0	4	44	0	0	0	0	0	0	0
0	0	1	0	13	0	0	0	0	0	0	35	0	0	0	3	0	23	31	17	0	0	0	0	0	0	0	2	49	18	0	132	73	50	0	0	9	0	5	30	3	0	1	0	0	0	0	0	0	0
0	11	9	0	0	0	0	0	0	0	0	7	0	0	0	0	16	16	0	20	0	0	0	0	0	0	0	1	0	0	0	1	0	0	0	1	7	0	0	3	1	0	16	0	0	0	0	0	0	0
0	34	18	0	0	0	0	0	0	0	0	3	1	6	0	0	0	0	0	0	0	0	0	0	0	0	0	0	0	0	0	0	0	0	0	1	0	0	4	0	0	0	13	0	0	0	0	0	0	1
0	4	1	0	0	0	0	0	2	35	0	3	0	0	0	0	0	0	9	11	0	17	0	0	0	1	0	75	44	0	0	10	0	0	4	16	113	0	44	1	16	13	0	0	0	0	0	0	0	0
0	16	0	0	0	0	0	0	0	0	0	0	20	0	0	0	0	0	0	0	0	0	0	0	0	0	0	0	0	0	0	0	0	0	16	0	0	0	0	0	0	0	0	1	10	3	0	0	0	4
0	10	0	0	0	0	0	0	0	0	0	0	36	0	0	0	0	0	0	0	0	0	0	0	0	0	0	0	0	0	0	0	0	0	0	0	0	0	0	0	0	0	0	10	105	2	0	0	0	0
0	0	0	0	0	0	0	0	0	0	0	0	0	0	0	0	0	0	0	0	0	0	0	0	0	0	0	0	0	0	0	0	0	0	0	0	0	0	0	0	0	0	0	3	2	247	101	0	0	40
0	0	0	0	0	0	0	0	0	0	0	0	0	0	0	0	0	0	0	0	0	0	0	0	0	0	0	0	0	0	0	0	0	0	0	0	0	0	0	0	0	0	0	0	0	101	84	19	0	11
0	0	0	0	0	0	0	0	0	0	0	0	0	0	0	0	0	0	0	0	0	0	0	0	0	0	0	0	0	0	0	0	0	0	0	0	0	0	0	0	0	0	0	0	0	0	19	128	4	42
0	0	0	0	0	0	0	0	0	0	0	0	0	0	0	0	0	0	0	0	0	0	0	0	0	0	0	0	0	0	0	0	0	0	0	0	0	0	0	0	0	0	0	0	0	0	0	4	112	0
0	33	0	0	0	0	4	0	5	0	0	0	21	0	0	0	0	0	0	0	0	0	0	0	0	0	0	0	0	0	0	0	0	0	10	0	0	0	0	0	0	1	0	4	0	40	11	42	0	481
0	0	0	0	0	0	0	0	0	0	0	0	0	0	0	0	0	0	0	0	0	0	0	0	0	0	0	0	0	0	0	0	0	0	0	0	0	0	0	0	0	0	0	0	0	0	0	0	16	5
0	0	0	0	0	0	0	10	672	0	0	0	30	3	0	0	0	0	0	0	0	0	0	0	0	0	0	0	0	0	0	0	0	0	61	0	0	0	1	0	0	0	0	0	13	0	0	22	68	158
0	3	0	0	0	0	0	0	32	15	7	0	1	0	0	0	0	0	0	0	0	0	0	0	0	0	0	0	0	0	0	0	0	0	11	0	0	0	3	0	0	0	0	0	0	0	0	0	8	0
0	2	0	0	0	0	0	0	1	96	39	0	0	0	0	0	0	0	0	0	0	0	0	0	0	19	0	0	0	3	0	0	0	0	2	0	0	0	4	0	0	0	4	0	0	0	0	0	0	0
0	0	0	0	0	0	0	0	0	0	0	0	0	0	0	0	0	0	0	0	0	0	0	0	0	0	0	0	0	0	0	0	0	0	0	0	0	0	0	0	0	0	0	2	1	218	40	9	2	1
0	0	0	0	0	0	0	0	25	0	0	0	18	2	0	0	0	0	0	0	0	0	0	0	0	0	0	0	0	0	0	0	0	0	0	0	0	0	0	0	0	0	0	0	31	0	0	0	0	0
0	0	0	0	0	0	0	0	37	0	0	0	2	0	0	0	0	0	0	0	0	0	0	0	0	0	0	0	0	0	0	0	0	0	0	0	0	0	0	0	0	0	0	0	0	0	0	0	0	0
0	0	0	0	0	0	0	0	4	0	7	0	0	0	5	1	0	0	0	0	0	0	0	0	0	0	0	0	0	6	0	0	0	0	0	0	0	0	0	0	0	0	0	0	0	0	0	0	0	0
0	0	0	0	0	0	0	0	0	0	0	0	0	0	0	86	0	0	3	0	0	0	0	0	0	0	0	0	6	104	10	0	15	0	0	0	0	0	2	21	0	0	0	0	0	0	0	0	0	0
0	0	0	0	0	0	0	0	0	0	0	0	0	0	0	0	0	0	0	0	0	0	0	0	0	0	0	0	0	0	0	0	0	0	0	0	0	0	0	0	0	0	0	0	0	2	0	0	0	0
0	0	0	0	0	0	0	0	0	0	0	0	0	0	0	0	0	14	0	0	0	0	0	0	0	0	0	0	0	0	0	0	0	0	0	0	0	0	8	0	0	0	0	0	0	11	1	0	0	0
0	0	0	0	0	0	0	0	0	0	0	0	0	0	0	0	0	0	0	0	0	0	0	0	0	0	0	0	0	0	0	0	0	0	0	0	0	0	0	0	0	0	0	0	0	0	0	0	0	0
0	0	0	0	0	0	0	0	0	0	0	0	0	0	0	0	0	0	0	0	0	0	0	0	0	0	0	0	0	0	0	0	0	0	0	0	0	0	0	0	0	0	0	0	0	17	0	0	0	0
0	0	0	0	0	0	0	0	0	0	0	0	0	0	0	0	0	0	0	0	0	0	0	0	0	0	0	0	0	0	0	0	0	0	0	0	0	0	0	0	0	0	0	0	0	1	0	0	0	0
0	0	0	0	0	0	0	0	0	0	0	0	0	0	0	0	0	0	0	0	0	0	0	0	0	0	0	0	0	0	0	0	0	0	0	0	0	0	0	0	0	0	0	0	0	0	0	0	0	0
0	0	0	0	0	0	0	0	0	0	0	0	0	0	0	0	0	0	0	0	0	0	0	0	0	0	0	0	0	0	0	0	0	0	0	0	0	0	0	0	0	0	0	0	0	0	0	0	0	0
0	0	0	0	0	0	0	0	0	0	0	0	0	0	0	0	0	0	0	0	0	0	0	0	0	0	0	0	0	0	0	0	0	0	0	0	0	0	0	0	0	0	0	0	0	0	0	0	0	0
0	0	0	0	0	0	0	0	0	0	0	0	0	0	0	0	0	0	0	0	0	0	0	0	0	0	0	0	0	0	0	0	0	0	0	0	0	0	0	0	0	0	0	0	0	0	0	0	0	0
0	0	0	0	0	0	0	0	0	0	0	0	0	0	0	0	0	0	0	0	0	0	0	0	0	0	0	0	0	0	0	0	0	0	0	0	0	0	0	0	0	0	0	0	0	0	0	0	0	0
0	0	0	0	0	0	0	0	0	0	0	0	0	0	0	0	0	0	0	0	0	0	0	0	0	0	0	0	0	0	0	0	0	0	0	0	0	0	0	0	0	0	0	0	0	0	0	0	0	0
0	0	0	0	0	0	0	0	0	0	0	0	0	0	0	0	0	0	0	0	0	0	0	0	0	0	0	0	0	0	0	0	0	0	0	0	0	0	0	0	0	0	0	0	0	1	0	0	0	0
0	1	0	0	0	0	0	0	0	0	0	0	0	0	0	1	0	0	0	0	0	0	0	0	0	13	0	0	8	37	0	4	0	0	0	0	0	0	0	3	0	0	5	1	0	1	6	0	0	3
0	0	0	0	0	0	0	0	0	0	14	0	0	0	0	5	0	0	2	0	0	0	0	0	0	10	0	0	65	164	0	0	0	0	0	0	0	0	0	11	0	0	0	0	0	0	0	0	0	0
0	0	0	0	0	0	0	0	0	0	0	0	0	0	0	0	0	0	0	0	0	0	0	0	0	0	0	0	0	0	0	0	0	0	0	0	0	0	0	0	0	0	0	0	0	0	0	0	0	0
0	0	0	0	0	0	0	0	0	0	0	0	0	0	0	0	0	0	0	0	0	0	0	0	0	0	0	0	0	0	0	0	0	0	0	0	0	0	2	1	0	0	0	0	0	2	0	0	0	0
0	0	0	0	0	0	0	0	0	0	0	0	0	0	0	0	0	0	0	0	0	0	0	0	0	0	0	0	0	0	0	0	0	0	0	0	0	0	4	0	0	0	0	0	0	0	3	0	0	2
0	0	0	0	0	0	0	0	0	0	0	0	0	0	0	2	0	0	0	0	0	0	0	0	0	0	0	0	0	0	7	0	8	21	0	0	0	0	0	4	0	0	0	0	0	0	0	0	0	0
0	0	0	0	0	0	0	0	8	0	0	0	12	0	0	0	0	0	0	0	0	0	0	0	0	0	0	0	0	0	0	0	0	0	15	0	0	0	0	0	0	0	0	14	0	2	0	9	0	27
0	0	0	0	0	0	0	0	1	0	0	0	0	0	0	0	0	0	0	0	0	0	0	0	0	0	0	0	0	0	0	0	0	0	0	0	0	0	0	0	0	0	0	10	0	84	22	49	0	166
0	0	0	0	0	0	0	0	0	0	0	0	0	0	0	0	0	0	0	0	0	0	0	0	0	0	0	0	0	0	0	0	0	0	0	0	0	0	0	0	0	0	0	0	0	0	0	0	0	6
0	0	0	0	0	0	0	0	0	0	0	0	0	0	0	0	0	0	0	0	0	0	0	0	0	0	0	0	0	0	0	0	0	0	0	0	0	0	0	0	0	0	0	0	0	0	0	0	0	0
0	0	0	0	0	0	0	0	0	0	0	0	0	0	0	0	0	0	0	0	0	0	0	0	0	0	0	0	0	0	0	0	0	0	0	0	0	0	2	0	0	0	0	0	0	0	0	5	0	5
0	0	0	0	0	0	0	0	0	0	0	33	0	0	0	0	0	43	12	0	0	0	0	0	0	0	0	0	15	16	0	2	0	0	0	0	0	0	28	8	0	0	0	1	0	43	12	1	0	9
0	0	0	0	0	0	0	0	0	0	0	0	0	0	0	0	0	0	0	0	0	0	0	0	0	0	0	0	0	0	0	0	0	0	0	0	0	0	4	0	0	0	0	0	0	0	0	0	0	0
0	0	0	0	0	0	0	0	0	0	0	0	0	0	0	0	0	0	0	0	0	0	0	0	0	0	0	0	0	0	0	0	0	0	0	0	0	0	0	0	0	0	0	18	19	2	0	0	0	5
0	1	0	0	0	0	0	0	0	0	0	0	0	0	0	0	0	0	0	0	0	0	0	0	0	0	0	0	0	0	0	0	0	0	0	0	0	0	0	0	0	0	2	0	3	0	0	0	0	0
[truncated: 36 more columns]
