# Supplementary material for: Analyzing the effects of free water modeling by deep learning on diffusion MRI structural connectivity estimates in glioma patients
Source: PLoS One. 2020 Sep 25;15(9):e0239475. doi: 10.1371/journal.pone.0239475 (PMC7518620; doi:10.1371/journal.pone.0239475)
Supplement: S1 File — All utilized connectivity and length matrices as comma-separated csv files, and the free-water maps as nifti files. (ZIP) [file pone.0239475.s003.zip › S3/CMs/patients/det_boundary/vp22/fiberlengthmatrix_original.csv]

4	4	24	0	0	0	6	0	0	0	0	0	0	0	0	0	0	0	0	0	0	0	0	0	0	0	0	0	0	0	0	0	0	0	0	42	0	0	0	0	0	0	0	81	0	83	0	0	0	0
4	6	18	0	0	0	0	0	2	0	0	0	19	0	0	0	0	0	0	0	0	0	0	0	0	0	0	0	0	0	0	0	0	0	0	0	0	0	0	0	0	18	0	81	0	53	0	0	0	0
24	18	23	17	15	0	18	0	0	0	0	26	23	0	0	0	0	112	0	0	0	0	0	0	0	0	0	0	0	0	0	0	137	126	32	30	0	0	0	0	0	24	0	0	0	0	0	0	0	0
0	0	17	0	14	0	18	0	45	0	0	54	0	0	0	0	0	118	0	0	0	0	0	0	0	0	0	0	0	0	0	167	158	0	49	41	46	0	56	0	0	0	61	0	0	0	0	0	0	0
0	0	15	14	11	2	8	0	48	0	0	45	0	0	0	0	0	0	0	0	0	0	0	0	0	0	0	0	0	0	0	0	165	0	46	43	48	0	56	0	0	0	0	0	0	0	0	0	0	0
0	0	0	0	2	10	0	41	0	18	0	13	0	0	0	0	0	0	0	0	0	0	0	0	0	74	0	0	71	0	0	0	0	0	0	46	50	0	51	0	0	0	0	0	0	0	0	0	0	0
6	0	18	18	8	0	13	28	30	0	0	58	0	0	0	0	0	120	0	0	0	0	0	0	0	0	0	0	0	0	0	167	157	127	36	56	48	0	52	0	0	0	0	82	87	79	0	0	0	77
0	0	0	0	0	41	28	7	19	32	0	0	0	0	0	0	0	0	0	0	0	0	0	0	0	0	0	0	0	0	0	0	0	0	49	41	43	0	55	0	0	0	62	0	0	0	0	0	0	0
0	2	0	45	48	0	30	19	9	32	0	0	26	34	52	0	0	0	0	0	0	0	0	0	0	0	0	0	0	116	0	0	0	0	56	46	56	0	55	0	0	0	64	0	0	0	0	0	0	0
0	0	0	0	0	18	0	32	32	15	0	47	0	0	0	0	0	0	0	116	0	98	94	0	0	28	46	0	63	0	0	0	0	0	0	47	51	0	53	0	0	0	62	0	0	0	0	0	0	0
0	0	0	0	0	0	0	0	0	0	7	0	0	0	31	0	0	0	0	0	0	0	0	0	0	0	0	0	0	0	0	0	0	0	48	0	0	0	52	0	0	0	73	0	0	0	0	0	0	0
0	0	26	54	45	13	58	0	0	47	0	8	0	0	0	0	0	62	0	0	16	15	6	9	0	0	10	0	52	0	0	89	95	76	0	14	0	0	42	22	8	19	23	0	0	0	0	0	0	0
0	19	23	0	0	0	0	0	26	0	0	0	6	30	46	0	0	0	0	0	0	0	0	0	0	0	0	0	0	98	0	0	0	0	0	0	0	0	0	0	0	0	0	41	15	24	0	0	0	42
0	0	0	0	0	0	0	0	34	0	0	0	30	6	31	0	0	0	0	0	0	0	0	0	0	0	0	0	0	53	0	0	0	0	0	0	0	0	0	0	0	0	0	0	0	0	0	0	0	0
0	0	0	0	0	0	0	0	52	0	31	0	46	31	8	21	0	0	0	0	0	0	0	0	0	0	0	0	0	28	0	0	0	0	0	0	0	0	0	0	0	0	0	0	0	0	0	0	0	0
0	0	0	0	0	0	0	0	0	0	0	0	0	0	21	9	0	0	14	0	0	0	0	0	0	0	0	0	53	24	32	0	43	0	0	0	0	0	131	0	0	0	64	0	0	0	0	0	0	0
0	0	0	0	0	0	0	0	0	0	0	0	0	0	0	0	5	5	9	0	7	0	0	0	0	0	0	0	0	0	0	0	0	0	0	0	0	0	0	32	4	0	0	0	0	0	0	0	0	0
0	0	112	118	0	0	120	0	0	0	0	62	0	0	0	0	5	21	34	25	0	79	72	0	0	0	0	73	0	0	0	31	0	61	0	0	0	0	0	31	0	0	0	0	0	0	0	0	0	0
0	0	0	0	0	0	0	0	0	0	0	0	0	0	0	14	9	34	4	0	0	0	0	0	0	0	0	0	0	0	0	0	0	7	0	0	0	0	0	17	40	0	0	0	0	0	0	0	0	0
0	0	0	0	0	0	0	0	0	116	0	0	0	0	0	0	0	25	0	20	16	7	0	0	0	0	0	45	79	0	0	59	0	87	0	0	0	0	0	29	168	0	30	0	0	0	0	0	0	0
0	0	0	0	0	0	0	0	0	0	0	16	0	0	0	0	7	0	0	16	4	0	16	0	0	0	0	0	0	0	0	0	0	0	0	0	0	0	0	24	13	0	31	0	0	0	0	0	0	0
0	0	0	0	0	0	0	0	0	98	0	15	0	0	0	0	0	79	0	7	0	12	15	0	6	85	53	39	0	0	0	102	0	88	0	0	0	0	0	0	0	0	162	0	0	0	0	0	0	0
0	0	0	0	0	0	0	0	0	94	0	6	0	0	0	0	0	72	0	0	16	15	17	30	0	0	40	0	85	0	0	93	0	75	0	0	0	0	0	0	0	0	0	0	0	0	0	0	0	0
0	0	0	0	0	0	0	0	0	0	0	9	0	0	0	0	0	0	0	0	0	0	30	13	0	0	29	0	0	0	0	0	0	0	0	0	0	0	0	0	0	0	0	0	0	0	0	0	0	0
0	0	0	0	0	0	0	0	0	0	0	0	0	0	0	0	0	0	0	0	0	6	0	0	7	82	28	25	0	0	0	0	0	0	0	0	0	0	0	0	0	0	0	0	0	0	0	0	0	0
0	0	0	0	0	74	0	0	0	28	0	0	0	0	0	0	0	0	0	0	0	85	0	0	82	16	26	0	34	0	0	0	0	0	51	53	56	0	50	0	0	0	65	0	0	0	0	0	0	0
0	0	0	0	0	0	0	0	0	46	0	10	0	0	0	0	0	0	0	0	0	53	40	29	28	26	11	18	36	0	0	0	0	0	0	0	0	0	0	0	0	0	0	0	0	0	0	0	0	0
0	0	0	0	0	0	0	0	0	0	0	0	0	0	0	0	0	73	0	45	0	39	0	0	25	0	18	9	41	0	0	20	0	0	0	0	0	0	0	0	0	0	0	0	0	0	0	0	0	0
0	0	0	0	0	71	0	0	0	63	0	52	0	0	0	53	0	0	0	79	0	0	85	0	0	34	36	41	14	36	4	39	23	0	46	52	57	0	52	56	87	0	76	0	0	0	0	0	0	0
0	0	0	0	0	0	0	0	116	0	0	0	98	53	28	24	0	0	0	0	0	0	0	0	0	0	0	0	36	10	24	0	6	14	50	0	0	0	55	0	0	0	0	0	0	0	0	0	0	0
0	0	0	0	0	0	0	0	0	0	0	0	0	0	0	32	0	0	0	0	0	0	0	0	0	0	0	0	4	24	6	12	10	0	0	0	0	0	0	51	0	0	0	0	0	0	0	0	0	0
0	0	0	167	0	0	167	0	0	0	0	89	0	0	0	0	0	31	0	59	0	102	93	0	0	0	0	20	39	0	12	12	0	16	0	105	0	0	0	0	99	0	85	0	0	0	0	0	0	0
0	0	137	158	165	0	157	0	0	0	0	95	0	0	0	43	0	0	0	0	0	0	0	0	0	0	0	0	23	6	10	0	5	18	0	78	75	0	58	36	89	0	78	0	0	0	0	0	0	0
0	0	126	0	0	0	127	0	0	0	0	76	0	0	0	0	0	61	7	87	0	88	75	0	0	0	0	0	0	14	0	16	18	15	0	0	0	0	0	0	0	0	0	0	0	0	0	0	0	0
0	0	32	49	46	0	36	49	56	0	48	0	0	0	0	0	0	0	0	0	0	0	0	0	0	51	0	0	46	50	0	0	0	0	11	5	12	0	15	0	0	0	0	0	0	0	0	0	0	0
42	0	30	41	43	46	56	41	46	47	0	14	0	0	0	0	0	0	0	0	0	0	0	0	0	53	0	0	52	0	0	105	78	0	5	8	7	0	24	0	10	12	7	0	0	0	0	0	0	0
0	0	0	46	48	50	48	43	56	51	0	0	0	0	0	0	0	0	0	0	0	0	0	0	0	56	0	0	57	0	0	0	75	0	12	7	4	0	8	0	10	3	7	0	0	0	0	0	0	0
0	0	0	0	0	0	0	0	0	0	0	0	0	0	0	0	0	0	0	0	0	0	0	0	0	0	0	0	0	0	0	0	0	0	0	0	0	0	0	0	0	0	0	0	0	0	0	0	0	0
0	0	0	56	56	51	52	55	55	53	52	42	0	0	0	131	0	0	0	0	0	0	0	0	0	50	0	0	52	55	0	0	58	0	15	24	8	0	4	23	0	10	2	0	0	0	0	0	0	0
0	0	0	0	0	0	0	0	0	0	0	22	0	0	0	0	32	31	17	29	24	0	0	0	0	0	0	0	56	0	51	0	36	0	0	0	0	0	23	9	20	0	10	0	0	0	0	0	0	0
0	0	0	0	0	0	0	0	0	0	0	8	0	0	0	0	4	0	40	168	13	0	0	0	0	0	0	0	87	0	0	99	89	0	0	10	10	0	0	20	3	0	11	0	0	0	0	0	0	0
0	18	24	0	0	0	0	0	0	0	0	19	0	0	0	0	0	0	0	0	0	0	0	0	0	0	0	0	0	0	0	0	0	0	0	12	3	0	10	0	0	3	3	0	0	0	0	0	0	0
0	0	0	61	0	0	0	62	64	62	73	23	0	0	0	64	0	0	0	30	31	162	0	0	0	65	0	0	76	0	0	85	78	0	0	7	7	0	2	10	11	3	3	0	0	0	0	0	0	0
81	81	0	0	0	0	82	0	0	0	0	0	41	0	0	0	0	0	0	0	0	0	0	0	0	0	0	0	0	0	0	0	0	0	0	0	0	0	0	0	0	0	0	0	20	0	0	0	0	5
0	0	0	0	0	0	87	0	0	0	0	0	15	0	0	0	0	0	0	0	0	0	0	0	0	0	0	0	0	0	0	0	0	0	0	0	0	0	0	0	0	0	0	20	10	8	0	0	0	0
83	53	0	0	0	0	79	0	0	0	0	0	24	0	0	0	0	0	0	0	0	0	0	0	0	0	0	0	0	0	0	0	0	0	0	0	0	0	0	0	0	0	0	0	8	11	19	13	0	8
0	0	0	0	0	0	0	0	0	0	0	0	0	0	0	0	0	0	0	0	0	0	0	0	0	0	0	0	0	0	0	0	0	0	0	0	0	0	0	0	0	0	0	0	0	19	4	2	0	0
0	0	0	0	0	0	0	0	0	0	0	0	0	0	0	0	0	0	0	0	0	0	0	0	0	0	0	0	0	0	0	0	0	0	0	0	0	0	0	0	0	0	0	0	0	13	2	6	0	29
0	0	0	0	0	0	0	0	0	0	0	0	0	0	0	0	0	0	0	0	0	0	0	0	0	0	0	0	0	0	0	0	0	0	0	0	0	0	0	0	0	0	0	0	0	0	0	0	15	25
0	0	0	0	0	0	77	0	0	0	0	0	42	0	0	0	0	0	0	0	0	0	0	0	0	0	0	0	0	0	0	0	0	0	0	0	0	0	0	0	0	0	0	5	0	8	0	29	25	14
0	0	0	0	0	0	0	0	0	0	0	0	0	0	0	0	0	0	0	0	0	0	0	0	0	0	0	0	0	0	0	0	0	0	0	0	0	0	0	0	0	0	0	0	0	0	0	50	44	8
0	0	0	0	88	93	86	93	85	0	103	0	47	0	46	0	0	0	0	0	0	0	0	0	0	0	0	0	0	0	0	0	0	0	0	0	0	0	83	0	0	0	0	0	20	0	0	57	50	17
0	0	0	0	0	0	0	0	0	116	103	0	0	0	0	0	0	0	0	0	0	0	0	0	0	0	0	0	0	0	0	0	0	0	0	0	0	0	0	0	0	0	0	0	0	0	0	0	8	0
0	0	0	0	0	0	0	0	86	112	91	0	0	0	50	54	0	0	0	0	0	0	0	0	0	125	0	0	0	96	0	0	0	0	0	0	0	0	82	0	0	0	0	0	0	0	0	0	0	0
0	61	0	0	0	0	0	0	0	0	0	0	0	0	0	0	0	0	0	0	0	0	0	0	0	0	0	0	0	0	0	0	0	0	0	0	0	0	0	0	0	0	0	0	0	35	44	28	10	48
0	0	0	0	0	0	46	0	42	0	0	0	5	0	0	0	0	0	0	0	0	0	0	0	0	0	0	0	0	0	0	0	0	0	0	0	0	0	0	0	0	0	0	29	17	9	0	0	0	0
0	0	0	0	54	0	42	0	44	0	0	0	0	5	0	0	0	0	0	0	0	0	0	0	0	0	0	0	0	0	0	0	0	0	0	0	0	0	0	0	0	0	0	0	0	0	0	0	0	0
0	0	0	0	0	0	0	0	47	0	51	0	0	0	10	11	0	0	0	0	0	0	0	0	0	0	0	0	0	45	0	0	0	0	0	0	0	0	0	0	0	0	0	0	0	0	0	0	0	0
0	0	0	0	0	0	0	0	0	0	0	0	0	0	0	10	0	0	0	0	0	0	0	0	0	0	0	0	0	57	0	0	0	0	0	0	0	0	0	0	0	0	86	0	0	0	0	0	0	0
0	0	0	0	0	0	0	0	0	0	0	0	0	0	0	0	0	0	0	0	0	0	0	0	0	0	0	0	0	0	0	0	0	0	0	0	0	0	0	0	0	0	0	0	0	0	0	0	0	0
0	0	0	0	0	0	0	0	0	0	0	0	0	0	0	0	0	0	0	0	0	0	0	0	0	0	0	0	0	0	0	0	0	0	0	0	0	0	0	0	0	0	0	0	0	95	128	100	0	0
0	0	0	0	0	0	0	0	0	0	0	0	0	0	0	0	0	0	0	0	0	0	0	0	0	0	0	0	0	0	0	0	0	0	0	0	0	0	0	0	0	0	0	0	0	0	0	0	0	0
0	0	0	0	0	0	0	0	0	0	0	0	0	0	0	0	0	0	0	0	0	0	0	0	0	0	0	0	0	0	0	0	0	0	0	0	0	0	0	0	0	0	0	0	0	0	83	0	0	0
0	0	0	0	0	0	0	0	0	0	0	0	0	0	0	0	0	0	0	0	0	0	0	0	0	0	0	0	0	0	0	0	0	0	0	0	0	0	0	0	0	0	0	0	0	0	0	0	0	0
0	0	0	0	0	0	0	0	0	0	0	0	0	0	0	0	0	0	0	0	0	0	0	0	0	0	0	0	0	0	0	0	0	0	0	0	0	0	0	0	0	0	0	0	0	0	0	110	102	0
0	0	0	0	0	0	0	0	0	0	0	0	0	0	0	0	0	0	0	0	0	0	0	0	0	0	0	0	0	0	0	0	0	0	0	0	0	0	0	0	0	0	0	0	0	0	0	108	0	0
0	0	0	0	0	0	0	0	0	0	0	0	0	0	0	0	0	0	0	0	0	0	0	0	0	0	0	0	0	0	0	0	0	0	0	0	0	0	0	0	0	0	0	0	0	0	0	0	0	0
0	0	0	0	0	0	0	0	0	0	0	0	0	0	0	0	0	0	0	0	0	0	0	0	0	0	0	0	0	0	0	0	0	0	0	0	0	0	0	0	0	0	0	0	0	0	0	92	0	0
0	0	0	0	0	0	0	0	0	0	110	0	0	0	0	0	0	0	0	0	0	0	0	0	0	113	0	0	0	99	0	0	0	0	0	0	0	0	0	0	0	0	0	0	0	0	0	0	0	0
0	0	0	0	0	0	0	0	0	0	0	0	0	0	0	0	0	0	0	0	0	0	0	0	0	0	0	0	0	0	0	0	0	0	0	0	0	0	0	0	0	0	0	0	0	0	0	84	50	0
0	0	0	0	0	0	0	0	0	0	0	0	0	0	0	0	0	0	0	0	0	0	0	0	0	0	0	0	0	0	0	0	0	0	0	0	0	0	0	0	0	0	0	0	0	0	0	0	89	0
0	0	0	0	0	0	0	0	0	0	0	190	0	0	0	60	0	0	0	0	0	0	0	0	0	0	0	0	110	100	0	0	155	0	0	0	0	0	0	0	0	0	125	0	0	0	0	0	0	0
0	0	0	0	0	0	0	0	0	0	0	0	0	0	0	56	0	0	0	0	0	0	0	0	0	0	0	0	92	99	0	0	184	0	0	0	0	0	106	0	0	0	123	0	0	0	0	0	0	0
0	0	0	0	0	0	0	0	0	0	0	0	0	0	0	0	0	0	0	0	0	0	0	0	0	0	0	0	0	124	0	0	154	0	0	0	0	0	0	0	0	0	212	0	0	0	0	0	0	0
0	0	0	0	0	0	0	0	0	0	0	0	0	0	0	0	0	0	0	0	0	0	0	0	0	0	0	0	0	0	0	0	152	0	0	0	0	0	0	0	0	0	0	0	0	0	147	149	0	0
0	0	0	0	0	0	0	0	0	0	0	0	0	0	0	0	0	0	0	0	0	0	0	0	0	0	0	0	126	94	0	0	155	0	0	0	0	0	0	0	0	0	0	0	0	0	146	140	0	0
0	0	0	0	0	0	0	0	0	0	0	0	0	0	0	0	0	0	0	0	0	0	0	0	0	0	0	0	107	80	0	0	0	0	0	0	0	0	0	0	0	0	183	0	0	90	132	133	0	117
0	0	0	0	0	0	0	0	0	0	0	0	0	0	0	0	0	0	0	0	0	0	0	0	0	0	0	0	0	0	0	0	0	0	0	0	0	0	0	0	0	0	0	43	0	21	26	32	0	32
0	0	0	0	0	0	0	0	0	0	0	0	0	0	0	0	0	0	0	0	0	0	0	0	0	0	0	0	0	0	0	0	0	0	0	0	0	0	0	0	0	0	0	0	0	29	36	48	0	35
0	0	0	0	0	0	0	0	0	0	0	0	0	0	0	0	0	0	0	0	0	0	0	0	0	0	0	0	124	0	0	0	0	0	0	0	0	0	0	0	0	0	0	0	0	0	0	45	0	47
0	0	0	0	0	0	0	0	0	0	0	0	0	0	0	0	0	0	0	0	0	0	0	0	0	0	0	0	0	0	0	0	0	0	0	0	0	0	0	0	0	0	0	0	0	0	0	0	0	0
0	0	0	0	0	0	0	0	0	0	0	0	0	0	0	137	0	0	0	0	0	0	0	0	0	0	0	0	112	89	0	0	0	0	79	0	0	0	75	0	0	0	122	0	0	0	84	56	0	59
0	0	0	0	0	0	0	0	0	0	0	159	0	0	0	0	0	0	0	166	0	0	0	0	0	0	0	0	116	0	0	0	0	0	0	0	0	0	0	0	0	0	0	0	0	0	82	0	0	0
0	0	0	0	0	0	0	0	0	0	0	0	0	0	0	0	0	0	0	0	0	0	0	0	0	0	0	0	0	0	0	0	0	0	0	0	0	0	0	0	0	0	0	0	0	0	0	0	0	0
0	0	0	0	0	0	0	0	0	0	0	0	9	0	0	0	0	0	0	0	0	0	0	0	0	0	0	0	0	0	0	0	0	0	0	0	0	0	0	0	0	0	0	0	6	28	0	0	0	0
0	0	0	0	0	0	0	0	0	0	0	0	0	0	0	0	0	0	0	0	0	0	0	0	0	0	0	0	121	114	0	0	0	0	0	0	0	0	0	0	0	0	39	0	0	0	80	74	0	0
[truncated: 36 more columns]
