# Supplementary material for: Analyzing the effects of free water modeling by deep learning on diffusion MRI structural connectivity estimates in glioma patients
Source: PLoS One. 2020 Sep 25;15(9):e0239475. doi: 10.1371/journal.pone.0239475 (PMC7518620; doi:10.1371/journal.pone.0239475)
Supplement: S1 File — All utilized connectivity and length matrices as comma-separated csv files, and the free-water maps as nifti files. (ZIP) [file pone.0239475.s003.zip › S3/CMs/patients/det_boundary/vp22/cm_original.csv]

5	3	3	0	0	0	6	0	0	0	0	0	0	0	0	0	0	0	0	0	0	0	0	0	0	0	0	0	0	0	0	0	0	0	0	1	0	0	0	0	0	0	0	2	0	4	0	0	0	0
3	23	19	0	0	0	0	0	1	0	0	0	67	0	0	0	0	0	0	0	0	0	0	0	0	0	0	0	0	0	0	0	0	0	0	0	0	0	0	0	0	6	0	1	0	34	0	0	0	0
3	19	157	12	2	0	9	0	0	0	0	54	1	0	0	0	0	9	0	0	0	0	0	0	0	0	0	0	0	0	0	0	2	6	4	2	0	0	0	0	0	4	0	0	0	0	0	0	0	0
0	0	12	0	4	0	18	0	8	0	0	18	0	0	0	0	0	1	0	0	0	0	0	0	0	0	0	0	0	0	0	3	1	0	15	21	1	0	11	0	0	0	2	0	0	0	0	0	0	0
0	0	2	4	5	3	14	0	14	0	0	51	0	0	0	0	0	0	0	0	0	0	0	0	0	0	0	0	0	0	0	0	2	0	15	43	6	0	16	0	0	0	0	0	0	0	0	0	0	0
0	0	0	0	3	32	0	73	0	1	0	10	0	0	0	0	0	0	0	0	0	0	0	0	0	8	0	0	2	0	0	0	0	0	0	9	2	0	10	0	0	0	0	0	0	0	0	0	0	0
6	0	9	18	14	0	249	73	57	0	0	10	0	0	0	0	0	3	0	0	0	0	0	0	0	0	0	0	0	0	0	2	6	2	31	43	10	0	52	0	0	0	0	11	2	15	0	0	0	8
0	0	0	0	0	73	73	75	31	111	0	0	0	0	0	0	0	0	0	0	0	0	0	0	0	0	0	0	0	0	0	0	0	0	4	21	1	0	9	0	0	0	9	0	0	0	0	0	0	0
0	1	0	8	14	0	57	31	183	24	0	0	34	11	8	0	0	0	0	0	0	0	0	0	0	0	0	0	0	15	0	0	0	0	1	37	15	0	15	0	0	0	10	0	0	0	0	0	0	0
0	0	0	0	0	1	0	111	24	130	0	3	0	0	0	0	0	0	0	5	0	62	23	0	0	78	29	0	17	0	0	0	0	0	0	91	69	0	71	0	0	0	57	0	0	0	0	0	0	0
0	0	0	0	0	0	0	0	0	0	38	0	0	0	65	0	0	0	0	0	0	0	0	0	0	0	0	0	0	0	0	0	0	0	4	0	0	0	1	0	0	0	1	0	0	0	0	0	0	0
0	0	54	18	51	10	10	0	0	3	0	67	0	0	0	0	0	17	0	0	16	12	2	1	0	0	1	0	6	0	0	27	55	70	0	62	0	0	1	6	4	3	16	0	0	0	0	0	0	0
0	67	1	0	0	0	0	0	34	0	0	0	15	10	29	0	0	0	0	0	0	0	0	0	0	0	0	0	0	18	0	0	0	0	0	0	0	0	0	0	0	0	0	19	10	33	0	0	0	10
0	0	0	0	0	0	0	0	11	0	0	0	10	14	52	0	0	0	0	0	0	0	0	0	0	0	0	0	0	7	0	0	0	0	0	0	0	0	0	0	0	0	0	0	0	0	0	0	0	0
0	0	0	0	0	0	0	0	8	0	65	0	29	52	45	65	0	0	0	0	0	0	0	0	0	0	0	0	0	52	0	0	0	0	0	0	0	0	0	0	0	0	0	0	0	0	0	0	0	0
0	0	0	0	0	0	0	0	0	0	0	0	0	0	65	21	0	0	13	0	0	0	0	0	0	0	0	0	53	16	2	0	82	0	0	0	0	0	2	0	0	0	1	0	0	0	0	0	0	0
0	0	0	0	0	0	0	0	0	0	0	0	0	0	0	0	11	9	3	0	6	0	0	0	0	0	0	0	0	0	0	0	0	0	0	0	0	0	0	12	3	0	0	0	0	0	0	0	0	0
0	0	9	1	0	0	3	0	0	0	0	17	0	0	0	0	9	138	4	51	0	13	1	0	0	0	0	3	0	0	0	119	0	21	0	0	0	0	0	14	0	0	0	0	0	0	0	0	0	0
0	0	0	0	0	0	0	0	0	0	0	0	0	0	0	13	3	4	4	0	0	0	0	0	0	0	0	0	0	0	0	0	0	12	0	0	0	0	0	15	1	0	0	0	0	0	0	0	0	0
0	0	0	0	0	0	0	0	0	5	0	0	0	0	0	0	0	51	0	203	2	15	0	0	0	0	0	38	17	0	0	8	0	12	0	0	0	0	0	1	1	0	2	0	0	0	0	0	0	0
0	0	0	0	0	0	0	0	0	0	0	16	0	0	0	0	6	0	0	2	3	0	1	0	0	0	0	0	0	0	0	0	0	0	0	0	0	0	0	66	16	0	14	0	0	0	0	0	0	0
0	0	0	0	0	0	0	0	0	62	0	12	0	0	0	0	0	13	0	15	0	94	62	0	2	6	64	22	0	0	0	12	0	14	0	0	0	0	0	0	0	0	2	0	0	0	0	0	0	0
0	0	0	0	0	0	0	0	0	23	0	2	0	0	0	0	0	1	0	0	1	62	228	25	0	0	133	0	3	0	0	38	0	2	0	0	0	0	0	0	0	0	0	0	0	0	0	0	0	0
0	0	0	0	0	0	0	0	0	0	0	1	0	0	0	0	0	0	0	0	0	0	25	23	0	0	41	0	0	0	0	0	0	0	0	0	0	0	0	0	0	0	0	0	0	0	0	0	0	0
0	0	0	0	0	0	0	0	0	0	0	0	0	0	0	0	0	0	0	0	0	2	0	0	17	1	1	53	0	0	0	0	0	0	0	0	0	0	0	0	0	0	0	0	0	0	0	0	0	0
0	0	0	0	0	8	0	0	0	78	0	0	0	0	0	0	0	0	0	0	0	6	0	0	1	178	44	0	15	0	0	0	0	0	25	174	14	0	29	0	0	0	17	0	0	0	0	0	0	0
0	0	0	0	0	0	0	0	0	29	0	1	0	0	0	0	0	0	0	0	0	64	133	41	1	44	134	53	68	0	0	0	0	0	0	0	0	0	0	0	0	0	0	0	0	0	0	0	0	0
0	0	0	0	0	0	0	0	0	0	0	0	0	0	0	0	0	3	0	38	0	22	0	0	53	0	53	104	248	0	0	17	0	0	0	0	0	0	0	0	0	0	0	0	0	0	0	0	0	0
0	0	0	0	0	2	0	0	0	17	0	6	0	0	0	53	0	0	0	17	0	0	3	0	0	15	68	248	174	48	9	18	2	0	1	167	16	0	39	4	1	0	29	0	0	0	0	0	0	0
0	0	0	0	0	0	0	0	15	0	0	0	18	7	52	16	0	0	0	0	0	0	0	0	0	0	0	0	48	100	10	0	3	2	2	0	0	0	1	0	0	0	0	0	0	0	0	0	0	0
0	0	0	0	0	0	0	0	0	0	0	0	0	0	0	2	0	0	0	0	0	0	0	0	0	0	0	0	9	10	5	1	7	0	0	0	0	0	0	3	0	0	0	0	0	0	0	0	0	0
0	0	0	3	0	0	2	0	0	0	0	27	0	0	0	0	0	119	0	8	0	12	38	0	0	0	0	17	18	0	1	79	0	4	0	5	0	0	0	0	3	0	3	0	0	0	0	0	0	0
0	0	2	1	2	0	6	0	0	0	0	55	0	0	0	82	0	0	0	0	0	0	0	0	0	0	0	0	2	3	7	0	17	23	0	8	6	0	6	1	10	0	16	0	0	0	0	0	0	0
0	0	6	0	0	0	2	0	0	0	0	70	0	0	0	0	0	21	12	12	0	14	2	0	0	0	0	0	0	2	0	4	23	66	0	0	0	0	0	0	0	0	0	0	0	0	0	0	0	0
0	0	4	15	15	0	31	4	1	0	4	0	0	0	0	0	0	0	0	0	0	0	0	0	0	25	0	0	1	2	0	0	0	0	75	8	7	0	101	0	0	0	0	0	0	0	0	0	0	0
1	0	2	21	43	9	43	21	37	91	0	62	0	0	0	0	0	0	0	0	0	0	0	0	0	174	0	0	167	0	0	5	8	0	8	38	19	0	1	0	39	2	15	0	0	0	0	0	0	0
0	0	0	1	6	2	10	1	15	69	0	0	0	0	0	0	0	0	0	0	0	0	0	0	0	14	0	0	16	0	0	0	6	0	7	19	3	0	6	0	2	2	56	0	0	0	0	0	0	0
0	0	0	0	0	0	0	0	0	0	0	0	0	0	0	0	0	0	0	0	0	0	0	0	0	0	0	0	0	0	0	0	0	0	0	0	0	0	0	0	0	0	0	0	0	0	0	0	0	0
0	0	0	11	16	10	52	9	15	71	1	1	0	0	0	2	0	0	0	0	0	0	0	0	0	29	0	0	39	1	0	0	6	0	101	1	6	0	18	9	0	2	3	0	0	0	0	0	0	0
0	0	0	0	0	0	0	0	0	0	0	6	0	0	0	0	12	14	15	1	66	0	0	0	0	0	0	0	4	0	3	0	1	0	0	0	0	0	9	18	2	0	2	0	0	0	0	0	0	0
0	0	0	0	0	0	0	0	0	0	0	4	0	0	0	0	3	0	1	1	16	0	0	0	0	0	0	0	1	0	0	3	10	0	0	39	2	0	0	2	2	0	11	0	0	0	0	0	0	0
0	6	4	0	0	0	0	0	0	0	0	3	0	0	0	0	0	0	0	0	0	0	0	0	0	0	0	0	0	0	0	0	0	0	0	2	2	0	2	0	0	1	3	0	0	0	0	0	0	0
0	0	0	2	0	0	0	9	10	57	1	16	0	0	0	1	0	0	0	2	14	2	0	0	0	17	0	0	29	0	0	3	16	0	0	15	56	0	3	2	11	3	9	0	0	0	0	0	0	0
2	1	0	0	0	0	11	0	0	0	0	0	19	0	0	0	0	0	0	0	0	0	0	0	0	0	0	0	0	0	0	0	0	0	0	0	0	0	0	0	0	0	0	0	2	0	0	0	0	7
0	0	0	0	0	0	2	0	0	0	0	0	10	0	0	0	0	0	0	0	0	0	0	0	0	0	0	0	0	0	0	0	0	0	0	0	0	0	0	0	0	0	0	2	60	7	0	0	0	0
4	34	0	0	0	0	15	0	0	0	0	0	33	0	0	0	0	0	0	0	0	0	0	0	0	0	0	0	0	0	0	0	0	0	0	0	0	0	0	0	0	0	0	0	7	139	34	3	0	21
0	0	0	0	0	0	0	0	0	0	0	0	0	0	0	0	0	0	0	0	0	0	0	0	0	0	0	0	0	0	0	0	0	0	0	0	0	0	0	0	0	0	0	0	0	34	14	1	0	0
0	0	0	0	0	0	0	0	0	0	0	0	0	0	0	0	0	0	0	0	0	0	0	0	0	0	0	0	0	0	0	0	0	0	0	0	0	0	0	0	0	0	0	0	0	3	1	23	0	13
0	0	0	0	0	0	0	0	0	0	0	0	0	0	0	0	0	0	0	0	0	0	0	0	0	0	0	0	0	0	0	0	0	0	0	0	0	0	0	0	0	0	0	0	0	0	0	0	72	22
0	0	0	0	0	0	8	0	0	0	0	0	10	0	0	0	0	0	0	0	0	0	0	0	0	0	0	0	0	0	0	0	0	0	0	0	0	0	0	0	0	0	0	7	0	21	0	13	22	313
0	0	0	0	0	0	0	0	0	0	0	0	0	0	0	0	0	0	0	0	0	0	0	0	0	0	0	0	0	0	0	0	0	0	0	0	0	0	0	0	0	0	0	0	0	0	0	4	43	19
0	0	0	0	11	7	115	23	95	0	2	0	1	0	2	0	0	0	0	0	0	0	0	0	0	0	0	0	0	0	0	0	0	0	0	0	0	0	2	0	0	0	0	0	7	0	0	28	5	20
0	0	0	0	0	0	0	0	0	3	6	0	0	0	0	0	0	0	0	0	0	0	0	0	0	0	0	0	0	0	0	0	0	0	0	0	0	0	0	0	0	0	0	0	0	0	0	0	5	0
0	0	0	0	0	0	0	0	3	2	68	0	0	0	18	20	0	0	0	0	0	0	0	0	0	2	0	0	0	15	0	0	0	0	0	0	0	0	1	0	0	0	0	0	0	0	0	0	0	0
0	1	0	0	0	0	0	0	0	0	0	0	0	0	0	0	0	0	0	0	0	0	0	0	0	0	0	0	0	0	0	0	0	0	0	0	0	0	0	0	0	0	0	0	0	62	42	28	15	34
0	0	0	0	0	0	5	0	75	0	0	0	8	0	0	0	0	0	0	0	0	0	0	0	0	0	0	0	0	0	0	0	0	0	0	0	0	0	0	0	0	0	0	2	8	4	0	0	0	0
0	0	0	0	1	0	3	0	77	0	0	0	0	8	0	0	0	0	0	0	0	0	0	0	0	0	0	0	0	0	0	0	0	0	0	0	0	0	0	0	0	0	0	0	0	0	0	0	0	0
0	0	0	0	0	0	0	0	11	0	34	0	0	0	15	3	0	0	0	0	0	0	0	0	0	0	0	0	0	5	0	0	0	0	0	0	0	0	0	0	0	0	0	0	0	0	0	0	0	0
0	0	0	0	0	0	0	0	0	0	0	0	0	0	0	27	0	0	0	0	0	0	0	0	0	0	0	0	0	1	0	0	0	0	0	0	0	0	0	0	0	0	5	0	0	0	0	0	0	0
0	0	0	0	0	0	0	0	0	0	0	0	0	0	0	0	0	0	0	0	0	0	0	0	0	0	0	0	0	0	0	0	0	0	0	0	0	0	0	0	0	0	0	0	0	0	0	0	0	0
0	0	0	0	0	0	0	0	0	0	0	0	0	0	0	0	0	0	0	0	0	0	0	0	0	0	0	0	0	0	0	0	0	0	0	0	0	0	0	0	0	0	0	0	0	6	30	2	0	0
0	0	0	0	0	0	0	0	0	0	0	0	0	0	0	0	0	0	0	0	0	0	0	0	0	0	0	0	0	0	0	0	0	0	0	0	0	0	0	0	0	0	0	0	0	0	0	0	0	0
0	0	0	0	0	0	0	0	0	0	0	0	0	0	0	0	0	0	0	0	0	0	0	0	0	0	0	0	0	0	0	0	0	0	0	0	0	0	0	0	0	0	0	0	0	0	1	0	0	0
0	0	0	0	0	0	0	0	0	0	0	0	0	0	0	0	0	0	0	0	0	0	0	0	0	0	0	0	0	0	0	0	0	0	0	0	0	0	0	0	0	0	0	0	0	0	0	0	0	0
0	0	0	0	0	0	0	0	0	0	0	0	0	0	0	0	0	0	0	0	0	0	0	0	0	0	0	0	0	0	0	0	0	0	0	0	0	0	0	0	0	0	0	0	0	0	0	1	7	0
0	0	0	0	0	0	0	0	0	0	0	0	0	0	0	0	0	0	0	0	0	0	0	0	0	0	0	0	0	0	0	0	0	0	0	0	0	0	0	0	0	0	0	0	0	0	0	7	0	0
0	0	0	0	0	0	0	0	0	0	0	0	0	0	0	0	0	0	0	0	0	0	0	0	0	0	0	0	0	0	0	0	0	0	0	0	0	0	0	0	0	0	0	0	0	0	0	0	0	0
0	0	0	0	0	0	0	0	0	0	0	0	0	0	0	0	0	0	0	0	0	0	0	0	0	0	0	0	0	0	0	0	0	0	0	0	0	0	0	0	0	0	0	0	0	0	0	1	0	0
0	0	0	0	0	0	0	0	0	0	39	0	0	0	0	0	0	0	0	0	0	0	0	0	0	2	0	0	0	5	0	0	0	0	0	0	0	0	0	0	0	0	0	0	0	0	0	0	0	0
0	0	0	0	0	0	0	0	0	0	0	0	0	0	0	0	0	0	0	0	0	0	0	0	0	0	0	0	0	0	0	0	0	0	0	0	0	0	0	0	0	0	0	0	0	0	0	1	3	0
0	0	0	0	0	0	0	0	0	0	0	0	0	0	0	0	0	0	0	0	0	0	0	0	0	0	0	0	0	0	0	0	0	0	0	0	0	0	0	0	0	0	0	0	0	0	0	0	3	0
0	0	0	0	0	0	0	0	0	0	0	3	0	0	0	3	0	0	0	0	0	0	0	0	0	0	0	0	5	10	0	0	9	0	0	0	0	0	0	0	0	0	17	0	0	0	0	0	0	0
0	0	0	0	0	0	0	0	0	0	0	0	0	0	0	10	0	0	0	0	0	0	0	0	0	0	0	0	6	20	0	0	1	0	0	0	0	0	3	0	0	0	17	0	0	0	0	0	0	0
0	0	0	0	0	0	0	0	0	0	0	0	0	0	0	0	0	0	0	0	0	0	0	0	0	0	0	0	0	2	0	0	1	0	0	0	0	0	0	0	0	0	1	0	0	0	0	0	0	0
0	0	0	0	0	0	0	0	0	0	0	0	0	0	0	0	0	0	0	0	0	0	0	0	0	0	0	0	0	0	0	0	1	0	0	0	0	0	0	0	0	0	0	0	0	0	46	8	0	0
0	0	0	0	0	0	0	0	0	0	0	0	0	0	0	0	0	0	0	0	0	0	0	0	0	0	0	0	6	1	0	0	1	0	0	0	0	0	0	0	0	0	0	0	0	0	39	30	0	0
0	0	0	0	0	0	0	0	0	0	0	0	0	0	0	0	0	0	0	0	0	0	0	0	0	0	0	0	1	2	0	0	0	0	0	0	0	0	0	0	0	0	2	0	0	6	135	2	0	2
0	0	0	0	0	0	0	0	0	0	0	0	0	0	0	0	0	0	0	0	0	0	0	0	0	0	0	0	0	0	0	0	0	0	0	0	0	0	0	0	0	0	0	2	0	12	20	10	0	26
0	0	0	0	0	0	0	0	0	0	0	0	0	0	0	0	0	0	0	0	0	0	0	0	0	0	0	0	0	0	0	0	0	0	0	0	0	0	0	0	0	0	0	0	0	6	39	117	0	21
0	0	0	0	0	0	0	0	0	0	0	0	0	0	0	0	0	0	0	0	0	0	0	0	0	0	0	0	1	0	0	0	0	0	0	0	0	0	0	0	0	0	0	0	0	0	0	6	0	14
0	0	0	0	0	0	0	0	0	0	0	0	0	0	0	0	0	0	0	0	0	0	0	0	0	0	0	0	0	0	0	0	0	0	0	0	0	0	0	0	0	0	0	0	0	0	0	0	0	0
0	0	0	0	0	0	0	0	0	0	0	0	0	0	0	2	0	0	0	0	0	0	0	0	0	0	0	0	22	19	0	0	0	0	1	0	0	0	2	0	0	0	4	0	0	0	2	47	0	26
0	0	0	0	0	0	0	0	0	0	0	10	0	0	0	0	0	0	0	2	0	0	0	0	0	0	0	0	1	0	0	0	0	0	0	0	0	0	0	0	0	0	0	0	0	0	2	0	0	0
0	0	0	0	0	0	0	0	0	0	0	0	0	0	0	0	0	0	0	0	0	0	0	0	0	0	0	0	0	0	0	0	0	0	0	0	0	0	0	0	0	0	0	0	0	0	0	0	0	0
0	0	0	0	0	0	0	0	0	0	0	0	2	0	0	0	0	0	0	0	0	0	0	0	0	0	0	0	0	0	0	0	0	0	0	0	0	0	0	0	0	0	0	0	1	16	0	0	0	0
0	0	0	0	0	0	0	0	0	0	0	0	0	0	0	0	0	0	0	0	0	0	0	0	0	0	0	0	1	5	0	0	0	0	0	0	0	0	0	0	0	0	4	0	0	0	5	6	0	0
[truncated: 36 more columns]
