# Supplementary material for: Analyzing the effects of free water modeling by deep learning on diffusion MRI structural connectivity estimates in glioma patients
Source: PLoS One. 2020 Sep 25;15(9):e0239475. doi: 10.1371/journal.pone.0239475 (PMC7518620; doi:10.1371/journal.pone.0239475)
Supplement: S1 File — All utilized connectivity and length matrices as comma-separated csv files, and the free-water maps as nifti files. (ZIP) [file pone.0239475.s003.zip › S3/CMs/patients/det_boundary/vp22/fiberlengthmatrix_fwm.csv]

4	4	11	0	0	0	7	0	0	0	0	0	0	0	0	0	0	0	0	0	0	0	0	0	0	0	0	0	0	0	0	0	156	0	0	45	0	0	0	0	0	0	0	82	0	81	0	0	0	0
4	10	19	0	0	0	0	0	2	0	0	10	20	0	0	0	0	0	0	0	0	0	0	0	0	0	0	0	0	0	0	0	0	0	0	0	0	0	46	0	0	18	0	83	0	54	0	0	0	0
11	19	23	15	18	0	18	0	25	0	0	25	23	0	0	0	0	114	0	0	0	0	0	0	0	0	0	0	0	0	0	0	137	125	32	30	0	0	0	0	0	24	0	0	0	0	0	0	0	0
0	0	15	5	13	0	19	0	45	0	0	54	0	0	0	0	0	0	0	0	0	0	0	0	0	0	0	0	0	0	0	167	159	150	49	47	46	0	56	0	0	0	61	0	0	0	0	0	0	0
0	0	18	13	11	2	8	0	48	0	0	45	0	0	0	0	0	0	0	0	0	0	0	0	0	0	0	0	0	0	0	0	165	0	47	43	45	0	58	0	0	0	0	0	0	0	0	0	0	0
0	0	0	0	2	9	0	41	0	44	0	13	0	0	0	0	0	0	0	0	0	0	0	0	0	75	0	0	70	0	0	0	0	0	0	46	50	0	51	0	0	0	0	0	0	0	0	0	0	0
7	0	18	19	8	0	14	29	30	0	0	58	0	0	0	0	0	120	0	0	0	0	0	0	0	0	0	0	0	0	0	167	157	125	36	51	48	0	52	0	0	0	203	82	86	81	0	0	0	77
0	0	0	0	0	41	29	8	22	32	0	0	0	0	0	0	0	0	0	0	0	0	0	0	0	0	0	0	0	0	0	0	0	0	43	41	43	0	54	0	0	0	61	0	0	0	0	0	0	0
0	2	25	45	48	0	30	22	7	32	0	0	22	35	55	109	0	0	0	0	0	0	0	0	0	0	0	0	0	115	0	0	0	0	52	46	57	0	55	0	0	0	65	0	0	0	0	0	0	79
0	0	0	0	0	44	0	32	32	15	0	47	0	0	0	0	0	0	0	116	0	97	93	0	0	27	44	0	63	0	0	0	0	0	45	47	51	0	52	0	0	0	62	0	0	0	0	0	0	0
0	0	0	0	0	0	0	0	0	0	7	0	0	0	31	0	0	0	0	0	0	0	0	0	0	0	0	0	0	11	0	0	0	0	49	0	0	0	52	0	0	0	73	0	0	0	0	0	0	0
0	10	25	54	45	13	58	0	0	47	0	9	0	0	0	0	0	63	0	0	17	26	6	9	0	81	10	0	60	0	0	90	96	78	0	16	0	0	26	22	6	16	23	0	0	0	0	0	0	0
0	20	23	0	0	0	0	0	22	0	0	0	10	28	46	0	0	0	0	0	0	0	0	0	0	0	0	0	0	98	0	0	0	0	0	0	0	0	0	0	0	0	0	42	17	24	0	0	0	42
0	0	0	0	0	0	0	0	35	0	0	0	28	5	31	0	0	0	0	0	0	0	0	0	0	0	0	0	0	53	0	0	0	0	0	0	0	0	0	0	0	0	0	0	0	0	0	0	0	0
0	0	0	0	0	0	0	0	55	0	31	0	46	31	8	24	0	0	0	0	0	0	0	0	0	0	0	0	0	29	0	0	0	0	0	0	0	0	0	0	0	0	0	0	0	0	0	0	0	0
0	0	0	0	0	0	0	0	109	0	0	0	0	0	24	8	0	0	14	0	0	0	0	0	0	0	0	0	53	26	32	0	42	0	0	58	0	0	131	3	0	0	63	0	0	0	0	0	0	0
0	0	0	0	0	0	0	0	0	0	0	0	0	0	0	0	5	5	7	0	7	0	0	0	0	0	0	0	0	0	0	0	0	0	0	0	0	0	0	33	4	0	0	0	0	0	0	0	0	0
0	0	114	0	0	0	120	0	0	0	0	63	0	0	0	0	5	21	34	26	0	79	72	0	0	0	0	73	0	0	0	30	0	67	0	0	0	0	0	30	0	0	0	0	0	0	0	0	0	0
0	0	0	0	0	0	0	0	0	0	0	0	0	0	0	14	7	34	5	0	0	0	0	0	0	0	0	0	0	50	0	0	0	9	0	0	0	0	0	16	32	0	6	0	0	0	0	0	0	0
0	0	0	0	0	0	0	0	0	116	0	0	0	0	0	0	0	26	0	20	16	6	0	0	0	0	0	45	79	0	0	53	0	85	0	152	110	0	0	0	0	0	30	0	0	0	0	0	0	0
0	0	0	0	0	0	0	0	0	0	0	17	0	0	0	0	7	0	0	16	4	0	16	0	0	0	0	0	0	0	0	0	0	98	0	0	0	0	0	24	13	0	32	0	0	0	0	0	0	0
0	0	0	0	0	0	0	0	0	97	0	26	0	0	0	0	0	79	0	6	0	12	16	0	6	85	51	36	0	0	0	102	0	92	0	159	0	0	0	0	0	0	156	0	0	0	0	0	0	0
0	0	0	0	0	0	0	0	0	93	0	6	0	0	0	0	0	72	0	0	16	16	17	30	6	0	40	0	85	0	0	93	0	75	0	0	0	0	0	0	0	0	0	0	0	0	0	0	0	0
0	0	0	0	0	0	0	0	0	0	0	9	0	0	0	0	0	0	0	0	0	0	30	13	0	0	29	0	0	0	0	0	0	0	0	0	0	0	0	0	0	0	0	0	0	0	0	0	0	0
0	0	0	0	0	0	0	0	0	0	0	0	0	0	0	0	0	0	0	0	0	6	6	0	6	82	39	23	0	0	0	0	0	0	0	0	0	0	0	0	0	0	0	0	0	0	0	0	0	0
0	0	0	0	0	75	0	0	0	27	0	81	0	0	0	0	0	0	0	0	0	85	0	0	82	16	27	0	33	0	0	0	0	0	51	53	56	0	50	0	0	0	65	0	0	0	0	0	0	0
0	0	0	0	0	0	0	0	0	44	0	10	0	0	0	0	0	0	0	0	0	51	40	29	39	27	11	18	35	0	0	0	0	0	0	0	0	0	0	0	0	0	0	0	0	0	0	0	0	0
0	0	0	0	0	0	0	0	0	0	0	0	0	0	0	0	0	73	0	45	0	36	0	0	23	0	18	9	42	0	0	20	0	0	0	0	0	0	0	0	0	0	0	0	0	0	0	0	0	0
0	0	0	0	0	70	0	0	0	63	0	60	0	0	0	53	0	0	0	79	0	0	85	0	0	33	35	42	13	37	5	40	23	0	0	54	55	0	52	56	87	0	77	0	0	0	0	0	0	0
0	0	0	0	0	0	0	0	115	0	11	0	98	53	29	26	0	0	50	0	0	0	0	0	0	0	0	0	37	10	24	0	6	30	51	0	0	0	44	20	0	0	0	0	0	0	0	0	0	0
0	0	0	0	0	0	0	0	0	0	0	0	0	0	0	32	0	0	0	0	0	0	0	0	0	0	0	0	5	24	6	12	10	0	0	0	0	0	0	52	0	0	0	0	0	0	0	0	0	0
0	0	0	167	0	0	167	0	0	0	0	90	0	0	0	0	0	30	0	53	0	102	93	0	0	0	0	20	40	0	12	12	0	16	0	112	86	0	0	0	98	0	85	0	0	0	0	0	0	0
156	0	137	159	165	0	157	0	0	0	0	96	0	0	0	42	0	0	0	0	0	0	0	0	0	0	0	0	23	6	10	0	5	18	0	78	75	0	57	38	89	0	81	0	0	0	0	0	0	0
0	0	125	150	0	0	125	0	0	0	0	78	0	0	0	0	0	67	9	85	98	92	75	0	0	0	0	0	0	30	0	16	18	15	0	0	0	0	0	0	0	0	0	0	0	0	0	0	0	0
0	0	32	49	47	0	36	43	52	45	49	0	0	0	0	0	0	0	0	0	0	0	0	0	0	51	0	0	0	51	0	0	0	0	10	5	12	0	14	0	0	4	0	0	0	0	0	0	0	0
45	0	30	47	43	46	51	41	46	47	0	16	0	0	0	58	0	0	0	152	0	159	0	0	0	53	0	0	54	0	0	112	78	0	5	8	6	0	24	0	10	12	7	0	0	0	0	0	0	0
0	0	0	46	45	50	48	43	57	51	0	0	0	0	0	0	0	0	0	110	0	0	0	0	0	56	0	0	55	0	0	86	75	0	12	6	4	0	8	0	10	3	7	0	0	0	0	0	0	0
0	0	0	0	0	0	0	0	0	0	0	0	0	0	0	0	0	0	0	0	0	0	0	0	0	0	0	0	0	0	0	0	0	0	0	0	0	0	0	0	0	0	0	0	0	0	0	0	0	0
0	46	0	56	58	51	52	54	55	52	52	26	0	0	0	131	0	0	0	0	0	0	0	0	0	50	0	0	52	44	0	0	57	0	14	24	8	0	6	23	0	9	2	0	0	0	0	0	0	0
0	0	0	0	0	0	0	0	0	0	0	22	0	0	0	3	33	30	16	0	24	0	0	0	0	0	0	0	56	20	52	0	38	0	0	0	0	0	23	7	26	0	9	0	0	0	0	0	0	0
0	0	0	0	0	0	0	0	0	0	0	6	0	0	0	0	4	0	32	0	13	0	0	0	0	0	0	0	87	0	0	98	89	0	0	10	10	0	0	26	3	21	12	0	0	0	0	0	0	0
0	18	24	0	0	0	0	0	0	0	0	16	0	0	0	0	0	0	0	0	0	0	0	0	0	0	0	0	0	0	0	0	0	0	4	12	3	0	9	0	21	3	3	0	0	0	0	0	0	0
0	0	0	61	0	0	203	61	65	62	73	23	0	0	0	63	0	0	6	30	32	156	0	0	0	65	0	0	77	0	0	85	81	0	0	7	7	0	2	9	12	3	5	0	0	0	0	0	0	0
82	83	0	0	0	0	82	0	0	0	0	0	42	0	0	0	0	0	0	0	0	0	0	0	0	0	0	0	0	0	0	0	0	0	0	0	0	0	0	0	0	0	0	3	11	8	0	0	0	3
0	0	0	0	0	0	86	0	0	0	0	0	17	0	0	0	0	0	0	0	0	0	0	0	0	0	0	0	0	0	0	0	0	0	0	0	0	0	0	0	0	0	0	11	10	10	0	0	0	0
81	54	0	0	0	0	81	0	0	0	0	0	24	0	0	0	0	0	0	0	0	0	0	0	0	0	0	0	0	0	0	0	0	0	0	0	0	0	0	0	0	0	0	8	10	11	19	13	0	8
0	0	0	0	0	0	0	0	0	0	0	0	0	0	0	0	0	0	0	0	0	0	0	0	0	0	0	0	0	0	0	0	0	0	0	0	0	0	0	0	0	0	0	0	0	19	5	2	0	0
0	0	0	0	0	0	0	0	0	0	0	0	0	0	0	0	0	0	0	0	0	0	0	0	0	0	0	0	0	0	0	0	0	0	0	0	0	0	0	0	0	0	0	0	0	13	2	6	0	25
0	0	0	0	0	0	0	0	0	0	0	0	0	0	0	0	0	0	0	0	0	0	0	0	0	0	0	0	0	0	0	0	0	0	0	0	0	0	0	0	0	0	0	0	0	0	0	0	15	26
0	0	0	0	0	0	77	0	79	0	0	0	42	0	0	0	0	0	0	0	0	0	0	0	0	0	0	0	0	0	0	0	0	0	0	0	0	0	0	0	0	0	0	3	0	8	0	25	26	13
0	0	0	0	0	0	0	0	0	0	0	0	0	0	0	0	0	0	0	0	0	0	0	0	0	0	0	0	0	0	0	0	0	0	0	0	0	0	0	0	0	0	0	0	0	0	0	50	44	8
0	0	0	0	88	97	87	91	85	0	103	0	49	0	46	0	0	0	0	0	0	0	0	0	0	0	0	0	0	0	0	0	0	0	0	0	0	0	87	0	0	0	0	0	20	0	0	56	50	17
0	0	0	0	0	0	0	0	0	116	103	0	0	0	0	0	0	0	0	0	0	0	0	0	0	0	0	0	0	0	0	0	0	0	91	0	0	0	82	0	0	0	0	0	0	0	0	0	8	0
0	0	0	0	0	0	0	0	85	111	92	0	0	0	50	54	0	0	0	0	0	0	0	0	0	120	0	0	0	96	0	0	0	0	0	0	0	0	82	0	0	0	0	0	0	0	0	0	0	0
0	61	0	0	0	0	0	0	0	0	0	0	0	0	0	0	0	0	0	0	0	0	0	0	0	0	0	0	211	0	0	0	0	0	0	0	0	0	0	0	0	0	0	0	0	34	44	28	10	48
0	0	0	0	0	0	46	0	42	0	0	0	5	0	0	0	0	0	0	0	0	0	0	0	0	0	0	0	0	0	0	0	0	0	0	0	0	0	0	0	0	0	0	29	17	9	0	0	0	0
0	0	0	0	54	0	42	0	47	0	0	0	0	5	0	0	0	0	0	0	0	0	0	0	0	0	0	0	0	0	0	0	0	0	0	0	0	0	0	0	0	0	0	0	0	0	0	0	0	0
0	0	0	0	0	0	0	0	48	0	52	0	0	3	9	9	0	0	0	0	0	0	0	0	0	0	0	0	0	45	0	0	0	0	0	0	0	0	0	0	0	0	0	0	0	0	0	0	0	0
0	0	0	0	0	0	0	0	0	0	0	0	0	0	0	11	0	0	0	0	0	0	0	0	0	0	0	0	0	57	0	0	0	0	0	0	0	0	0	0	0	0	94	0	0	0	0	0	0	0
0	0	0	0	0	0	0	0	0	0	0	0	0	0	0	0	0	0	0	0	0	0	0	0	0	0	0	0	0	0	0	0	0	0	0	0	0	0	0	0	0	0	0	0	0	0	0	0	0	0
0	0	0	0	0	0	0	0	0	0	0	0	0	0	0	0	0	0	0	0	0	0	0	0	0	0	0	0	0	0	0	0	0	0	0	0	0	0	0	0	0	0	0	0	0	95	126	100	0	131
0	0	0	0	0	0	0	0	0	0	0	0	0	0	0	0	0	0	0	0	0	0	0	0	0	0	0	0	0	0	0	0	0	0	0	0	0	0	0	0	0	0	0	0	0	0	0	0	0	0
0	0	0	0	0	0	0	0	0	0	0	0	0	0	0	0	0	0	0	0	0	0	0	0	0	0	0	0	0	0	0	0	0	0	0	0	0	0	0	0	0	0	0	0	0	0	83	80	0	0
0	0	0	0	0	0	0	0	0	0	0	0	0	0	0	0	0	0	0	0	0	0	0	0	0	0	0	0	0	0	0	0	0	0	0	0	0	0	0	0	0	0	0	0	0	0	0	0	0	0
0	0	0	0	0	0	0	0	0	0	0	0	0	0	0	0	0	0	0	0	0	0	0	0	0	0	0	0	0	0	0	0	0	0	0	0	0	0	0	0	0	0	0	0	0	0	71	110	102	0
0	0	0	0	0	0	0	0	0	0	0	0	0	0	0	0	0	0	0	0	0	0	0	0	0	0	0	0	0	0	0	0	0	0	0	0	0	0	0	0	0	0	0	0	0	0	0	100	0	0
0	0	0	0	0	0	0	0	0	0	0	0	0	0	0	0	0	0	0	0	0	0	0	0	0	0	0	0	0	0	0	0	0	0	0	0	0	0	0	0	0	0	0	0	0	0	0	0	0	0
0	0	0	0	0	0	0	0	0	0	0	0	0	0	0	0	0	0	0	0	0	0	0	0	0	0	0	0	0	0	0	0	0	0	0	0	0	0	0	0	0	0	0	0	0	0	0	92	0	0
0	0	0	0	0	0	0	0	0	0	110	0	0	0	0	0	0	0	0	0	0	0	0	0	0	0	0	0	0	101	0	0	0	0	0	0	0	0	0	0	0	0	0	0	0	0	0	0	0	0
0	0	0	0	0	0	0	0	0	0	0	0	0	0	0	0	0	0	0	0	0	0	0	0	0	0	0	0	0	0	0	0	0	0	0	0	0	0	0	0	0	0	0	0	0	0	0	84	50	0
0	0	0	0	0	0	0	0	0	0	0	0	0	0	0	0	0	0	0	0	0	0	0	0	0	0	0	0	0	0	0	0	0	0	0	0	0	0	0	0	0	0	0	0	0	0	0	0	86	0
0	0	0	0	0	0	0	0	0	0	0	190	0	0	0	0	0	0	0	0	0	0	0	0	0	0	0	0	101	100	0	0	160	0	0	0	0	0	0	162	0	0	123	0	0	0	159	0	0	0
0	0	0	0	0	0	0	0	0	0	0	0	0	0	0	56	0	0	0	0	0	0	0	0	0	0	0	0	94	98	0	0	185	0	0	0	0	0	0	0	0	0	125	0	0	0	0	0	0	0
0	0	0	0	0	0	0	0	0	0	0	188	0	0	0	205	0	0	0	0	0	0	0	0	0	0	0	0	125	117	0	0	154	0	0	0	0	0	0	0	0	0	212	0	0	0	0	0	0	0
0	0	0	0	0	0	0	0	0	0	0	187	0	0	0	0	0	0	0	0	0	0	0	0	0	0	0	0	0	0	2	0	0	0	0	0	0	0	0	0	0	0	0	0	0	121	147	151	0	0
0	0	0	0	0	0	0	0	0	0	0	192	0	0	0	0	0	0	0	0	0	0	0	0	0	0	0	0	129	120	0	0	161	0	0	0	0	0	0	0	0	0	209	0	0	0	146	141	0	0
0	0	0	0	0	0	0	0	0	0	0	0	0	0	0	39	0	0	0	0	0	0	0	0	0	0	0	0	104	0	6	0	108	0	0	0	0	0	0	0	0	0	180	0	0	90	134	111	0	118
0	0	0	0	0	0	0	0	0	0	0	0	0	0	0	0	0	0	0	0	0	0	0	0	0	0	0	0	0	0	0	0	0	0	0	0	0	0	0	0	0	0	0	41	0	21	26	32	0	32
0	0	0	0	0	0	0	0	0	0	0	0	0	0	0	0	0	0	0	0	0	0	0	0	0	0	0	0	0	0	0	0	0	0	0	0	0	0	0	0	0	0	0	0	0	24	36	48	0	35
0	0	0	0	0	0	0	0	0	0	0	0	0	0	0	0	0	0	0	0	0	0	0	0	0	0	0	0	131	0	0	0	0	0	0	0	0	0	0	0	0	0	0	0	0	0	0	44	0	47
0	0	0	0	0	0	0	0	0	0	0	0	0	0	0	0	0	0	0	0	0	0	0	0	0	0	0	0	0	0	0	0	0	0	0	0	0	0	0	0	0	0	0	0	0	0	0	0	0	0
0	0	0	0	0	0	0	0	0	0	0	0	0	0	0	138	0	0	0	0	0	0	0	0	0	0	0	0	110	81	0	0	59	0	79	0	0	0	88	0	0	0	122	0	0	0	85	58	0	60
0	0	0	0	0	0	0	0	0	0	0	162	0	0	0	45	0	0	0	167	0	0	0	0	0	0	0	0	116	0	0	0	0	0	0	0	0	0	140	133	0	0	0	0	0	0	0	0	0	0
0	0	0	0	0	0	0	0	0	0	0	0	0	0	0	0	0	0	0	0	0	0	0	0	0	0	0	0	0	0	0	0	0	0	0	0	0	0	0	0	0	0	0	0	0	0	0	0	0	0
0	0	0	0	0	0	0	0	0	0	0	0	9	0	0	0	0	0	0	0	0	0	0	0	0	0	0	0	0	0	0	0	0	0	0	0	0	0	0	0	0	0	0	0	6	28	0	0	0	0
0	0	0	0	0	0	0	0	0	0	0	0	0	0	0	0	0	0	0	0	0	0	0	0	0	0	0	0	122	116	0	0	0	0	0	0	0	0	10	0	0	0	34	0	0	0	80	73	0	0
[truncated: 36 more columns]
