# Supplementary material for: Analyzing the effects of free water modeling by deep learning on diffusion MRI structural connectivity estimates in glioma patients
Source: PLoS One. 2020 Sep 25;15(9):e0239475. doi: 10.1371/journal.pone.0239475 (PMC7518620; doi:10.1371/journal.pone.0239475)
Supplement: S1 File — All utilized connectivity and length matrices as comma-separated csv files, and the free-water maps as nifti files. (ZIP) [file pone.0239475.s003.zip › S3/CMs/patients/det_boundary/vp22/cm_fwm.csv]

6	3	2	0	0	0	4	0	0	0	0	0	0	0	0	0	0	0	0	0	0	0	0	0	0	0	0	0	0	0	0	0	3	0	0	3	0	0	0	0	0	0	0	5	0	1	0	0	0	0
3	31	20	0	0	0	0	0	1	0	0	4	75	0	0	0	0	0	0	0	0	0	0	0	0	0	0	0	0	0	0	0	0	0	0	0	0	0	5	0	0	6	0	6	0	38	0	0	0	0
2	20	174	15	3	0	9	0	4	0	0	56	1	0	0	0	0	8	0	0	0	0	0	0	0	0	0	0	0	0	0	0	2	8	4	2	0	0	0	0	0	4	0	0	0	0	0	0	0	0
0	0	15	3	5	0	19	0	7	0	0	19	0	0	0	0	0	0	0	0	0	0	0	0	0	0	0	0	0	0	0	3	1	1	15	24	1	0	11	0	0	0	2	0	0	0	0	0	0	0
0	0	3	5	4	3	17	0	14	0	0	49	0	0	0	0	0	0	0	0	0	0	0	0	0	0	0	0	0	0	0	0	2	0	18	37	3	0	15	0	0	0	0	0	0	0	0	0	0	0
0	0	0	0	3	34	0	74	0	2	0	10	0	0	0	0	0	0	0	0	0	0	0	0	0	9	0	0	2	0	0	0	0	0	0	9	2	0	11	0	0	0	0	0	0	0	0	0	0	0
4	0	9	19	17	0	285	75	86	0	0	10	0	0	0	0	0	4	0	0	0	0	0	0	0	0	0	0	0	0	0	2	7	3	34	49	10	0	53	0	0	0	1	12	4	6	0	0	0	7
0	0	0	0	0	74	75	80	28	109	0	0	0	0	0	0	0	0	0	0	0	0	0	0	0	0	0	0	0	0	0	0	0	0	8	24	1	0	10	0	0	0	9	0	0	0	0	0	0	0
0	1	4	7	14	0	86	28	245	25	0	0	45	28	11	2	0	0	0	0	0	0	0	0	0	0	0	0	0	16	0	0	0	0	6	38	18	0	22	0	0	0	12	0	0	0	0	0	0	1
0	0	0	0	0	2	0	109	25	141	0	3	0	0	0	0	0	0	0	5	0	61	33	0	0	90	58	0	15	0	0	0	0	0	3	91	69	0	95	0	0	0	56	0	0	0	0	0	0	0
0	0	0	0	0	0	0	0	0	0	46	0	0	0	65	0	0	0	0	0	0	0	0	0	0	0	0	0	0	1	0	0	0	0	3	0	0	0	1	0	0	0	1	0	0	0	0	0	0	0
0	4	56	19	49	10	10	0	0	3	0	86	0	0	0	0	0	20	0	0	17	13	2	1	0	8	1	0	4	0	0	26	84	84	0	60	0	0	2	6	3	4	16	0	0	0	0	0	0	0
0	75	1	0	0	0	0	0	45	0	0	0	18	15	29	0	0	0	0	0	0	0	0	0	0	0	0	0	0	18	0	0	0	0	0	0	0	0	0	0	0	0	0	18	10	31	0	0	0	4
0	0	0	0	0	0	0	0	28	0	0	0	15	13	52	0	0	0	0	0	0	0	0	0	0	0	0	0	0	7	0	0	0	0	0	0	0	0	0	0	0	0	0	0	0	0	0	0	0	0
0	0	0	0	0	0	0	0	11	0	65	0	29	52	44	93	0	0	0	0	0	0	0	0	0	0	0	0	0	54	0	0	0	0	0	0	0	0	0	0	0	0	0	0	0	0	0	0	0	0
0	0	0	0	0	0	0	0	2	0	0	0	0	0	93	25	0	0	13	0	0	0	0	0	0	0	0	0	56	21	2	0	93	0	0	2	0	0	2	2	0	0	1	0	0	0	0	0	0	0
0	0	0	0	0	0	0	0	0	0	0	0	0	0	0	0	11	9	4	0	6	0	0	0	0	0	0	0	0	0	0	0	0	0	0	0	0	0	0	8	3	0	0	0	0	0	0	0	0	0
0	0	8	0	0	0	4	0	0	0	0	20	0	0	0	0	9	140	3	52	0	12	1	0	0	0	0	3	0	0	0	126	0	22	0	0	0	0	0	12	0	0	0	0	0	0	0	0	0	0
0	0	0	0	0	0	0	0	0	0	0	0	0	0	0	13	4	3	11	0	0	0	0	0	0	0	0	0	0	4	0	0	0	15	0	0	0	0	0	15	1	0	1	0	0	0	0	0	0	0
0	0	0	0	0	0	0	0	0	5	0	0	0	0	0	0	0	52	0	203	2	16	0	0	0	0	0	40	16	0	0	9	0	15	0	3	1	0	0	0	0	0	2	0	0	0	0	0	0	0
0	0	0	0	0	0	0	0	0	0	0	17	0	0	0	0	6	0	0	2	3	0	1	0	0	0	0	0	0	0	0	0	0	1	0	0	0	0	0	65	16	0	15	0	0	0	0	0	0	0
0	0	0	0	0	0	0	0	0	61	0	13	0	0	0	0	0	12	0	16	0	91	63	0	2	8	72	29	0	0	0	12	0	12	0	2	0	0	0	0	0	0	1	0	0	0	0	0	0	0
0	0	0	0	0	0	0	0	0	33	0	2	0	0	0	0	0	1	0	0	1	63	243	25	3	0	147	0	2	0	0	37	0	2	0	0	0	0	0	0	0	0	0	0	0	0	0	0	0	0
0	0	0	0	0	0	0	0	0	0	0	1	0	0	0	0	0	0	0	0	0	0	25	23	0	0	41	0	0	0	0	0	0	0	0	0	0	0	0	0	0	0	0	0	0	0	0	0	0	0
0	0	0	0	0	0	0	0	0	0	0	0	0	0	0	0	0	0	0	0	0	2	3	0	17	1	6	48	0	0	0	0	0	0	0	0	0	0	0	0	0	0	0	0	0	0	0	0	0	0
0	0	0	0	0	9	0	0	0	90	0	8	0	0	0	0	0	0	0	0	0	8	0	0	1	204	49	0	11	0	0	0	0	0	21	187	15	0	32	0	0	0	16	0	0	0	0	0	0	0
0	0	0	0	0	0	0	0	0	58	0	1	0	0	0	0	0	0	0	0	0	72	147	41	6	49	142	52	62	0	0	0	0	0	0	0	0	0	0	0	0	0	0	0	0	0	0	0	0	0
0	0	0	0	0	0	0	0	0	0	0	0	0	0	0	0	0	3	0	40	0	29	0	0	48	0	52	101	251	0	0	18	0	0	0	0	0	0	0	0	0	0	0	0	0	0	0	0	0	0
0	0	0	0	0	2	0	0	0	15	0	4	0	0	0	56	0	0	0	16	0	0	2	0	0	11	62	251	191	53	11	21	3	0	0	182	16	0	39	5	2	0	39	0	0	0	0	0	0	0
0	0	0	0	0	0	0	0	16	0	1	0	18	7	54	21	0	0	4	0	0	0	0	0	0	0	0	0	53	106	10	0	3	2	2	0	0	0	2	1	0	0	0	0	0	0	0	0	0	0
0	0	0	0	0	0	0	0	0	0	0	0	0	0	0	2	0	0	0	0	0	0	0	0	0	0	0	0	11	10	5	1	7	0	0	0	0	0	0	5	0	0	0	0	0	0	0	0	0	0
0	0	0	3	0	0	2	0	0	0	0	26	0	0	0	0	0	126	0	9	0	12	37	0	0	0	0	18	21	0	1	79	0	4	0	3	1	0	0	0	3	0	3	0	0	0	0	0	0	0
3	0	2	1	2	0	7	0	0	0	0	84	0	0	0	93	0	0	0	0	0	0	0	0	0	0	0	0	3	3	7	0	19	31	0	8	6	0	4	1	9	0	21	0	0	0	0	0	0	0
0	0	8	1	0	0	3	0	0	0	0	84	0	0	0	0	0	22	15	15	1	12	2	0	0	0	0	0	0	2	0	4	31	68	0	0	0	0	0	0	0	0	0	0	0	0	0	0	0	0
0	0	4	15	18	0	34	8	6	3	3	0	0	0	0	0	0	0	0	0	0	0	0	0	0	21	0	0	0	2	0	0	0	0	81	8	7	0	103	0	0	2	0	0	0	0	0	0	0	0
3	0	2	24	37	9	49	24	38	91	0	60	0	0	0	2	0	0	0	3	0	2	0	0	0	187	0	0	182	0	0	3	8	0	8	40	20	0	1	0	39	2	15	0	0	0	0	0	0	0
0	0	0	1	3	2	10	1	18	69	0	0	0	0	0	0	0	0	0	1	0	0	0	0	0	15	0	0	16	0	0	1	6	0	7	20	3	0	6	0	2	2	56	0	0	0	0	0	0	0
0	0	0	0	0	0	0	0	0	0	0	0	0	0	0	0	0	0	0	0	0	0	0	0	0	0	0	0	0	0	0	0	0	0	0	0	0	0	0	0	0	0	0	0	0	0	0	0	0	0
0	5	0	11	15	11	53	10	22	95	1	2	0	0	0	2	0	0	0	0	0	0	0	0	0	32	0	0	39	2	0	0	4	0	103	1	6	0	47	22	0	3	2	0	0	0	0	0	0	0
0	0	0	0	0	0	0	0	0	0	0	6	0	0	0	2	8	12	15	0	65	0	0	0	0	0	0	0	5	1	5	0	1	0	0	0	0	0	22	39	3	0	5	0	0	0	0	0	0	0
0	0	0	0	0	0	0	0	0	0	0	3	0	0	0	0	3	0	1	0	16	0	0	0	0	0	0	0	2	0	0	3	9	0	0	39	2	0	0	3	2	1	13	0	0	0	0	0	0	0
0	6	4	0	0	0	0	0	0	0	0	4	0	0	0	0	0	0	0	0	0	0	0	0	0	0	0	0	0	0	0	0	0	0	2	2	2	0	3	0	1	4	4	0	0	0	0	0	0	0
0	0	0	2	0	0	1	9	12	56	1	16	0	0	0	1	0	0	1	2	15	1	0	0	0	16	0	0	39	0	0	3	21	0	0	15	56	0	2	5	13	4	22	0	0	0	0	0	0	0
5	6	0	0	0	0	12	0	0	0	0	0	18	0	0	0	0	0	0	0	0	0	0	0	0	0	0	0	0	0	0	0	0	0	0	0	0	0	0	0	0	0	0	1	1	1	0	0	0	8
0	0	0	0	0	0	4	0	0	0	0	0	10	0	0	0	0	0	0	0	0	0	0	0	0	0	0	0	0	0	0	0	0	0	0	0	0	0	0	0	0	0	0	1	59	7	0	0	0	0
1	38	0	0	0	0	6	0	0	0	0	0	31	0	0	0	0	0	0	0	0	0	0	0	0	0	0	0	0	0	0	0	0	0	0	0	0	0	0	0	0	0	0	1	7	144	34	3	0	21
0	0	0	0	0	0	0	0	0	0	0	0	0	0	0	0	0	0	0	0	0	0	0	0	0	0	0	0	0	0	0	0	0	0	0	0	0	0	0	0	0	0	0	0	0	34	13	1	0	0
0	0	0	0	0	0	0	0	0	0	0	0	0	0	0	0	0	0	0	0	0	0	0	0	0	0	0	0	0	0	0	0	0	0	0	0	0	0	0	0	0	0	0	0	0	3	1	25	0	8
0	0	0	0	0	0	0	0	0	0	0	0	0	0	0	0	0	0	0	0	0	0	0	0	0	0	0	0	0	0	0	0	0	0	0	0	0	0	0	0	0	0	0	0	0	0	0	0	74	21
0	0	0	0	0	0	7	0	1	0	0	0	4	0	0	0	0	0	0	0	0	0	0	0	0	0	0	0	0	0	0	0	0	0	0	0	0	0	0	0	0	0	0	8	0	21	0	8	21	324
0	0	0	0	0	0	0	0	0	0	0	0	0	0	0	0	0	0	0	0	0	0	0	0	0	0	0	0	0	0	0	0	0	0	0	0	0	0	0	0	0	0	0	0	0	0	0	3	43	19
0	0	0	0	10	10	122	35	141	0	3	0	4	0	2	0	0	0	0	0	0	0	0	0	0	0	0	0	0	0	0	0	0	0	0	0	0	0	1	0	0	0	0	0	7	0	0	30	5	20
0	0	0	0	0	0	0	0	0	4	8	0	0	0	0	0	0	0	0	0	0	0	0	0	0	0	0	0	0	0	0	0	0	0	1	0	0	0	4	0	0	0	0	0	0	0	0	0	6	0
0	0	0	0	0	0	0	0	2	1	68	0	0	0	19	20	0	0	0	0	0	0	0	0	0	2	0	0	0	15	0	0	0	0	0	0	0	0	2	0	0	0	0	0	0	0	0	0	0	0
0	1	0	0	0	0	0	0	0	0	0	0	0	0	0	0	0	0	0	0	0	0	0	0	0	0	0	0	1	0	0	0	0	0	0	0	0	0	0	0	0	0	0	0	0	57	44	28	15	33
0	0	0	0	0	0	2	0	81	0	0	0	14	0	0	0	0	0	0	0	0	0	0	0	0	0	0	0	0	0	0	0	0	0	0	0	0	0	0	0	0	0	0	1	9	4	0	0	0	0
0	0	0	0	1	0	3	0	206	0	0	0	0	16	0	0	0	0	0	0	0	0	0	0	0	0	0	0	0	0	0	0	0	0	0	0	0	0	0	0	0	0	0	0	0	0	0	0	0	0
0	0	0	0	0	0	0	0	18	0	39	0	0	1	29	12	0	0	0	0	0	0	0	0	0	0	0	0	0	5	0	0	0	0	0	0	0	0	0	0	0	0	0	0	0	0	0	0	0	0
0	0	0	0	0	0	0	0	0	0	0	0	0	0	0	41	0	0	0	0	0	0	0	0	0	0	0	0	0	1	0	0	0	0	0	0	0	0	0	0	0	0	8	0	0	0	0	0	0	0
0	0	0	0	0	0	0	0	0	0	0	0	0	0	0	0	0	0	0	0	0	0	0	0	0	0	0	0	0	0	0	0	0	0	0	0	0	0	0	0	0	0	0	0	0	0	0	0	0	0
0	0	0	0	0	0	0	0	0	0	0	0	0	0	0	0	0	0	0	0	0	0	0	0	0	0	0	0	0	0	0	0	0	0	0	0	0	0	0	0	0	0	0	0	0	5	35	1	0	1
0	0	0	0	0	0	0	0	0	0	0	0	0	0	0	0	0	0	0	0	0	0	0	0	0	0	0	0	0	0	0	0	0	0	0	0	0	0	0	0	0	0	0	0	0	0	0	0	0	0
0	0	0	0	0	0	0	0	0	0	0	0	0	0	0	0	0	0	0	0	0	0	0	0	0	0	0	0	0	0	0	0	0	0	0	0	0	0	0	0	0	0	0	0	0	0	1	2	0	0
0	0	0	0	0	0	0	0	0	0	0	0	0	0	0	0	0	0	0	0	0	0	0	0	0	0	0	0	0	0	0	0	0	0	0	0	0	0	0	0	0	0	0	0	0	0	0	0	0	0
0	0	0	0	0	0	0	0	0	0	0	0	0	0	0	0	0	0	0	0	0	0	0	0	0	0	0	0	0	0	0	0	0	0	0	0	0	0	0	0	0	0	0	0	0	0	1	1	7	0
0	0	0	0	0	0	0	0	0	0	0	0	0	0	0	0	0	0	0	0	0	0	0	0	0	0	0	0	0	0	0	0	0	0	0	0	0	0	0	0	0	0	0	0	0	0	0	4	0	0
0	0	0	0	0	0	0	0	0	0	0	0	0	0	0	0	0	0	0	0	0	0	0	0	0	0	0	0	0	0	0	0	0	0	0	0	0	0	0	0	0	0	0	0	0	0	0	0	0	0
0	0	0	0	0	0	0	0	0	0	0	0	0	0	0	0	0	0	0	0	0	0	0	0	0	0	0	0	0	0	0	0	0	0	0	0	0	0	0	0	0	0	0	0	0	0	0	1	0	0
0	0	0	0	0	0	0	0	0	0	31	0	0	0	0	0	0	0	0	0	0	0	0	0	0	0	0	0	0	8	0	0	0	0	0	0	0	0	0	0	0	0	0	0	0	0	0	0	0	0
0	0	0	0	0	0	0	0	0	0	0	0	0	0	0	0	0	0	0	0	0	0	0	0	0	0	0	0	0	0	0	0	0	0	0	0	0	0	0	0	0	0	0	0	0	0	0	1	3	0
0	0	0	0	0	0	0	0	0	0	0	0	0	0	0	0	0	0	0	0	0	0	0	0	0	0	0	0	0	0	0	0	0	0	0	0	0	0	0	0	0	0	0	0	0	0	0	0	2	0
0	0	0	0	0	0	0	0	0	0	0	4	0	0	0	0	0	0	0	0	0	0	0	0	0	0	0	0	5	13	0	0	7	0	0	0	0	0	0	2	0	0	18	0	0	0	2	0	0	0
0	0	0	0	0	0	0	0	0	0	0	0	0	0	0	13	0	0	0	0	0	0	0	0	0	0	0	0	7	19	0	0	1	0	0	0	0	0	0	0	0	0	11	0	0	0	0	0	0	0
0	0	0	0	0	0	0	0	0	0	0	1	0	0	0	2	0	0	0	0	0	0	0	0	0	0	0	0	1	1	0	0	5	0	0	0	0	0	0	0	0	0	3	0	0	0	0	0	0	0
0	0	0	0	0	0	0	0	0	0	0	2	0	0	0	0	0	0	0	0	0	0	0	0	0	0	0	0	0	0	1	0	0	0	0	0	0	0	0	0	0	0	0	0	0	1	46	9	0	0
0	0	0	0	0	0	0	0	0	0	0	4	0	0	0	0	0	0	0	0	0	0	0	0	0	0	0	0	9	3	0	0	1	0	0	0	0	0	0	0	0	0	3	0	0	0	50	39	0	0
0	0	0	0	0	0	0	0	0	0	0	0	0	0	0	1	0	0	0	0	0	0	0	0	0	0	0	0	9	0	6	0	1	0	0	0	0	0	0	0	0	0	2	0	0	8	182	2	0	10
0	0	0	0	0	0	0	0	0	0	0	0	0	0	0	0	0	0	0	0	0	0	0	0	0	0	0	0	0	0	0	0	0	0	0	0	0	0	0	0	0	0	0	8	0	11	20	10	0	44
0	0	0	0	0	0	0	0	0	0	0	0	0	0	0	0	0	0	0	0	0	0	0	0	0	0	0	0	0	0	0	0	0	0	0	0	0	0	0	0	0	0	0	0	0	3	39	118	0	24
0	0	0	0	0	0	0	0	0	0	0	0	0	0	0	0	0	0	0	0	0	0	0	0	0	0	0	0	1	0	0	0	0	0	0	0	0	0	0	0	0	0	0	0	0	0	0	5	0	16
0	0	0	0	0	0	0	0	0	0	0	0	0	0	0	0	0	0	0	0	0	0	0	0	0	0	0	0	0	0	0	0	0	0	0	0	0	0	0	0	0	0	0	0	0	0	0	0	0	0
0	0	0	0	0	0	0	0	0	0	0	0	0	0	0	10	0	0	0	0	0	0	0	0	0	0	0	0	25	19	0	0	8	0	1	0	0	0	3	0	0	0	6	0	0	0	4	70	0	23
0	0	0	0	0	0	0	0	0	0	0	5	0	0	0	5	0	0	0	5	0	0	0	0	0	0	0	0	1	0	0	0	0	0	0	0	0	0	1	17	0	0	0	0	0	0	0	0	0	0
0	0	0	0	0	0	0	0	0	0	0	0	0	0	0	0	0	0	0	0	0	0	0	0	0	0	0	0	0	0	0	0	0	0	0	0	0	0	0	0	0	0	0	0	0	0	0	0	0	0
0	0	0	0	0	0	0	0	0	0	0	0	3	0	0	0	0	0	0	0	0	0	0	0	0	0	0	0	0	0	0	0	0	0	0	0	0	0	0	0	0	0	0	0	2	15	0	0	0	0
0	0	0	0	0	0	0	0	0	0	0	0	0	0	0	0	0	0	0	0	0	0	0	0	0	0	0	0	1	2	0	0	0	0	0	0	0	0	1	0	0	0	9	0	0	0	3	4	0	0
[truncated: 36 more columns]
