# Supplementary material for: Analyzing the effects of free water modeling by deep learning on diffusion MRI structural connectivity estimates in glioma patients
Source: PLoS One. 2020 Sep 25;15(9):e0239475. doi: 10.1371/journal.pone.0239475 (PMC7518620; doi:10.1371/journal.pone.0239475)
Supplement: S1 File — All utilized connectivity and length matrices as comma-separated csv files, and the free-water maps as nifti files. (ZIP) [file pone.0239475.s003.zip › S3/CMs/patients/det_boundary/vp25/fiberlengthmatrix_original.csv]

4	0	11	52	0	0	18	0	11	0	0	0	35	0	0	0	0	0	0	0	0	0	0	0	0	0	0	0	0	0	0	0	0	0	37	46	57	0	0	0	0	0	0	86	0	78	0	0	0	77
0	7	7	0	0	0	0	0	27	0	0	0	13	0	0	0	0	0	0	0	0	0	0	0	0	0	0	0	0	0	0	0	0	0	0	9	0	0	23	0	7	2	6	0	0	0	0	0	0	0
11	7	12	15	34	0	17	0	41	0	0	36	18	0	0	0	0	102	0	43	0	0	0	0	0	0	0	0	0	0	0	141	0	0	0	54	0	0	0	0	0	0	0	78	0	65	0	0	0	72
52	0	15	3	4	0	15	0	39	0	0	0	0	0	0	0	0	125	0	87	0	0	0	0	0	0	0	0	0	0	0	0	0	0	32	50	48	0	0	0	0	0	0	0	0	0	0	0	0	0
0	0	34	4	5	13	32	43	40	0	0	24	0	0	0	0	0	151	0	0	0	0	0	0	0	0	0	0	0	0	0	0	0	0	0	47	47	0	0	0	0	0	0	0	0	0	0	0	0	0
0	0	0	0	13	7	27	35	44	12	0	6	0	0	0	0	0	0	0	109	0	104	82	0	71	0	0	0	0	0	0	0	0	0	0	0	0	0	0	0	0	0	0	0	0	0	0	0	0	0
18	0	17	15	32	27	13	11	22	28	0	41	0	0	0	0	0	122	0	102	0	0	0	0	0	0	0	0	0	0	0	159	0	0	40	46	48	0	54	0	0	42	57	87	0	69	0	0	0	82
0	0	0	0	43	35	11	6	8	27	0	66	0	0	0	0	0	0	0	99	0	92	0	0	0	64	0	95	152	0	0	0	0	0	0	43	43	0	56	0	0	0	0	0	0	0	0	0	0	0
11	27	41	39	40	44	22	8	10	32	49	53	33	22	3	113	0	137	0	98	0	0	0	0	0	0	0	0	0	87	0	173	0	0	47	50	52	0	58	0	0	0	65	0	0	0	90	0	0	83
0	0	0	0	0	12	28	27	32	12	0	30	0	0	0	0	0	0	0	86	0	78	0	0	0	21	41	0	0	0	0	0	0	0	49	42	53	0	60	0	0	0	67	0	0	0	0	0	0	0
0	0	0	0	0	0	0	0	49	0	3	0	0	0	14	0	0	0	0	0	0	0	0	0	0	15	0	0	0	9	0	0	0	0	0	0	0	0	0	0	0	0	0	0	0	0	0	0	0	0
0	0	36	0	24	6	41	66	53	30	0	10	0	0	0	90	13	71	0	46	13	29	29	0	0	22	9	74	75	79	0	95	0	0	0	11	0	0	41	19	11	0	31	0	0	0	0	0	0	0
35	13	18	0	0	0	0	0	33	0	0	0	7	13	0	92	0	0	0	0	0	0	0	0	0	0	0	0	0	0	0	0	0	0	0	0	0	0	40	0	0	0	0	52	0	33	0	0	0	96
0	0	0	0	0	0	0	0	22	0	0	0	13	6	30	76	0	0	0	0	0	0	0	0	0	0	0	0	0	70	0	0	0	0	0	0	0	0	0	0	0	0	0	0	0	0	0	0	0	0
0	0	0	0	0	0	0	0	3	0	14	0	0	30	9	26	0	0	0	0	0	0	0	0	0	0	0	0	0	40	0	0	0	0	0	0	0	0	0	0	0	0	0	0	0	0	0	0	0	0
0	0	0	0	0	0	0	0	113	0	0	90	92	76	26	5	0	0	9	0	0	0	0	0	0	0	0	49	55	26	59	0	0	3	0	78	0	0	62	72	0	0	70	0	0	0	0	0	0	0
0	0	0	0	0	0	0	0	0	0	0	13	0	0	0	0	8	8	16	0	0	0	10	0	0	0	0	0	0	0	0	0	0	0	0	0	0	0	0	16	12	0	0	0	0	0	0	0	0	0
0	0	102	125	151	0	122	0	137	0	0	71	0	0	0	0	8	12	12	15	0	73	0	0	0	0	0	47	0	0	0	21	0	14	0	0	0	0	0	55	48	0	0	0	0	0	0	0	0	0
0	0	0	0	0	0	0	0	0	0	0	0	0	0	0	9	16	12	9	0	0	0	0	0	0	0	0	0	58	21	54	0	0	9	0	84	0	0	0	9	0	0	58	0	0	0	0	0	0	0
0	0	43	87	0	109	102	99	98	86	0	46	0	0	0	0	0	15	0	18	58	44	0	0	33	0	59	29	0	0	0	29	0	0	0	0	0	0	0	19	16	0	0	0	0	0	0	0	0	0
0	0	0	0	0	0	0	0	0	0	0	13	0	0	0	0	0	0	0	58	5	0	15	0	0	0	0	0	0	0	0	0	0	0	0	0	0	0	0	0	12	0	0	0	0	0	0	0	0	0
0	0	0	0	0	104	0	92	0	78	0	29	0	0	0	0	0	73	0	44	0	9	15	0	16	68	43	36	0	0	0	87	0	0	0	0	0	0	0	0	0	0	0	0	0	0	0	0	0	0
0	0	0	0	0	82	0	0	0	0	0	29	0	0	0	0	10	0	0	0	15	15	9	14	4	0	25	86	91	0	0	0	0	0	0	0	0	0	0	0	0	0	0	0	0	0	0	0	0	0
0	0	0	0	0	0	0	0	0	0	0	0	0	0	0	0	0	0	0	0	0	0	14	0	0	0	0	0	63	0	0	0	0	0	0	0	0	0	0	0	0	0	0	0	0	0	0	0	0	0
0	0	0	0	0	71	0	0	0	0	0	0	0	0	0	0	0	0	0	33	0	16	4	0	6	41	25	33	0	0	0	0	0	0	0	0	0	0	0	0	0	0	0	0	0	0	0	0	0	0
0	0	0	0	0	0	0	64	0	21	15	22	0	0	0	0	0	0	0	0	0	68	0	0	41	9	36	69	7	0	0	0	0	0	0	56	49	0	56	0	0	0	74	0	0	0	0	0	0	0
0	0	0	0	0	0	0	0	0	41	0	9	0	0	0	0	0	0	0	59	0	43	25	0	25	36	11	34	31	0	0	0	0	0	0	0	0	0	0	0	0	0	0	0	0	0	0	0	0	0
0	0	0	0	0	0	0	95	0	0	0	74	0	0	0	49	0	47	0	29	0	36	86	0	33	69	34	7	46	44	0	18	0	0	0	66	0	0	0	0	0	0	78	0	0	0	0	0	0	0
0	0	0	0	0	0	0	152	0	0	0	75	0	0	0	55	0	0	58	0	0	0	91	63	0	7	31	46	5	28	0	26	18	0	0	59	57	0	53	0	0	0	75	0	0	0	0	0	0	0
0	0	0	0	0	0	0	0	87	0	9	79	0	70	40	26	0	0	21	0	0	0	0	0	0	0	0	44	28	6	36	0	12	6	0	66	67	0	57	0	0	0	72	0	0	0	0	0	0	0
0	0	0	0	0	0	0	0	0	0	0	0	0	0	0	59	0	0	54	0	0	0	0	0	0	0	0	0	0	36	4	6	5	34	0	0	0	0	0	0	0	0	0	0	0	0	0	0	0	0
0	0	141	0	0	0	159	0	173	0	0	95	0	0	0	0	0	21	0	29	0	87	0	0	0	0	0	18	26	0	6	13	17	9	0	89	0	0	0	82	0	0	89	0	0	0	0	0	0	0
0	0	0	0	0	0	0	0	0	0	0	0	0	0	0	0	0	0	0	0	0	0	0	0	0	0	0	0	18	12	5	17	7	25	0	0	0	0	0	0	0	0	0	0	0	0	0	0	0	0
0	0	0	0	0	0	0	0	0	0	0	0	0	0	0	3	0	14	9	0	0	0	0	0	0	0	0	0	0	6	34	9	25	12	0	0	0	0	0	14	0	0	0	0	0	0	0	0	0	0
37	0	0	32	0	0	40	0	47	49	0	0	0	0	0	0	0	0	0	0	0	0	0	0	0	0	0	0	0	0	0	0	0	0	5	6	8	0	17	0	0	0	11	0	0	0	0	0	0	0
46	9	54	50	47	0	46	43	50	42	0	11	0	0	0	78	0	0	84	0	0	0	0	0	0	56	0	66	59	66	0	89	0	0	6	14	6	0	0	0	0	3	15	0	0	0	0	0	0	0
57	0	0	48	47	0	48	43	52	53	0	0	0	0	0	0	0	0	0	0	0	0	0	0	0	49	0	0	57	67	0	0	0	0	8	6	4	0	0	0	4	0	5	0	0	0	0	0	0	0
0	0	0	0	0	0	0	0	0	0	0	0	0	0	0	0	0	0	0	0	0	0	0	0	0	0	0	0	0	0	0	0	0	0	0	0	0	0	0	0	0	0	0	0	0	0	0	0	0	0
0	23	0	0	0	0	54	56	58	60	0	41	40	0	0	62	0	0	0	0	0	0	0	0	0	56	0	0	53	57	0	0	0	0	17	0	0	0	4	13	0	10	6	0	0	0	0	0	0	0
0	0	0	0	0	0	0	0	0	0	0	19	0	0	0	72	16	55	9	19	0	0	0	0	0	0	0	0	0	0	0	82	0	14	0	0	0	0	13	5	13	0	7	0	0	0	0	0	0	0
0	7	0	0	0	0	0	0	0	0	0	11	0	0	0	0	12	48	0	16	12	0	0	0	0	0	0	0	0	0	0	0	0	0	0	0	4	0	0	13	3	0	15	0	0	0	0	0	0	0
0	2	0	0	0	0	42	0	0	0	0	0	0	0	0	0	0	0	0	0	0	0	0	0	0	0	0	0	0	0	0	0	0	0	0	3	0	0	10	0	0	7	10	0	0	0	0	0	0	0
0	6	0	0	0	0	57	0	65	67	0	31	0	0	0	70	0	0	58	0	0	0	0	0	0	74	0	78	75	72	0	89	0	0	11	15	5	0	6	7	15	10	13	0	0	0	0	0	0	0
86	0	78	0	0	0	87	0	0	0	0	0	52	0	0	0	0	0	0	0	0	0	0	0	0	0	0	0	0	0	0	0	0	0	0	0	0	0	0	0	0	0	0	3	0	8	0	0	0	5
0	0	0	0	0	0	0	0	0	0	0	0	0	0	0	0	0	0	0	0	0	0	0	0	0	0	0	0	0	0	0	0	0	0	0	0	0	0	0	0	0	0	0	0	11	15	0	0	0	18
78	0	65	0	0	0	69	0	0	0	0	0	33	0	0	0	0	0	0	0	0	0	0	0	0	0	0	0	0	0	0	0	0	0	0	0	0	0	0	0	0	0	0	8	15	7	18	0	0	16
0	0	0	0	0	0	0	0	90	0	0	0	0	0	0	0	0	0	0	0	0	0	0	0	0	0	0	0	0	0	0	0	0	0	0	0	0	0	0	0	0	0	0	0	0	18	4	6	0	18
0	0	0	0	0	0	0	0	0	0	0	0	0	0	0	0	0	0	0	0	0	0	0	0	0	0	0	0	0	0	0	0	0	0	0	0	0	0	0	0	0	0	0	0	0	0	6	4	15	33
0	0	0	0	0	0	0	0	0	0	0	0	0	0	0	0	0	0	0	0	0	0	0	0	0	0	0	0	0	0	0	0	0	0	0	0	0	0	0	0	0	0	0	0	0	0	0	15	10	6
77	0	72	0	0	0	82	0	83	0	0	0	96	0	0	0	0	0	0	0	0	0	0	0	0	0	0	0	0	0	0	0	0	0	0	0	0	0	0	0	0	0	0	5	18	16	18	33	6	13
0	0	0	0	0	0	0	0	93	0	0	0	0	0	0	0	0	0	0	0	0	0	0	0	0	0	0	0	0	0	0	0	0	0	0	0	0	0	0	0	0	0	0	0	0	0	0	42	41	20
0	0	0	0	0	0	0	0	83	0	0	0	0	0	49	0	0	0	0	0	0	0	0	0	0	0	0	0	0	0	0	0	0	0	0	0	0	0	0	0	0	0	0	8	35	0	34	50	54	17
0	0	0	0	0	0	0	0	91	105	103	0	0	0	67	0	0	0	0	0	0	0	0	0	0	0	0	0	0	0	0	0	0	0	0	0	0	0	0	0	0	0	0	0	0	0	0	0	6	43
0	0	0	0	0	0	0	0	0	0	113	0	0	0	58	85	0	0	0	0	0	0	0	0	0	0	0	0	0	94	0	0	0	0	0	0	0	0	0	0	0	0	0	0	0	0	0	0	0	0
0	0	0	0	0	0	0	0	0	0	0	0	0	0	0	0	0	0	0	0	0	0	0	0	0	0	0	0	0	0	0	0	0	0	0	0	0	0	0	0	0	0	0	0	32	18	40	31	16	53
42	0	40	0	0	0	38	0	45	0	0	0	4	0	0	0	0	0	0	0	0	0	0	0	0	0	0	0	0	0	0	0	0	0	0	0	0	0	0	0	0	0	0	33	9	28	0	0	0	32
0	0	0	0	0	0	0	0	36	0	0	0	0	0	0	0	0	0	0	0	0	0	0	0	0	0	0	0	0	0	0	0	0	0	0	0	0	0	0	0	0	0	0	0	33	0	0	0	0	0
0	0	0	0	0	0	0	0	0	0	0	0	0	0	5	61	0	0	0	0	0	0	0	0	0	0	0	0	0	0	0	0	0	0	0	0	0	0	0	0	0	0	0	0	51	0	0	0	0	0
0	0	0	0	0	0	0	0	0	0	0	0	0	0	0	0	0	0	0	0	0	0	0	0	0	0	0	0	0	0	0	0	0	0	0	0	0	0	0	0	0	0	0	0	0	0	0	0	0	0
0	0	0	0	0	0	0	0	0	0	0	0	0	0	0	0	0	0	0	0	0	0	0	0	0	0	0	0	0	0	0	0	0	0	0	0	0	0	0	0	0	0	0	0	38	0	0	0	0	0
0	0	0	0	0	0	0	0	0	0	0	0	0	0	0	0	0	0	0	0	0	0	0	0	0	0	0	0	0	0	0	0	0	0	0	0	0	0	0	0	0	0	0	0	37	27	92	0	0	100
0	0	0	0	0	0	0	0	0	0	0	0	0	0	0	0	0	0	0	0	0	0	0	0	0	0	0	0	0	0	0	0	0	0	0	0	0	0	0	0	0	0	0	0	0	0	0	0	0	0
0	0	0	0	0	0	0	0	0	0	0	0	0	0	0	0	0	0	0	0	0	0	0	0	0	0	0	0	0	0	0	0	0	0	0	0	0	0	0	0	0	0	0	0	52	41	80	99	0	88
0	0	0	0	0	0	0	0	0	0	0	0	0	0	0	0	0	0	0	0	0	0	0	0	0	0	0	0	0	0	0	0	0	0	0	0	0	0	0	0	0	0	0	0	0	40	0	0	0	0
0	0	0	0	0	0	0	0	0	0	0	0	0	0	0	0	0	0	0	0	0	0	0	0	0	0	0	0	0	0	0	0	0	0	0	0	0	0	0	0	0	0	0	0	0	49	69	0	0	83
0	0	0	0	0	0	0	0	0	0	0	0	0	0	0	0	0	0	0	0	0	0	0	0	0	0	0	0	0	0	0	0	0	0	0	0	0	0	0	0	0	0	0	0	0	0	0	0	0	95
0	0	0	0	0	0	0	0	0	0	0	0	0	0	0	0	0	0	0	0	0	0	0	0	0	0	0	0	0	0	0	0	0	0	0	0	0	0	0	0	0	0	0	0	0	0	0	0	0	0
0	0	0	0	0	0	0	0	0	0	0	0	0	0	0	0	0	0	0	0	0	0	0	0	0	0	0	0	0	0	0	0	0	0	0	0	0	0	0	0	0	0	0	0	0	0	0	125	0	0
0	0	0	0	0	0	0	0	0	0	0	0	0	0	0	0	0	0	0	0	0	0	0	0	0	0	0	0	0	118	0	0	0	0	0	0	0	0	0	0	0	0	0	0	0	0	0	0	0	0
0	0	0	0	0	0	0	0	0	0	0	0	0	0	0	0	0	0	0	0	0	0	0	0	0	0	0	0	0	0	0	0	0	0	0	0	0	0	0	0	0	0	0	0	0	0	0	0	40	0
0	0	0	0	0	0	0	0	0	0	0	0	0	0	0	62	0	0	0	0	0	0	0	0	0	0	0	0	135	0	0	142	0	0	0	0	0	0	0	0	0	0	0	0	0	0	0	134	0	129
0	0	0	0	0	0	0	0	0	0	0	0	0	0	0	61	0	0	0	0	0	0	0	0	0	0	0	0	139	118	0	161	0	0	0	0	0	0	124	0	0	0	135	0	0	0	0	164	0	163
0	0	0	0	0	0	0	0	0	0	0	0	0	0	0	62	0	0	0	0	0	0	0	0	0	0	0	0	0	106	0	0	0	13	0	0	0	0	114	0	0	0	120	0	0	0	0	0	0	0
0	0	0	0	0	0	0	0	0	0	0	0	0	0	0	0	0	0	0	0	0	0	0	0	0	0	0	0	0	0	0	0	0	10	0	0	0	0	0	0	0	0	0	0	0	0	0	0	0	0
0	0	0	0	0	0	0	0	0	0	0	0	0	0	0	94	0	0	0	0	0	0	0	0	0	0	0	0	161	0	169	161	0	0	0	0	0	0	0	0	0	0	0	0	0	0	147	136	0	0
0	0	0	0	0	0	0	0	0	0	0	0	0	0	0	0	0	0	0	0	0	0	0	0	0	0	0	0	0	0	0	0	0	0	0	0	0	0	0	0	0	0	0	0	0	0	0	0	0	0
0	0	0	0	0	0	0	0	0	0	0	0	0	0	0	0	0	0	0	0	0	0	0	0	0	0	0	0	0	0	0	6	0	0	0	0	0	0	0	0	0	0	0	0	0	0	0	0	0	0
0	0	0	0	0	0	0	0	59	0	0	0	0	0	0	0	0	0	0	0	0	0	0	0	0	0	0	0	0	0	0	0	0	0	0	0	0	0	0	0	0	0	0	0	0	0	35	36	35	31
0	0	0	0	0	0	0	0	0	0	0	0	0	0	0	0	0	0	0	0	0	0	0	0	0	0	0	0	0	0	0	0	0	0	0	0	0	0	0	0	0	0	0	0	0	3	0	37	0	37
0	0	0	0	0	0	0	0	0	0	0	0	0	0	0	0	0	0	0	0	0	0	0	0	0	0	0	0	0	0	0	0	0	0	0	0	0	0	0	0	0	0	0	0	0	0	0	43	0	48
0	0	0	0	0	0	0	0	0	0	0	0	0	0	0	0	0	0	0	0	0	0	0	0	0	0	0	0	0	0	0	0	0	0	0	0	0	0	0	0	0	0	0	0	0	0	0	0	0	0
0	0	0	0	0	0	0	0	0	0	0	0	31	0	0	17	0	0	0	0	0	0	0	0	0	0	0	0	83	41	82	90	0	37	0	0	0	0	13	26	189	0	0	0	22	0	60	56	0	54
0	0	0	0	0	0	0	0	0	0	0	175	0	0	0	0	0	146	0	0	0	0	0	0	0	0	0	0	0	0	0	159	143	0	0	0	0	0	133	148	170	0	0	0	0	0	106	94	0	93
0	0	0	0	0	0	0	0	0	0	0	0	0	0	0	0	0	0	0	0	0	0	0	0	0	0	0	0	0	0	0	0	0	0	0	0	0	0	0	0	0	0	0	0	0	9	0	0	0	0
0	0	0	0	0	0	0	0	0	0	0	0	0	0	0	0	0	0	0	0	0	0	0	0	0	0	0	0	0	0	0	0	0	0	0	0	0	0	0	0	0	0	0	42	4	28	46	0	0	41
0	0	0	0	0	0	0	0	0	0	0	0	0	0	0	0	0	160	0	183	0	0	0	0	0	0	0	0	0	0	0	171	0	0	0	0	0	0	0	0	0	0	7	0	0	3	0	0	0	0
[truncated: 36 more columns]
