# Supplementary material for: Analyzing the effects of free water modeling by deep learning on diffusion MRI structural connectivity estimates in glioma patients
Source: PLoS One. 2020 Sep 25;15(9):e0239475. doi: 10.1371/journal.pone.0239475 (PMC7518620; doi:10.1371/journal.pone.0239475)
Supplement: S1 File — All utilized connectivity and length matrices as comma-separated csv files, and the free-water maps as nifti files. (ZIP) [file pone.0239475.s003.zip › S3/CMs/patients/det_boundary/vp25/cm_original.csv]

5	0	13	13	0	0	9	0	22	0	0	0	35	0	0	0	0	0	0	0	0	0	0	0	0	0	0	0	0	0	0	0	0	0	1	3	1	0	0	0	0	0	0	12	0	11	0	0	0	37
0	54	10	0	0	0	0	0	17	0	0	0	30	0	0	0	0	0	0	0	0	0	0	0	0	0	0	0	0	0	0	0	0	0	0	2	0	0	17	0	16	2	11	0	0	0	0	0	0	0
13	10	210	30	41	0	14	0	7	0	0	37	21	0	0	0	0	20	0	4	0	0	0	0	0	0	0	0	0	0	0	3	0	0	0	7	0	0	0	0	0	0	0	5	0	33	0	0	0	5
13	0	30	1	1	0	18	0	16	0	0	0	0	0	0	0	0	2	0	7	0	0	0	0	0	0	0	0	0	0	0	0	0	0	11	9	13	0	0	0	0	0	0	0	0	0	0	0	0	0
0	0	41	1	13	10	75	1	1	0	0	24	0	0	0	0	0	1	0	0	0	0	0	0	0	0	0	0	0	0	0	0	0	0	0	18	1	0	0	0	0	0	0	0	0	0	0	0	0	0
0	0	0	0	10	28	76	84	5	14	0	11	0	0	0	0	0	0	0	48	0	48	32	0	1	0	0	0	0	0	0	0	0	0	0	0	0	0	0	0	0	0	0	0	0	0	0	0	0	0
9	0	14	18	75	76	547	30	141	2	0	139	0	0	0	0	0	18	0	40	0	0	0	0	0	0	0	0	0	0	0	2	0	0	26	113	68	0	72	0	0	24	3	1	0	27	0	0	0	24
0	0	0	0	1	84	30	68	4	108	0	15	0	0	0	0	0	0	0	54	0	62	0	0	0	21	0	10	7	0	0	0	0	0	0	26	3	0	2	0	0	0	0	0	0	0	0	0	0	0
22	17	7	16	1	5	141	4	225	61	11	10	86	72	1	8	0	2	0	4	0	0	0	0	0	0	0	0	0	145	0	1	0	0	8	123	27	0	40	0	0	0	5	0	0	0	9	0	0	235
0	0	0	0	0	14	2	108	61	199	0	28	0	0	0	0	0	0	0	7	0	29	0	0	0	72	4	0	0	0	0	0	0	0	5	150	70	0	85	0	0	0	50	0	0	0	0	0	0	0
0	0	0	0	0	0	0	0	11	0	4	0	0	0	10	0	0	0	0	0	0	0	0	0	0	1	0	0	0	8	0	0	0	0	0	0	0	0	0	0	0	0	0	0	0	0	0	0	0	0
0	0	37	0	24	11	139	15	10	28	0	87	0	0	0	1	7	91	0	52	36	26	20	0	0	7	6	11	16	1	0	22	0	0	0	60	0	0	4	35	5	0	2	0	0	0	0	0	0	0
35	30	21	0	0	0	0	0	86	0	0	0	38	7	0	1	0	0	0	0	0	0	0	0	0	0	0	0	0	0	0	0	0	0	0	0	0	0	26	0	0	0	0	3	0	13	0	0	0	7
0	0	0	0	0	0	0	0	72	0	0	0	7	22	111	42	0	0	0	0	0	0	0	0	0	0	0	0	0	111	0	0	0	0	0	0	0	0	0	0	0	0	0	0	0	0	0	0	0	0
0	0	0	0	0	0	0	0	1	0	10	0	0	111	43	79	0	0	0	0	0	0	0	0	0	0	0	0	0	36	0	0	0	0	0	0	0	0	0	0	0	0	0	0	0	0	0	0	0	0
0	0	0	0	0	0	0	0	8	0	0	1	1	42	79	13	0	0	7	0	0	0	0	0	0	0	0	15	52	36	15	0	0	5	0	1	0	0	16	3	0	0	4	0	0	0	0	0	0	0
0	0	0	0	0	0	0	0	0	0	0	7	0	0	0	0	8	7	12	0	0	0	1	0	0	0	0	0	0	0	0	0	0	0	0	0	0	0	0	2	12	0	0	0	0	0	0	0	0	0
0	0	20	2	1	0	18	0	2	0	0	91	0	0	0	0	7	289	44	38	0	28	0	0	0	0	0	14	0	0	0	76	0	17	0	0	0	0	0	7	8	0	0	0	0	0	0	0	0	0
0	0	0	0	0	0	0	0	0	0	0	0	0	0	0	7	12	44	23	0	0	0	0	0	0	0	0	0	4	12	6	0	0	17	0	1	0	0	0	3	0	0	7	0	0	0	0	0	0	0
0	0	4	7	0	48	40	54	4	7	0	52	0	0	0	0	0	38	0	321	20	131	0	0	3	0	44	30	0	0	0	103	0	0	0	0	0	0	0	18	10	0	0	0	0	0	0	0	0	0
0	0	0	0	0	0	0	0	0	0	0	36	0	0	0	0	0	0	0	20	2	0	2	0	0	0	0	0	0	0	0	0	0	0	0	0	0	0	0	0	7	0	0	0	0	0	0	0	0	0
0	0	0	0	0	48	0	62	0	29	0	26	0	0	0	0	0	28	0	131	0	91	31	0	7	10	143	39	0	0	0	54	0	0	0	0	0	0	0	0	0	0	0	0	0	0	0	0	0	0
0	0	0	0	0	32	0	0	0	0	0	20	0	0	0	0	1	0	0	0	2	31	185	26	24	0	47	85	8	0	0	0	0	0	0	0	0	0	0	0	0	0	0	0	0	0	0	0	0	0
0	0	0	0	0	0	0	0	0	0	0	0	0	0	0	0	0	0	0	0	0	0	26	0	0	0	0	0	4	0	0	0	0	0	0	0	0	0	0	0	0	0	0	0	0	0	0	0	0	0
0	0	0	0	0	1	0	0	0	0	0	0	0	0	0	0	0	0	0	3	0	7	24	0	20	2	103	1	0	0	0	0	0	0	0	0	0	0	0	0	0	0	0	0	0	0	0	0	0	0
0	0	0	0	0	0	0	21	0	72	1	7	0	0	0	0	0	0	0	0	0	10	0	0	2	148	46	60	24	0	0	0	0	0	0	118	15	0	27	0	0	0	22	0	0	0	0	0	0	0
0	0	0	0	0	0	0	0	0	4	0	6	0	0	0	0	0	0	0	44	0	143	47	0	103	46	249	10	73	0	0	0	0	0	0	0	0	0	0	0	0	0	0	0	0	0	0	0	0	0
0	0	0	0	0	0	0	10	0	0	0	11	0	0	0	15	0	14	0	30	0	39	85	0	1	60	10	94	277	26	0	54	0	0	0	28	0	0	0	0	0	0	5	0	0	0	0	0	0	0
0	0	0	0	0	0	0	7	0	0	0	16	0	0	0	52	0	0	4	0	0	0	8	4	0	24	73	277	88	65	0	7	1	0	0	103	15	0	61	0	0	0	25	0	0	0	0	0	0	0
0	0	0	0	0	0	0	0	145	0	8	1	0	111	36	36	0	0	12	0	0	0	0	0	0	0	0	26	65	63	3	0	2	3	0	25	2	0	17	0	0	0	28	0	0	0	0	0	0	0
0	0	0	0	0	0	0	0	0	0	0	0	0	0	0	15	0	0	6	0	0	0	0	0	0	0	0	0	0	3	1	2	15	4	0	0	0	0	0	0	0	0	0	0	0	0	0	0	0	0
0	0	3	0	0	0	2	0	1	0	0	22	0	0	0	0	0	76	0	103	0	54	0	0	0	0	0	54	7	0	2	313	12	14	0	37	0	0	0	5	0	0	6	0	0	0	0	0	0	0
0	0	0	0	0	0	0	0	0	0	0	0	0	0	0	0	0	0	0	0	0	0	0	0	0	0	0	0	1	2	15	12	30	28	0	0	0	0	0	0	0	0	0	0	0	0	0	0	0	0
0	0	0	0	0	0	0	0	0	0	0	0	0	0	0	5	0	17	17	0	0	0	0	0	0	0	0	0	0	3	4	14	28	100	0	0	0	0	0	16	0	0	0	0	0	0	0	0	0	0
1	0	0	11	0	0	26	0	8	5	0	0	0	0	0	0	0	0	0	0	0	0	0	0	0	0	0	0	0	0	0	0	0	0	51	2	5	0	88	0	0	0	2	0	0	0	0	0	0	0
3	2	7	9	18	0	113	26	123	150	0	60	0	0	0	1	0	0	1	0	0	0	0	0	0	118	0	28	103	25	0	37	0	0	2	36	3	0	0	0	0	2	8	0	0	0	0	0	0	0
1	0	0	13	1	0	68	3	27	70	0	0	0	0	0	0	0	0	0	0	0	0	0	0	0	15	0	0	15	2	0	0	0	0	5	3	2	0	0	0	1	0	43	0	0	0	0	0	0	0
0	0	0	0	0	0	0	0	0	0	0	0	0	0	0	0	0	0	0	0	0	0	0	0	0	0	0	0	0	0	0	0	0	0	0	0	0	0	0	0	0	0	0	0	0	0	0	0	0	0
0	17	0	0	0	0	72	2	40	85	0	4	26	0	0	16	0	0	0	0	0	0	0	0	0	27	0	0	61	17	0	0	0	0	88	0	0	0	13	28	0	26	11	0	0	0	0	0	0	0
0	0	0	0	0	0	0	0	0	0	0	35	0	0	0	3	2	7	3	18	0	0	0	0	0	0	0	0	0	0	0	5	0	16	0	0	0	0	28	6	28	0	7	0	0	0	0	0	0	0
0	16	0	0	0	0	0	0	0	0	0	5	0	0	0	0	12	8	0	10	7	0	0	0	0	0	0	0	0	0	0	0	0	0	0	0	1	0	0	28	6	0	36	0	0	0	0	0	0	0
0	2	0	0	0	0	24	0	0	0	0	0	0	0	0	0	0	0	0	0	0	0	0	0	0	0	0	0	0	0	0	0	0	0	0	2	0	0	26	0	0	1	15	0	0	0	0	0	0	0
0	11	0	0	0	0	3	0	5	50	0	2	0	0	0	4	0	0	7	0	0	0	0	0	0	22	0	5	25	28	0	6	0	0	2	8	43	0	11	7	36	15	30	0	0	0	0	0	0	0
12	0	5	0	0	0	1	0	0	0	0	0	3	0	0	0	0	0	0	0	0	0	0	0	0	0	0	0	0	0	0	0	0	0	0	0	0	0	0	0	0	0	0	2	0	5	0	0	0	15
0	0	0	0	0	0	0	0	0	0	0	0	0	0	0	0	0	0	0	0	0	0	0	0	0	0	0	0	0	0	0	0	0	0	0	0	0	0	0	0	0	0	0	0	78	26	0	0	0	6
11	0	33	0	0	0	27	0	0	0	0	0	13	0	0	0	0	0	0	0	0	0	0	0	0	0	0	0	0	0	0	0	0	0	0	0	0	0	0	0	0	0	0	5	26	227	83	0	0	65
0	0	0	0	0	0	0	0	9	0	0	0	0	0	0	0	0	0	0	0	0	0	0	0	0	0	0	0	0	0	0	0	0	0	0	0	0	0	0	0	0	0	0	0	0	83	20	5	0	37
0	0	0	0	0	0	0	0	0	0	0	0	0	0	0	0	0	0	0	0	0	0	0	0	0	0	0	0	0	0	0	0	0	0	0	0	0	0	0	0	0	0	0	0	0	0	5	34	6	68
0	0	0	0	0	0	0	0	0	0	0	0	0	0	0	0	0	0	0	0	0	0	0	0	0	0	0	0	0	0	0	0	0	0	0	0	0	0	0	0	0	0	0	0	0	0	0	6	17	8
37	0	5	0	0	0	24	0	235	0	0	0	7	0	0	0	0	0	0	0	0	0	0	0	0	0	0	0	0	0	0	0	0	0	0	0	0	0	0	0	0	0	0	15	6	65	37	68	8	623
0	0	0	0	0	0	0	0	39	0	0	0	0	0	0	0	0	0	0	0	0	0	0	0	0	0	0	0	0	0	0	0	0	0	0	0	0	0	0	0	0	0	0	0	0	0	0	15	69	22
0	0	0	0	0	0	0	0	143	0	0	0	0	0	1	0	0	0	0	0	0	0	0	0	0	0	0	0	0	0	0	0	0	0	0	0	0	0	0	0	0	0	0	1	68	0	4	25	8	91
0	0	0	0	0	0	0	0	51	17	10	0	0	0	2	0	0	0	0	0	0	0	0	0	0	0	0	0	0	0	0	0	0	0	0	0	0	0	0	0	0	0	0	0	0	0	0	0	11	2
0	0	0	0	0	0	0	0	0	0	1	0	0	0	8	10	0	0	0	0	0	0	0	0	0	0	0	0	0	9	0	0	0	0	0	0	0	0	0	0	0	0	0	0	0	0	0	0	0	0
0	0	0	0	0	0	0	0	0	0	0	0	0	0	0	0	0	0	0	0	0	0	0	0	0	0	0	0	0	0	0	0	0	0	0	0	0	0	0	0	0	0	0	0	3	64	32	90	14	48
39	0	13	0	0	0	19	0	67	0	0	0	38	0	0	0	0	0	0	0	0	0	0	0	0	0	0	0	0	0	0	0	0	0	0	0	0	0	0	0	0	0	0	2	6	33	0	0	0	100
0	0	0	0	0	0	0	0	21	0	0	0	0	0	0	0	0	0	0	0	0	0	0	0	0	0	0	0	0	0	0	0	0	0	0	0	0	0	0	0	0	0	0	0	14	0	0	0	0	0
0	0	0	0	0	0	0	0	0	0	0	0	0	0	2	2	0	0	0	0	0	0	0	0	0	0	0	0	0	0	0	0	0	0	0	0	0	0	0	0	0	0	0	0	18	0	0	0	0	0
0	0	0	0	0	0	0	0	0	0	0	0	0	0	0	0	0	0	0	0	0	0	0	0	0	0	0	0	0	0	0	0	0	0	0	0	0	0	0	0	0	0	0	0	0	0	0	0	0	0
0	0	0	0	0	0	0	0	0	0	0	0	0	0	0	0	0	0	0	0	0	0	0	0	0	0	0	0	0	0	0	0	0	0	0	0	0	0	0	0	0	0	0	0	1	0	0	0	0	0
0	0	0	0	0	0	0	0	0	0	0	0	0	0	0	0	0	0	0	0	0	0	0	0	0	0	0	0	0	0	0	0	0	0	0	0	0	0	0	0	0	0	0	0	8	2	7	0	0	1
0	0	0	0	0	0	0	0	0	0	0	0	0	0	0	0	0	0	0	0	0	0	0	0	0	0	0	0	0	0	0	0	0	0	0	0	0	0	0	0	0	0	0	0	0	0	0	0	0	0
0	0	0	0	0	0	0	0	0	0	0	0	0	0	0	0	0	0	0	0	0	0	0	0	0	0	0	0	0	0	0	0	0	0	0	0	0	0	0	0	0	0	0	0	2	27	6	10	0	52
0	0	0	0	0	0	0	0	0	0	0	0	0	0	0	0	0	0	0	0	0	0	0	0	0	0	0	0	0	0	0	0	0	0	0	0	0	0	0	0	0	0	0	0	0	7	0	0	0	0
0	0	0	0	0	0	0	0	0	0	0	0	0	0	0	0	0	0	0	0	0	0	0	0	0	0	0	0	0	0	0	0	0	0	0	0	0	0	0	0	0	0	0	0	0	24	1	0	0	12
0	0	0	0	0	0	0	0	0	0	0	0	0	0	0	0	0	0	0	0	0	0	0	0	0	0	0	0	0	0	0	0	0	0	0	0	0	0	0	0	0	0	0	0	0	0	0	0	0	28
0	0	0	0	0	0	0	0	0	0	0	0	0	0	0	0	0	0	0	0	0	0	0	0	0	0	0	0	0	0	0	0	0	0	0	0	0	0	0	0	0	0	0	0	0	0	0	0	0	0
0	0	0	0	0	0	0	0	0	0	0	0	0	0	0	0	0	0	0	0	0	0	0	0	0	0	0	0	0	0	0	0	0	0	0	0	0	0	0	0	0	0	0	0	0	0	0	1	0	0
0	0	0	0	0	0	0	0	0	0	0	0	0	0	0	0	0	0	0	0	0	0	0	0	0	0	0	0	0	1	0	0	0	0	0	0	0	0	0	0	0	0	0	0	0	0	0	0	0	0
0	0	0	0	0	0	0	0	0	0	0	0	0	0	0	0	0	0	0	0	0	0	0	0	0	0	0	0	0	0	0	0	0	0	0	0	0	0	0	0	0	0	0	0	0	0	0	0	4	0
0	0	0	0	0	0	0	0	0	0	0	0	0	0	0	4	0	0	0	0	0	0	0	0	0	0	0	0	9	0	0	8	0	0	0	0	0	0	0	0	0	0	0	0	0	0	0	12	0	5
0	0	0	0	0	0	0	0	0	0	0	0	0	0	0	23	0	0	0	0	0	0	0	0	0	0	0	0	16	13	0	1	0	0	0	0	0	0	7	0	0	0	3	0	0	0	0	2	0	4
0	0	0	0	0	0	0	0	0	0	0	0	0	0	0	30	0	0	0	0	0	0	0	0	0	0	0	0	0	15	0	0	0	1	0	0	0	0	15	0	0	0	2	0	0	0	0	0	0	0
0	0	0	0	0	0	0	0	0	0	0	0	0	0	0	0	0	0	0	0	0	0	0	0	0	0	0	0	0	0	0	0	0	1	0	0	0	0	0	0	0	0	0	0	0	0	0	0	0	0
0	0	0	0	0	0	0	0	0	0	0	0	0	0	0	5	0	0	0	0	0	0	0	0	0	0	0	0	7	0	5	35	0	0	0	0	0	0	0	0	0	0	0	0	0	0	1	14	0	0
0	0	0	0	0	0	0	0	0	0	0	0	0	0	0	0	0	0	0	0	0	0	0	0	0	0	0	0	0	0	0	0	0	0	0	0	0	0	0	0	0	0	0	0	0	0	0	0	0	0
0	0	0	0	0	0	0	0	0	0	0	0	0	0	0	0	0	0	0	0	0	0	0	0	0	0	0	0	0	0	0	6	0	0	0	0	0	0	0	0	0	0	0	0	0	0	0	0	0	0
0	0	0	0	0	0	0	0	2	0	0	0	0	0	0	0	0	0	0	0	0	0	0	0	0	0	0	0	0	0	0	0	0	0	0	0	0	0	0	0	0	0	0	0	0	0	3	20	1	32
0	0	0	0	0	0	0	0	0	0	0	0	0	0	0	0	0	0	0	0	0	0	0	0	0	0	0	0	0	0	0	0	0	0	0	0	0	0	0	0	0	0	0	0	0	16	0	14	0	43
0	0	0	0	0	0	0	0	0	0	0	0	0	0	0	0	0	0	0	0	0	0	0	0	0	0	0	0	0	0	0	0	0	0	0	0	0	0	0	0	0	0	0	0	0	0	0	1	0	44
0	0	0	0	0	0	0	0	0	0	0	0	0	0	0	0	0	0	0	0	0	0	0	0	0	0	0	0	0	0	0	0	0	0	0	0	0	0	0	0	0	0	0	0	0	0	0	0	0	0
0	0	0	0	0	0	0	0	0	0	0	0	13	0	0	11	0	0	0	0	0	0	0	0	0	0	0	0	7	4	16	8	0	15	0	0	0	0	5	28	1	0	0	0	21	0	2	1	0	11
0	0	0	0	0	0	0	0	0	0	0	2	0	0	0	0	0	4	0	0	0	0	0	0	0	0	0	0	0	0	0	27	2	0	0	0	0	0	10	11	28	0	0	0	0	0	2	18	0	10
0	0	0	0	0	0	0	0	0	0	0	0	0	0	0	0	0	0	0	0	0	0	0	0	0	0	0	0	0	0	0	0	0	0	0	0	0	0	0	0	0	0	0	0	0	9	0	0	0	0
0	0	0	0	0	0	0	0	0	0	0	0	0	0	0	0	0	0	0	0	0	0	0	0	0	0	0	0	0	0	0	0	0	0	0	0	0	0	0	0	0	0	0	1	4	65	1	0	0	11
0	0	0	0	0	0	0	0	0	0	0	0	0	0	0	0	0	1	0	1	0	0	0	0	0	0	0	0	0	0	0	3	0	0	0	0	0	0	0	0	0	0	1	0	0	1	0	0	0	0
[truncated: 36 more columns]
