# Supplementary material for: Analyzing the effects of free water modeling by deep learning on diffusion MRI structural connectivity estimates in glioma patients
Source: PLoS One. 2020 Sep 25;15(9):e0239475. doi: 10.1371/journal.pone.0239475 (PMC7518620; doi:10.1371/journal.pone.0239475)
Supplement: S1 File — All utilized connectivity and length matrices as comma-separated csv files, and the free-water maps as nifti files. (ZIP) [file pone.0239475.s003.zip › S3/CMs/patients/det_boundary/vp25/fiberlengthmatrix_fwm.csv]

4	0	12	52	0	0	14	0	11	0	0	0	35	0	0	0	0	0	0	0	0	0	0	0	0	0	0	0	0	0	0	0	0	0	40	45	57	0	0	0	0	0	0	86	0	78	0	0	0	77
0	8	7	0	0	0	0	0	26	0	0	18	11	24	0	103	0	0	0	0	0	0	0	0	0	0	0	0	0	0	0	0	0	0	0	9	0	0	32	0	8	2	6	0	0	0	0	0	0	0
12	7	12	15	34	0	17	0	41	0	0	31	18	0	0	0	0	103	0	43	0	0	0	0	0	0	0	0	0	0	0	141	0	0	25	51	0	0	0	0	0	13	0	78	0	65	0	0	0	72
52	0	15	3	4	0	14	0	39	0	0	0	0	0	0	0	0	125	0	87	0	0	0	0	0	0	0	0	0	0	0	0	0	0	32	51	48	0	0	0	0	0	0	0	0	75	0	0	0	0
0	0	34	4	5	13	29	43	40	0	0	24	0	0	0	0	0	151	0	0	0	0	0	0	0	0	0	0	0	0	0	0	0	0	0	47	47	0	0	0	0	0	0	0	0	0	0	0	0	0
0	0	0	0	13	7	27	35	44	12	0	6	0	0	0	0	0	0	0	109	0	104	82	0	71	0	0	0	0	0	0	0	0	0	0	0	0	0	0	0	0	0	0	0	0	0	0	0	0	0
14	0	17	14	29	27	13	11	22	28	0	40	0	0	0	0	0	122	0	102	0	0	0	0	0	0	0	0	0	0	0	159	0	0	39	47	48	0	55	0	0	42	57	87	0	69	0	0	0	82
0	0	0	0	43	35	11	6	7	27	0	65	0	0	0	0	0	0	0	99	0	92	0	0	0	64	0	95	152	0	0	0	0	0	0	43	43	0	57	0	0	0	0	0	0	0	0	0	0	0
11	26	41	39	40	44	22	7	10	32	49	53	32	22	3	114	0	137	0	98	0	0	0	0	0	0	0	0	0	87	0	173	0	0	43	50	52	0	58	0	0	0	65	0	0	76	90	0	0	84
0	0	0	0	0	12	28	27	32	12	0	30	95	0	0	0	0	0	0	86	0	78	0	0	0	19	41	0	0	0	0	0	0	0	49	42	53	0	60	0	0	0	67	0	0	0	0	0	0	0
0	0	0	0	0	0	0	0	49	0	3	0	0	0	14	0	0	0	0	0	0	0	0	0	0	15	0	0	0	9	0	0	0	0	0	0	0	0	59	0	0	0	0	0	0	0	0	0	0	0
0	18	31	0	24	6	40	65	53	30	0	12	0	0	0	90	12	71	0	46	13	29	27	0	0	22	9	74	75	79	0	95	0	0	0	12	0	0	41	19	11	0	31	0	0	0	0	0	0	0
35	11	18	0	0	0	0	0	32	95	0	0	7	13	0	92	0	0	0	0	0	0	0	0	0	0	0	0	0	0	0	0	0	0	0	0	0	0	41	0	0	0	0	54	0	34	59	0	0	81
0	24	0	0	0	0	0	0	22	0	0	0	13	5	30	76	0	0	0	0	0	0	0	0	0	0	0	0	0	70	0	0	0	0	0	0	0	0	0	0	0	0	0	0	0	0	0	0	0	0
0	0	0	0	0	0	0	0	3	0	14	0	0	30	9	26	0	0	0	0	0	0	0	0	0	0	0	0	0	38	0	0	0	0	0	0	0	0	0	0	0	0	0	0	0	0	0	0	0	0
0	103	0	0	0	0	0	0	114	0	0	90	92	76	26	4	0	0	9	0	0	0	0	0	0	0	0	49	55	26	59	0	0	3	0	78	0	0	62	42	0	0	70	0	0	0	0	0	0	0
0	0	0	0	0	0	0	0	0	0	0	12	0	0	0	0	9	8	16	0	0	0	10	0	0	0	0	0	0	0	0	0	0	0	0	0	0	0	0	16	12	0	0	0	0	0	0	0	0	0
0	0	103	125	151	0	122	0	137	0	0	71	0	0	0	0	8	13	14	11	0	73	0	0	0	0	0	47	0	0	0	21	0	14	0	0	0	0	0	55	53	0	0	0	0	0	0	0	0	0
0	0	0	0	0	0	0	0	0	0	0	0	0	0	0	9	16	14	9	0	0	0	0	0	0	0	0	0	63	23	56	0	0	14	0	84	0	0	0	15	0	0	52	0	0	0	0	0	0	0
0	0	43	87	0	109	102	99	98	86	0	46	0	0	0	0	0	11	0	18	58	44	0	0	33	0	59	29	0	0	0	29	0	0	0	0	0	0	0	20	16	0	0	0	0	0	0	0	0	0
0	0	0	0	0	0	0	0	0	0	0	13	0	0	0	0	0	0	0	58	5	0	15	0	0	0	0	0	0	0	0	0	0	0	0	0	0	0	0	0	12	0	0	0	0	0	0	0	0	0
0	0	0	0	0	104	0	92	0	78	0	29	0	0	0	0	0	73	0	44	0	9	16	0	16	68	43	36	0	0	0	87	0	0	0	0	0	0	0	0	0	0	0	0	0	0	0	0	0	0
0	0	0	0	0	82	0	0	0	0	0	27	0	0	0	0	10	0	0	0	15	16	9	14	4	0	25	86	91	0	0	0	0	0	0	0	0	0	0	0	0	0	0	0	0	0	0	0	0	0
0	0	0	0	0	0	0	0	0	0	0	0	0	0	0	0	0	0	0	0	0	0	14	0	0	0	0	0	63	0	0	0	0	0	0	0	0	0	0	0	0	0	0	0	0	0	0	0	0	0
0	0	0	0	0	71	0	0	0	0	0	0	0	0	0	0	0	0	0	33	0	16	4	0	6	41	25	0	0	0	0	0	0	0	0	0	0	0	0	0	0	0	0	0	0	0	0	0	0	0
0	0	0	0	0	0	0	64	0	19	15	22	0	0	0	0	0	0	0	0	0	68	0	0	41	8	36	69	7	0	0	0	0	0	0	56	49	0	56	0	0	0	74	0	0	0	0	0	0	0
0	0	0	0	0	0	0	0	0	41	0	9	0	0	0	0	0	0	0	59	0	43	25	0	25	36	11	30	31	0	0	0	0	0	0	0	0	0	0	0	0	0	0	0	0	0	0	0	0	0
0	0	0	0	0	0	0	95	0	0	0	74	0	0	0	49	0	47	0	29	0	36	86	0	0	69	30	7	46	44	0	18	0	0	0	66	0	0	0	0	0	0	78	0	0	0	0	0	0	0
0	0	0	0	0	0	0	152	0	0	0	75	0	0	0	55	0	0	63	0	0	0	91	63	0	7	31	46	5	26	0	26	18	0	0	59	57	0	54	0	0	0	75	0	0	0	0	0	0	0
0	0	0	0	0	0	0	0	87	0	9	79	0	70	38	26	0	0	23	0	0	0	0	0	0	0	0	44	26	6	37	0	12	6	0	66	67	0	55	23	0	0	73	0	0	0	0	0	0	0
0	0	0	0	0	0	0	0	0	0	0	0	0	0	0	59	0	0	56	0	0	0	0	0	0	0	0	0	0	37	4	6	5	37	0	0	0	0	0	0	0	0	0	0	0	0	0	0	0	0
0	0	141	0	0	0	159	0	173	0	0	95	0	0	0	0	0	21	0	29	0	87	0	0	0	0	0	18	26	0	6	13	17	9	0	88	0	0	0	80	0	0	89	0	0	0	0	0	0	0
0	0	0	0	0	0	0	0	0	0	0	0	0	0	0	0	0	0	0	0	0	0	0	0	0	0	0	0	18	12	5	17	7	23	0	0	0	0	0	0	0	0	0	0	0	0	0	0	0	0
0	0	0	0	0	0	0	0	0	0	0	0	0	0	0	3	0	14	14	0	0	0	0	0	0	0	0	0	0	6	37	9	23	12	0	0	0	0	21	13	0	0	0	0	0	0	0	0	0	0
40	0	25	32	0	0	39	0	43	49	0	0	0	0	0	0	0	0	0	0	0	0	0	0	0	0	0	0	0	0	0	0	0	0	4	6	8	0	17	0	0	6	11	0	0	0	0	0	0	0
45	9	51	51	47	0	47	43	50	42	0	12	0	0	0	78	0	0	84	0	0	0	0	0	0	56	0	66	59	66	0	88	0	0	6	13	6	0	0	0	0	3	20	0	0	0	0	0	0	0
57	0	0	48	47	0	48	43	52	53	0	0	0	0	0	0	0	0	0	0	0	0	0	0	0	49	0	0	57	67	0	0	0	0	8	6	4	0	0	0	6	0	5	0	0	0	0	0	0	0
0	0	0	0	0	0	0	0	0	0	0	0	0	0	0	0	0	0	0	0	0	0	0	0	0	0	0	0	0	0	0	0	0	0	0	0	0	0	0	0	0	0	0	0	0	0	0	0	0	0
0	32	0	0	0	0	55	57	58	60	59	41	41	0	0	62	0	0	0	0	0	0	0	0	0	56	0	0	54	55	0	0	0	21	17	0	0	0	4	13	0	11	6	0	0	0	0	0	0	0
0	0	0	0	0	0	0	0	0	0	0	19	0	0	0	42	16	55	15	20	0	0	0	0	0	0	0	0	0	23	0	80	0	13	0	0	0	0	13	8	13	0	8	0	0	0	0	0	0	0
0	8	0	0	0	0	0	0	0	0	0	11	0	0	0	0	12	53	0	16	12	0	0	0	0	0	0	0	0	0	0	0	0	0	0	0	6	0	0	13	3	0	16	0	0	0	0	0	0	0
0	2	13	0	0	0	42	0	0	0	0	0	0	0	0	0	0	0	0	0	0	0	0	0	0	0	0	0	0	0	0	0	0	0	6	3	0	0	11	0	0	7	10	0	0	0	0	0	0	0
0	6	0	0	0	0	57	0	65	67	0	31	0	0	0	70	0	0	52	0	0	0	0	0	0	74	0	78	75	73	0	89	0	0	11	20	5	0	6	8	16	10	13	0	0	0	0	0	0	0
86	0	78	0	0	0	87	0	0	0	0	0	54	0	0	0	0	0	0	0	0	0	0	0	0	0	0	0	0	0	0	0	0	0	0	0	0	0	0	0	0	0	0	3	0	12	0	0	0	4
0	0	0	0	0	0	0	0	0	0	0	0	0	0	0	0	0	0	0	0	0	0	0	0	0	0	0	0	0	0	0	0	0	0	0	0	0	0	0	0	0	0	0	0	11	15	0	0	0	24
78	0	65	75	0	0	69	0	76	0	0	0	34	0	0	0	0	0	0	0	0	0	0	0	0	0	0	0	0	0	0	0	0	0	0	0	0	0	0	0	0	0	0	12	15	7	18	0	0	15
0	0	0	0	0	0	0	0	90	0	0	0	59	0	0	0	0	0	0	0	0	0	0	0	0	0	0	0	0	0	0	0	0	0	0	0	0	0	0	0	0	0	0	0	0	18	4	6	0	17
0	0	0	0	0	0	0	0	0	0	0	0	0	0	0	0	0	0	0	0	0	0	0	0	0	0	0	0	0	0	0	0	0	0	0	0	0	0	0	0	0	0	0	0	0	0	6	4	17	33
0	0	0	0	0	0	0	0	0	0	0	0	0	0	0	0	0	0	0	0	0	0	0	0	0	0	0	0	0	0	0	0	0	0	0	0	0	0	0	0	0	0	0	0	0	0	0	17	10	6
77	0	72	0	0	0	82	0	84	0	0	0	81	0	0	0	0	0	0	0	0	0	0	0	0	0	0	0	0	0	0	0	0	0	0	0	0	0	0	0	0	0	0	4	24	15	17	33	6	12
0	0	0	0	0	0	0	0	94	0	0	0	0	0	0	0	0	0	0	0	0	0	0	0	0	0	0	0	0	0	0	0	0	0	0	0	0	0	0	0	0	0	0	0	0	0	0	42	40	20
0	0	0	0	0	0	0	0	82	0	0	0	0	0	60	0	0	0	0	0	0	0	0	0	0	0	0	0	0	0	0	0	0	0	0	0	0	0	0	0	0	0	0	8	35	0	34	50	54	17
0	0	0	0	0	0	0	0	91	105	102	0	0	0	67	0	0	0	0	0	0	0	0	0	0	0	0	0	0	0	0	0	0	0	0	0	0	0	0	0	0	0	0	0	0	0	0	0	6	43
0	0	0	0	0	0	0	0	0	0	113	0	0	0	54	85	0	0	0	0	0	0	0	0	0	0	0	0	0	94	0	0	0	0	0	0	0	0	0	0	0	0	0	0	0	0	0	0	0	0
0	0	0	0	0	0	0	0	0	0	0	0	0	0	0	0	0	0	0	0	0	0	0	0	0	0	0	0	0	0	0	0	0	0	0	0	0	0	0	0	0	0	0	0	26	16	40	31	17	54
42	0	40	0	0	0	38	0	45	0	0	0	4	0	0	0	0	0	0	0	0	0	0	0	0	0	0	0	0	0	0	0	0	0	0	0	0	0	0	0	0	0	0	34	8	28	52	0	0	32
0	0	0	0	0	0	0	0	37	0	0	0	0	5	10	0	0	0	0	0	0	0	0	0	0	0	0	0	0	0	0	0	0	0	0	0	0	0	0	0	0	0	0	0	33	0	0	0	0	0
0	0	0	0	0	0	0	0	0	0	0	0	0	0	7	53	0	0	0	0	0	0	0	0	0	0	0	0	0	0	0	0	0	0	0	0	0	0	0	0	0	0	0	0	51	0	0	0	0	0
0	0	0	0	0	0	0	0	0	0	0	0	0	0	0	8	0	0	0	0	0	0	0	0	0	0	0	0	0	0	12	0	0	0	0	0	0	0	0	0	0	0	0	0	0	0	0	0	0	0
0	0	0	0	0	0	0	0	0	0	0	0	0	0	0	0	0	0	0	0	0	0	0	0	0	0	0	0	0	0	0	0	0	0	0	0	0	0	0	0	0	0	0	0	0	17	0	0	0	0
0	0	0	0	0	0	0	0	0	0	0	0	0	0	0	0	0	0	0	0	0	0	0	0	0	0	0	0	0	0	0	0	0	0	0	0	0	0	0	0	0	0	0	0	37	31	91	0	0	100
0	0	0	0	0	0	0	0	0	0	0	0	0	0	0	0	0	0	0	0	0	0	0	0	0	0	0	0	0	0	0	0	0	0	0	0	0	0	0	0	0	0	0	0	0	0	0	0	0	0
0	0	0	0	0	0	0	0	0	0	0	0	0	0	0	0	0	0	0	0	0	0	0	0	0	0	0	0	0	0	0	0	0	0	0	0	0	0	0	0	0	0	0	0	52	41	81	99	0	88
0	0	0	0	0	0	0	0	0	0	0	0	0	0	0	0	0	0	0	0	0	0	0	0	0	0	0	0	0	0	0	0	0	0	0	0	0	0	0	0	0	0	0	0	0	32	0	0	0	0
0	0	0	0	0	0	0	0	0	0	0	0	0	0	0	0	0	0	0	0	0	0	0	0	0	0	0	0	0	0	0	0	0	0	0	0	0	0	0	0	0	0	0	0	0	49	69	0	0	83
0	0	0	0	0	0	0	0	0	0	0	0	0	0	0	0	0	0	0	0	0	0	0	0	0	0	0	0	0	0	0	0	0	0	0	0	0	0	0	0	0	0	0	0	0	0	0	0	0	96
0	0	0	0	0	0	0	0	0	0	0	0	0	0	0	0	0	0	0	0	0	0	0	0	0	0	0	0	0	0	0	0	0	0	0	0	0	0	0	0	0	0	0	0	0	0	0	0	0	0
0	0	0	0	0	0	0	0	0	0	0	0	0	0	0	0	0	0	0	0	0	0	0	0	0	0	0	0	0	0	0	0	0	0	0	0	0	0	0	0	0	0	0	0	0	0	0	125	0	0
0	0	0	0	0	0	0	0	0	0	20	0	0	0	0	0	0	0	0	0	0	0	0	0	0	0	0	0	0	118	0	0	0	0	0	0	0	0	0	0	0	0	0	0	0	0	0	0	0	0
0	0	0	0	0	0	0	0	0	0	0	0	0	0	0	0	0	0	0	0	0	0	0	0	0	0	0	0	0	0	0	0	0	0	0	0	0	0	0	0	0	0	0	0	0	0	0	0	40	0
0	0	0	0	0	0	0	0	0	0	0	0	0	0	0	62	0	0	0	0	0	0	0	0	0	0	0	0	135	0	0	142	0	0	0	0	0	0	0	0	0	0	0	0	0	0	0	134	0	129
0	0	0	0	0	0	0	0	0	0	0	0	0	0	0	69	0	0	0	0	0	0	0	0	0	0	0	0	140	117	0	161	0	0	0	124	0	0	128	0	0	0	135	0	0	0	0	164	0	163
0	0	0	0	0	0	0	0	0	0	0	0	0	0	0	56	0	0	0	0	0	0	0	0	0	0	0	0	0	106	12	0	0	9	0	0	0	0	111	124	0	0	120	0	0	0	0	0	0	0
0	0	0	0	0	0	0	0	0	0	0	0	0	0	0	0	0	0	0	0	0	0	0	0	0	0	0	0	0	0	6	0	0	10	0	0	0	0	0	0	0	0	0	0	0	0	0	0	0	0
0	0	0	0	0	0	0	0	0	0	0	0	0	0	0	87	0	0	0	0	0	0	0	0	0	0	0	0	159	0	169	164	0	0	0	0	0	0	0	0	0	0	0	0	0	0	147	141	0	0
0	0	0	0	0	0	0	0	0	0	0	0	0	0	0	0	0	0	0	0	0	0	0	0	0	0	0	0	0	0	0	0	0	0	0	0	0	0	0	0	0	0	0	0	0	0	0	0	0	0
0	0	0	0	0	0	0	0	0	0	0	0	0	0	0	0	0	0	0	0	0	0	0	0	0	0	0	0	0	0	2	6	0	4	0	0	0	0	0	0	0	0	0	0	0	0	0	0	0	0
0	0	54	0	0	0	0	0	61	0	0	0	24	0	0	0	0	0	0	0	0	0	0	0	0	0	0	0	0	0	0	0	0	0	0	0	0	0	0	0	0	0	0	0	0	0	37	36	35	30
0	0	0	0	0	0	0	0	0	0	0	0	0	0	0	0	0	0	0	0	0	0	0	0	0	0	0	0	0	0	0	0	0	0	0	0	0	0	0	0	0	0	0	0	0	5	0	37	0	37
0	0	0	0	0	0	0	0	0	0	0	0	0	0	0	0	0	0	0	0	0	0	0	0	0	0	0	0	0	0	0	0	0	0	0	0	0	0	0	0	0	0	0	0	0	0	0	43	0	48
0	0	0	0	0	0	0	0	0	0	0	0	0	0	0	0	0	0	0	0	0	0	0	0	0	0	0	0	0	0	0	0	0	0	0	0	0	0	0	0	0	0	0	0	0	0	0	0	0	0
0	0	0	0	0	0	0	0	0	0	0	0	31	0	0	17	0	0	0	0	0	0	0	0	0	0	0	0	83	40	82	90	0	37	0	0	0	0	10	29	189	0	0	0	21	0	60	56	0	54
0	0	0	0	0	0	0	0	0	0	0	175	0	0	0	0	0	146	0	0	0	0	0	0	0	0	0	0	0	0	0	161	143	0	0	0	0	0	132	142	170	0	0	0	0	0	106	94	0	93
0	24	0	0	0	0	0	0	0	0	0	0	0	0	0	0	0	0	0	0	0	0	0	0	0	0	0	0	0	0	0	0	0	0	0	0	0	0	0	0	0	0	0	0	17	8	0	0	0	0
0	0	0	0	0	0	0	0	0	0	0	0	0	0	0	0	0	0	0	0	0	0	0	0	0	0	0	0	0	0	0	0	0	0	0	0	0	0	0	0	0	0	0	42	4	28	47	0	0	41
0	0	0	0	0	0	0	0	0	0	0	0	0	0	0	0	0	160	0	183	0	0	0	0	0	0	0	0	0	0	0	174	0	0	0	0	0	0	147	0	0	0	7	0	5	3	0	0	0	0
[truncated: 36 more columns]
