# Supplementary material for: Analyzing the effects of free water modeling by deep learning on diffusion MRI structural connectivity estimates in glioma patients
Source: PLoS One. 2020 Sep 25;15(9):e0239475. doi: 10.1371/journal.pone.0239475 (PMC7518620; doi:10.1371/journal.pone.0239475)
Supplement: S1 File — All utilized connectivity and length matrices as comma-separated csv files, and the free-water maps as nifti files. (ZIP) [file pone.0239475.s003.zip › S3/CMs/patients/det_boundary/vp25/cm_fwm.csv]

6	0	14	13	0	0	12	0	22	0	0	0	36	0	0	0	0	0	0	0	0	0	0	0	0	0	0	0	0	0	0	0	0	0	5	4	1	0	0	0	0	0	0	12	0	11	0	0	0	37
0	56	10	0	0	0	0	0	17	0	0	1	37	2	0	1	0	0	0	0	0	0	0	0	0	0	0	0	0	0	0	0	0	0	0	2	0	0	45	0	16	2	11	0	0	0	0	0	0	0
14	10	207	30	41	0	14	0	7	0	0	45	21	0	0	0	0	21	0	4	0	0	0	0	0	0	0	0	0	0	0	3	0	0	1	9	0	0	0	0	0	3	0	5	0	33	0	0	0	5
13	0	30	1	1	0	19	0	16	0	0	0	0	0	0	0	0	2	0	7	0	0	0	0	0	0	0	0	0	0	0	0	0	0	11	10	13	0	0	0	0	0	0	0	0	1	0	0	0	0
0	0	41	1	15	10	97	1	1	0	0	24	0	0	0	0	0	1	0	0	0	0	0	0	0	0	0	0	0	0	0	0	0	0	0	18	1	0	0	0	0	0	0	0	0	0	0	0	0	0
0	0	0	0	10	28	76	84	5	14	0	11	0	0	0	0	0	0	0	50	0	48	32	0	1	0	0	0	0	0	0	0	0	0	0	0	0	0	0	0	0	0	0	0	0	0	0	0	0	0
12	0	14	19	97	76	566	30	149	2	0	133	0	0	0	0	0	18	0	40	0	0	0	0	0	0	0	0	0	0	0	2	0	0	32	122	73	0	76	0	0	32	3	1	0	27	0	0	0	28
0	0	0	0	1	84	30	68	6	108	0	17	0	0	0	0	0	0	0	51	0	62	0	0	0	21	0	10	7	0	0	0	0	0	0	26	3	0	1	0	0	0	0	0	0	0	0	0	0	0
22	17	7	16	1	5	149	6	236	61	11	10	90	70	1	9	0	2	0	4	0	0	0	0	0	0	0	0	0	145	0	1	0	0	17	123	27	0	40	0	0	0	5	0	0	3	9	0	0	250
0	0	0	0	0	14	2	108	61	216	0	28	1	0	0	0	0	0	0	7	0	29	0	0	0	80	4	0	0	0	0	0	0	0	8	150	70	0	85	0	0	0	50	0	0	0	0	0	0	0
0	0	0	0	0	0	0	0	11	0	4	0	0	0	10	0	0	0	0	0	0	0	0	0	0	1	0	0	0	8	0	0	0	0	0	0	0	0	1	0	0	0	0	0	0	0	0	0	0	0
0	1	45	0	24	11	133	17	10	28	0	123	0	0	0	1	8	101	0	52	36	26	22	0	0	7	6	11	16	1	0	23	0	0	0	65	0	0	4	35	5	0	2	0	0	0	0	0	0	0
36	37	21	0	0	0	0	0	90	1	0	0	39	8	0	1	0	0	0	0	0	0	0	0	0	0	0	0	0	0	0	0	0	0	0	0	0	0	33	0	0	0	0	5	0	16	1	0	0	11
0	2	0	0	0	0	0	0	70	0	0	0	8	25	111	42	0	0	0	0	0	0	0	0	0	0	0	0	0	110	0	0	0	0	0	0	0	0	0	0	0	0	0	0	0	0	0	0	0	0
0	0	0	0	0	0	0	0	1	0	10	0	0	111	44	79	0	0	0	0	0	0	0	0	0	0	0	0	0	40	0	0	0	0	0	0	0	0	0	0	0	0	0	0	0	0	0	0	0	0
0	1	0	0	0	0	0	0	9	0	0	1	1	42	79	18	0	0	7	0	0	0	0	0	0	0	0	15	52	36	15	0	0	5	0	1	0	0	16	6	0	0	4	0	0	0	0	0	0	0
0	0	0	0	0	0	0	0	0	0	0	8	0	0	0	0	7	10	12	0	0	0	1	0	0	0	0	0	0	0	0	0	0	0	0	0	0	0	0	8	12	0	0	0	0	0	0	0	0	0
0	0	21	2	1	0	18	0	2	0	0	101	0	0	0	0	10	292	54	32	0	28	0	0	0	0	0	14	0	0	0	76	0	18	0	0	0	0	0	7	10	0	0	0	0	0	0	0	0	0
0	0	0	0	0	0	0	0	0	0	0	0	0	0	0	7	12	54	33	0	0	0	0	0	0	0	0	0	5	14	7	0	0	24	0	1	0	0	0	12	0	0	10	0	0	0	0	0	0	0
0	0	4	7	0	50	40	51	4	7	0	52	0	0	0	0	0	32	0	321	20	131	0	0	3	0	44	30	0	0	0	103	0	0	0	0	0	0	0	19	10	0	0	0	0	0	0	0	0	0
0	0	0	0	0	0	0	0	0	0	0	36	0	0	0	0	0	0	0	20	2	0	9	0	0	0	0	0	0	0	0	0	0	0	0	0	0	0	0	0	7	0	0	0	0	0	0	0	0	0
0	0	0	0	0	48	0	62	0	29	0	26	0	0	0	0	0	28	0	131	0	97	32	0	7	10	143	42	0	0	0	54	0	0	0	0	0	0	0	0	0	0	0	0	0	0	0	0	0	0
0	0	0	0	0	32	0	0	0	0	0	22	0	0	0	0	1	0	0	0	9	32	193	26	24	0	49	85	8	0	0	0	0	0	0	0	0	0	0	0	0	0	0	0	0	0	0	0	0	0
0	0	0	0	0	0	0	0	0	0	0	0	0	0	0	0	0	0	0	0	0	0	26	0	0	0	0	0	4	0	0	0	0	0	0	0	0	0	0	0	0	0	0	0	0	0	0	0	0	0
0	0	0	0	0	1	0	0	0	0	0	0	0	0	0	0	0	0	0	3	0	7	24	0	21	2	103	0	0	0	0	0	0	0	0	0	0	0	0	0	0	0	0	0	0	0	0	0	0	0
0	0	0	0	0	0	0	21	0	80	1	7	0	0	0	0	0	0	0	0	0	10	0	0	2	206	46	60	28	0	0	0	0	0	0	118	15	0	27	0	0	0	21	0	0	0	0	0	0	0
0	0	0	0	0	0	0	0	0	4	0	6	0	0	0	0	0	0	0	44	0	143	49	0	103	46	254	12	74	0	0	0	0	0	0	0	0	0	0	0	0	0	0	0	0	0	0	0	0	0
0	0	0	0	0	0	0	10	0	0	0	11	0	0	0	15	0	14	0	30	0	42	85	0	0	60	12	107	296	25	0	54	0	0	0	28	0	0	0	0	0	0	5	0	0	0	0	0	0	0
0	0	0	0	0	0	0	7	0	0	0	16	0	0	0	52	0	0	5	0	0	0	8	4	0	28	74	296	111	71	0	7	1	0	0	105	15	0	69	0	0	0	26	0	0	0	0	0	0	0
0	0	0	0	0	0	0	0	145	0	8	1	0	110	40	36	0	0	14	0	0	0	0	0	0	0	0	25	71	69	5	0	2	3	0	25	2	0	29	10	0	0	30	0	0	0	0	0	0	0
0	0	0	0	0	0	0	0	0	0	0	0	0	0	0	15	0	0	7	0	0	0	0	0	0	0	0	0	0	5	1	2	15	8	0	0	0	0	0	0	0	0	0	0	0	0	0	0	0	0
0	0	3	0	0	0	2	0	1	0	0	23	0	0	0	0	0	76	0	103	0	54	0	0	0	0	0	54	7	0	2	317	12	17	0	38	0	0	0	6	0	0	6	0	0	0	0	0	0	0
0	0	0	0	0	0	0	0	0	0	0	0	0	0	0	0	0	0	0	0	0	0	0	0	0	0	0	0	1	2	15	12	28	34	0	0	0	0	0	0	0	0	0	0	0	0	0	0	0	0
0	0	0	0	0	0	0	0	0	0	0	0	0	0	0	5	0	18	24	0	0	0	0	0	0	0	0	0	0	3	8	17	34	110	0	0	0	0	2	20	0	0	0	0	0	0	0	0	0	0
5	0	1	11	0	0	32	0	17	8	0	0	0	0	0	0	0	0	0	0	0	0	0	0	0	0	0	0	0	0	0	0	0	0	57	2	5	0	88	0	0	3	2	0	0	0	0	0	0	0
4	2	9	10	18	0	122	26	123	150	0	65	0	0	0	1	0	0	1	0	0	0	0	0	0	118	0	28	105	25	0	38	0	0	2	53	3	0	0	0	0	2	13	0	0	0	0	0	0	0
1	0	0	13	1	0	73	3	27	70	0	0	0	0	0	0	0	0	0	0	0	0	0	0	0	15	0	0	15	2	0	0	0	0	5	3	2	0	0	0	2	0	43	0	0	0	0	0	0	0
0	0	0	0	0	0	0	0	0	0	0	0	0	0	0	0	0	0	0	0	0	0	0	0	0	0	0	0	0	0	0	0	0	0	0	0	0	0	0	0	0	0	0	0	0	0	0	0	0	0
0	45	0	0	0	0	76	1	40	85	1	4	33	0	0	16	0	0	0	0	0	0	0	0	0	27	0	0	69	29	0	0	0	2	88	0	0	0	12	29	0	29	10	0	0	0	0	0	0	0
0	0	0	0	0	0	0	0	0	0	0	35	0	0	0	6	8	7	12	19	0	0	0	0	0	0	0	0	0	10	0	6	0	20	0	0	0	0	29	25	28	0	5	0	0	0	0	0	0	0
0	16	0	0	0	0	0	0	0	0	0	5	0	0	0	0	12	10	0	10	7	0	0	0	0	0	0	0	0	0	0	0	0	0	0	0	2	0	0	28	3	0	41	0	0	0	0	0	0	0
0	2	3	0	0	0	32	0	0	0	0	0	0	0	0	0	0	0	0	0	0	0	0	0	0	0	0	0	0	0	0	0	0	0	3	2	0	0	29	0	0	1	15	0	0	0	0	0	0	0
0	11	0	0	0	0	3	0	5	50	0	2	0	0	0	4	0	0	10	0	0	0	0	0	0	21	0	5	26	30	0	6	0	0	2	13	43	0	10	5	41	15	32	0	0	0	0	0	0	0
12	0	5	0	0	0	1	0	0	0	0	0	5	0	0	0	0	0	0	0	0	0	0	0	0	0	0	0	0	0	0	0	0	0	0	0	0	0	0	0	0	0	0	9	0	10	0	0	0	21
0	0	0	0	0	0	0	0	0	0	0	0	0	0	0	0	0	0	0	0	0	0	0	0	0	0	0	0	0	0	0	0	0	0	0	0	0	0	0	0	0	0	0	0	87	28	0	0	0	7
11	0	33	1	0	0	27	0	3	0	0	0	16	0	0	0	0	0	0	0	0	0	0	0	0	0	0	0	0	0	0	0	0	0	0	0	0	0	0	0	0	0	0	10	28	236	95	0	0	67
0	0	0	0	0	0	0	0	9	0	0	0	1	0	0	0	0	0	0	0	0	0	0	0	0	0	0	0	0	0	0	0	0	0	0	0	0	0	0	0	0	0	0	0	0	95	21	5	0	38
0	0	0	0	0	0	0	0	0	0	0	0	0	0	0	0	0	0	0	0	0	0	0	0	0	0	0	0	0	0	0	0	0	0	0	0	0	0	0	0	0	0	0	0	0	0	5	35	5	70
0	0	0	0	0	0	0	0	0	0	0	0	0	0	0	0	0	0	0	0	0	0	0	0	0	0	0	0	0	0	0	0	0	0	0	0	0	0	0	0	0	0	0	0	0	0	0	5	16	8
37	0	5	0	0	0	28	0	250	0	0	0	11	0	0	0	0	0	0	0	0	0	0	0	0	0	0	0	0	0	0	0	0	0	0	0	0	0	0	0	0	0	0	21	7	67	38	70	8	669
0	0	0	0	0	0	0	0	52	0	0	0	0	0	0	0	0	0	0	0	0	0	0	0	0	0	0	0	0	0	0	0	0	0	0	0	0	0	0	0	0	0	0	0	0	0	0	15	84	22
0	0	0	0	0	0	0	0	150	0	0	0	0	0	2	0	0	0	0	0	0	0	0	0	0	0	0	0	0	0	0	0	0	0	0	0	0	0	0	0	0	0	0	1	73	0	4	25	8	91
0	0	0	0	0	0	0	0	53	17	11	0	0	0	2	0	0	0	0	0	0	0	0	0	0	0	0	0	0	0	0	0	0	0	0	0	0	0	0	0	0	0	0	0	0	0	0	0	11	2
0	0	0	0	0	0	0	0	0	0	2	0	0	0	17	10	0	0	0	0	0	0	0	0	0	0	0	0	0	9	0	0	0	0	0	0	0	0	0	0	0	0	0	0	0	0	0	0	0	0
0	0	0	0	0	0	0	0	0	0	0	0	0	0	0	0	0	0	0	0	0	0	0	0	0	0	0	0	0	0	0	0	0	0	0	0	0	0	0	0	0	0	0	0	10	109	32	91	16	67
40	0	13	0	0	0	19	0	67	0	0	0	44	0	0	0	0	0	0	0	0	0	0	0	0	0	0	0	0	0	0	0	0	0	0	0	0	0	0	0	0	0	0	3	14	34	1	0	0	100
0	0	0	0	0	0	0	0	23	0	0	0	0	16	8	0	0	0	0	0	0	0	0	0	0	0	0	0	0	0	0	0	0	0	0	0	0	0	0	0	0	0	0	0	14	0	0	0	0	0
0	0	0	0	0	0	0	0	0	0	0	0	0	0	16	10	0	0	0	0	0	0	0	0	0	0	0	0	0	0	0	0	0	0	0	0	0	0	0	0	0	0	0	0	18	0	0	0	0	0
0	0	0	0	0	0	0	0	0	0	0	0	0	0	0	24	0	0	0	0	0	0	0	0	0	0	0	0	0	0	6	0	0	0	0	0	0	0	0	0	0	0	0	0	0	0	0	0	0	0
0	0	0	0	0	0	0	0	0	0	0	0	0	0	0	0	0	0	0	0	0	0	0	0	0	0	0	0	0	0	0	0	0	0	0	0	0	0	0	0	0	0	0	0	0	10	0	0	0	0
0	0	0	0	0	0	0	0	0	0	0	0	0	0	0	0	0	0	0	0	0	0	0	0	0	0	0	0	0	0	0	0	0	0	0	0	0	0	0	0	0	0	0	0	8	5	10	0	0	1
0	0	0	0	0	0	0	0	0	0	0	0	0	0	0	0	0	0	0	0	0	0	0	0	0	0	0	0	0	0	0	0	0	0	0	0	0	0	0	0	0	0	0	0	0	0	0	0	0	0
0	0	0	0	0	0	0	0	0	0	0	0	0	0	0	0	0	0	0	0	0	0	0	0	0	0	0	0	0	0	0	0	0	0	0	0	0	0	0	0	0	0	0	0	2	27	13	10	0	52
0	0	0	0	0	0	0	0	0	0	0	0	0	0	0	0	0	0	0	0	0	0	0	0	0	0	0	0	0	0	0	0	0	0	0	0	0	0	0	0	0	0	0	0	0	9	0	0	0	0
0	0	0	0	0	0	0	0	0	0	0	0	0	0	0	0	0	0	0	0	0	0	0	0	0	0	0	0	0	0	0	0	0	0	0	0	0	0	0	0	0	0	0	0	0	24	1	0	0	12
0	0	0	0	0	0	0	0	0	0	0	0	0	0	0	0	0	0	0	0	0	0	0	0	0	0	0	0	0	0	0	0	0	0	0	0	0	0	0	0	0	0	0	0	0	0	0	0	0	28
0	0	0	0	0	0	0	0	0	0	0	0	0	0	0	0	0	0	0	0	0	0	0	0	0	0	0	0	0	0	0	0	0	0	0	0	0	0	0	0	0	0	0	0	0	0	0	0	0	0
0	0	0	0	0	0	0	0	0	0	0	0	0	0	0	0	0	0	0	0	0	0	0	0	0	0	0	0	0	0	0	0	0	0	0	0	0	0	0	0	0	0	0	0	0	0	0	1	0	0
0	0	0	0	0	0	0	0	0	0	1	0	0	0	0	0	0	0	0	0	0	0	0	0	0	0	0	0	0	2	0	0	0	0	0	0	0	0	0	0	0	0	0	0	0	0	0	0	0	0
0	0	0	0	0	0	0	0	0	0	0	0	0	0	0	0	0	0	0	0	0	0	0	0	0	0	0	0	0	0	0	0	0	0	0	0	0	0	0	0	0	0	0	0	0	0	0	0	4	0
0	0	0	0	0	0	0	0	0	0	0	0	0	0	0	4	0	0	0	0	0	0	0	0	0	0	0	0	9	0	0	9	0	0	0	0	0	0	0	0	0	0	0	0	0	0	0	12	0	5
0	0	0	0	0	0	0	0	0	0	0	0	0	0	0	70	0	0	0	0	0	0	0	0	0	0	0	0	17	15	0	1	0	0	0	1	0	0	58	0	0	0	3	0	0	0	0	2	0	4
0	0	0	0	0	0	0	0	0	0	0	0	0	0	0	43	0	0	0	0	0	0	0	0	0	0	0	0	0	19	22	0	0	9	0	0	0	0	25	9	0	0	2	0	0	0	0	0	0	0
0	0	0	0	0	0	0	0	0	0	0	0	0	0	0	0	0	0	0	0	0	0	0	0	0	0	0	0	0	0	7	0	0	1	0	0	0	0	0	0	0	0	0	0	0	0	0	0	0	0
0	0	0	0	0	0	0	0	0	0	0	0	0	0	0	9	0	0	0	0	0	0	0	0	0	0	0	0	8	0	5	47	0	0	0	0	0	0	0	0	0	0	0	0	0	0	1	17	0	0
0	0	0	0	0	0	0	0	0	0	0	0	0	0	0	0	0	0	0	0	0	0	0	0	0	0	0	0	0	0	0	0	0	0	0	0	0	0	0	0	0	0	0	0	0	0	0	0	0	0
0	0	0	0	0	0	0	0	0	0	0	0	0	0	0	0	0	0	0	0	0	0	0	0	0	0	0	0	0	0	1	7	0	4	0	0	0	0	0	0	0	0	0	0	0	0	0	0	0	0
0	0	3	0	0	0	0	0	6	0	0	0	2	0	0	0	0	0	0	0	0	0	0	0	0	0	0	0	0	0	0	0	0	0	0	0	0	0	0	0	0	0	0	0	0	0	17	20	1	51
0	0	0	0	0	0	0	0	0	0	0	0	0	0	0	0	0	0	0	0	0	0	0	0	0	0	0	0	0	0	0	0	0	0	0	0	0	0	0	0	0	0	0	0	0	17	0	14	0	43
0	0	0	0	0	0	0	0	0	0	0	0	0	0	0	0	0	0	0	0	0	0	0	0	0	0	0	0	0	0	0	0	0	0	0	0	0	0	0	0	0	0	0	0	0	0	0	1	0	45
0	0	0	0	0	0	0	0	0	0	0	0	0	0	0	0	0	0	0	0	0	0	0	0	0	0	0	0	0	0	0	0	0	0	0	0	0	0	0	0	0	0	0	0	0	0	0	0	0	0
0	0	0	0	0	0	0	0	0	0	0	0	13	0	0	16	0	0	0	0	0	0	0	0	0	0	0	0	7	11	16	8	0	23	0	0	0	0	7	32	1	0	0	0	30	0	2	1	0	11
0	0	0	0	0	0	0	0	0	0	0	2	0	0	0	0	0	4	0	0	0	0	0	0	0	0	0	0	0	0	0	60	2	0	0	0	0	0	12	15	28	0	0	0	0	0	2	18	0	10
0	1	0	0	0	0	0	0	0	0	0	0	0	0	0	0	0	0	0	0	0	0	0	0	0	0	0	0	0	0	0	0	0	0	0	0	0	0	0	0	0	0	0	0	4	15	0	0	0	0
0	0	0	0	0	0	0	0	0	0	0	0	0	0	0	0	0	0	0	0	0	0	0	0	0	0	0	0	0	0	0	0	0	0	0	0	0	0	0	0	0	0	0	1	5	71	2	0	0	13
0	0	0	0	0	0	0	0	0	0	0	0	0	0	0	0	0	1	0	1	0	0	0	0	0	0	0	0	0	0	0	8	0	0	0	0	0	0	1	0	0	0	1	0	2	1	0	0	0	0
[truncated: 36 more columns]
