# Supplementary material for: Analyzing the effects of free water modeling by deep learning on diffusion MRI structural connectivity estimates in glioma patients
Source: PLoS One. 2020 Sep 25;15(9):e0239475. doi: 10.1371/journal.pone.0239475 (PMC7518620; doi:10.1371/journal.pone.0239475)
Supplement: S1 File — All utilized connectivity and length matrices as comma-separated csv files, and the free-water maps as nifti files. (ZIP) [file pone.0239475.s003.zip › S3/CMs/patients/det_boundary/vp13/fiberlengthmatrix_original.csv]

4	25	0	0	0	0	4	0	0	0	0	0	30	0	0	0	0	0	0	0	0	0	0	0	0	0	0	0	0	0	0	0	0	0	0	0	0	0	0	0	0	0	0	0	0	0	0	0	0	0
25	8	14	0	0	0	31	0	14	0	0	0	5	0	0	0	0	0	0	0	0	0	0	0	0	0	0	0	0	0	0	0	0	0	0	2	6	0	0	0	0	0	7	0	6	0	0	0	0	0
0	14	8	17	5	0	8	0	0	0	0	22	21	0	0	0	0	94	0	86	5	39	8	0	0	0	0	0	0	0	0	105	0	0	29	35	44	0	52	0	0	27	0	0	0	65	0	0	0	0
0	0	17	3	3	0	2	0	0	0	0	43	0	0	0	0	0	117	0	110	0	77	77	0	0	0	0	0	0	0	0	139	0	0	0	44	52	0	59	0	0	0	0	0	0	0	0	0	0	0
0	0	5	3	6	0	21	0	0	0	0	46	0	0	0	0	0	119	0	110	0	80	0	0	0	0	0	0	0	0	0	0	0	0	0	32	49	0	0	0	0	0	0	0	0	0	0	0	0	0
0	0	0	0	0	7	50	39	56	34	0	18	0	0	0	0	0	108	0	112	0	86	83	0	87	0	0	0	0	0	0	0	0	0	0	27	0	0	62	0	0	0	0	0	0	0	0	0	0	0
4	31	8	2	21	50	13	28	29	0	0	54	30	0	0	0	0	119	0	0	0	0	0	0	0	0	0	0	0	0	0	140	0	0	37	43	52	0	69	0	0	41	63	78	0	70	0	0	0	71
0	0	0	0	0	39	28	8	42	38	0	0	0	0	0	0	0	0	0	0	0	0	0	0	0	0	0	0	0	0	0	0	0	0	0	36	0	0	65	0	0	0	0	0	0	0	0	0	0	0
0	14	0	0	0	56	29	42	6	37	49	71	33	19	57	90	0	119	0	0	0	0	0	0	0	0	0	0	0	93	0	0	0	0	48	43	59	0	53	0	0	0	71	0	0	0	0	0	0	78
0	0	0	0	0	34	0	38	37	14	0	18	0	0	0	0	0	0	0	120	0	87	72	0	72	25	51	75	0	0	0	0	0	0	38	36	52	0	46	0	0	0	60	0	0	0	0	0	0	0
0	0	0	0	0	0	0	0	49	0	7	0	0	46	0	0	0	0	0	0	0	0	0	0	0	6	0	0	21	16	0	0	0	0	0	0	0	0	0	0	0	0	0	0	0	0	0	0	0	0
0	0	22	43	46	18	54	0	71	18	0	10	0	0	0	0	0	58	0	54	15	19	18	10	29	19	14	46	0	0	0	79	0	88	0	13	0	0	0	0	0	0	0	0	0	0	0	0	0	0
30	5	21	0	0	0	30	0	33	0	0	0	6	24	54	0	0	0	0	0	0	0	0	0	0	0	0	0	0	0	0	0	0	0	0	0	0	0	24	90	0	0	0	40	36	33	0	0	0	34
0	0	0	0	0	0	0	0	19	0	46	0	24	10	34	55	0	0	0	0	0	0	0	0	0	0	0	0	0	59	0	0	0	0	0	0	0	0	0	0	0	0	0	0	0	0	0	0	0	0
0	0	0	0	0	0	0	0	57	0	0	0	54	34	4	21	0	0	0	0	0	0	0	0	0	0	0	0	0	35	0	0	0	0	0	0	0	0	0	0	0	0	0	0	0	0	0	0	0	0
0	0	0	0	0	0	0	0	90	0	0	0	0	55	21	15	0	0	4	0	0	0	0	0	0	0	0	0	55	27	57	0	0	11	0	0	0	0	0	0	0	0	0	0	0	0	0	0	0	0
0	0	0	0	0	0	0	0	0	0	0	0	0	0	0	0	4	9	0	9	9	0	0	0	0	0	0	0	0	0	0	0	0	0	0	0	0	0	0	0	2	0	0	0	0	0	0	0	0	0
0	0	94	117	119	108	119	0	119	0	0	58	0	0	0	0	9	11	8	13	0	50	59	0	0	0	0	28	0	0	0	13	0	18	0	57	52	0	0	15	41	0	53	0	0	0	0	0	0	0
0	0	0	0	0	0	0	0	0	0	0	0	0	0	0	4	0	8	5	22	0	0	0	0	0	0	0	0	0	0	0	0	40	22	0	38	44	0	0	11	0	0	45	0	0	0	0	0	0	0
0	0	86	110	110	112	0	0	0	120	0	54	0	0	0	0	9	13	22	20	0	23	69	0	0	0	0	28	0	0	0	30	0	0	0	98	25	0	0	13	10	0	0	0	0	0	0	0	0	0
0	0	5	0	0	0	0	0	0	0	0	15	0	0	0	0	9	0	0	0	6	13	11	0	0	0	0	0	0	0	0	0	0	0	0	0	0	0	0	0	10	0	0	0	0	0	0	0	0	0
0	0	39	77	80	86	0	0	0	87	0	19	0	0	0	0	0	50	0	23	13	6	19	0	20	0	54	31	0	0	0	55	0	0	0	0	0	0	0	0	0	0	0	0	0	0	0	0	0	0
0	0	8	77	0	83	0	0	0	72	0	18	0	0	0	0	0	59	0	69	11	19	7	8	14	0	18	40	0	0	0	82	0	0	0	0	0	0	0	0	0	0	0	0	0	0	0	0	0	0
0	0	0	0	0	0	0	0	0	0	0	10	0	0	0	0	0	0	0	0	0	0	8	9	0	0	0	0	0	0	0	0	0	0	0	0	0	0	0	0	0	0	0	0	0	0	0	0	0	0
0	0	0	0	0	87	0	0	0	72	0	29	0	0	0	0	0	0	0	0	0	20	14	0	6	0	25	28	0	0	0	0	0	0	0	0	0	0	0	0	0	0	0	0	0	0	0	0	0	0
0	0	0	0	0	0	0	0	0	25	6	19	0	0	0	0	0	0	0	0	0	0	0	0	0	6	37	51	27	0	0	0	0	0	60	52	59	0	55	0	0	0	64	0	0	0	0	0	0	0
0	0	0	0	0	0	0	0	0	51	0	14	0	0	0	0	0	0	0	0	0	54	18	0	25	37	9	0	37	0	0	0	0	0	0	19	0	0	0	0	0	0	0	0	0	0	0	0	0	0
0	0	0	0	0	0	0	0	0	75	0	46	0	0	0	0	0	28	0	28	0	31	40	0	28	51	0	5	47	0	0	17	0	0	0	57	60	0	43	0	0	0	65	0	0	0	0	0	0	0
0	0	0	0	0	0	0	0	0	0	21	0	0	0	0	55	0	0	0	0	0	0	0	0	0	27	37	47	6	36	2	13	16	28	0	58	57	0	49	0	0	0	71	0	0	0	0	0	0	0
0	0	0	0	0	0	0	0	93	0	16	0	0	59	35	27	0	0	0	0	0	0	0	0	0	0	0	0	36	9	37	43	5	3	0	0	0	0	54	60	0	0	65	0	0	0	0	0	0	0
0	0	0	0	0	0	0	0	0	0	0	0	0	0	0	57	0	0	0	0	0	0	0	0	0	0	0	0	2	37	3	19	11	30	0	0	0	0	59	0	0	0	0	0	0	0	0	0	0	0
0	0	105	139	0	0	140	0	0	0	0	79	0	0	0	0	0	13	0	30	0	55	82	0	0	0	0	17	13	43	19	9	5	37	0	68	70	0	68	64	0	0	75	0	0	0	0	0	0	0
0	0	0	0	0	0	0	0	0	0	0	0	0	0	0	0	0	0	40	0	0	0	0	0	0	0	0	0	16	5	11	5	6	26	0	0	0	0	0	37	0	0	71	0	0	0	0	0	0	0
0	0	0	0	0	0	0	0	0	0	0	88	0	0	0	11	0	18	22	0	0	0	0	0	0	0	0	0	28	3	30	37	26	13	0	70	70	0	0	29	80	0	76	0	0	0	0	0	0	0
0	0	29	0	0	0	37	0	48	38	0	0	0	0	0	0	0	0	0	0	0	0	0	0	0	60	0	0	0	0	0	0	0	0	7	0	12	0	14	0	0	6	7	0	0	0	0	0	0	0
0	2	35	44	32	27	43	36	43	36	0	13	0	0	0	0	0	57	38	98	0	0	0	0	0	52	19	57	58	0	0	68	0	70	0	8	6	0	16	0	9	0	8	0	0	0	0	0	0	0
0	6	44	52	49	0	52	0	59	52	0	0	0	0	0	0	0	52	44	25	0	0	0	0	0	59	0	60	57	0	0	70	0	70	12	6	0	0	5	0	10	4	13	0	0	0	0	0	0	0
0	0	0	0	0	0	0	0	0	0	0	0	0	0	0	0	0	0	0	0	0	0	0	0	0	0	0	0	0	0	0	0	0	0	0	0	0	0	0	0	0	0	0	0	0	0	0	0	0	0
0	0	52	59	0	62	69	65	53	46	0	0	24	0	0	0	0	0	0	0	0	0	0	0	0	55	0	43	49	54	59	68	0	0	14	16	5	0	10	61	0	13	5	0	0	0	0	0	0	0
0	0	0	0	0	0	0	0	0	0	0	0	90	0	0	0	0	15	11	13	0	0	0	0	0	0	0	0	0	60	0	64	37	29	0	0	0	0	61	7	17	0	15	0	0	0	0	0	0	0
0	0	0	0	0	0	0	0	0	0	0	0	0	0	0	0	2	41	0	10	10	0	0	0	0	0	0	0	0	0	0	0	0	80	0	9	10	0	0	17	0	0	4	0	0	0	0	0	0	0
0	0	27	0	0	0	41	0	0	0	0	0	0	0	0	0	0	0	0	0	0	0	0	0	0	0	0	0	0	0	0	0	0	0	6	0	4	0	13	0	0	0	0	0	0	0	0	0	0	0
0	7	0	0	0	0	63	0	71	60	0	0	0	0	0	0	0	53	45	0	0	0	0	0	0	64	0	65	71	65	0	75	71	76	7	8	13	0	5	15	4	0	23	0	0	0	0	0	0	0
0	0	0	0	0	0	78	0	0	0	0	0	40	0	0	0	0	0	0	0	0	0	0	0	0	0	0	0	0	0	0	0	0	0	0	0	0	0	0	0	0	0	0	2	17	8	0	0	0	8
0	6	0	0	0	0	0	0	0	0	0	0	36	0	0	0	0	0	0	0	0	0	0	0	0	0	0	0	0	0	0	0	0	0	0	0	0	0	0	0	0	0	0	17	11	14	0	0	0	21
0	0	65	0	0	0	70	0	0	0	0	0	33	0	0	0	0	0	0	0	0	0	0	0	0	0	0	0	0	0	0	0	0	0	0	0	0	0	0	0	0	0	0	8	14	7	16	23	0	19
0	0	0	0	0	0	0	0	0	0	0	0	0	0	0	0	0	0	0	0	0	0	0	0	0	0	0	0	0	0	0	0	0	0	0	0	0	0	0	0	0	0	0	0	0	16	8	5	0	23
0	0	0	0	0	0	0	0	0	0	0	0	0	0	0	0	0	0	0	0	0	0	0	0	0	0	0	0	0	0	0	0	0	0	0	0	0	0	0	0	0	0	0	0	0	23	5	6	14	31
0	0	0	0	0	0	0	0	0	0	0	0	0	0	0	0	0	0	0	0	0	0	0	0	0	0	0	0	0	0	0	0	0	0	0	0	0	0	0	0	0	0	0	0	0	0	0	14	6	41
0	0	0	0	0	0	71	0	78	0	0	0	34	0	0	0	0	0	0	0	0	0	0	0	0	0	0	0	0	0	0	0	0	0	0	0	0	0	0	0	0	0	0	8	21	19	23	31	41	16
0	0	0	0	0	0	0	0	0	0	0	0	0	0	0	0	0	0	0	0	0	0	0	0	0	0	0	0	0	0	0	0	0	0	0	0	0	0	0	0	0	0	0	0	0	0	0	35	28	23
0	0	0	0	0	0	79	0	80	0	94	0	42	42	36	184	0	0	0	0	0	0	0	0	0	0	0	0	0	0	0	0	0	0	0	0	0	0	0	0	0	0	0	0	14	0	0	50	0	16
0	0	0	0	0	0	0	0	0	104	104	0	0	0	0	0	0	0	0	0	0	0	0	0	0	0	0	0	0	0	0	0	0	0	0	0	0	0	0	0	0	0	0	0	0	0	0	48	17	61
0	0	0	0	0	0	0	0	0	0	96	0	0	0	0	0	0	0	0	0	0	0	0	0	0	0	0	0	0	95	0	0	0	0	0	0	0	0	0	0	0	0	0	0	0	0	0	0	0	0
0	0	0	0	0	0	0	0	0	0	0	0	0	0	0	0	0	0	0	0	0	0	0	0	0	0	0	0	0	142	0	0	0	0	0	0	0	0	0	0	0	0	0	0	0	18	50	27	18	45
0	10	0	0	0	0	0	0	40	0	0	0	5	0	0	0	0	0	0	0	0	0	0	0	0	0	0	0	0	0	0	0	0	0	0	0	0	0	0	0	0	0	0	31	22	21	0	0	0	30
0	0	0	0	0	0	0	0	45	0	0	0	0	10	9	0	0	0	0	0	0	0	0	0	0	0	0	0	0	0	0	0	0	0	0	0	0	0	0	0	0	0	0	0	0	0	0	0	0	0
0	0	0	0	0	0	0	0	0	0	49	0	0	0	11	0	0	0	0	0	0	0	0	0	0	0	0	0	0	0	0	0	0	0	0	0	0	0	0	0	0	0	0	0	0	0	0	0	0	0
0	0	0	0	0	0	0	0	0	0	0	0	0	0	49	10	0	0	0	0	0	0	0	0	0	0	0	0	64	34	0	78	79	36	0	0	0	0	18	26	0	0	0	0	0	0	0	0	0	0
0	0	0	0	0	0	0	0	0	0	0	0	0	0	0	0	0	0	0	0	0	0	0	0	0	0	0	0	0	0	0	0	0	0	0	0	0	0	0	0	0	0	0	0	0	0	0	0	0	0
0	0	0	0	0	0	0	0	0	0	0	0	0	0	0	0	0	0	0	0	0	0	0	0	0	0	0	0	0	0	0	0	0	0	0	0	0	0	0	0	0	0	0	0	0	0	0	0	0	0
0	0	0	0	0	0	0	0	0	0	0	0	0	0	0	0	0	0	0	0	0	0	0	0	0	0	0	0	0	0	0	0	0	0	0	0	0	0	0	0	0	0	0	0	0	0	0	0	0	0
0	0	0	0	0	0	0	0	0	0	0	0	0	0	0	0	0	0	0	0	0	0	0	0	0	0	0	0	0	0	0	0	0	0	0	0	0	0	0	0	0	0	0	0	0	0	0	0	0	0
0	0	0	0	0	0	0	0	0	0	0	0	0	0	0	0	0	0	0	0	0	0	0	0	0	0	0	0	0	0	0	0	0	0	0	0	0	0	0	0	0	0	0	0	0	0	0	0	0	0
0	0	0	0	0	0	0	0	0	0	0	0	0	0	0	0	0	0	0	0	0	0	0	0	0	0	0	0	0	0	0	0	0	0	0	172	0	0	151	163	0	0	0	0	0	0	0	0	0	0
0	0	0	0	0	0	0	0	0	0	0	0	0	0	0	0	0	0	0	0	0	0	0	0	0	0	0	0	0	0	0	0	0	0	0	0	0	0	0	0	0	0	0	0	0	0	0	0	0	0
0	0	0	0	0	0	0	0	0	0	0	0	0	0	0	0	0	0	0	0	0	0	0	0	0	0	0	0	0	0	0	0	0	0	0	0	0	0	0	0	0	0	0	0	0	0	0	0	0	0
0	0	0	0	0	0	0	0	0	0	0	0	0	0	0	0	0	0	0	0	0	0	0	0	0	0	0	0	0	0	0	0	0	0	0	0	0	0	0	0	0	0	0	0	0	0	0	0	0	0
0	0	0	0	0	0	0	0	0	0	108	0	0	0	0	0	0	0	0	0	0	0	0	0	0	0	0	0	0	0	0	0	0	0	0	0	0	0	0	0	0	0	0	0	0	0	0	0	0	0
0	0	0	0	0	0	0	0	0	0	0	0	0	0	0	0	0	0	0	0	0	0	0	0	0	0	0	0	0	0	0	0	0	0	0	0	0	0	0	0	0	0	0	0	0	0	0	0	0	91
0	0	0	0	0	0	0	0	0	0	0	0	0	0	0	0	0	0	0	0	0	0	0	0	0	0	0	0	0	0	0	0	0	0	0	0	0	0	0	0	0	0	0	0	0	0	0	0	0	0
0	0	0	0	0	0	0	0	0	0	109	0	0	0	66	63	0	0	0	0	0	0	0	0	0	120	0	0	113	107	0	140	130	0	0	0	0	0	0	0	0	0	0	0	0	133	0	0	0	0
0	0	0	0	0	0	0	0	0	0	101	0	0	0	60	59	0	0	0	0	0	0	0	0	0	0	0	0	112	96	122	0	0	0	0	0	0	0	0	0	0	0	0	0	0	0	0	0	0	0
0	0	0	0	0	0	0	0	0	0	0	0	0	0	0	0	0	0	0	0	0	0	0	0	0	0	0	0	0	0	0	145	139	111	0	0	0	0	0	0	0	0	0	0	0	0	0	0	0	0
0	0	0	0	0	0	0	0	0	0	0	0	0	0	0	0	0	0	0	0	0	0	0	0	0	0	0	0	0	0	0	140	0	0	0	0	0	0	0	0	0	0	0	0	0	121	143	0	0	0
0	0	0	0	0	0	0	0	0	0	0	0	0	0	0	0	0	0	0	0	0	0	0	0	0	0	0	0	0	0	0	152	145	107	0	0	0	0	0	0	0	0	0	0	0	128	0	0	0	153
0	0	0	0	0	0	0	0	0	0	0	0	0	0	0	0	0	0	0	0	0	0	0	0	0	0	0	0	0	0	0	0	0	0	0	0	0	0	0	0	0	0	0	0	0	124	0	0	0	0
0	0	0	0	0	0	79	0	0	0	0	0	0	0	0	0	0	0	0	0	0	0	0	0	0	0	0	0	0	0	0	0	0	0	0	0	0	0	0	0	0	0	0	40	0	27	0	0	0	34
0	0	0	0	0	0	0	0	125	0	0	0	0	0	0	0	0	0	0	0	0	0	0	0	0	0	0	0	0	0	0	0	0	0	0	0	0	0	0	0	0	0	0	0	0	27	52	48	0	42
0	0	0	0	0	0	0	0	137	0	0	0	0	0	0	0	0	0	0	0	0	0	0	0	0	0	0	0	0	0	0	0	0	0	0	0	0	0	0	0	0	0	0	0	0	37	0	0	0	60
0	0	0	0	0	0	0	0	0	0	0	0	0	0	0	0	0	0	0	0	0	0	0	0	0	0	0	0	0	0	0	0	0	0	0	0	0	0	0	0	0	0	0	0	0	0	0	0	0	0
0	0	0	0	0	0	93	0	94	0	0	0	0	0	0	70	0	0	0	0	0	0	0	0	0	0	0	0	91	92	0	0	0	0	0	0	0	0	41	0	0	0	0	63	0	68	0	0	0	58
0	0	0	0	0	0	0	0	0	0	0	0	0	0	0	0	0	0	0	0	0	0	0	0	0	0	0	0	0	118	0	0	0	0	0	0	0	0	46	51	0	0	39	0	0	0	0	0	0	0
0	0	0	0	0	0	0	0	0	0	0	0	0	0	0	0	0	0	0	0	0	0	0	0	0	0	0	0	0	0	0	0	0	0	0	0	0	0	0	0	0	0	0	0	0	2	0	0	0	0
0	0	0	0	0	0	0	0	0	0	0	0	0	0	0	0	0	0	0	0	0	0	0	0	0	0	0	0	0	0	0	0	0	0	0	0	0	0	0	0	0	0	0	0	0	29	0	0	0	0
0	0	0	0	0	0	0	0	0	0	0	0	0	0	0	72	0	0	0	0	0	0	0	0	0	0	0	0	108	106	0	0	0	0	0	0	0	0	16	0	0	0	34	0	0	33	0	0	0	53
[truncated: 36 more columns]
