# Supplementary material for: Analyzing the effects of free water modeling by deep learning on diffusion MRI structural connectivity estimates in glioma patients
Source: PLoS One. 2020 Sep 25;15(9):e0239475. doi: 10.1371/journal.pone.0239475 (PMC7518620; doi:10.1371/journal.pone.0239475)
Supplement: S1 File — All utilized connectivity and length matrices as comma-separated csv files, and the free-water maps as nifti files. (ZIP) [file pone.0239475.s003.zip › S3/CMs/patients/det_boundary/vp13/cm_original.csv]

1	13	0	0	0	0	7	0	0	0	0	0	3	0	0	0	0	0	0	0	0	0	0	0	0	0	0	0	0	0	0	0	0	0	0	0	0	0	0	0	0	0	0	0	0	0	0	0	0	0
13	77	20	0	0	0	3	0	1	0	0	0	18	0	0	0	0	0	0	0	0	0	0	0	0	0	0	0	0	0	0	0	0	0	0	1	1	0	0	0	0	0	13	0	1	0	0	0	0	0
0	20	188	54	4	0	14	0	0	0	0	70	14	0	0	0	0	38	0	4	3	1	1	0	0	0	0	0	0	0	0	1	0	0	4	90	5	0	1	0	0	4	0	0	0	2	0	0	0	0
0	0	54	31	1	0	1	0	0	0	0	18	0	0	0	0	0	19	0	14	0	9	3	0	0	0	0	0	0	0	0	10	0	0	0	38	21	0	5	0	0	0	0	0	0	0	0	0	0	0
0	0	4	1	13	0	28	0	0	0	0	24	0	0	0	0	0	21	0	11	0	5	0	0	0	0	0	0	0	0	0	0	0	0	0	40	1	0	0	0	0	0	0	0	0	0	0	0	0	0
0	0	0	0	0	33	2	35	11	44	0	50	0	0	0	0	0	2	0	6	0	1	3	0	12	0	0	0	0	0	0	0	0	0	0	31	0	0	1	0	0	0	0	0	0	0	0	0	0	0
7	3	14	1	28	2	297	111	59	0	0	7	30	0	0	0	0	1	0	0	0	0	0	0	0	0	0	0	0	0	0	1	0	0	36	26	30	0	58	0	0	17	14	1	0	5	0	0	0	43
0	0	0	0	0	35	111	43	44	57	0	0	0	0	0	0	0	0	0	0	0	0	0	0	0	0	0	0	0	0	0	0	0	0	0	21	0	0	10	0	0	0	0	0	0	0	0	0	0	0
0	1	0	0	0	11	59	44	106	22	25	3	54	22	90	3	0	1	0	0	0	0	0	0	0	0	0	0	0	54	0	0	0	0	10	72	2	0	74	0	0	0	16	0	0	0	0	0	0	28
0	0	0	0	0	44	0	57	22	86	0	25	0	0	0	0	0	0	0	3	0	44	10	0	14	54	67	2	0	0	0	0	0	0	10	123	37	0	42	0	0	0	9	0	0	0	0	0	0	0
0	0	0	0	0	0	0	0	25	0	26	0	0	10	0	0	0	0	0	0	0	0	0	0	0	6	0	0	1	5	0	0	0	0	0	0	0	0	0	0	0	0	0	0	0	0	0	0	0	0
0	0	70	18	24	50	7	0	3	25	0	35	0	0	0	0	0	103	0	54	14	26	120	46	38	7	3	67	0	0	0	76	0	3	0	59	0	0	0	0	0	0	0	0	0	0	0	0	0	0
3	18	14	0	0	0	30	0	54	0	0	0	14	20	34	0	0	0	0	0	0	0	0	0	0	0	0	0	0	0	0	0	0	0	0	0	0	0	5	5	0	0	0	1	5	39	0	0	0	4
0	0	0	0	0	0	0	0	22	0	10	0	20	38	30	26	0	0	0	0	0	0	0	0	0	0	0	0	0	112	0	0	0	0	0	0	0	0	0	0	0	0	0	0	0	0	0	0	0	0
0	0	0	0	0	0	0	0	90	0	0	0	34	30	36	13	0	0	0	0	0	0	0	0	0	0	0	0	0	20	0	0	0	0	0	0	0	0	0	0	0	0	0	0	0	0	0	0	0	0
0	0	0	0	0	0	0	0	3	0	0	0	0	26	13	77	0	0	5	0	0	0	0	0	0	0	0	0	51	62	47	0	0	20	0	0	0	0	0	0	0	0	0	0	0	0	0	0	0	0
0	0	0	0	0	0	0	0	0	0	0	0	0	0	0	0	5	19	0	3	2	0	0	0	0	0	0	0	0	0	0	0	0	0	0	0	0	0	0	0	1	0	0	0	0	0	0	0	0	0
0	0	38	19	21	2	1	0	1	0	0	103	0	0	0	0	19	238	32	141	0	12	8	0	0	0	0	5	0	0	0	46	0	29	0	5	2	0	0	6	31	0	28	0	0	0	0	0	0	0
0	0	0	0	0	0	0	0	0	0	0	0	0	0	0	5	0	32	7	13	0	0	0	0	0	0	0	0	0	0	0	0	2	33	0	1	1	0	0	28	0	0	1	0	0	0	0	0	0	0
0	0	4	14	11	6	0	0	0	3	0	54	0	0	0	0	3	141	13	154	0	33	7	0	0	0	0	22	0	0	0	5	0	0	0	2	1	0	0	6	27	0	0	0	0	0	0	0	0	0
0	0	3	0	0	0	0	0	0	0	0	14	0	0	0	0	2	0	0	0	24	3	2	0	0	0	0	0	0	0	0	0	0	0	0	0	0	0	0	0	1	0	0	0	0	0	0	0	0	0
0	0	1	9	5	1	0	0	0	44	0	26	0	0	0	0	0	12	0	33	3	36	17	0	18	0	4	103	0	0	0	7	0	0	0	0	0	0	0	0	0	0	0	0	0	0	0	0	0	0
0	0	1	3	0	3	0	0	0	10	0	120	0	0	0	0	0	8	0	7	2	17	237	19	74	0	20	15	0	0	0	1	0	0	0	0	0	0	0	0	0	0	0	0	0	0	0	0	0	0
0	0	0	0	0	0	0	0	0	0	0	46	0	0	0	0	0	0	0	0	0	0	19	32	0	0	0	0	0	0	0	0	0	0	0	0	0	0	0	0	0	0	0	0	0	0	0	0	0	0
0	0	0	0	0	12	0	0	0	14	0	38	0	0	0	0	0	0	0	0	0	18	74	0	24	0	6	2	0	0	0	0	0	0	0	0	0	0	0	0	0	0	0	0	0	0	0	0	0	0
0	0	0	0	0	0	0	0	0	54	6	7	0	0	0	0	0	0	0	0	0	0	0	0	0	100	64	2	24	0	0	0	0	0	7	59	18	0	15	0	0	0	7	0	0	0	0	0	0	0
0	0	0	0	0	0	0	0	0	67	0	3	0	0	0	0	0	0	0	0	0	4	20	0	6	64	95	0	48	0	0	0	0	0	0	3	0	0	0	0	0	0	0	0	0	0	0	0	0	0
0	0	0	0	0	0	0	0	0	2	0	67	0	0	0	0	0	5	0	22	0	103	15	0	2	2	0	61	209	0	0	15	0	0	0	50	5	0	1	0	0	0	5	0	0	0	0	0	0	0
0	0	0	0	0	0	0	0	0	0	1	0	0	0	0	51	0	0	0	0	0	0	0	0	0	24	48	209	64	6	1	19	3	1	0	12	10	0	48	0	0	0	26	0	0	0	0	0	0	0
0	0	0	0	0	0	0	0	54	0	5	0	0	112	20	62	0	0	0	0	0	0	0	0	0	0	0	0	6	68	12	2	1	3	0	0	0	0	18	8	0	0	1	0	0	0	0	0	0	0
0	0	0	0	0	0	0	0	0	0	0	0	0	0	0	47	0	0	0	0	0	0	0	0	0	0	0	0	1	12	15	4	62	4	0	0	0	0	2	0	0	0	0	0	0	0	0	0	0	0
0	0	1	10	0	0	1	0	0	0	0	76	0	0	0	0	0	46	0	5	0	7	1	0	0	0	0	15	19	2	4	137	17	37	0	6	11	0	8	7	0	0	24	0	0	0	0	0	0	0
0	0	0	0	0	0	0	0	0	0	0	0	0	0	0	0	0	0	2	0	0	0	0	0	0	0	0	0	3	1	62	17	27	53	0	0	0	0	0	38	0	0	1	0	0	0	0	0	0	0
0	0	0	0	0	0	0	0	0	0	0	3	0	0	0	20	0	29	33	0	0	0	0	0	0	0	0	0	1	3	4	37	53	65	0	20	1	0	0	56	4	0	12	0	0	0	0	0	0	0
0	0	4	0	0	0	36	0	10	10	0	0	0	0	0	0	0	0	0	0	0	0	0	0	0	7	0	0	0	0	0	0	0	0	96	0	2	0	67	0	0	1	3	0	0	0	0	0	0	0
0	1	90	38	40	31	26	21	72	123	0	59	0	0	0	0	0	5	1	2	0	0	0	0	0	59	3	50	12	0	0	6	0	20	0	40	14	0	11	0	1	0	30	0	0	0	0	0	0	0
0	1	5	21	1	0	30	0	2	37	0	0	0	0	0	0	0	2	1	1	0	0	0	0	0	18	0	5	10	0	0	11	0	1	2	14	0	0	7	0	3	1	37	0	0	0	0	0	0	0
0	0	0	0	0	0	0	0	0	0	0	0	0	0	0	0	0	0	0	0	0	0	0	0	0	0	0	0	0	0	0	0	0	0	0	0	0	0	0	0	0	0	0	0	0	0	0	0	0	0
0	0	1	5	0	1	58	10	74	42	0	0	5	0	0	0	0	0	0	0	0	0	0	0	0	15	0	1	48	18	2	8	0	0	67	11	7	0	25	4	0	3	18	0	0	0	0	0	0	0
0	0	0	0	0	0	0	0	0	0	0	0	5	0	0	0	0	6	28	6	0	0	0	0	0	0	0	0	0	8	0	7	38	56	0	0	0	0	4	45	2	0	10	0	0	0	0	0	0	0
0	0	0	0	0	0	0	0	0	0	0	0	0	0	0	0	1	31	0	27	1	0	0	0	0	0	0	0	0	0	0	0	0	4	0	1	3	0	0	2	0	0	16	0	0	0	0	0	0	0
0	0	4	0	0	0	17	0	0	0	0	0	0	0	0	0	0	0	0	0	0	0	0	0	0	0	0	0	0	0	0	0	0	0	1	0	1	0	3	0	0	0	0	0	0	0	0	0	0	0
0	13	0	0	0	0	14	0	16	9	0	0	0	0	0	0	0	28	1	0	0	0	0	0	0	7	0	5	26	1	0	24	1	12	3	30	37	0	18	10	16	0	33	0	0	0	0	0	0	0
0	0	0	0	0	0	1	0	0	0	0	0	1	0	0	0	0	0	0	0	0	0	0	0	0	0	0	0	0	0	0	0	0	0	0	0	0	0	0	0	0	0	0	1	5	5	0	0	0	11
0	1	0	0	0	0	0	0	0	0	0	0	5	0	0	0	0	0	0	0	0	0	0	0	0	0	0	0	0	0	0	0	0	0	0	0	0	0	0	0	0	0	0	5	61	11	0	0	0	1
0	0	2	0	0	0	5	0	0	0	0	0	39	0	0	0	0	0	0	0	0	0	0	0	0	0	0	0	0	0	0	0	0	0	0	0	0	0	0	0	0	0	0	5	11	210	125	32	0	52
0	0	0	0	0	0	0	0	0	0	0	0	0	0	0	0	0	0	0	0	0	0	0	0	0	0	0	0	0	0	0	0	0	0	0	0	0	0	0	0	0	0	0	0	0	125	34	2	0	8
0	0	0	0	0	0	0	0	0	0	0	0	0	0	0	0	0	0	0	0	0	0	0	0	0	0	0	0	0	0	0	0	0	0	0	0	0	0	0	0	0	0	0	0	0	32	2	32	12	38
0	0	0	0	0	0	0	0	0	0	0	0	0	0	0	0	0	0	0	0	0	0	0	0	0	0	0	0	0	0	0	0	0	0	0	0	0	0	0	0	0	0	0	0	0	0	0	12	15	5
0	0	0	0	0	0	43	0	28	0	0	0	4	0	0	0	0	0	0	0	0	0	0	0	0	0	0	0	0	0	0	0	0	0	0	0	0	0	0	0	0	0	0	11	1	52	8	38	5	405
0	0	0	0	0	0	0	0	0	0	0	0	0	0	0	0	0	0	0	0	0	0	0	0	0	0	0	0	0	0	0	0	0	0	0	0	0	0	0	0	0	0	0	0	0	0	0	2	11	8
0	0	0	0	0	0	41	0	284	0	28	0	1	1	7	1	0	0	0	0	0	0	0	0	0	0	0	0	0	0	0	0	0	0	0	0	0	0	0	0	0	0	0	0	1	0	0	9	0	72
0	0	0	0	0	0	0	0	0	5	51	0	0	0	0	0	0	0	0	0	0	0	0	0	0	0	0	0	0	0	0	0	0	0	0	0	0	0	0	0	0	0	0	0	0	0	0	7	5	5
0	0	0	0	0	0	0	0	0	0	68	0	0	0	0	0	0	0	0	0	0	0	0	0	0	0	0	0	0	1	0	0	0	0	0	0	0	0	0	0	0	0	0	0	0	0	0	0	0	0
0	0	0	0	0	0	0	0	0	0	0	0	0	0	0	0	0	0	0	0	0	0	0	0	0	0	0	0	0	2	0	0	0	0	0	0	0	0	0	0	0	0	0	0	0	109	2	59	9	46
0	2	0	0	0	0	0	0	60	0	0	0	50	0	0	0	0	0	0	0	0	0	0	0	0	0	0	0	0	0	0	0	0	0	0	0	0	0	0	0	0	0	0	23	15	28	0	0	0	44
0	0	0	0	0	0	0	0	13	0	0	0	0	3	1	0	0	0	0	0	0	0	0	0	0	0	0	0	0	0	0	0	0	0	0	0	0	0	0	0	0	0	0	0	0	0	0	0	0	0
0	0	0	0	0	0	0	0	0	0	1	0	0	0	2	0	0	0	0	0	0	0	0	0	0	0	0	0	0	0	0	0	0	0	0	0	0	0	0	0	0	0	0	0	0	0	0	0	0	0
0	0	0	0	0	0	0	0	0	0	0	0	0	0	3	77	0	0	0	0	0	0	0	0	0	0	0	0	11	2	0	6	3	39	0	0	0	0	3	2	0	0	0	0	0	0	0	0	0	0
0	0	0	0	0	0	0	0	0	0	0	0	0	0	0	0	0	0	0	0	0	0	0	0	0	0	0	0	0	0	0	0	0	0	0	0	0	0	0	0	0	0	0	0	0	0	0	0	0	0
0	0	0	0	0	0	0	0	0	0	0	0	0	0	0	0	0	0	0	0	0	0	0	0	0	0	0	0	0	0	0	0	0	0	0	0	0	0	0	0	0	0	0	0	0	0	0	0	0	0
0	0	0	0	0	0	0	0	0	0	0	0	0	0	0	0	0	0	0	0	0	0	0	0	0	0	0	0	0	0	0	0	0	0	0	0	0	0	0	0	0	0	0	0	0	0	0	0	0	0
0	0	0	0	0	0	0	0	0	0	0	0	0	0	0	0	0	0	0	0	0	0	0	0	0	0	0	0	0	0	0	0	0	0	0	0	0	0	0	0	0	0	0	0	0	0	0	0	0	0
0	0	0	0	0	0	0	0	0	0	0	0	0	0	0	0	0	0	0	0	0	0	0	0	0	0	0	0	0	0	0	0	0	0	0	0	0	0	0	0	0	0	0	0	0	0	0	0	0	0
0	0	0	0	0	0	0	0	0	0	0	0	0	0	0	0	0	0	0	0	0	0	0	0	0	0	0	0	0	0	0	0	0	0	0	1	0	0	1	3	0	0	0	0	0	0	0	0	0	0
0	0	0	0	0	0	0	0	0	0	0	0	0	0	0	0	0	0	0	0	0	0	0	0	0	0	0	0	0	0	0	0	0	0	0	0	0	0	0	0	0	0	0	0	0	0	0	0	0	0
0	0	0	0	0	0	0	0	0	0	0	0	0	0	0	0	0	0	0	0	0	0	0	0	0	0	0	0	0	0	0	0	0	0	0	0	0	0	0	0	0	0	0	0	0	0	0	0	0	0
0	0	0	0	0	0	0	0	0	0	0	0	0	0	0	0	0	0	0	0	0	0	0	0	0	0	0	0	0	0	0	0	0	0	0	0	0	0	0	0	0	0	0	0	0	0	0	0	0	0
0	0	0	0	0	0	0	0	0	0	1	0	0	0	0	0	0	0	0	0	0	0	0	0	0	0	0	0	0	0	0	0	0	0	0	0	0	0	0	0	0	0	0	0	0	0	0	0	0	0
0	0	0	0	0	0	0	0	0	0	0	0	0	0	0	0	0	0	0	0	0	0	0	0	0	0	0	0	0	0	0	0	0	0	0	0	0	0	0	0	0	0	0	0	0	0	0	0	0	1
0	0	0	0	0	0	0	0	0	0	0	0	0	0	0	0	0	0	0	0	0	0	0	0	0	0	0	0	0	0	0	0	0	0	0	0	0	0	0	0	0	0	0	0	0	0	0	0	0	0
0	0	0	0	0	0	0	0	0	0	17	0	0	0	1	2	0	0	0	0	0	0	0	0	0	1	0	0	9	33	0	4	2	0	0	0	0	0	0	0	0	0	0	0	0	2	0	0	0	0
0	0	0	0	0	0	0	0	0	0	5	0	0	0	6	4	0	0	0	0	0	0	0	0	0	0	0	0	2	58	2	0	0	0	0	0	0	0	0	0	0	0	0	0	0	0	0	0	0	0
0	0	0	0	0	0	0	0	0	0	0	0	0	0	0	0	0	0	0	0	0	0	0	0	0	0	0	0	0	0	0	2	6	1	0	0	0	0	0	0	0	0	0	0	0	0	0	0	0	0
0	0	0	0	0	0	0	0	0	0	0	0	0	0	0	0	0	0	0	0	0	0	0	0	0	0	0	0	0	0	0	1	0	0	0	0	0	0	0	0	0	0	0	0	0	14	2	0	0	0
0	0	0	0	0	0	0	0	0	0	0	0	0	0	0	0	0	0	0	0	0	0	0	0	0	0	0	0	0	0	0	1	9	1	0	0	0	0	0	0	0	0	0	0	0	6	0	0	0	1
0	0	0	0	0	0	0	0	0	0	0	0	0	0	0	0	0	0	0	0	0	0	0	0	0	0	0	0	0	0	0	0	0	0	0	0	0	0	0	0	0	0	0	0	0	1	0	0	0	0
0	0	0	0	0	0	3	0	0	0	0	0	0	0	0	0	0	0	0	0	0	0	0	0	0	0	0	0	0	0	0	0	0	0	0	0	0	0	0	0	0	0	0	4	0	1	0	0	0	29
0	0	0	0	0	0	0	0	6	0	0	0	0	0	0	0	0	0	0	0	0	0	0	0	0	0	0	0	0	0	0	0	0	0	0	0	0	0	0	0	0	0	0	0	0	43	14	77	0	157
0	0	0	0	0	0	0	0	2	0	0	0	0	0	0	0	0	0	0	0	0	0	0	0	0	0	0	0	0	0	0	0	0	0	0	0	0	0	0	0	0	0	0	0	0	3	0	0	0	33
0	0	0	0	0	0	0	0	0	0	0	0	0	0	0	0	0	0	0	0	0	0	0	0	0	0	0	0	0	0	0	0	0	0	0	0	0	0	0	0	0	0	0	0	0	0	0	0	0	0
0	0	0	0	0	0	31	0	15	0	0	0	0	0	0	5	0	0	0	0	0	0	0	0	0	0	0	0	21	29	0	0	0	0	0	0	0	0	9	0	0	0	0	6	0	3	0	0	0	99
0	0	0	0	0	0	0	0	0	0	0	0	0	0	0	0	0	0	0	0	0	0	0	0	0	0	0	0	0	6	0	0	0	0	0	0	0	0	4	3	0	0	4	0	0	0	0	0	0	0
0	0	0	0	0	0	0	0	0	0	0	0	0	0	0	0	0	0	0	0	0	0	0	0	0	0	0	0	0	0	0	0	0	0	0	0	0	0	0	0	0	0	0	0	0	1	0	0	0	0
0	0	0	0	0	0	0	0	0	0	0	0	0	0	0	0	0	0	0	0	0	0	0	0	0	0	0	0	0	0	0	0	0	0	0	0	0	0	0	0	0	0	0	0	0	5	0	0	0	0
0	0	0	0	0	0	0	0	0	0	0	0	0	0	0	1	0	0	0	0	0	0	0	0	0	0	0	0	9	11	0	0	0	0	0	0	0	0	5	0	0	0	1	0	0	24	0	0	0	1
[truncated: 36 more columns]
