# Supplementary material for: Analyzing the effects of free water modeling by deep learning on diffusion MRI structural connectivity estimates in glioma patients
Source: PLoS One. 2020 Sep 25;15(9):e0239475. doi: 10.1371/journal.pone.0239475 (PMC7518620; doi:10.1371/journal.pone.0239475)
Supplement: S1 File — All utilized connectivity and length matrices as comma-separated csv files, and the free-water maps as nifti files. (ZIP) [file pone.0239475.s003.zip › S3/CMs/patients/det_boundary/vp13/fiberlengthmatrix_fwm.csv]

2	25	0	0	0	0	4	0	6	0	0	0	30	0	0	0	0	0	0	0	0	0	0	0	0	0	0	0	0	0	0	0	0	0	0	0	0	0	0	0	0	0	0	0	0	0	0	0	0	0
25	7	15	0	0	0	32	0	22	0	0	6	5	0	0	0	4	78	0	0	0	0	0	0	0	0	0	0	0	0	0	0	0	0	0	14	6	0	0	90	0	3	6	0	8	0	0	0	0	0
0	15	8	17	5	0	12	0	0	0	0	22	21	0	0	0	2	96	0	83	5	39	8	0	0	0	0	0	0	0	0	0	0	0	29	35	44	0	52	0	0	31	0	0	0	0	0	0	0	0
0	0	17	4	3	0	2	0	0	0	0	39	0	0	0	0	0	118	0	110	0	77	75	0	0	0	0	0	0	0	0	135	0	0	0	47	52	0	59	0	0	0	0	0	0	0	0	0	0	0
0	0	5	3	6	9	19	0	0	0	0	40	0	0	0	0	0	120	0	111	0	80	83	0	0	0	0	0	0	0	0	0	0	0	0	34	49	0	0	0	0	0	0	0	0	0	0	0	0	0
0	0	0	0	9	7	27	40	56	34	0	14	0	0	0	0	0	109	0	108	0	68	79	0	88	0	0	0	0	0	0	0	0	0	0	28	0	0	62	0	0	0	0	0	0	0	0	0	0	0
4	32	12	2	19	27	13	28	29	85	0	55	29	0	0	0	0	124	0	114	0	0	0	0	0	0	0	0	0	0	0	0	0	0	37	44	52	0	68	0	0	41	62	79	0	67	0	0	0	72
0	0	0	0	0	40	28	8	42	38	0	0	0	0	0	0	0	0	0	0	0	0	0	0	0	0	0	0	0	0	0	0	0	0	0	36	0	0	65	0	0	0	0	0	0	0	0	0	0	0
6	22	0	0	0	56	29	42	6	37	47	71	33	20	57	88	0	119	0	0	0	0	0	0	0	0	0	0	0	92	0	0	0	0	49	44	59	0	53	0	0	0	71	0	0	0	0	0	0	77
0	0	0	0	0	34	85	38	37	13	0	18	0	0	0	0	0	0	0	107	0	88	71	0	72	22	49	72	0	0	0	0	0	0	38	35	52	0	46	0	0	0	60	0	0	0	0	0	0	0
0	0	0	0	0	0	0	0	47	0	7	0	0	47	0	0	0	0	0	0	0	0	0	0	0	6	0	0	21	16	0	0	0	0	0	0	0	0	0	0	0	0	0	0	0	0	0	0	0	0
0	6	22	39	40	14	55	0	71	18	0	10	0	0	0	0	0	58	0	50	15	23	16	10	29	18	14	45	0	0	0	79	0	88	0	14	0	0	0	0	0	0	0	0	0	0	0	0	0	0
30	5	21	0	0	0	29	0	33	0	0	0	6	22	54	0	0	0	0	0	0	0	0	0	0	0	0	0	0	0	0	0	0	0	0	0	0	0	24	0	0	0	0	40	27	34	0	0	0	34
0	0	0	0	0	0	0	0	20	0	47	0	22	9	34	55	0	0	0	0	0	0	0	0	0	0	0	0	0	60	0	0	0	0	0	0	0	0	0	0	0	0	0	0	0	0	0	0	0	0
0	0	0	0	0	0	0	0	57	0	0	0	54	34	4	21	0	0	0	0	0	0	0	0	0	0	0	0	0	35	0	0	0	0	0	0	0	0	0	0	0	0	0	0	0	0	0	0	0	0
0	0	0	0	0	0	0	0	88	0	0	0	0	55	21	13	0	0	4	0	0	0	0	0	0	0	0	0	56	27	56	0	0	11	0	0	0	0	0	5	0	0	0	0	0	0	0	0	0	0
0	4	2	0	0	0	0	0	0	0	0	0	0	0	0	0	4	7	10	9	8	0	0	0	0	0	0	0	0	0	0	0	0	0	0	0	0	0	0	7	2	0	0	0	0	0	0	0	0	0
0	78	96	118	120	109	124	0	119	0	0	58	0	0	0	0	7	11	9	14	0	57	62	0	0	0	0	28	0	0	0	14	0	18	0	69	46	0	0	15	43	0	53	0	0	0	0	0	0	0
0	0	0	0	0	0	0	0	0	0	0	0	0	0	0	4	10	9	6	22	0	0	0	0	0	0	0	0	0	0	0	0	47	23	0	38	44	0	0	13	0	0	45	0	0	0	0	0	0	0
0	0	83	110	111	108	114	0	0	107	0	50	0	0	0	0	9	14	22	18	0	29	58	0	0	0	0	31	0	0	0	30	0	0	0	98	25	0	0	20	11	0	0	0	0	0	0	0	0	0
0	0	5	0	0	0	0	0	0	0	0	15	0	0	0	0	8	0	0	0	6	13	11	0	0	0	0	0	0	0	0	0	0	0	0	0	0	0	0	0	10	0	0	0	0	0	0	0	0	0
0	0	39	77	80	68	0	0	0	88	0	23	0	0	0	0	0	57	0	29	13	12	18	0	17	0	54	31	0	0	0	63	0	0	0	38	0	0	0	0	0	0	0	0	0	0	0	0	0	0
0	0	8	75	83	79	0	0	0	71	0	16	0	0	0	0	0	62	0	58	11	18	7	8	13	0	18	46	0	0	0	89	0	0	0	0	0	0	0	0	0	0	0	0	0	0	0	0	0	0
0	0	0	0	0	0	0	0	0	0	0	10	0	0	0	0	0	0	0	0	0	0	8	9	0	0	0	0	0	0	0	0	0	0	0	0	0	0	0	0	0	0	0	0	0	0	0	0	0	0
0	0	0	0	0	88	0	0	0	72	0	29	0	0	0	0	0	0	0	0	0	17	13	0	5	0	25	29	0	0	0	0	0	0	0	0	0	0	0	0	0	0	0	0	0	0	0	0	0	0
0	0	0	0	0	0	0	0	0	22	6	18	0	0	0	0	0	0	0	0	0	0	0	0	0	6	36	51	28	0	0	0	0	0	60	52	59	0	54	0	0	0	60	0	0	0	0	0	0	0
0	0	0	0	0	0	0	0	0	49	0	14	0	0	0	0	0	0	0	0	0	54	18	0	25	36	9	0	38	0	0	0	0	0	0	19	0	0	0	0	0	0	0	0	0	0	0	0	0	0
0	0	0	0	0	0	0	0	0	72	0	45	0	0	0	0	0	28	0	31	0	31	46	0	29	51	0	5	46	0	0	17	0	0	0	56	60	0	43	0	0	0	65	0	0	0	0	0	0	0
0	0	0	0	0	0	0	0	0	0	21	0	0	0	0	56	0	0	0	0	0	0	0	0	0	28	38	46	6	32	2	13	15	28	0	58	57	0	49	68	0	0	71	0	0	0	0	0	0	0
0	0	0	0	0	0	0	0	92	0	16	0	0	60	35	27	0	0	0	0	0	0	0	0	0	0	0	0	32	9	36	41	5	3	0	0	0	0	55	60	0	0	65	0	0	0	0	0	0	0
0	0	0	0	0	0	0	0	0	0	0	0	0	0	0	56	0	0	0	0	0	0	0	0	0	0	0	0	2	36	3	18	11	28	0	0	0	0	57	0	0	0	0	0	0	0	0	0	0	0
0	0	0	135	0	0	0	0	0	0	0	79	0	0	0	0	0	14	0	30	0	63	89	0	0	0	0	17	13	41	18	10	6	38	0	70	70	0	67	60	0	0	74	0	0	0	0	0	0	0
0	0	0	0	0	0	0	0	0	0	0	0	0	0	0	0	0	0	47	0	0	0	0	0	0	0	0	0	15	5	11	6	6	25	0	0	0	0	63	38	0	0	70	0	0	0	0	0	0	0
0	0	0	0	0	0	0	0	0	0	0	88	0	0	0	11	0	18	23	0	0	0	0	0	0	0	0	0	28	3	28	38	25	13	0	70	0	0	0	30	78	0	78	0	0	0	0	0	0	0
0	0	29	0	0	0	37	0	49	38	0	0	0	0	0	0	0	0	0	0	0	0	0	0	0	60	0	0	0	0	0	0	0	0	7	0	12	0	15	0	0	3	7	0	0	0	0	0	0	0
0	14	35	47	34	28	44	36	44	35	0	14	0	0	0	0	0	69	38	98	0	38	0	0	0	52	19	56	58	0	0	70	0	70	0	8	6	0	16	0	9	0	8	0	0	0	0	0	0	0
0	6	44	52	49	0	52	0	59	52	0	0	0	0	0	0	0	46	44	25	0	0	0	0	0	59	0	60	57	0	0	70	0	0	12	6	0	0	5	0	10	4	5	0	0	0	0	0	0	0
0	0	0	0	0	0	0	0	0	0	0	0	0	0	0	0	0	0	0	0	0	0	0	0	0	0	0	0	0	0	0	0	0	0	0	0	0	0	0	0	0	0	0	0	0	0	0	0	0	0
0	0	52	59	0	62	68	65	53	46	0	0	24	0	0	0	0	0	0	0	0	0	0	0	0	54	0	43	49	55	57	67	63	0	15	16	5	0	10	36	0	16	6	0	0	0	0	0	0	0
0	90	0	0	0	0	0	0	0	0	0	0	0	0	0	5	7	15	13	20	0	0	0	0	0	0	0	0	68	60	0	60	38	30	0	0	0	0	36	8	22	0	28	0	0	0	0	0	0	0
0	0	0	0	0	0	0	0	0	0	0	0	0	0	0	0	2	43	0	11	10	0	0	0	0	0	0	0	0	0	0	0	0	78	0	9	10	0	0	22	0	0	5	0	0	0	0	0	0	0
0	3	31	0	0	0	41	0	0	0	0	0	0	0	0	0	0	0	0	0	0	0	0	0	0	0	0	0	0	0	0	0	0	0	3	0	4	0	16	0	0	0	0	0	0	0	0	0	0	0
0	6	0	0	0	0	62	0	71	60	0	0	0	0	0	0	0	53	45	0	0	0	0	0	0	60	0	65	71	65	0	74	70	78	7	8	5	0	6	28	5	0	18	0	0	0	0	0	0	0
0	0	0	0	0	0	79	0	0	0	0	0	40	0	0	0	0	0	0	0	0	0	0	0	0	0	0	0	0	0	0	0	0	0	0	0	0	0	0	0	0	0	0	2	17	8	0	0	0	7
0	8	0	0	0	0	0	0	0	0	0	0	27	0	0	0	0	0	0	0	0	0	0	0	0	0	0	0	0	0	0	0	0	0	0	0	0	0	0	0	0	0	0	17	11	14	0	0	0	21
0	0	0	0	0	0	67	0	0	0	0	0	34	0	0	0	0	0	0	0	0	0	0	0	0	0	0	0	0	0	0	0	0	0	0	0	0	0	0	0	0	0	0	8	14	7	17	23	0	19
0	0	0	0	0	0	0	0	0	0	0	0	0	0	0	0	0	0	0	0	0	0	0	0	0	0	0	0	0	0	0	0	0	0	0	0	0	0	0	0	0	0	0	0	0	17	8	5	0	21
0	0	0	0	0	0	0	0	0	0	0	0	0	0	0	0	0	0	0	0	0	0	0	0	0	0	0	0	0	0	0	0	0	0	0	0	0	0	0	0	0	0	0	0	0	23	5	6	15	31
0	0	0	0	0	0	0	0	0	0	0	0	0	0	0	0	0	0	0	0	0	0	0	0	0	0	0	0	0	0	0	0	0	0	0	0	0	0	0	0	0	0	0	0	0	0	0	15	6	41
0	0	0	0	0	0	72	0	77	0	0	0	34	0	0	0	0	0	0	0	0	0	0	0	0	0	0	0	0	0	0	0	0	0	0	0	0	0	0	0	0	0	0	7	21	19	21	31	41	16
0	0	0	0	0	0	0	0	0	0	0	0	0	0	0	0	0	0	0	0	0	0	0	0	0	0	0	0	0	0	0	0	0	0	0	0	0	0	0	0	0	0	0	0	0	0	0	35	28	22
0	0	0	0	0	0	78	0	80	0	93	0	41	44	41	0	0	0	0	0	0	0	0	0	0	0	0	0	0	0	0	0	0	0	0	0	0	0	0	0	0	0	0	0	14	0	0	50	0	17
0	0	0	0	0	0	0	0	0	104	102	0	0	0	0	0	0	0	0	0	0	0	0	0	0	0	0	0	0	0	0	0	0	0	0	0	0	0	0	0	0	0	0	0	0	0	0	48	10	60
0	0	0	0	0	0	0	0	0	0	95	0	0	0	0	0	0	0	0	0	0	0	0	0	0	0	0	0	0	102	0	0	0	0	0	0	0	0	0	0	0	0	0	0	0	0	0	0	0	0
0	0	0	0	0	0	0	0	0	0	0	0	0	0	0	0	0	0	0	0	0	0	0	0	0	0	0	0	0	140	0	170	0	0	0	0	0	0	154	0	0	0	187	0	20	15	51	27	19	46
0	10	0	0	0	0	0	0	39	0	0	0	5	0	0	0	0	0	0	0	0	0	0	0	0	0	0	0	0	0	0	0	0	0	0	0	0	0	0	0	0	0	0	31	23	21	0	0	0	30
0	0	0	0	0	0	0	0	45	0	0	0	0	8	8	0	0	0	0	0	0	0	0	0	0	0	0	0	0	0	0	0	0	0	0	0	0	0	0	0	0	0	0	0	0	0	0	0	0	0
0	0	0	0	0	0	0	0	0	0	49	0	0	0	13	0	0	0	0	0	0	0	0	0	0	0	0	0	0	0	0	0	0	0	0	0	0	0	0	0	0	0	0	0	0	0	0	0	0	0
0	0	0	0	0	0	0	0	0	0	0	0	0	0	50	11	0	0	0	0	0	0	0	0	0	0	0	0	66	34	71	77	79	36	0	0	0	0	18	28	0	0	0	0	0	0	0	0	0	0
0	0	0	0	0	0	0	0	0	0	0	0	0	0	0	0	0	0	0	0	0	0	0	0	0	0	0	0	0	0	0	0	0	0	0	0	0	0	0	0	0	0	0	0	0	0	0	0	0	0
0	0	0	0	0	0	0	0	0	0	0	0	0	0	0	0	0	0	0	0	0	0	0	0	0	0	0	0	0	0	0	0	0	0	0	0	0	0	0	0	0	0	0	0	0	0	0	0	0	0
0	0	0	0	0	0	0	0	0	0	0	0	0	0	0	0	0	0	0	0	0	0	0	0	0	0	0	0	0	0	0	0	0	0	0	0	0	0	0	0	0	0	0	0	0	0	0	0	0	0
0	0	0	0	0	0	0	0	0	0	0	0	0	0	0	0	0	0	0	0	0	0	0	0	0	0	0	0	0	0	0	0	0	0	0	0	0	0	0	0	0	0	0	0	0	0	0	0	0	0
0	0	0	0	0	0	0	0	0	0	0	0	0	0	0	0	0	0	0	0	0	0	0	0	0	0	0	0	0	0	0	0	0	0	0	0	0	0	0	0	0	0	0	0	0	0	0	0	0	0
0	0	0	0	0	0	0	0	0	0	0	0	0	0	0	0	0	0	0	0	0	0	0	0	0	0	0	0	0	153	0	0	0	0	0	0	0	0	166	166	0	0	185	0	0	0	0	0	0	0
0	0	0	0	0	0	0	0	0	0	0	0	0	0	0	0	0	0	0	0	0	0	0	0	0	0	0	0	0	0	0	0	0	0	0	0	0	0	0	0	0	0	0	0	0	0	5	0	0	0
0	0	0	0	0	0	0	0	0	0	0	0	0	0	0	0	0	0	0	0	0	0	0	0	0	0	0	0	0	0	0	0	0	0	0	0	0	0	0	0	0	0	0	0	0	0	0	0	0	0
0	0	0	0	0	0	0	0	0	0	0	0	0	0	0	0	0	0	0	0	0	0	0	0	0	0	0	0	0	0	0	0	0	0	0	0	0	0	0	0	0	0	0	0	0	0	0	0	0	0
0	0	0	0	0	0	0	0	0	0	0	0	0	0	0	0	0	0	0	0	0	0	0	0	0	0	0	0	0	0	0	0	0	0	0	0	0	0	0	0	0	0	0	0	0	0	0	0	0	0
0	0	0	0	0	0	0	0	0	0	0	0	0	0	0	0	0	0	0	0	0	0	0	0	0	0	0	0	0	0	0	0	0	0	0	0	0	0	0	0	0	0	0	0	0	0	0	0	0	91
0	0	0	0	0	0	0	0	0	0	0	0	0	0	0	0	0	0	0	0	0	0	0	0	0	0	0	0	0	0	0	0	0	0	0	0	0	0	0	0	0	0	0	0	0	0	0	0	0	0
0	0	0	0	0	0	0	0	0	0	109	0	0	0	62	57	0	0	0	0	0	0	0	0	0	0	0	0	111	105	0	138	130	0	0	0	0	0	0	0	0	0	0	0	0	130	0	0	0	0
0	0	0	0	0	0	0	0	0	0	105	0	0	0	59	54	0	0	0	0	0	0	0	0	0	0	0	0	112	95	123	0	0	0	0	0	0	0	0	0	0	0	0	0	0	0	0	0	0	0
0	0	0	0	0	0	0	0	0	0	0	0	0	0	0	0	0	0	0	0	0	0	0	0	0	0	0	0	0	0	0	146	140	0	0	0	0	0	0	0	0	0	0	0	0	0	0	0	0	0
0	0	0	0	0	0	0	0	0	0	0	0	0	0	0	0	0	0	0	0	0	0	0	0	0	0	0	0	0	0	3	0	140	0	0	0	0	0	0	0	0	0	0	0	0	121	142	0	0	0
0	0	0	0	0	0	0	0	0	0	0	0	0	0	0	0	0	0	0	0	0	0	0	0	0	0	0	0	0	0	0	149	145	103	0	0	0	0	0	0	0	0	0	0	0	128	0	0	0	153
0	0	0	0	0	0	0	0	0	0	0	0	0	0	0	0	0	0	0	0	0	0	0	0	0	0	0	0	0	0	0	0	0	0	0	0	0	0	0	0	0	0	0	0	0	0	0	0	0	0
0	0	0	0	0	0	77	0	0	0	0	0	0	0	0	0	0	0	0	0	0	0	0	0	0	0	0	0	0	0	0	0	0	0	0	0	0	0	0	0	0	0	0	40	0	25	0	0	0	33
0	0	0	0	0	0	0	0	125	0	0	0	0	0	0	0	0	0	0	0	0	0	0	0	0	0	0	0	0	0	0	0	0	0	0	0	0	0	0	0	0	0	0	0	0	27	50	48	0	42
0	0	0	0	0	0	0	0	137	0	0	0	0	0	0	0	0	0	0	0	0	0	0	0	0	0	0	0	0	0	0	0	0	0	0	0	0	0	0	0	0	0	0	0	0	37	0	0	0	60
0	0	0	0	0	0	0	0	0	0	0	0	0	0	0	0	0	0	0	0	0	0	0	0	0	0	0	0	0	0	0	0	0	0	0	0	0	0	0	0	0	0	0	0	0	0	0	0	0	0
0	0	0	0	0	0	93	0	95	0	0	0	0	0	0	71	0	0	0	0	0	0	0	0	0	0	0	0	92	93	0	0	0	0	0	151	0	0	17	0	0	0	0	63	0	63	0	0	0	58
0	0	0	0	0	0	0	0	0	0	0	0	0	0	0	0	0	0	0	0	0	0	0	0	0	0	0	0	0	118	0	0	0	0	0	135	0	0	54	20	0	0	41	0	0	0	0	0	0	0
0	0	0	0	0	0	0	0	0	0	0	0	0	0	0	0	0	0	0	0	0	0	0	0	0	0	0	0	0	0	0	0	0	0	0	0	0	0	0	0	0	0	0	0	0	6	0	0	0	0
0	0	0	0	0	0	0	0	0	0	0	0	0	0	0	0	0	0	0	0	0	0	0	0	0	0	0	0	0	0	0	0	0	0	0	0	0	0	0	0	0	0	0	0	6	30	0	0	0	0
0	0	0	0	0	0	0	0	0	0	0	0	0	0	0	79	0	0	0	0	0	0	0	0	0	0	0	0	107	106	0	0	0	0	0	0	0	0	27	0	0	0	10	0	15	30	0	0	0	55
[truncated: 36 more columns]
