# Supplementary material for: Analyzing the effects of free water modeling by deep learning on diffusion MRI structural connectivity estimates in glioma patients
Source: PLoS One. 2020 Sep 25;15(9):e0239475. doi: 10.1371/journal.pone.0239475 (PMC7518620; doi:10.1371/journal.pone.0239475)
Supplement: S1 File — All utilized connectivity and length matrices as comma-separated csv files, and the free-water maps as nifti files. (ZIP) [file pone.0239475.s003.zip › S3/CMs/patients/det_boundary/vp13/cm_fwm.csv]

1	12	0	0	0	0	6	0	1	0	0	0	3	0	0	0	0	0	0	0	0	0	0	0	0	0	0	0	0	0	0	0	0	0	0	0	0	0	0	0	0	0	0	0	0	0	0	0	0	0
12	94	27	0	0	0	4	0	6	0	0	9	18	0	0	0	1	3	0	0	0	0	0	0	0	0	0	0	0	0	0	0	0	0	0	3	11	0	0	4	0	2	20	0	12	0	0	0	0	0
0	27	196	54	4	0	16	0	0	0	0	79	14	0	0	0	3	36	0	8	3	1	2	0	0	0	0	0	0	0	0	0	0	0	4	88	5	0	1	0	0	4	0	0	0	0	0	0	0	0
0	0	54	32	1	0	1	0	0	0	0	42	0	0	0	0	0	11	0	20	0	8	4	0	0	0	0	0	0	0	0	10	0	0	0	74	21	0	5	0	0	0	0	0	0	0	0	0	0	0
0	0	4	1	17	1	41	0	0	0	0	33	0	0	0	0	0	12	0	13	0	3	2	0	0	0	0	0	0	0	0	0	0	0	0	48	1	0	0	0	0	0	0	0	0	0	0	0	0	0
0	0	0	0	1	43	7	39	11	39	0	55	0	0	0	0	0	5	0	16	0	3	7	0	16	0	0	0	0	0	0	0	0	0	0	37	0	0	3	0	0	0	0	0	0	0	0	0	0	0
6	4	16	1	41	7	336	110	62	1	0	9	32	0	0	0	0	1	0	1	0	0	0	0	0	0	0	0	0	0	0	0	0	0	42	34	30	0	61	0	0	13	13	2	0	5	0	0	0	46
0	0	0	0	0	39	110	45	44	58	0	0	0	0	0	0	0	0	0	0	0	0	0	0	0	0	0	0	0	0	0	0	0	0	0	21	0	0	11	0	0	0	0	0	0	0	0	0	0	0
1	6	0	0	0	11	62	44	118	22	25	5	58	27	88	4	0	1	0	0	0	0	0	0	0	0	0	0	0	55	0	0	0	0	9	74	2	0	75	0	0	0	16	0	0	0	0	0	0	23
0	0	0	0	0	39	1	58	22	89	0	32	0	0	0	0	0	0	0	4	0	38	7	0	14	73	61	1	0	0	0	0	0	0	10	119	38	0	42	0	0	0	9	0	0	0	0	0	0	0
0	0	0	0	0	0	0	0	25	0	31	0	0	11	0	0	0	0	0	0	0	0	0	0	0	9	0	0	1	5	0	0	0	0	0	0	0	0	0	0	0	0	0	0	0	0	0	0	0	0
0	9	79	42	33	55	9	0	5	32	0	37	0	0	0	0	0	105	0	49	13	29	122	49	39	10	3	70	0	0	0	76	0	3	0	69	0	0	0	0	0	0	0	0	0	0	0	0	0	0
3	18	14	0	0	0	32	0	58	0	0	0	16	22	41	0	0	0	0	0	0	0	0	0	0	0	0	0	0	0	0	0	0	0	0	0	0	0	4	0	0	0	0	1	7	40	0	0	0	4
0	0	0	0	0	0	0	0	27	0	11	0	22	32	42	26	0	0	0	0	0	0	0	0	0	0	0	0	0	110	0	0	0	0	0	0	0	0	0	0	0	0	0	0	0	0	0	0	0	0
0	0	0	0	0	0	0	0	88	0	0	0	41	42	36	13	0	0	0	0	0	0	0	0	0	0	0	0	0	20	0	0	0	0	0	0	0	0	0	0	0	0	0	0	0	0	0	0	0	0
0	0	0	0	0	0	0	0	4	0	0	0	0	26	13	81	0	0	5	0	0	0	0	0	0	0	0	0	36	63	54	0	0	20	0	0	0	0	0	3	0	0	0	0	0	0	0	0	0	0
0	1	3	0	0	0	0	0	0	0	0	0	0	0	0	0	7	19	3	3	5	0	0	0	0	0	0	0	0	0	0	0	0	0	0	0	0	0	0	1	1	0	0	0	0	0	0	0	0	0
0	3	36	11	12	5	1	0	1	0	0	105	0	0	0	0	19	265	32	142	0	20	49	0	0	0	0	5	0	0	0	47	0	29	0	8	4	0	0	11	34	0	28	0	0	0	0	0	0	0
0	0	0	0	0	0	0	0	0	0	0	0	0	0	0	5	3	32	18	12	0	0	0	0	0	0	0	0	0	0	0	0	1	33	0	1	1	0	0	42	0	0	1	0	0	0	0	0	0	0
0	0	8	20	13	16	1	0	0	4	0	49	0	0	0	0	3	142	12	167	0	109	10	0	0	0	0	25	0	0	0	5	0	0	0	2	1	0	0	14	28	0	0	0	0	0	0	0	0	0
0	0	3	0	0	0	0	0	0	0	0	13	0	0	0	0	5	0	0	0	27	3	2	0	0	0	0	0	0	0	0	0	0	0	0	0	0	0	0	0	1	0	0	0	0	0	0	0	0	0
0	0	1	8	3	3	0	0	0	38	0	29	0	0	0	0	0	20	0	109	3	67	40	0	16	0	4	98	0	0	0	9	0	0	0	1	0	0	0	0	0	0	0	0	0	0	0	0	0	0
0	0	2	4	2	7	0	0	0	7	0	122	0	0	0	0	0	49	0	10	2	40	253	23	72	0	21	8	0	0	0	1	0	0	0	0	0	0	0	0	0	0	0	0	0	0	0	0	0	0
0	0	0	0	0	0	0	0	0	0	0	49	0	0	0	0	0	0	0	0	0	0	23	36	0	0	0	0	0	0	0	0	0	0	0	0	0	0	0	0	0	0	0	0	0	0	0	0	0	0
0	0	0	0	0	16	0	0	0	14	0	39	0	0	0	0	0	0	0	0	0	16	72	0	22	0	6	2	0	0	0	0	0	0	0	0	0	0	0	0	0	0	0	0	0	0	0	0	0	0
0	0	0	0	0	0	0	0	0	73	9	10	0	0	0	0	0	0	0	0	0	0	0	0	0	142	67	2	30	0	0	0	0	0	9	67	15	0	12	0	0	0	5	0	0	0	0	0	0	0
0	0	0	0	0	0	0	0	0	61	0	3	0	0	0	0	0	0	0	0	0	4	21	0	6	67	99	0	52	0	0	0	0	0	0	3	0	0	0	0	0	0	0	0	0	0	0	0	0	0
0	0	0	0	0	0	0	0	0	1	0	70	0	0	0	0	0	5	0	25	0	98	8	0	2	2	0	63	236	0	0	15	0	0	0	48	5	0	1	0	0	0	5	0	0	0	0	0	0	0
0	0	0	0	0	0	0	0	0	0	1	0	0	0	0	36	0	0	0	0	0	0	0	0	0	30	52	236	66	8	1	19	5	1	0	13	10	0	47	1	0	0	29	0	0	0	0	0	0	0
0	0	0	0	0	0	0	0	55	0	5	0	0	110	20	63	0	0	0	0	0	0	0	0	0	0	0	0	8	74	16	2	1	3	0	0	0	0	24	9	0	0	1	0	0	0	0	0	0	0
0	0	0	0	0	0	0	0	0	0	0	0	0	0	0	54	0	0	0	0	0	0	0	0	0	0	0	0	1	16	15	5	63	3	0	0	0	0	2	0	0	0	0	0	0	0	0	0	0	0
0	0	0	10	0	0	0	0	0	0	0	76	0	0	0	0	0	47	0	5	0	9	1	0	0	0	0	15	19	2	5	148	19	35	0	7	12	0	8	19	0	0	25	0	0	0	0	0	0	0
0	0	0	0	0	0	0	0	0	0	0	0	0	0	0	0	0	0	1	0	0	0	0	0	0	0	0	0	5	1	63	19	28	51	0	0	0	0	3	49	0	0	1	0	0	0	0	0	0	0
0	0	0	0	0	0	0	0	0	0	0	3	0	0	0	20	0	29	33	0	0	0	0	0	0	0	0	0	1	3	3	35	51	74	0	19	0	0	0	70	4	0	9	0	0	0	0	0	0	0
0	0	4	0	0	0	42	0	9	10	0	0	0	0	0	0	0	0	0	0	0	0	0	0	0	9	0	0	0	0	0	0	0	0	109	0	2	0	62	0	0	1	3	0	0	0	0	0	0	0
0	3	88	74	48	37	34	21	74	119	0	69	0	0	0	0	0	8	1	2	0	1	0	0	0	67	3	48	13	0	0	7	0	19	0	38	13	0	11	0	1	0	30	0	0	0	0	0	0	0
0	11	5	21	1	0	30	0	2	38	0	0	0	0	0	0	0	4	1	1	0	0	0	0	0	15	0	5	10	0	0	12	0	0	2	13	0	0	7	0	3	1	36	0	0	0	0	0	0	0
0	0	0	0	0	0	0	0	0	0	0	0	0	0	0	0	0	0	0	0	0	0	0	0	0	0	0	0	0	0	0	0	0	0	0	0	0	0	0	0	0	0	0	0	0	0	0	0	0	0
0	0	1	5	0	3	61	11	75	42	0	0	4	0	0	0	0	0	0	0	0	0	0	0	0	12	0	1	47	24	2	8	3	0	62	11	7	0	52	7	0	3	18	0	0	0	0	0	0	0
0	4	0	0	0	0	0	0	0	0	0	0	0	0	0	3	1	11	42	14	0	0	0	0	0	0	0	0	1	9	0	19	49	70	0	0	0	0	7	65	5	0	28	0	0	0	0	0	0	0
0	0	0	0	0	0	0	0	0	0	0	0	0	0	0	0	1	34	0	28	1	0	0	0	0	0	0	0	0	0	0	0	0	4	0	1	3	0	0	5	0	0	14	0	0	0	0	0	0	0
0	2	4	0	0	0	13	0	0	0	0	0	0	0	0	0	0	0	0	0	0	0	0	0	0	0	0	0	0	0	0	0	0	0	1	0	1	0	3	0	0	0	0	0	0	0	0	0	0	0
0	20	0	0	0	0	13	0	16	9	0	0	0	0	0	0	0	28	1	0	0	0	0	0	0	5	0	5	29	1	0	25	1	9	3	30	36	0	18	28	14	0	35	0	0	0	0	0	0	0
0	0	0	0	0	0	2	0	0	0	0	0	1	0	0	0	0	0	0	0	0	0	0	0	0	0	0	0	0	0	0	0	0	0	0	0	0	0	0	0	0	0	0	1	5	5	0	0	0	16
0	12	0	0	0	0	0	0	0	0	0	0	7	0	0	0	0	0	0	0	0	0	0	0	0	0	0	0	0	0	0	0	0	0	0	0	0	0	0	0	0	0	0	5	66	11	0	0	0	1
0	0	0	0	0	0	5	0	0	0	0	0	40	0	0	0	0	0	0	0	0	0	0	0	0	0	0	0	0	0	0	0	0	0	0	0	0	0	0	0	0	0	0	5	11	238	134	32	0	54
0	0	0	0	0	0	0	0	0	0	0	0	0	0	0	0	0	0	0	0	0	0	0	0	0	0	0	0	0	0	0	0	0	0	0	0	0	0	0	0	0	0	0	0	0	134	34	2	0	8
0	0	0	0	0	0	0	0	0	0	0	0	0	0	0	0	0	0	0	0	0	0	0	0	0	0	0	0	0	0	0	0	0	0	0	0	0	0	0	0	0	0	0	0	0	32	2	34	11	39
0	0	0	0	0	0	0	0	0	0	0	0	0	0	0	0	0	0	0	0	0	0	0	0	0	0	0	0	0	0	0	0	0	0	0	0	0	0	0	0	0	0	0	0	0	0	0	11	15	5
0	0	0	0	0	0	46	0	23	0	0	0	4	0	0	0	0	0	0	0	0	0	0	0	0	0	0	0	0	0	0	0	0	0	0	0	0	0	0	0	0	0	0	16	1	54	8	39	5	412
0	0	0	0	0	0	0	0	0	0	0	0	0	0	0	0	0	0	0	0	0	0	0	0	0	0	0	0	0	0	0	0	0	0	0	0	0	0	0	0	0	0	0	0	0	0	0	2	12	9
0	0	0	0	0	0	40	0	290	0	36	0	1	4	3	0	0	0	0	0	0	0	0	0	0	0	0	0	0	0	0	0	0	0	0	0	0	0	0	0	0	0	0	0	1	0	0	12	0	75
0	0	0	0	0	0	0	0	0	15	30	0	0	0	0	0	0	0	0	0	0	0	0	0	0	0	0	0	0	0	0	0	0	0	0	0	0	0	0	0	0	0	0	0	0	0	0	7	10	8
0	0	0	0	0	0	0	0	0	0	71	0	0	0	0	0	0	0	0	0	0	0	0	0	0	0	0	0	0	2	0	0	0	0	0	0	0	0	0	0	0	0	0	0	0	0	0	0	0	0
0	0	0	0	0	0	0	0	0	0	0	0	0	0	0	0	0	0	0	0	0	0	0	0	0	0	0	0	0	1	0	1	0	0	0	0	0	0	2	0	0	0	3	0	4	135	5	55	6	77
0	2	0	0	0	0	0	0	66	0	0	0	51	0	0	0	0	0	0	0	0	0	0	0	0	0	0	0	0	0	0	0	0	0	0	0	0	0	0	0	0	0	0	23	20	28	0	0	0	44
0	0	0	0	0	0	0	0	14	0	0	0	0	10	7	0	0	0	0	0	0	0	0	0	0	0	0	0	0	0	0	0	0	0	0	0	0	0	0	0	0	0	0	0	0	0	0	0	0	0
0	0	0	0	0	0	0	0	0	0	1	0	0	0	11	0	0	0	0	0	0	0	0	0	0	0	0	0	0	0	0	0	0	0	0	0	0	0	0	0	0	0	0	0	0	0	0	0	0	0
0	0	0	0	0	0	0	0	0	0	0	0	0	0	4	83	0	0	0	0	0	0	0	0	0	0	0	0	16	2	3	11	4	44	0	0	0	0	4	1	0	0	0	0	0	0	0	0	0	0
0	0	0	0	0	0	0	0	0	0	0	0	0	0	0	0	0	0	0	0	0	0	0	0	0	0	0	0	0	0	0	0	0	0	0	0	0	0	0	0	0	0	0	0	0	0	0	0	0	0
0	0	0	0	0	0	0	0	0	0	0	0	0	0	0	0	0	0	0	0	0	0	0	0	0	0	0	0	0	0	0	0	0	0	0	0	0	0	0	0	0	0	0	0	0	0	0	0	0	0
0	0	0	0	0	0	0	0	0	0	0	0	0	0	0	0	0	0	0	0	0	0	0	0	0	0	0	0	0	0	0	0	0	0	0	0	0	0	0	0	0	0	0	0	0	0	0	0	0	0
0	0	0	0	0	0	0	0	0	0	0	0	0	0	0	0	0	0	0	0	0	0	0	0	0	0	0	0	0	0	0	0	0	0	0	0	0	0	0	0	0	0	0	0	0	0	0	0	0	0
0	0	0	0	0	0	0	0	0	0	0	0	0	0	0	0	0	0	0	0	0	0	0	0	0	0	0	0	0	0	0	0	0	0	0	0	0	0	0	0	0	0	0	0	0	0	0	0	0	0
0	0	0	0	0	0	0	0	0	0	0	0	0	0	0	0	0	0	0	0	0	0	0	0	0	0	0	0	0	3	0	0	0	0	0	0	0	0	2	6	0	0	1	0	0	0	0	0	0	0
0	0	0	0	0	0	0	0	0	0	0	0	0	0	0	0	0	0	0	0	0	0	0	0	0	0	0	0	0	0	0	0	0	0	0	0	0	0	0	0	0	0	0	0	0	0	4	0	0	0
0	0	0	0	0	0	0	0	0	0	0	0	0	0	0	0	0	0	0	0	0	0	0	0	0	0	0	0	0	0	0	0	0	0	0	0	0	0	0	0	0	0	0	0	0	0	0	0	0	0
0	0	0	0	0	0	0	0	0	0	0	0	0	0	0	0	0	0	0	0	0	0	0	0	0	0	0	0	0	0	0	0	0	0	0	0	0	0	0	0	0	0	0	0	0	0	0	0	0	0
0	0	0	0	0	0	0	0	0	0	0	0	0	0	0	0	0	0	0	0	0	0	0	0	0	0	0	0	0	0	0	0	0	0	0	0	0	0	0	0	0	0	0	0	0	0	0	0	0	0
0	0	0	0	0	0	0	0	0	0	0	0	0	0	0	0	0	0	0	0	0	0	0	0	0	0	0	0	0	0	0	0	0	0	0	0	0	0	0	0	0	0	0	0	0	0	0	0	0	1
0	0	0	0	0	0	0	0	0	0	0	0	0	0	0	0	0	0	0	0	0	0	0	0	0	0	0	0	0	0	0	0	0	0	0	0	0	0	0	0	0	0	0	0	0	0	0	0	0	0
0	0	0	0	0	0	0	0	0	0	16	0	0	0	2	1	0	0	0	0	0	0	0	0	0	0	0	0	5	31	0	5	1	0	0	0	0	0	0	0	0	0	0	0	0	1	0	0	0	0
0	0	0	0	0	0	0	0	0	0	3	0	0	0	12	6	0	0	0	0	0	0	0	0	0	0	0	0	2	56	1	0	0	0	0	0	0	0	0	0	0	0	0	0	0	0	0	0	0	0
0	0	0	0	0	0	0	0	0	0	0	0	0	0	0	0	0	0	0	0	0	0	0	0	0	0	0	0	0	0	0	2	5	0	0	0	0	0	0	0	0	0	0	0	0	0	0	0	0	0
0	0	0	0	0	0	0	0	0	0	0	0	0	0	0	0	0	0	0	0	0	0	0	0	0	0	0	0	0	0	1	0	1	0	0	0	0	0	0	0	0	0	0	0	0	12	1	0	0	0
0	0	0	0	0	0	0	0	0	0	0	0	0	0	0	0	0	0	0	0	0	0	0	0	0	0	0	0	0	0	0	2	9	3	0	0	0	0	0	0	0	0	0	0	0	5	0	0	0	1
0	0	0	0	0	0	0	0	0	0	0	0	0	0	0	0	0	0	0	0	0	0	0	0	0	0	0	0	0	0	0	0	0	0	0	0	0	0	0	0	0	0	0	0	0	0	0	0	0	0
0	0	0	0	0	0	3	0	0	0	0	0	0	0	0	0	0	0	0	0	0	0	0	0	0	0	0	0	0	0	0	0	0	0	0	0	0	0	0	0	0	0	0	4	0	2	0	0	0	34
0	0	0	0	0	0	0	0	6	0	0	0	0	0	0	0	0	0	0	0	0	0	0	0	0	0	0	0	0	0	0	0	0	0	0	0	0	0	0	0	0	0	0	0	0	56	12	76	0	162
0	0	0	0	0	0	0	0	2	0	0	0	0	0	0	0	0	0	0	0	0	0	0	0	0	0	0	0	0	0	0	0	0	0	0	0	0	0	0	0	0	0	0	0	0	3	0	0	0	34
0	0	0	0	0	0	0	0	0	0	0	0	0	0	0	0	0	0	0	0	0	0	0	0	0	0	0	0	0	0	0	0	0	0	0	0	0	0	0	0	0	0	0	0	0	0	0	0	0	0
0	0	0	0	0	0	34	0	9	0	0	0	0	0	0	6	0	0	0	0	0	0	0	0	0	0	0	0	27	39	0	0	0	0	0	1	0	0	5	0	0	0	0	6	0	5	0	0	0	103
0	0	0	0	0	0	0	0	0	0	0	0	0	0	0	0	0	0	0	0	0	0	0	0	0	0	0	0	0	9	0	0	0	0	0	1	0	0	6	3	0	0	1	0	0	0	0	0	0	0
0	0	0	0	0	0	0	0	0	0	0	0	0	0	0	0	0	0	0	0	0	0	0	0	0	0	0	0	0	0	0	0	0	0	0	0	0	0	0	0	0	0	0	0	0	2	0	0	0	0
0	0	0	0	0	0	0	0	0	0	0	0	0	0	0	0	0	0	0	0	0	0	0	0	0	0	0	0	0	0	0	0	0	0	0	0	0	0	0	0	0	0	0	0	1	8	0	0	0	0
0	0	0	0	0	0	0	0	0	0	0	0	0	0	0	2	0	0	0	0	0	0	0	0	0	0	0	0	11	10	0	0	0	0	0	0	0	0	9	0	0	0	7	0	3	29	0	0	0	2
[truncated: 36 more columns]
