# Supplementary material for: Analyzing the effects of free water modeling by deep learning on diffusion MRI structural connectivity estimates in glioma patients
Source: PLoS One. 2020 Sep 25;15(9):e0239475. doi: 10.1371/journal.pone.0239475 (PMC7518620; doi:10.1371/journal.pone.0239475)
Supplement: S1 File — All utilized connectivity and length matrices as comma-separated csv files, and the free-water maps as nifti files. (ZIP) [file pone.0239475.s003.zip › S3/CMs/patients/det_boundary/vp14/fiberlengthmatrix_original.csv]

0	0	0	0	0	0	7	0	8	0	0	55	29	0	0	0	0	0	0	0	0	0	0	0	0	0	0	0	0	0	0	0	0	0	42	0	0	0	0	0	0	0	0	73	0	71	0	0	0	71
0	5	7	0	0	0	52	0	0	0	0	18	16	0	0	0	0	0	0	0	0	0	0	0	0	0	0	0	0	0	0	0	0	0	22	25	0	0	0	0	0	16	0	0	28	62	0	0	0	69
0	7	8	13	29	0	21	0	34	0	0	23	22	0	0	0	0	90	0	0	0	0	0	0	0	0	0	0	0	0	0	0	0	107	32	20	0	0	0	0	0	23	0	0	0	64	0	0	0	0
0	0	13	3	4	0	21	0	35	0	0	0	0	0	0	0	0	0	0	0	0	0	0	0	0	0	0	0	0	0	0	0	0	0	0	0	0	0	0	0	0	0	0	0	0	0	0	0	0	0
0	0	29	4	19	33	6	0	59	0	0	45	0	0	0	0	0	0	0	0	0	0	0	0	0	0	0	0	0	0	0	0	0	0	0	0	0	0	0	0	0	0	0	0	0	0	0	0	0	0
0	0	0	0	33	3	30	29	47	41	0	0	0	0	0	0	0	0	0	0	0	0	0	0	0	0	0	0	0	0	0	0	0	0	0	0	0	0	0	0	0	0	0	0	0	0	0	0	0	0
7	52	21	21	6	30	12	27	19	0	0	43	22	0	0	0	0	118	0	0	0	0	0	0	0	0	0	0	0	0	0	0	140	0	35	44	0	0	55	0	0	0	56	75	48	69	0	0	0	69
0	0	0	0	0	29	27	10	16	32	0	0	0	0	0	0	0	0	0	0	0	0	0	0	0	0	0	0	0	0	0	0	0	0	0	0	0	0	0	0	0	0	0	0	0	0	0	0	0	0
8	0	34	35	59	47	19	16	9	35	3	57	26	15	23	0	0	0	0	0	0	0	0	0	0	0	0	0	0	66	0	144	147	152	50	46	51	0	58	0	0	0	65	0	0	0	0	0	0	70
0	0	0	0	0	41	0	32	35	12	12	36	0	0	0	0	0	0	0	0	0	0	70	0	77	11	27	0	13	0	0	0	0	0	0	46	55	0	64	0	0	0	69	0	0	0	0	0	0	0
0	0	0	0	0	0	0	0	3	12	11	0	0	44	19	0	0	0	0	0	0	0	0	0	0	15	0	0	20	8	0	0	0	0	0	0	58	0	44	0	0	0	64	0	0	0	0	0	0	0
55	18	23	0	45	0	43	0	57	36	0	7	0	0	0	0	0	54	0	34	16	13	0	3	0	58	0	0	0	67	0	72	74	64	0	9	0	0	37	30	0	0	32	0	0	0	0	0	0	0
29	16	22	0	0	0	22	0	26	0	0	0	24	13	0	0	0	0	0	0	0	0	0	0	0	0	0	0	0	0	0	0	0	0	35	40	48	0	0	0	0	0	0	38	22	0	0	0	0	34
0	0	0	0	0	0	0	0	15	0	44	0	13	9	22	64	0	0	0	0	0	0	0	0	0	0	0	0	0	66	0	0	0	0	36	38	44	0	46	0	0	0	0	0	0	0	0	0	42	36
0	0	0	0	0	0	0	0	23	0	19	0	0	22	9	18	0	0	0	0	0	0	0	0	0	0	0	0	0	28	0	0	0	0	0	0	0	0	43	0	0	0	0	0	0	0	0	0	46	0
0	0	0	0	0	0	0	0	0	0	0	0	0	64	18	8	0	0	21	0	0	0	0	0	0	0	0	33	44	27	43	0	55	18	0	67	0	0	47	11	0	0	71	0	0	0	0	0	0	0
0	0	0	0	0	0	0	0	0	0	0	0	0	0	0	0	0	0	0	0	0	0	0	0	0	0	0	0	0	0	0	0	0	0	0	0	0	0	0	0	8	0	0	0	0	0	0	0	0	0
0	0	90	0	0	0	118	0	0	0	0	54	0	0	0	0	0	11	0	23	28	51	41	0	0	0	0	21	0	0	0	23	0	29	0	0	0	0	50	21	0	0	0	0	0	0	0	0	0	0
0	0	0	0	0	0	0	0	0	0	0	0	0	0	0	21	0	0	9	0	0	0	0	0	0	0	0	0	0	0	0	0	0	6	0	0	0	0	0	5	0	0	0	0	0	0	0	0	0	0
0	0	0	0	0	0	0	0	0	0	0	34	0	0	0	0	0	23	0	10	8	15	0	0	22	0	0	51	78	0	0	47	110	90	0	28	0	0	55	25	0	0	29	0	0	0	0	0	0	0
0	0	0	0	0	0	0	0	0	0	0	16	0	0	0	0	0	28	0	8	2	0	0	0	0	0	0	0	0	0	0	0	0	0	0	0	0	0	0	0	30	0	0	0	0	0	0	0	0	0
0	0	0	0	0	0	0	0	0	0	0	13	0	0	0	0	0	51	0	15	0	9	13	0	36	0	0	22	60	0	0	86	88	95	0	0	0	0	0	0	0	0	0	0	0	0	0	0	0	0
0	0	0	0	0	0	0	0	0	70	0	0	0	0	0	0	0	41	0	0	0	13	14	0	19	55	14	0	69	0	0	85	87	0	0	0	0	0	0	0	0	0	0	0	0	0	0	0	0	0
0	0	0	0	0	0	0	0	0	0	0	3	0	0	0	0	0	0	0	0	0	0	0	7	0	0	0	0	0	0	0	0	0	0	0	0	0	0	0	0	0	0	0	0	0	0	0	0	0	0
0	0	0	0	0	0	0	0	0	77	0	0	0	0	0	0	0	0	0	22	0	36	19	0	7	0	27	19	0	0	0	61	0	0	0	0	0	0	0	0	0	0	0	0	0	0	0	0	0	0
0	0	0	0	0	0	0	0	0	11	15	58	0	0	0	0	0	0	0	0	0	0	55	0	0	5	4	0	21	0	0	0	0	0	0	55	60	0	69	0	0	0	73	0	0	0	0	0	0	0
0	0	0	0	0	0	0	0	0	27	0	0	0	0	0	0	0	0	0	0	0	0	14	0	27	4	4	7	8	0	0	0	0	0	0	0	0	0	0	0	0	0	0	0	0	0	0	0	0	0
0	0	0	0	0	0	0	0	0	0	0	0	0	0	0	33	0	21	0	51	0	22	0	0	19	0	7	9	25	0	0	11	0	0	0	0	0	0	0	0	0	0	62	0	0	0	0	0	0	0
0	0	0	0	0	0	0	0	0	13	20	0	0	0	0	44	0	0	0	78	0	60	69	0	0	21	8	25	7	15	0	22	0	0	0	76	0	0	44	0	0	0	66	0	0	0	0	0	0	0
0	0	0	0	0	0	0	0	66	0	8	67	0	66	28	27	0	0	0	0	0	0	0	0	0	0	0	0	15	13	27	0	5	3	0	0	0	0	0	0	0	0	0	0	0	0	0	0	0	0
0	0	0	0	0	0	0	0	0	0	0	0	0	0	0	43	0	0	0	0	0	0	0	0	0	0	0	0	0	27	7	0	11	27	0	77	0	0	0	0	0	0	0	0	0	0	0	0	0	0
0	0	0	0	0	0	0	0	144	0	0	72	0	0	0	0	0	23	0	47	0	86	85	0	61	0	0	11	22	0	0	13	14	6	0	76	0	0	0	0	0	0	0	0	0	0	0	0	0	0
0	0	0	0	0	0	140	0	147	0	0	74	0	0	0	55	0	0	0	110	0	88	87	0	0	0	0	0	0	5	11	14	12	16	0	70	0	0	0	43	92	0	81	0	0	0	0	0	0	0
0	0	107	0	0	0	0	0	152	0	0	64	0	0	0	18	0	29	6	90	0	95	0	0	0	0	0	0	0	3	27	6	16	6	0	0	0	0	0	13	0	0	0	0	0	0	0	0	0	0
42	22	32	0	0	0	35	0	50	0	0	0	35	36	0	0	0	0	0	0	0	0	0	0	0	0	0	0	0	0	0	0	0	0	5	0	0	0	8	0	0	0	0	0	0	0	0	0	0	72
0	25	20	0	0	0	44	0	46	46	0	9	40	38	0	67	0	0	0	28	0	0	0	0	0	55	0	0	76	0	77	76	70	0	0	3	5	0	0	0	9	7	19	0	0	0	0	0	0	74
0	0	0	0	0	0	0	0	51	55	58	0	48	44	0	0	0	0	0	0	0	0	0	0	0	60	0	0	0	0	0	0	0	0	0	5	0	0	0	3	0	5	4	0	0	0	0	0	0	0
0	0	0	0	0	0	0	0	0	0	0	0	0	0	0	0	0	0	0	0	0	0	0	0	0	0	0	0	0	0	0	0	0	0	0	0	0	0	0	0	0	0	0	0	0	0	0	0	0	0
0	0	0	0	0	0	55	0	58	64	44	37	0	46	43	47	0	50	0	55	0	0	0	0	0	69	0	0	44	0	0	0	0	0	8	0	0	0	8	18	0	0	15	0	0	0	0	0	0	0
0	0	0	0	0	0	0	0	0	0	0	30	0	0	0	11	0	21	5	25	0	0	0	0	0	0	0	0	0	0	0	0	43	13	0	0	3	0	18	6	4	0	0	0	0	0	0	0	0	0
0	0	0	0	0	0	0	0	0	0	0	0	0	0	0	0	8	0	0	0	30	0	0	0	0	0	0	0	0	0	0	0	92	0	0	9	0	0	0	4	5	0	0	0	0	0	0	0	0	0
0	16	23	0	0	0	0	0	0	0	0	0	0	0	0	0	0	0	0	0	0	0	0	0	0	0	0	0	0	0	0	0	0	0	0	7	5	0	0	0	0	0	9	0	0	0	0	0	0	0
0	0	0	0	0	0	56	0	65	69	64	32	0	0	0	71	0	0	0	29	0	0	0	0	0	73	0	62	66	0	0	0	81	0	0	19	4	0	15	0	0	9	3	0	0	0	0	0	0	0
73	0	0	0	0	0	75	0	0	0	0	0	38	0	0	0	0	0	0	0	0	0	0	0	0	0	0	0	0	0	0	0	0	0	0	0	0	0	0	0	0	0	0	0	0	0	0	0	0	3
0	28	0	0	0	0	48	0	0	0	0	0	22	0	0	0	0	0	0	0	0	0	0	0	0	0	0	0	0	0	0	0	0	0	0	0	0	0	0	0	0	0	0	0	9	17	0	0	0	17
71	62	64	0	0	0	69	0	0	0	0	0	0	0	0	0	0	0	0	0	0	0	0	0	0	0	0	0	0	0	0	0	0	0	0	0	0	0	0	0	0	0	0	0	17	8	11	20	0	23
0	0	0	0	0	0	0	0	0	0	0	0	0	0	0	0	0	0	0	0	0	0	0	0	0	0	0	0	0	0	0	0	0	0	0	0	0	0	0	0	0	0	0	0	0	11	3	0	0	12
0	0	0	0	0	0	0	0	0	0	0	0	0	0	0	0	0	0	0	0	0	0	0	0	0	0	0	0	0	0	0	0	0	0	0	0	0	0	0	0	0	0	0	0	0	20	0	12	16	12
0	0	0	0	0	0	0	0	0	0	0	0	0	42	46	0	0	0	0	0	0	0	0	0	0	0	0	0	0	0	0	0	0	0	0	0	0	0	0	0	0	0	0	0	0	0	0	16	11	12
71	69	0	0	0	0	69	0	70	0	0	0	34	36	0	0	0	0	0	0	0	0	0	0	0	0	0	0	0	0	0	0	0	0	72	74	0	0	0	0	0	0	0	3	17	23	12	12	12	10
0	0	0	0	0	0	0	0	0	0	0	0	0	0	0	0	0	0	0	0	0	0	0	0	0	0	0	0	0	0	0	0	0	0	0	0	0	0	0	0	0	0	0	0	0	0	0	19	23	32
0	0	0	0	0	0	0	0	74	0	67	0	0	0	47	0	0	0	0	0	0	0	0	0	0	0	0	0	0	0	0	0	0	0	0	0	82	0	85	0	0	0	0	4	0	0	0	43	47	23
0	0	0	0	0	0	0	0	67	89	94	0	0	0	0	0	0	0	0	0	0	0	0	0	0	0	0	0	0	0	0	0	0	0	0	0	0	0	87	0	0	0	89	0	0	0	0	0	25	98
0	0	0	0	0	0	0	0	0	96	88	0	0	0	0	0	0	0	0	0	0	0	0	0	0	0	0	0	0	0	0	0	0	0	0	0	0	0	0	0	0	0	0	0	0	0	0	0	0	0
0	12	0	0	0	0	0	0	0	0	0	188	0	40	42	162	0	0	0	0	0	0	0	0	0	0	0	0	0	0	0	0	0	0	0	0	0	0	86	0	0	0	0	0	39	27	0	19	0	37
0	43	46	0	0	0	33	0	42	0	0	0	5	8	0	0	0	0	0	0	0	0	0	0	0	0	0	0	0	0	0	0	0	0	48	49	61	0	70	0	0	0	0	31	15	20	0	35	0	23
0	0	0	0	0	0	0	0	0	0	0	0	0	5	0	0	0	0	0	0	0	0	0	0	0	0	0	0	0	0	0	0	0	0	0	0	0	0	0	0	0	0	0	0	0	0	0	0	41	29
0	0	0	0	0	0	0	0	38	0	0	0	0	5	7	8	0	0	0	0	0	0	0	0	0	0	0	0	0	0	0	0	0	0	0	0	0	0	0	0	0	0	0	0	0	0	0	0	0	61
0	0	0	0	0	0	0	0	0	0	0	0	0	0	0	14	0	0	0	0	0	0	0	0	0	0	0	46	60	0	0	0	0	0	0	83	0	0	0	0	0	0	0	0	0	0	0	0	0	105
0	0	0	0	0	0	0	0	0	0	0	0	0	0	0	0	0	0	0	0	0	0	0	0	0	0	0	0	0	0	0	0	0	0	0	0	0	0	0	0	0	0	0	0	0	0	0	0	0	0
0	0	0	0	0	0	0	0	0	0	0	0	0	0	0	43	0	0	0	0	0	0	0	0	0	0	0	0	0	144	0	0	0	0	0	0	0	0	0	0	0	0	0	0	0	58	0	0	0	0
0	0	0	0	0	0	0	0	0	0	0	0	0	0	0	50	0	0	0	0	0	0	0	0	0	0	0	0	0	0	0	0	0	0	0	0	0	0	0	0	0	0	0	0	0	0	0	0	0	0
0	0	0	0	0	0	0	0	0	0	0	0	0	0	0	0	0	0	0	0	0	0	0	0	0	0	0	0	0	0	0	0	0	0	0	0	0	0	0	0	0	0	0	0	0	0	0	0	0	0
0	0	0	0	0	0	0	0	0	0	0	0	0	0	0	0	0	0	0	0	0	0	0	0	0	0	0	0	0	0	0	0	0	0	0	0	0	0	0	0	0	0	0	0	0	0	0	0	0	0
0	0	0	0	0	0	0	0	0	0	0	204	0	0	0	0	0	0	0	0	0	0	0	0	0	0	0	0	0	0	0	0	0	0	0	0	0	0	0	0	0	0	0	0	0	64	0	0	0	105
0	0	0	0	0	0	0	0	0	0	0	0	0	0	0	0	0	0	0	0	0	0	0	0	0	0	0	0	0	0	0	0	0	0	0	0	0	0	0	0	0	0	0	0	0	49	0	0	0	0
0	0	0	0	0	0	0	0	0	0	0	0	0	0	0	0	0	0	0	0	0	0	0	0	0	0	0	0	0	0	0	0	0	0	0	0	0	0	0	0	0	0	0	0	0	0	0	0	0	0
0	0	0	0	0	0	0	0	0	0	0	0	0	0	0	0	0	0	0	0	0	0	0	0	0	0	0	0	0	0	0	0	0	0	0	0	0	0	0	0	0	0	0	0	0	0	0	81	0	78
0	0	0	0	0	0	0	0	0	0	0	0	0	0	0	0	0	0	0	0	0	0	0	0	0	0	0	0	0	0	0	0	0	0	0	0	0	0	0	0	0	0	0	0	0	0	0	0	0	0
0	0	0	0	0	0	0	0	0	0	0	0	0	0	0	0	0	0	0	0	0	0	0	0	0	0	0	0	0	0	0	0	0	0	0	0	0	0	0	0	0	0	0	0	0	0	0	0	54	78
0	0	0	0	0	0	0	0	0	0	0	0	0	0	0	0	0	0	0	0	0	0	0	0	0	0	0	0	0	0	0	0	0	0	0	0	0	0	0	0	0	0	0	0	0	0	0	121	0	124
0	0	0	0	0	0	0	0	0	0	0	143	0	0	0	66	0	0	0	0	0	0	121	0	0	0	0	0	120	0	0	120	110	0	0	129	0	0	103	0	138	0	137	0	0	101	0	0	0	129
0	0	0	0	0	0	0	0	0	0	74	143	0	0	55	39	0	0	0	0	0	0	118	0	0	0	0	0	86	96	0	0	0	0	0	123	0	0	107	0	134	0	129	0	0	0	0	0	0	104
0	0	0	0	0	0	0	0	0	0	0	0	0	0	0	79	0	0	0	0	0	0	0	0	0	0	0	0	126	109	0	127	0	0	0	0	0	0	0	0	0	0	0	0	0	0	0	0	0	0
0	0	0	0	0	0	0	0	0	0	0	0	0	0	0	66	0	0	0	0	0	0	0	0	0	0	0	0	118	103	0	131	124	0	0	0	0	0	0	0	0	0	0	0	0	0	0	0	0	132
0	0	0	0	0	0	0	0	0	0	0	0	0	0	0	67	0	0	0	0	0	0	0	0	0	0	0	0	133	106	0	136	127	105	0	0	0	0	0	89	0	0	0	0	0	0	0	0	0	0
0	0	0	0	0	0	0	0	0	0	0	0	0	0	0	36	0	0	0	0	0	0	0	0	0	0	0	0	0	0	0	0	0	0	0	0	0	0	0	0	0	0	0	0	0	89	0	0	0	0
0	0	0	0	0	0	64	0	0	86	0	0	0	59	0	0	0	0	0	0	0	0	0	0	0	0	0	0	0	0	0	0	0	0	87	0	99	0	66	0	0	0	0	0	0	26	0	0	0	34
0	0	0	0	0	0	0	0	0	0	0	179	0	44	0	0	0	0	0	0	0	0	0	0	0	0	0	0	0	0	0	0	0	0	0	0	0	0	0	0	0	0	149	0	27	24	0	34	0	36
0	0	0	0	0	0	0	0	0	0	0	0	0	55	55	0	0	0	0	0	0	0	0	0	0	0	0	0	0	0	0	0	0	0	0	0	0	0	0	0	0	0	0	0	0	0	0	0	0	44
0	0	0	0	0	0	0	0	0	0	0	0	0	0	0	0	0	0	0	0	0	0	0	0	0	0	0	0	0	0	0	0	0	0	0	0	0	0	0	0	0	0	0	0	0	0	0	0	0	0
0	0	0	0	0	0	0	0	83	86	80	0	67	60	56	20	0	0	0	0	0	0	0	0	0	0	0	0	0	93	0	0	0	0	104	142	90	0	89	0	0	0	86	0	0	0	0	0	0	53
0	0	0	0	0	0	0	0	0	0	0	175	0	0	0	25	0	0	0	0	0	0	0	0	0	0	0	0	0	117	0	0	0	125	0	162	0	0	0	0	0	0	32	0	0	0	0	0	0	0
0	0	0	0	0	0	0	0	0	0	0	0	0	0	0	0	0	0	0	0	0	0	0	0	0	0	0	0	0	0	0	0	0	0	0	0	0	0	0	0	0	0	0	0	0	0	0	0	0	0
0	0	0	0	0	0	0	0	0	0	0	0	0	0	0	0	0	0	0	0	0	0	0	0	0	0	0	0	0	0	0	0	0	0	0	0	0	0	0	0	0	0	0	0	0	30	0	0	0	0
0	8	0	0	0	0	0	0	0	0	0	0	0	0	65	0	0	0	0	0	0	0	0	0	0	0	0	0	0	0	0	0	0	0	0	0	0	0	134	0	0	0	30	0	0	0	0	0	0	0
[truncated: 36 more columns]
