# Supplementary material for: Analyzing the effects of free water modeling by deep learning on diffusion MRI structural connectivity estimates in glioma patients
Source: PLoS One. 2020 Sep 25;15(9):e0239475. doi: 10.1371/journal.pone.0239475 (PMC7518620; doi:10.1371/journal.pone.0239475)
Supplement: S1 File — All utilized connectivity and length matrices as comma-separated csv files, and the free-water maps as nifti files. (ZIP) [file pone.0239475.s003.zip › S3/CMs/patients/det_boundary/vp14/fiberlengthmatrix_fwm.csv]

0	27	0	0	0	0	7	0	8	0	0	55	29	0	0	0	0	0	0	0	0	0	0	0	0	0	0	0	0	0	0	0	0	0	42	0	0	0	0	0	0	0	0	74	74	72	0	0	0	71
27	6	10	0	0	0	56	0	0	0	0	10	15	0	0	0	0	0	0	0	0	0	0	0	0	0	0	0	0	0	0	0	0	0	21	27	0	0	0	0	0	14	0	0	21	66	0	0	0	69
0	10	9	13	28	0	21	0	38	0	0	24	22	0	0	0	0	96	0	0	0	0	0	0	0	0	0	0	0	0	0	0	0	107	33	21	0	0	0	0	0	23	0	0	57	63	0	0	0	0
0	0	13	3	4	0	23	0	35	0	0	0	0	0	0	0	0	0	0	0	0	0	0	0	0	0	0	0	0	0	0	0	0	0	0	0	0	0	0	0	0	0	0	0	0	0	0	0	0	0
0	0	28	4	19	33	7	0	52	0	0	45	0	0	0	0	0	0	0	0	0	0	0	0	0	0	0	0	0	0	0	0	0	0	0	0	0	0	0	0	0	0	0	0	0	0	0	0	0	0
0	0	0	0	33	3	30	29	47	41	0	0	0	0	0	0	0	0	0	0	0	124	72	0	0	0	0	88	0	0	0	0	0	0	0	0	0	0	0	0	0	0	0	0	0	0	0	0	0	0
7	56	21	23	7	30	12	28	22	0	0	42	22	0	0	0	0	116	0	0	0	0	0	0	0	0	0	0	0	0	0	0	143	121	31	44	0	0	56	0	0	0	57	75	67	70	0	0	0	68
0	0	0	0	0	29	28	10	16	31	0	0	0	0	0	0	0	0	0	0	0	0	0	0	0	0	0	0	0	0	0	0	0	0	0	0	0	0	0	0	0	0	0	0	0	0	0	0	0	0
8	0	38	35	52	47	22	16	9	36	3	57	25	15	22	0	0	0	0	0	0	0	0	0	0	0	0	0	0	58	0	143	149	153	49	46	52	0	59	0	0	0	65	0	0	0	0	0	0	70
0	0	0	0	0	41	0	31	36	12	12	36	0	0	0	0	0	0	0	129	0	0	70	0	69	11	28	98	13	0	0	0	0	0	0	46	55	0	64	0	0	0	69	0	0	0	0	0	0	0
0	0	0	0	0	0	0	0	3	12	11	0	0	44	19	0	0	0	0	0	0	0	0	0	0	15	0	0	20	8	0	0	0	0	0	0	58	0	41	0	0	0	64	0	0	0	0	0	0	0
55	10	24	0	45	0	42	0	57	36	0	6	0	0	0	0	0	58	0	34	16	13	54	3	0	57	0	89	61	67	0	74	74	69	0	10	0	0	38	0	0	0	32	0	0	0	0	0	0	0
29	15	22	0	0	0	22	0	25	0	0	0	22	13	0	0	0	0	0	0	0	0	0	0	0	0	0	0	0	0	0	0	0	0	35	40	48	0	0	0	0	0	0	38	24	0	0	0	0	35
0	0	0	0	0	0	0	0	15	0	44	0	13	10	22	64	0	0	0	0	0	0	0	0	0	0	0	0	0	66	0	0	0	0	36	38	44	0	46	0	0	0	0	0	0	0	0	0	42	37
0	0	0	0	0	0	0	0	22	0	19	0	0	22	9	18	0	0	0	0	0	0	0	0	0	0	0	0	0	27	0	0	0	0	0	0	0	0	43	0	0	0	0	0	0	0	0	0	46	0
0	0	0	0	0	0	0	0	0	0	0	0	0	64	18	8	0	0	18	0	0	0	73	0	0	0	0	33	44	28	45	0	52	21	0	68	0	0	47	11	73	0	70	0	0	0	0	0	0	0
0	0	0	0	0	0	0	0	0	0	0	0	0	0	0	0	6	0	0	13	0	0	0	0	0	0	0	0	0	0	0	0	0	0	0	0	0	0	0	21	9	0	0	0	0	0	0	0	0	0
0	0	96	0	0	0	116	0	0	0	0	58	0	0	0	0	0	12	7	24	28	52	41	0	0	0	0	21	0	0	0	23	0	28	0	0	0	0	53	18	0	0	34	0	0	0	0	0	0	0
0	0	0	0	0	0	0	0	0	0	0	0	0	0	0	18	0	7	9	0	0	0	0	0	0	0	0	0	0	0	0	0	0	6	0	0	0	0	0	6	0	0	0	0	0	0	0	0	0	0
0	0	0	0	0	0	0	0	0	129	0	34	0	0	0	0	13	24	0	10	8	15	0	0	22	0	59	51	76	0	0	49	110	90	0	47	0	0	52	25	0	0	29	0	0	0	0	0	0	0
0	0	0	0	0	0	0	0	0	0	0	16	0	0	0	0	0	28	0	8	2	0	0	0	0	0	0	0	0	0	0	0	0	0	0	0	0	0	0	0	30	0	0	0	0	0	0	0	0	0
0	0	0	0	0	124	0	0	0	0	0	13	0	0	0	0	0	52	0	15	0	8	12	0	36	0	50	25	61	0	0	84	0	97	0	0	0	0	0	0	0	0	0	0	0	0	0	0	0	0
0	0	0	0	0	72	0	0	0	70	0	54	0	0	0	73	0	41	0	0	0	12	13	9	17	54	22	0	76	0	0	87	87	0	0	0	0	0	0	0	0	0	0	0	0	0	0	0	0	0
0	0	0	0	0	0	0	0	0	0	0	3	0	0	0	0	0	0	0	0	0	0	9	7	0	0	0	0	57	0	0	0	0	0	0	0	0	0	0	0	0	0	0	0	0	0	0	0	0	0
0	0	0	0	0	0	0	0	0	69	0	0	0	0	0	0	0	0	0	22	0	36	17	0	7	0	30	19	0	0	0	61	0	0	0	0	0	0	0	0	0	0	0	0	0	0	0	0	0	0
0	0	0	0	0	0	0	0	0	11	15	57	0	0	0	0	0	0	0	0	0	0	54	0	0	5	0	0	17	0	0	0	0	0	0	55	60	0	0	0	0	0	74	0	0	0	0	0	0	0
0	0	0	0	0	0	0	0	0	28	0	0	0	0	0	0	0	0	0	59	0	50	22	0	30	0	4	8	8	0	0	0	0	0	0	0	0	0	0	0	0	0	0	0	0	0	0	0	0	0
0	0	0	0	0	88	0	0	0	98	0	89	0	0	0	33	0	21	0	51	0	25	0	0	19	0	8	9	26	0	0	12	0	0	0	0	0	0	0	0	0	0	63	0	0	0	0	0	0	0
0	0	0	0	0	0	0	0	0	13	20	61	0	0	0	44	0	0	0	76	0	61	76	57	0	17	8	26	7	16	6	24	0	0	0	67	0	0	51	0	0	0	70	0	0	0	0	0	0	0
0	0	0	0	0	0	0	0	58	0	8	67	0	66	27	28	0	0	0	0	0	0	0	0	0	0	0	0	16	12	25	0	23	7	0	0	49	0	0	0	0	0	0	0	0	0	0	0	0	0
0	0	0	0	0	0	0	0	0	0	0	0	0	0	0	45	0	0	0	0	0	0	0	0	0	0	0	0	6	25	7	0	9	23	0	76	0	0	0	62	0	0	0	0	0	0	0	0	0	0
0	0	0	0	0	0	0	0	143	0	0	74	0	0	0	0	0	23	0	49	0	84	87	0	61	0	0	12	24	0	0	13	14	6	0	75	0	0	0	0	0	0	0	0	0	0	0	0	0	0
0	0	0	0	0	0	143	0	149	0	0	74	0	0	0	52	0	0	0	110	0	0	87	0	0	0	0	0	0	23	9	14	12	15	0	67	0	0	0	43	93	0	80	0	0	0	0	0	0	0
0	0	107	0	0	0	121	0	153	0	0	69	0	0	0	21	0	28	6	90	0	97	0	0	0	0	0	0	0	7	23	6	15	6	0	0	0	0	0	13	0	0	0	0	0	0	0	0	0	0
42	21	33	0	0	0	31	0	49	0	0	0	35	36	0	0	0	0	0	0	0	0	0	0	0	0	0	0	0	0	0	0	0	0	8	0	0	0	8	0	0	0	0	0	0	0	0	0	0	72
0	27	21	0	0	0	44	0	46	46	0	10	40	38	0	68	0	0	0	47	0	0	0	0	0	55	0	0	67	0	76	75	67	0	0	3	5	0	0	0	9	6	19	0	0	0	0	0	0	74
0	0	0	0	0	0	0	0	52	55	58	0	48	44	0	0	0	0	0	0	0	0	0	0	0	60	0	0	0	49	0	0	0	0	0	5	0	0	0	3	0	5	4	0	0	0	0	0	0	87
0	0	0	0	0	0	0	0	0	0	0	0	0	0	0	0	0	0	0	0	0	0	0	0	0	0	0	0	0	0	0	0	0	0	0	0	0	0	0	0	0	0	0	0	0	0	0	0	0	0
0	0	0	0	0	0	56	0	59	64	41	38	0	46	43	47	0	53	0	52	0	0	0	0	0	0	0	0	51	0	0	0	0	0	8	0	0	0	9	18	0	0	15	0	0	0	0	0	0	0
0	0	0	0	0	0	0	0	0	0	0	0	0	0	0	11	21	18	6	25	0	0	0	0	0	0	0	0	0	0	62	0	43	13	0	0	3	0	18	6	5	61	0	0	0	0	0	0	0	0
0	0	0	0	0	0	0	0	0	0	0	0	0	0	0	73	9	0	0	0	30	0	0	0	0	0	0	0	0	0	0	0	93	0	0	9	0	0	0	5	5	0	0	0	0	0	0	0	0	0
0	14	23	0	0	0	0	0	0	0	0	0	0	0	0	0	0	0	0	0	0	0	0	0	0	0	0	0	0	0	0	0	0	0	0	6	5	0	0	61	0	0	5	0	0	0	0	0	0	0
0	0	0	0	0	0	57	0	65	69	64	32	0	0	0	70	0	34	0	29	0	0	0	0	0	74	0	63	70	0	0	0	80	0	0	19	4	0	15	0	0	5	3	0	0	0	0	0	0	0
74	0	0	0	0	0	75	0	0	0	0	0	38	0	0	0	0	0	0	0	0	0	0	0	0	0	0	0	0	0	0	0	0	0	0	0	0	0	0	0	0	0	0	0	0	0	0	0	0	6
74	21	57	0	0	0	67	0	0	0	0	0	24	0	0	0	0	0	0	0	0	0	0	0	0	0	0	0	0	0	0	0	0	0	0	0	0	0	0	0	0	0	0	0	8	16	0	0	0	15
72	66	63	0	0	0	70	0	0	0	0	0	0	0	0	0	0	0	0	0	0	0	0	0	0	0	0	0	0	0	0	0	0	0	0	0	0	0	0	0	0	0	0	0	16	8	11	20	0	23
0	0	0	0	0	0	0	0	0	0	0	0	0	0	0	0	0	0	0	0	0	0	0	0	0	0	0	0	0	0	0	0	0	0	0	0	0	0	0	0	0	0	0	0	0	11	3	0	0	12
0	0	0	0	0	0	0	0	0	0	0	0	0	0	0	0	0	0	0	0	0	0	0	0	0	0	0	0	0	0	0	0	0	0	0	0	0	0	0	0	0	0	0	0	0	20	0	12	15	13
0	0	0	0	0	0	0	0	0	0	0	0	0	42	46	0	0	0	0	0	0	0	0	0	0	0	0	0	0	0	0	0	0	0	0	0	0	0	0	0	0	0	0	0	0	0	0	15	11	12
71	69	0	0	0	0	68	0	70	0	0	0	35	37	0	0	0	0	0	0	0	0	0	0	0	0	0	0	0	0	0	0	0	0	72	74	87	0	0	0	0	0	0	6	15	23	12	13	12	10
0	0	0	0	0	0	0	0	0	0	0	0	0	0	0	0	0	0	0	0	0	0	0	0	0	0	0	0	0	0	0	0	0	0	0	0	0	0	0	0	0	0	0	0	0	0	0	24	24	32
0	0	0	0	0	0	0	0	74	0	67	0	0	43	50	0	0	0	0	0	0	0	0	0	0	0	0	0	0	0	0	0	0	0	0	0	81	0	85	0	0	0	0	5	0	0	0	43	46	22
0	0	0	0	0	0	0	0	67	89	94	0	0	0	0	0	0	0	0	0	0	0	0	0	0	0	0	0	0	0	0	0	0	0	75	0	0	0	0	0	0	0	89	0	0	0	0	0	23	87
0	0	0	0	0	0	0	0	0	94	85	0	0	0	0	0	0	0	0	0	0	0	0	0	0	0	0	0	0	0	0	0	0	0	0	0	0	0	0	0	0	0	0	0	0	0	0	0	0	0
0	11	0	0	0	0	0	0	0	0	0	190	0	39	42	162	0	0	0	0	0	0	0	0	0	0	0	0	0	0	0	0	0	0	0	0	0	0	86	0	0	0	0	0	38	23	0	22	0	37
0	43	46	0	0	0	33	0	42	0	0	0	5	7	0	0	0	0	0	0	0	0	0	0	0	0	0	0	0	0	0	0	0	0	48	50	61	0	71	0	0	0	0	32	14	20	0	34	0	23
0	0	0	0	0	0	0	0	0	0	0	0	0	5	0	0	0	0	0	0	0	0	0	0	0	0	0	0	0	0	0	0	0	0	0	0	0	0	0	0	0	0	0	0	0	0	0	0	39	30
0	0	0	0	0	0	0	0	38	0	38	0	0	5	8	7	0	0	0	0	0	0	0	0	0	0	0	0	0	0	0	0	0	0	0	0	0	0	0	0	0	0	0	0	0	0	0	0	0	61
0	0	0	0	0	0	0	0	0	0	0	0	0	0	0	12	0	0	0	0	0	0	0	0	0	0	0	46	53	34	0	0	0	0	0	0	0	0	0	0	0	0	86	0	0	0	0	0	0	106
0	0	0	0	0	0	0	0	0	0	0	0	0	0	0	0	0	0	0	0	0	0	0	0	0	0	0	0	0	0	0	0	0	0	0	0	0	0	0	0	0	0	0	0	0	0	0	0	0	0
0	0	0	0	0	0	0	0	0	0	0	0	0	0	0	0	0	0	0	0	0	0	0	0	0	0	0	0	0	0	0	0	0	0	0	0	0	0	0	135	0	0	0	0	0	60	0	0	0	105
0	0	0	0	0	0	0	0	0	0	0	0	0	0	0	0	0	0	0	0	0	0	0	0	0	0	0	0	0	0	0	0	0	0	0	0	0	0	0	0	0	0	0	0	0	0	0	0	0	0
0	0	0	0	0	0	0	0	0	0	0	0	0	0	0	0	0	0	0	0	0	0	0	0	0	0	0	0	0	0	0	0	0	0	0	0	0	0	0	0	0	0	0	0	0	0	0	0	0	0
0	0	0	0	0	0	0	0	0	0	0	0	0	0	0	0	0	0	0	0	0	0	0	0	0	0	0	0	0	0	0	0	0	0	0	0	0	0	0	0	0	0	0	0	0	0	0	0	0	0
0	0	0	0	0	0	0	0	0	0	0	204	0	0	0	172	0	0	0	0	0	0	0	0	0	0	0	0	0	0	0	0	0	147	0	0	0	0	0	132	0	0	0	0	0	64	0	0	0	99
0	0	0	0	0	0	0	0	0	0	0	0	0	0	0	0	0	0	0	0	0	0	0	0	0	0	0	0	0	0	0	0	0	0	0	0	0	0	0	0	0	0	0	0	0	41	0	0	0	0
0	0	0	0	0	0	0	0	0	0	0	0	0	0	0	0	0	0	0	0	0	0	0	0	0	0	0	0	0	0	0	0	0	0	0	0	0	0	0	0	0	0	0	0	0	0	0	0	0	0
0	0	0	0	0	0	0	0	0	0	0	0	0	0	0	0	0	0	0	0	0	0	0	0	0	0	0	0	0	0	0	0	0	0	0	0	0	0	0	0	0	0	0	0	0	0	0	82	0	78
0	0	0	0	0	0	0	0	0	0	0	0	0	0	0	0	0	0	0	0	0	0	0	0	0	0	0	0	0	0	0	0	0	0	0	0	0	0	0	0	0	0	0	0	0	0	0	0	0	0
0	0	0	0	0	0	0	0	0	0	0	0	0	0	0	0	0	0	0	0	0	0	0	0	0	0	0	0	0	0	0	0	0	0	0	0	0	0	0	0	0	0	0	0	0	0	0	0	56	78
0	0	0	0	0	0	0	0	0	0	0	0	0	0	0	0	0	0	0	0	0	0	0	0	0	0	0	0	0	0	0	0	0	0	0	0	0	0	0	0	0	0	0	0	0	0	0	0	0	123
0	0	0	0	0	0	0	0	0	0	0	158	0	0	0	66	0	0	0	0	0	0	122	0	0	0	0	0	120	0	0	120	110	0	0	127	0	0	102	0	138	0	136	0	0	0	0	0	0	129
0	0	0	0	0	0	0	0	0	0	79	141	0	0	66	36	0	0	0	0	0	0	119	0	0	0	0	0	91	85	0	0	0	0	0	117	0	0	106	0	134	0	129	0	0	0	0	0	0	103
0	0	0	0	0	0	0	0	0	0	0	0	0	0	0	78	0	0	0	0	0	0	0	0	0	0	0	0	126	109	0	127	0	0	0	0	0	0	0	0	0	0	0	0	0	0	0	0	0	0
0	0	0	0	0	0	0	0	0	0	0	0	0	0	0	66	0	0	0	0	0	0	0	0	0	0	0	0	118	103	0	131	124	0	0	0	0	0	0	0	0	0	0	0	0	0	0	0	0	136
0	0	0	0	0	0	0	0	0	0	0	0	0	0	0	67	0	0	0	0	0	0	0	0	0	0	0	0	132	106	0	136	126	0	0	0	0	0	0	0	0	0	0	0	0	0	0	0	0	0
0	0	0	0	0	0	0	0	0	0	0	0	0	0	0	36	0	0	0	0	0	0	0	0	0	0	0	0	0	76	0	0	0	84	0	0	0	0	0	0	0	0	0	0	0	0	0	0	0	0
0	0	0	0	0	0	64	0	0	86	0	0	0	60	0	0	0	0	0	0	0	0	0	0	0	0	0	0	0	0	0	0	0	0	84	0	99	0	0	0	0	0	0	0	0	28	0	0	0	34
0	0	0	0	0	0	0	0	0	0	0	179	0	45	0	0	0	0	0	0	0	0	0	0	0	0	0	0	0	0	0	0	0	0	0	0	0	0	0	0	0	0	149	0	25	23	0	34	0	36
0	17	0	0	0	0	0	0	0	0	0	0	0	56	55	0	0	0	0	0	0	0	0	0	0	0	0	0	0	0	0	0	0	0	0	0	0	0	0	0	0	0	0	0	0	0	0	0	0	43
0	0	0	0	0	0	0	0	0	0	0	0	0	0	0	0	0	0	0	0	0	0	0	0	0	0	0	0	0	0	0	0	0	0	0	0	0	0	0	0	0	0	0	0	0	0	0	0	0	0
0	0	0	0	0	0	0	0	82	85	78	0	67	60	57	19	0	0	0	0	0	0	0	0	0	0	0	0	0	90	0	0	0	0	88	0	89	0	85	0	0	0	82	0	0	0	0	0	0	53
0	116	0	0	0	0	0	0	0	0	0	175	0	0	0	24	0	0	0	0	0	0	0	0	0	0	0	0	0	117	0	0	0	0	0	0	0	0	108	58	36	0	31	0	0	0	0	0	0	0
0	0	0	0	0	0	0	0	0	0	0	0	0	0	0	0	0	0	0	0	0	0	0	0	0	0	0	0	0	0	0	0	0	0	0	0	0	0	0	0	0	0	0	0	0	0	0	0	0	0
0	0	0	0	0	0	0	0	0	0	0	0	0	0	0	0	0	0	0	0	0	0	0	0	0	0	0	0	0	0	0	0	0	0	0	0	0	0	0	0	0	0	0	0	6	29	0	0	0	0
0	8	0	0	0	0	0	0	0	0	108	0	0	0	66	0	0	0	0	0	0	0	0	0	0	0	0	0	0	0	0	0	0	0	0	0	0	0	0	0	0	0	17	0	0	0	0	0	0	0
[truncated: 36 more columns]
