# Supplementary material for: Analyzing the effects of free water modeling by deep learning on diffusion MRI structural connectivity estimates in glioma patients
Source: PLoS One. 2020 Sep 25;15(9):e0239475. doi: 10.1371/journal.pone.0239475 (PMC7518620; doi:10.1371/journal.pone.0239475)
Supplement: S1 File — All utilized connectivity and length matrices as comma-separated csv files, and the free-water maps as nifti files. (ZIP) [file pone.0239475.s003.zip › S3/CMs/patients/det_boundary/vp14/cm_fwm.csv]

0	3	0	0	0	0	5	0	2	0	0	2	5	0	0	0	0	0	0	0	0	0	0	0	0	0	0	0	0	0	0	0	0	0	4	0	0	0	0	0	0	0	0	2	2	3	0	0	0	3
3	89	23	0	0	0	3	0	0	0	0	2	81	0	0	0	0	0	0	0	0	0	0	0	0	0	0	0	0	0	0	0	0	0	4	5	0	0	0	0	0	9	0	0	36	15	0	0	0	2
0	23	168	8	2	0	49	0	7	0	0	82	16	0	0	0	0	7	0	0	0	0	0	0	0	0	0	0	0	0	0	0	0	1	8	18	0	0	0	0	0	14	0	0	3	13	0	0	0	0
0	0	8	4	2	0	38	0	9	0	0	0	0	0	0	0	0	0	0	0	0	0	0	0	0	0	0	0	0	0	0	0	0	0	0	0	0	0	0	0	0	0	0	0	0	0	0	0	0	0
0	0	2	2	6	8	28	0	6	0	0	3	0	0	0	0	0	0	0	0	0	0	0	0	0	0	0	0	0	0	0	0	0	0	0	0	0	0	0	0	0	0	0	0	0	0	0	0	0	0
0	0	0	0	8	10	16	40	115	18	0	0	0	0	0	0	0	0	0	0	0	1	4	0	0	0	0	1	0	0	0	0	0	0	0	0	0	0	0	0	0	0	0	0	0	0	0	0	0	0
5	3	49	38	28	16	391	21	138	0	0	60	3	0	0	0	0	17	0	0	0	0	0	0	0	0	0	0	0	0	0	0	3	1	7	66	0	0	16	0	0	0	3	3	9	28	0	0	0	6
0	0	0	0	0	40	21	177	57	41	0	0	0	0	0	0	0	0	0	0	0	0	0	0	0	0	0	0	0	0	0	0	0	0	0	0	0	0	0	0	0	0	0	0	0	0	0	0	0	0
2	0	7	9	6	115	138	57	389	49	5	192	91	59	31	0	0	0	0	0	0	0	0	0	0	0	0	0	0	4	0	16	4	1	24	362	80	0	90	0	0	0	8	0	0	0	0	0	0	1
0	0	0	0	0	18	0	41	49	228	18	6	0	0	0	0	0	0	0	1	0	0	51	0	7	53	8	1	9	0	0	0	0	0	0	157	50	0	24	0	0	0	33	0	0	0	0	0	0	0
0	0	0	0	0	0	0	0	5	18	26	0	0	3	51	0	0	0	0	0	0	0	0	0	0	20	0	0	1	27	0	0	0	0	0	0	9	0	17	0	0	0	14	0	0	0	0	0	0	0
2	2	82	0	3	0	60	0	192	6	0	39	0	0	0	0	0	56	0	12	47	11	4	1	0	12	0	1	18	1	0	36	20	49	0	13	0	0	9	0	0	0	5	0	0	0	0	0	0	0
5	81	16	0	0	0	3	0	91	0	0	0	13	5	0	0	0	0	0	0	0	0	0	0	0	0	0	0	0	0	0	0	0	0	6	5	17	0	0	0	0	0	0	6	21	0	0	0	0	2
0	0	0	0	0	0	0	0	59	0	3	0	5	30	100	64	0	0	0	0	0	0	0	0	0	0	0	0	0	6	0	0	0	0	14	9	17	0	46	0	0	0	0	0	0	0	0	0	23	13
0	0	0	0	0	0	0	0	31	0	51	0	0	100	85	23	0	0	0	0	0	0	0	0	0	0	0	0	0	43	0	0	0	0	0	0	0	0	13	0	0	0	0	0	0	0	0	0	1	0
0	0	0	0	0	0	0	0	0	0	0	0	0	64	23	25	0	0	10	0	0	0	1	0	0	0	0	1	33	48	10	0	29	24	0	7	0	0	1	10	1	0	5	0	0	0	0	0	0	0
0	0	0	0	0	0	0	0	0	0	0	0	0	0	0	0	1	0	0	2	0	0	0	0	0	0	0	0	0	0	0	0	0	0	0	0	0	0	0	3	16	0	0	0	0	0	0	0	0	0
0	0	7	0	0	0	17	0	0	0	0	56	0	0	0	0	0	145	4	55	3	89	2	0	0	0	0	7	0	0	0	78	0	58	0	0	0	0	2	17	0	0	1	0	0	0	0	0	0	0
0	0	0	0	0	0	0	0	0	0	0	0	0	0	0	10	0	4	19	0	0	0	0	0	0	0	0	0	0	0	0	0	0	7	0	0	0	0	0	5	0	0	0	0	0	0	0	0	0	0
0	0	0	0	0	0	0	0	0	1	0	12	0	0	0	0	2	55	0	198	5	131	0	0	7	0	3	16	4	0	0	100	2	1	0	14	0	0	10	56	0	0	3	0	0	0	0	0	0	0
0	0	0	0	0	0	0	0	0	0	0	47	0	0	0	0	0	3	0	5	1	0	0	0	0	0	0	0	0	0	0	0	0	0	0	0	0	0	0	0	1	0	0	0	0	0	0	0	0	0
0	0	0	0	0	1	0	0	0	0	0	11	0	0	0	0	0	89	0	131	0	69	56	0	5	0	14	83	16	0	0	23	0	18	0	0	0	0	0	0	0	0	0	0	0	0	0	0	0	0
0	0	0	0	0	4	0	0	0	51	0	4	0	0	0	1	0	2	0	0	0	56	158	7	30	1	16	0	21	0	0	10	2	0	0	0	0	0	0	0	0	0	0	0	0	0	0	0	0	0
0	0	0	0	0	0	0	0	0	0	0	1	0	0	0	0	0	0	0	0	0	0	7	1	0	0	0	0	2	0	0	0	0	0	0	0	0	0	0	0	0	0	0	0	0	0	0	0	0	0
0	0	0	0	0	0	0	0	0	7	0	0	0	0	0	0	0	0	0	7	0	5	30	0	29	0	22	22	0	0	0	1	0	0	0	0	0	0	0	0	0	0	0	0	0	0	0	0	0	0
0	0	0	0	0	0	0	0	0	53	20	12	0	0	0	0	0	0	0	0	0	0	1	0	0	72	0	0	7	0	0	0	0	0	0	106	3	0	0	0	0	0	8	0	0	0	0	0	0	0
0	0	0	0	0	0	0	0	0	8	0	0	0	0	0	0	0	0	0	3	0	14	16	0	22	0	48	44	11	0	0	0	0	0	0	0	0	0	0	0	0	0	0	0	0	0	0	0	0	0
0	0	0	0	0	1	0	0	0	1	0	1	0	0	0	1	0	7	0	16	0	83	0	0	22	0	44	112	108	0	0	42	0	0	0	0	0	0	0	0	0	0	1	0	0	0	0	0	0	0
0	0	0	0	0	0	0	0	0	9	1	18	0	0	0	33	0	0	0	4	0	16	21	2	0	7	11	108	170	37	1	15	0	0	0	65	0	0	10	0	0	0	5	0	0	0	0	0	0	0
0	0	0	0	0	0	0	0	4	0	27	1	0	6	43	48	0	0	0	0	0	0	0	0	0	0	0	0	37	96	11	0	5	3	0	0	1	0	0	0	0	0	0	0	0	0	0	0	0	0
0	0	0	0	0	0	0	0	0	0	0	0	0	0	0	10	0	0	0	0	0	0	0	0	0	0	0	0	1	11	3	0	44	24	0	4	0	0	0	1	0	0	0	0	0	0	0	0	0	0
0	0	0	0	0	0	0	0	16	0	0	36	0	0	0	0	0	78	0	100	0	23	10	0	1	0	0	42	15	0	0	265	72	1	0	10	0	0	0	0	0	0	0	0	0	0	0	0	0	0
0	0	0	0	0	0	3	0	4	0	0	20	0	0	0	29	0	0	0	2	0	0	2	0	0	0	0	0	0	5	44	72	94	83	0	15	0	0	0	12	5	0	6	0	0	0	0	0	0	0
0	0	1	0	0	0	1	0	1	0	0	49	0	0	0	24	0	58	7	1	0	18	0	0	0	0	0	0	0	3	24	1	83	70	0	0	0	0	0	28	0	0	0	0	0	0	0	0	0	0
4	4	8	0	0	0	7	0	24	0	0	0	6	14	0	0	0	0	0	0	0	0	0	0	0	0	0	0	0	0	0	0	0	0	55	0	0	0	75	0	0	0	0	0	0	0	0	0	0	1
0	5	18	0	0	0	66	0	362	157	0	13	5	9	0	7	0	0	0	14	0	0	0	0	0	106	0	0	65	0	4	10	15	0	0	7	12	0	0	0	17	5	2	0	0	0	0	0	0	1
0	0	0	0	0	0	0	0	80	50	9	0	17	17	0	0	0	0	0	0	0	0	0	0	0	3	0	0	0	1	0	0	0	0	0	12	0	0	0	1	0	1	32	0	0	0	0	0	0	4
0	0	0	0	0	0	0	0	0	0	0	0	0	0	0	0	0	0	0	0	0	0	0	0	0	0	0	0	0	0	0	0	0	0	0	0	0	0	0	0	0	0	0	0	0	0	0	0	0	0
0	0	0	0	0	0	16	0	90	24	17	9	0	46	13	1	0	2	0	10	0	0	0	0	0	0	0	0	10	0	0	0	0	0	75	0	0	0	46	29	0	0	18	0	0	0	0	0	0	0
0	0	0	0	0	0	0	0	0	0	0	0	0	0	0	10	3	17	5	56	0	0	0	0	0	0	0	0	0	0	1	0	12	28	0	0	1	0	29	17	15	1	0	0	0	0	0	0	0	0
0	0	0	0	0	0	0	0	0	0	0	0	0	0	0	1	16	0	0	0	1	0	0	0	0	0	0	0	0	0	0	0	5	0	0	17	0	0	0	15	5	0	0	0	0	0	0	0	0	0
0	9	14	0	0	0	0	0	0	0	0	0	0	0	0	0	0	0	0	0	0	0	0	0	0	0	0	0	0	0	0	0	0	0	0	5	1	0	0	1	0	0	1	0	0	0	0	0	0	0
0	0	0	0	0	0	3	0	8	33	14	5	0	0	0	5	0	1	0	3	0	0	0	0	0	8	0	1	5	0	0	0	6	0	0	2	32	0	18	0	0	1	13	0	0	0	0	0	0	0
2	0	0	0	0	0	3	0	0	0	0	0	6	0	0	0	0	0	0	0	0	0	0	0	0	0	0	0	0	0	0	0	0	0	0	0	0	0	0	0	0	0	0	0	0	0	0	0	0	3
2	36	3	0	0	0	9	0	0	0	0	0	21	0	0	0	0	0	0	0	0	0	0	0	0	0	0	0	0	0	0	0	0	0	0	0	0	0	0	0	0	0	0	0	45	32	0	0	0	4
3	15	13	0	0	0	28	0	0	0	0	0	0	0	0	0	0	0	0	0	0	0	0	0	0	0	0	0	0	0	0	0	0	0	0	0	0	0	0	0	0	0	0	0	32	215	12	50	0	107
0	0	0	0	0	0	0	0	0	0	0	0	0	0	0	0	0	0	0	0	0	0	0	0	0	0	0	0	0	0	0	0	0	0	0	0	0	0	0	0	0	0	0	0	0	12	10	0	0	6
0	0	0	0	0	0	0	0	0	0	0	0	0	0	0	0	0	0	0	0	0	0	0	0	0	0	0	0	0	0	0	0	0	0	0	0	0	0	0	0	0	0	0	0	0	50	0	27	16	41
0	0	0	0	0	0	0	0	0	0	0	0	0	23	1	0	0	0	0	0	0	0	0	0	0	0	0	0	0	0	0	0	0	0	0	0	0	0	0	0	0	0	0	0	0	0	0	16	102	16
3	2	0	0	0	0	6	0	1	0	0	0	2	13	0	0	0	0	0	0	0	0	0	0	0	0	0	0	0	0	0	0	0	0	1	1	4	0	0	0	0	0	0	3	4	107	6	41	16	423
0	0	0	0	0	0	0	0	0	0	0	0	0	0	0	0	0	0	0	0	0	0	0	0	0	0	0	0	0	0	0	0	0	0	0	0	0	0	0	0	0	0	0	0	0	0	0	7	43	15
0	0	0	0	0	0	0	0	26	0	1	0	0	1	4	0	0	0	0	0	0	0	0	0	0	0	0	0	0	0	0	0	0	0	0	0	7	0	11	0	0	0	0	5	0	0	0	35	82	120
0	0	0	0	0	0	0	0	12	1	10	0	0	0	0	0	0	0	0	0	0	0	0	0	0	0	0	0	0	0	0	0	0	0	1	0	0	0	0	0	0	0	1	0	0	0	0	0	11	1
0	0	0	0	0	0	0	0	0	5	10	0	0	0	0	0	0	0	0	0	0	0	0	0	0	0	0	0	0	0	0	0	0	0	0	0	0	0	0	0	0	0	0	0	0	0	0	0	0	0
0	22	0	0	0	0	0	0	0	0	0	2	0	16	5	2	0	0	0	0	0	0	0	0	0	0	0	0	0	0	0	0	0	0	0	0	0	0	1	0	0	0	0	0	1	33	0	12	0	29
0	2	2	0	0	0	10	0	17	0	0	0	61	7	0	0	0	0	0	0	0	0	0	0	0	0	0	0	0	0	0	0	0	0	11	4	9	0	1	0	0	0	0	2	25	13	0	17	0	26
0	0	0	0	0	0	0	0	0	0	0	0	0	78	0	0	0	0	0	0	0	0	0	0	0	0	0	0	0	0	0	0	0	0	0	0	0	0	0	0	0	0	0	0	0	0	0	0	13	16
0	0	0	0	0	0	0	0	3	0	1	0	0	5	67	3	0	0	0	0	0	0	0	0	0	0	0	0	0	0	0	0	0	0	0	0	0	0	0	0	0	0	0	0	0	0	0	0	0	7
0	0	0	0	0	0	0	0	0	0	0	0	0	0	0	60	0	0	0	0	0	0	0	0	0	0	0	1	2	6	0	0	0	0	0	0	0	0	0	0	0	0	1	0	0	0	0	0	0	3
0	0	0	0	0	0	0	0	0	0	0	0	0	0	0	0	0	0	0	0	0	0	0	0	0	0	0	0	0	0	0	0	0	0	0	0	0	0	0	0	0	0	0	0	0	0	0	0	0	0
0	0	0	0	0	0	0	0	0	0	0	0	0	0	0	0	0	0	0	0	0	0	0	0	0	0	0	0	0	0	0	0	0	0	0	0	0	0	0	1	0	0	0	0	0	2	0	0	0	1
0	0	0	0	0	0	0	0	0	0	0	0	0	0	0	0	0	0	0	0	0	0	0	0	0	0	0	0	0	0	0	0	0	0	0	0	0	0	0	0	0	0	0	0	0	0	0	0	0	0
0	0	0	0	0	0	0	0	0	0	0	0	0	0	0	0	0	0	0	0	0	0	0	0	0	0	0	0	0	0	0	0	0	0	0	0	0	0	0	0	0	0	0	0	0	0	0	0	0	0
0	0	0	0	0	0	0	0	0	0	0	0	0	0	0	0	0	0	0	0	0	0	0	0	0	0	0	0	0	0	0	0	0	0	0	0	0	0	0	0	0	0	0	0	0	0	0	0	0	0
0	0	0	0	0	0	0	0	0	0	0	1	0	0	0	1	0	0	0	0	0	0	0	0	0	0	0	0	0	0	0	0	0	2	0	0	0	0	0	2	0	0	0	0	0	22	0	0	0	4
0	0	0	0	0	0	0	0	0	0	0	0	0	0	0	0	0	0	0	0	0	0	0	0	0	0	0	0	0	0	0	0	0	0	0	0	0	0	0	0	0	0	0	0	0	5	0	0	0	0
0	0	0	0	0	0	0	0	0	0	0	0	0	0	0	0	0	0	0	0	0	0	0	0	0	0	0	0	0	0	0	0	0	0	0	0	0	0	0	0	0	0	0	0	0	0	0	0	0	0
0	0	0	0	0	0	0	0	0	0	0	0	0	0	0	0	0	0	0	0	0	0	0	0	0	0	0	0	0	0	0	0	0	0	0	0	0	0	0	0	0	0	0	0	0	0	0	1	0	2
0	0	0	0	0	0	0	0	0	0	0	0	0	0	0	0	0	0	0	0	0	0	0	0	0	0	0	0	0	0	0	0	0	0	0	0	0	0	0	0	0	0	0	0	0	0	0	0	0	0
0	0	0	0	0	0	0	0	0	0	0	0	0	0	0	0	0	0	0	0	0	0	0	0	0	0	0	0	0	0	0	0	0	0	0	0	0	0	0	0	0	0	0	0	0	0	0	0	17	2
0	0	0	0	0	0	0	0	0	0	0	0	0	0	0	0	0	0	0	0	0	0	0	0	0	0	0	0	0	0	0	0	0	0	0	0	0	0	0	0	0	0	0	0	0	0	0	0	0	5
0	0	0	0	0	0	0	0	0	0	0	2	0	0	0	6	0	0	0	0	0	0	3	0	0	0	0	0	3	0	0	2	3	0	0	8	0	0	12	0	2	0	14	0	0	0	0	0	0	15
0	0	0	0	0	0	0	0	0	0	2	12	0	0	10	19	0	0	0	0	0	0	7	0	0	0	0	0	10	4	0	0	0	0	0	22	0	0	9	0	4	0	29	0	0	0	0	0	0	3
0	0	0	0	0	0	0	0	0	0	0	0	0	0	0	55	0	0	0	0	0	0	0	0	0	0	0	0	2	1	0	3	0	0	0	0	0	0	0	0	0	0	0	0	0	0	0	0	0	0
0	0	0	0	0	0	0	0	0	0	0	0	0	0	0	17	0	0	0	0	0	0	0	0	0	0	0	0	5	3	0	3	6	0	0	0	0	0	0	0	0	0	0	0	0	0	0	0	0	11
0	0	0	0	0	0	0	0	0	0	0	0	0	0	0	91	0	0	0	0	0	0	0	0	0	0	0	0	3	13	0	2	100	0	0	0	0	0	0	0	0	0	0	0	0	0	0	0	0	0
0	0	0	0	0	0	0	0	0	0	0	0	0	0	0	32	0	0	0	0	0	0	0	0	0	0	0	0	0	1	0	0	0	1	0	0	0	0	0	0	0	0	0	0	0	0	0	0	0	0
0	0	0	0	0	0	2	0	0	5	0	0	0	3	0	0	0	0	0	0	0	0	0	0	0	0	0	0	0	0	0	0	0	0	74	0	5	0	0	0	0	0	0	0	0	2	0	0	0	36
0	0	0	0	0	0	0	0	0	0	0	3	0	12	0	0	0	0	0	0	0	0	0	0	0	0	0	0	0	0	0	0	0	0	0	0	0	0	0	0	0	0	2	0	3	29	0	9	0	143
0	3	0	0	0	0	0	0	0	0	0	0	0	15	1	0	0	0	0	0	0	0	0	0	0	0	0	0	0	0	0	0	0	0	0	0	0	0	0	0	0	0	0	0	0	0	0	0	0	5
0	0	0	0	0	0	0	0	0	0	0	0	0	0	0	0	0	0	0	0	0	0	0	0	0	0	0	0	0	0	0	0	0	0	0	0	0	0	0	0	0	0	0	0	0	0	0	0	0	0
0	0	0	0	0	0	0	0	36	3	54	0	1	52	30	3	0	0	0	0	0	0	0	0	0	0	0	0	0	6	0	0	0	0	51	0	4	0	37	0	0	0	4	0	0	0	0	0	0	4
0	2	0	0	0	0	0	0	0	0	0	16	0	0	0	16	0	0	0	0	0	0	0	0	0	0	0	0	0	17	0	0	0	0	0	0	0	0	2	4	1	0	6	0	0	0	0	0	0	0
0	0	0	0	0	0	0	0	0	0	0	0	0	0	0	0	0	0	0	0	0	0	0	0	0	0	0	0	0	0	0	0	0	0	0	0	0	0	0	0	0	0	0	0	0	0	0	0	0	0
0	0	0	0	0	0	0	0	0	0	0	0	0	0	0	0	0	0	0	0	0	0	0	0	0	0	0	0	0	0	0	0	0	0	0	0	0	0	0	0	0	0	0	0	4	19	0	0	0	0
0	2	0	0	0	0	0	0	0	0	1	0	0	0	6	0	0	0	0	0	0	0	0	0	0	0	0	0	0	0	0	0	0	0	0	0	0	0	0	0	0	0	22	0	0	0	0	0	0	0
[truncated: 36 more columns]
