# Supplementary material for: Analyzing the effects of free water modeling by deep learning on diffusion MRI structural connectivity estimates in glioma patients
Source: PLoS One. 2020 Sep 25;15(9):e0239475. doi: 10.1371/journal.pone.0239475 (PMC7518620; doi:10.1371/journal.pone.0239475)
Supplement: S1 File — All utilized connectivity and length matrices as comma-separated csv files, and the free-water maps as nifti files. (ZIP) [file pone.0239475.s003.zip › S3/CMs/patients/det_boundary/vp12/fiberlengthmatrix_original.csv]

3	0	3	0	0	0	0	0	0	0	0	0	43	0	0	0	0	0	0	0	0	0	0	0	0	0	0	0	0	0	0	0	0	0	45	57	0	0	0	0	0	0	76	113	101	0	0	0	0	0
0	7	10	0	0	0	0	0	16	0	0	0	22	41	0	0	0	0	0	0	0	0	0	0	0	0	0	0	0	0	0	0	0	0	0	0	0	0	0	0	4	3	5	100	72	68	0	0	0	0
3	10	20	14	10	0	36	0	0	0	0	36	47	0	0	0	0	90	0	0	0	0	0	0	0	0	0	0	0	0	0	0	0	0	35	48	0	0	0	0	0	36	0	102	80	78	0	0	0	98
0	0	14	4	26	0	26	0	0	0	0	53	0	0	0	0	0	0	0	0	0	0	0	0	0	0	0	0	0	0	0	0	0	0	0	0	0	0	0	0	0	0	0	0	0	0	0	0	0	0
0	0	10	26	6	0	22	58	0	0	0	54	0	0	0	0	0	141	0	0	0	0	0	0	0	0	0	148	166	0	0	158	165	0	0	50	48	0	0	0	0	0	79	0	0	0	0	0	0	0
0	0	0	0	0	5	31	39	52	5	0	13	0	0	0	0	0	0	0	0	0	139	75	83	91	0	0	153	0	0	0	0	0	0	0	55	0	0	0	0	0	0	0	0	0	0	0	0	0	0
0	0	36	26	22	31	18	22	12	0	0	58	0	0	0	0	0	142	0	0	0	0	0	0	0	0	0	153	167	0	0	158	169	0	41	54	53	0	55	0	0	0	62	0	0	0	0	0	0	95
0	0	0	0	58	39	22	10	9	24	0	0	0	0	0	0	0	0	0	0	0	103	0	0	0	54	0	78	80	0	0	0	0	0	0	45	49	0	0	0	0	0	54	0	0	0	0	0	0	0
0	16	0	0	0	52	12	9	11	0	0	60	43	22	28	73	0	152	0	0	0	0	0	0	0	0	0	169	180	58	0	174	0	156	49	54	52	0	57	0	0	0	74	112	0	0	0	0	98	100
0	0	0	0	0	5	0	24	0	8	0	9	0	0	0	0	0	0	0	103	0	97	80	0	85	31	64	84	50	0	0	0	0	0	39	39	48	0	45	0	0	0	62	0	0	0	0	0	0	0
0	0	0	0	0	0	0	0	0	0	11	0	0	0	24	0	0	0	0	0	0	0	0	0	0	0	0	0	0	21	0	0	0	0	0	0	0	0	0	0	0	0	0	0	0	0	0	0	0	0
0	0	36	53	54	13	58	0	60	9	0	11	0	0	0	0	8	74	0	26	19	18	31	17	0	0	30	75	116	0	0	0	109	95	0	10	0	0	48	0	0	0	0	0	0	0	0	0	0	0
43	22	47	0	0	0	0	0	43	0	0	0	11	16	0	0	0	0	0	0	0	0	0	0	0	0	0	0	0	0	0	0	0	0	0	0	0	0	0	0	0	0	0	0	34	19	0	0	0	0
0	41	0	0	0	0	0	0	22	0	0	0	16	11	36	51	0	0	0	0	0	0	0	0	0	0	0	0	0	0	0	0	0	0	0	0	0	0	0	0	0	0	0	0	0	0	0	0	0	0
0	0	0	0	0	0	0	0	28	0	24	0	0	36	11	22	0	0	0	0	0	0	0	0	0	0	0	0	0	29	0	0	0	0	0	0	0	0	0	0	0	0	0	0	0	0	0	0	0	0
0	0	0	0	0	0	0	0	73	0	0	0	0	51	22	14	0	0	5	0	0	0	0	0	0	0	0	0	0	31	0	0	0	16	0	0	0	0	0	3	0	0	0	0	0	0	0	0	0	0
0	0	0	0	0	0	0	0	0	0	0	8	0	0	0	0	4	8	12	0	13	0	0	0	0	0	0	0	0	0	0	0	0	0	0	0	0	0	0	5	12	0	0	0	0	0	0	0	0	0
0	0	90	0	141	0	142	0	152	0	0	74	0	0	0	0	8	19	14	42	11	85	95	0	0	0	0	0	0	0	0	13	26	5	0	0	0	0	0	28	0	0	0	0	0	0	0	0	0	0
0	0	0	0	0	0	0	0	0	0	0	0	0	0	0	5	12	14	9	0	0	0	0	0	0	0	0	0	0	42	0	0	0	15	0	0	0	0	0	7	0	0	0	0	0	0	0	0	0	0
0	0	0	0	0	0	0	0	0	103	0	26	0	0	0	0	0	42	0	13	0	22	0	0	0	0	0	50	134	0	0	51	83	75	0	0	0	0	0	36	24	0	47	0	0	0	0	0	0	0
0	0	0	0	0	0	0	0	0	0	0	19	0	0	0	0	13	11	0	0	6	0	0	0	0	0	0	0	0	0	0	0	0	0	0	0	0	0	0	24	17	0	0	0	0	0	0	0	0	0
0	0	0	0	0	139	0	103	0	97	0	18	0	0	0	0	0	85	0	22	0	6	32	0	34	0	51	53	0	0	0	91	0	71	0	0	0	0	0	0	0	0	0	0	0	0	0	0	0	0
0	0	0	0	0	75	0	0	0	80	0	31	0	0	0	0	0	95	0	0	0	32	8	7	15	0	36	84	0	0	0	0	0	0	0	0	0	0	0	0	0	0	0	0	0	0	0	0	0	0
0	0	0	0	0	83	0	0	0	0	0	17	0	0	0	0	0	0	0	0	0	0	7	6	0	0	0	71	0	0	0	0	0	0	0	0	0	0	0	0	0	0	0	0	0	0	0	0	0	0
0	0	0	0	0	91	0	0	0	85	0	0	0	0	0	0	0	0	0	0	0	34	15	0	12	0	37	34	0	0	0	0	0	0	0	0	0	0	0	0	0	0	0	0	0	0	0	0	0	0
0	0	0	0	0	0	0	54	0	31	0	0	0	0	0	0	0	0	0	0	0	0	0	0	0	13	18	0	37	0	0	0	0	0	0	46	52	0	47	0	0	0	63	0	0	0	0	0	0	0
0	0	0	0	0	0	0	0	0	64	0	30	0	0	0	0	0	0	0	0	0	51	36	0	37	18	13	30	31	0	0	0	0	0	0	35	0	0	0	0	0	0	0	0	0	0	0	0	0	0
0	0	0	0	148	153	153	78	169	84	0	75	0	0	0	0	0	0	0	50	0	53	84	71	34	0	30	10	30	0	0	24	0	0	0	73	0	0	0	0	0	0	0	0	0	0	0	0	0	0
0	0	0	0	166	0	167	80	180	50	0	116	0	0	0	0	0	0	0	134	0	0	0	0	0	37	31	30	18	5	3	3	32	31	0	67	81	0	56	72	80	0	76	0	0	0	0	0	0	0
0	0	0	0	0	0	0	0	58	0	21	0	0	0	29	31	0	0	42	0	0	0	0	0	0	0	0	0	5	9	8	0	23	7	0	0	0	0	0	0	0	0	0	0	0	0	0	0	0	0
0	0	0	0	0	0	0	0	0	0	0	0	0	0	0	0	0	0	0	0	0	0	0	0	0	0	0	0	3	8	4	6	13	28	0	0	0	0	0	63	0	0	0	0	0	0	0	0	0	0
0	0	0	0	158	0	158	0	174	0	0	0	0	0	0	0	0	13	0	51	0	91	0	0	0	0	0	24	3	0	6	16	8	14	0	0	81	0	0	0	0	0	0	0	0	0	0	0	0	0
0	0	0	0	165	0	169	0	0	0	0	109	0	0	0	0	0	26	0	83	0	0	0	0	0	0	0	0	32	23	13	8	6	15	0	0	89	0	0	0	0	0	0	0	0	0	0	0	0	0
0	0	0	0	0	0	0	0	156	0	0	95	0	0	0	16	0	5	15	75	0	71	0	0	0	0	0	0	31	7	28	14	15	10	0	0	0	0	0	2	0	0	0	0	0	0	0	0	0	0
45	0	35	0	0	0	41	0	49	39	0	0	0	0	0	0	0	0	0	0	0	0	0	0	0	0	0	0	0	0	0	0	0	0	8	19	6	0	8	0	26	3	17	0	0	0	0	0	0	0
57	0	48	0	50	55	54	45	54	39	0	10	0	0	0	0	0	0	0	0	0	0	0	0	0	46	35	73	67	0	0	0	0	0	19	9	7	0	0	0	0	20	14	0	0	0	0	0	0	0
0	0	0	0	48	0	53	49	52	48	0	0	0	0	0	0	0	0	0	0	0	0	0	0	0	52	0	0	81	0	0	81	89	0	6	7	11	0	0	0	7	0	7	0	0	0	0	0	0	0
0	0	0	0	0	0	0	0	0	0	0	0	0	0	0	0	0	0	0	0	0	0	0	0	0	0	0	0	0	0	0	0	0	0	0	0	0	0	0	0	0	0	0	0	0	0	0	0	0	0
0	0	0	0	0	0	55	0	57	45	0	48	0	0	0	0	0	0	0	0	0	0	0	0	0	47	0	0	56	0	0	0	0	0	8	0	0	0	7	22	0	17	33	0	0	0	0	0	0	0
0	0	0	0	0	0	0	0	0	0	0	0	0	0	0	3	5	28	7	36	24	0	0	0	0	0	0	0	72	0	63	0	0	2	0	0	0	0	22	5	4	0	14	0	0	0	0	0	0	0
0	4	0	0	0	0	0	0	0	0	0	0	0	0	0	0	12	0	0	24	17	0	0	0	0	0	0	0	80	0	0	0	0	0	26	0	7	0	0	4	0	0	14	0	0	0	0	0	0	0
0	3	36	0	0	0	0	0	0	0	0	0	0	0	0	0	0	0	0	0	0	0	0	0	0	0	0	0	0	0	0	0	0	0	3	20	0	0	17	0	0	4	7	0	0	0	0	0	0	0
76	5	0	0	79	0	62	54	74	62	0	0	0	0	0	0	0	0	0	47	0	0	0	0	0	63	0	0	76	0	0	0	0	0	17	14	7	0	33	14	14	7	34	0	0	0	0	0	0	0
113	100	102	0	0	0	0	0	112	0	0	0	0	0	0	0	0	0	0	0	0	0	0	0	0	0	0	0	0	0	0	0	0	0	0	0	0	0	0	0	0	0	0	2	7	41	0	0	0	6
101	72	80	0	0	0	0	0	0	0	0	0	34	0	0	0	0	0	0	0	0	0	0	0	0	0	0	0	0	0	0	0	0	0	0	0	0	0	0	0	0	0	0	7	14	14	0	0	0	0
0	68	78	0	0	0	0	0	0	0	0	0	19	0	0	0	0	0	0	0	0	0	0	0	0	0	0	0	0	0	0	0	0	0	0	0	0	0	0	0	0	0	0	41	14	15	25	29	0	29
0	0	0	0	0	0	0	0	0	0	0	0	0	0	0	0	0	0	0	0	0	0	0	0	0	0	0	0	0	0	0	0	0	0	0	0	0	0	0	0	0	0	0	0	0	25	10	12	0	35
0	0	0	0	0	0	0	0	0	0	0	0	0	0	0	0	0	0	0	0	0	0	0	0	0	0	0	0	0	0	0	0	0	0	0	0	0	0	0	0	0	0	0	0	0	29	12	7	13	30
0	0	0	0	0	0	0	0	98	0	0	0	0	0	0	0	0	0	0	0	0	0	0	0	0	0	0	0	0	0	0	0	0	0	0	0	0	0	0	0	0	0	0	0	0	0	0	13	8	52
0	0	98	0	0	0	95	0	100	0	0	0	0	0	0	0	0	0	0	0	0	0	0	0	0	0	0	0	0	0	0	0	0	0	0	0	0	0	0	0	0	0	0	6	0	29	35	30	52	10
0	0	0	0	0	0	0	0	0	0	0	0	0	0	0	0	0	0	0	0	0	0	0	0	0	0	0	0	0	0	0	0	0	0	0	0	0	0	0	0	0	0	0	0	0	0	0	0	15	0
106	85	0	0	0	0	97	0	79	0	0	283	51	20	28	0	0	0	0	0	0	0	0	0	0	0	0	0	0	0	0	0	0	0	0	0	0	0	0	0	0	0	0	0	34	59	44	45	44	6
0	0	0	0	0	0	0	0	0	89	0	0	0	0	0	0	0	0	0	0	0	0	0	0	0	0	0	0	0	0	0	0	0	0	0	0	0	0	0	0	0	0	0	0	0	0	0	0	21	0
0	0	0	0	0	0	0	0	0	0	89	0	0	0	47	0	0	0	0	0	0	0	0	0	0	0	0	0	0	0	0	0	0	0	0	0	0	0	0	0	0	0	0	0	0	0	0	0	0	0
0	0	0	0	0	0	265	0	0	0	0	199	0	0	0	0	0	0	0	0	0	0	0	0	0	0	0	0	0	0	0	0	0	0	0	185	0	0	0	0	0	0	174	0	0	23	48	39	20	55
54	35	0	0	0	0	0	0	52	0	0	0	5	21	0	0	0	0	0	0	0	0	0	0	0	0	0	0	0	0	0	0	0	0	0	0	0	0	0	0	0	0	0	0	26	0	0	0	0	0
0	0	0	0	0	0	0	0	42	0	0	0	0	8	0	0	0	0	0	0	0	0	0	0	0	0	0	0	0	0	0	0	0	0	0	0	0	0	0	0	0	0	0	0	32	0	0	0	0	0
0	0	0	0	0	0	0	0	51	0	48	0	0	0	7	6	0	0	0	0	0	0	0	0	0	0	0	0	0	68	0	0	0	0	0	0	0	0	0	0	0	0	0	0	0	0	0	0	0	0
0	0	0	0	0	0	0	0	0	0	0	0	0	76	0	11	0	0	0	0	0	0	0	0	0	0	0	0	60	52	0	0	67	0	0	0	0	0	0	15	0	0	0	0	0	0	0	0	0	0
0	0	0	0	0	0	0	0	0	0	0	0	0	0	0	0	0	0	0	0	0	0	0	0	0	0	0	0	0	0	0	0	0	0	0	0	0	0	0	0	0	0	0	0	0	0	0	0	0	0
0	0	0	0	0	0	0	0	0	0	0	0	0	0	0	0	0	0	0	0	0	0	0	0	0	0	0	0	0	0	0	0	0	0	0	0	0	0	0	0	0	0	0	0	0	0	0	0	0	135
0	0	0	0	0	0	0	0	0	0	0	0	0	0	0	0	0	0	0	0	0	0	0	0	0	0	0	0	0	0	0	0	0	0	0	0	0	0	0	0	0	0	0	0	0	0	0	0	0	0
0	0	0	0	0	0	0	0	0	0	0	0	0	0	0	0	0	0	0	0	0	0	0	0	0	0	0	0	0	0	0	0	0	0	0	0	0	0	0	0	0	0	0	0	0	132	0	138	0	0
0	0	0	0	0	0	0	0	0	0	0	0	0	0	0	0	0	0	0	0	0	0	0	0	0	0	0	0	0	0	0	0	0	0	0	0	0	0	0	0	0	0	0	0	0	41	0	0	0	0
0	0	0	0	0	0	0	0	0	0	0	0	0	0	0	0	0	0	0	0	0	0	0	0	0	0	0	0	0	0	0	0	0	0	0	0	0	0	0	0	0	0	0	0	0	0	0	150	0	0
0	0	0	0	0	0	0	0	0	0	0	0	0	0	0	0	0	0	0	0	0	0	0	0	0	0	0	0	0	0	0	0	0	0	0	0	0	0	0	0	0	0	0	0	0	50	0	0	0	91
0	0	0	0	0	0	0	0	0	0	0	0	0	0	0	0	0	0	0	0	0	0	0	0	0	0	0	0	0	0	0	0	0	0	0	0	0	0	0	0	0	0	0	0	0	0	0	0	0	0
0	0	0	0	0	0	0	0	0	0	0	0	0	0	0	0	0	0	0	0	0	0	0	0	0	0	0	0	0	0	0	0	0	0	0	0	0	0	0	0	0	0	0	0	0	0	0	0	0	0
0	0	0	0	0	0	0	0	0	0	0	0	0	0	0	0	0	0	0	0	0	0	0	0	0	0	0	0	88	0	0	0	0	0	0	0	0	0	0	0	0	0	0	0	0	0	0	0	0	0
0	0	0	0	0	0	0	0	0	0	0	0	0	0	0	0	0	0	0	0	0	0	0	0	0	0	0	0	0	0	0	0	0	0	0	0	0	0	0	0	0	0	0	0	0	0	0	0	65	0
0	0	0	0	0	0	0	0	0	0	0	0	0	0	0	0	0	0	0	0	0	0	0	0	0	0	0	0	0	0	0	0	0	0	0	0	0	0	0	0	0	0	0	0	0	0	0	127	0	0
0	0	0	0	0	0	220	0	0	0	0	153	0	0	0	0	0	0	0	0	0	0	0	0	0	0	0	0	116	102	139	0	133	0	0	141	142	0	107	111	0	162	123	0	0	0	0	0	0	181
0	0	0	0	0	0	0	0	0	0	63	0	0	0	45	0	0	0	0	0	0	0	0	0	0	0	0	0	112	96	125	121	122	0	0	0	0	0	0	46	0	0	0	0	0	0	0	0	0	0
0	0	0	0	0	0	0	0	0	0	0	0	0	0	0	0	0	0	0	0	0	0	0	0	0	0	0	0	0	0	7	0	0	0	0	0	0	0	0	0	0	0	0	0	0	0	0	0	0	0
0	0	0	0	0	0	0	0	0	0	0	0	0	0	0	0	0	0	0	0	0	0	0	0	0	0	0	0	54	0	0	95	159	0	0	0	0	0	0	92	0	0	0	0	0	130	155	0	0	169
0	0	0	0	0	0	0	0	0	0	0	196	0	0	0	0	0	0	0	0	0	0	0	0	0	0	0	0	0	0	0	0	0	0	0	0	0	0	0	87	0	0	0	0	0	0	0	0	0	187
0	0	0	0	0	0	0	0	0	0	0	0	0	0	0	31	0	0	0	0	0	0	0	0	0	0	0	0	0	73	103	0	84	0	0	0	0	0	0	0	0	0	0	0	0	0	0	0	0	172
0	0	0	0	0	0	0	0	70	0	0	0	0	0	0	0	0	0	0	0	0	0	0	0	0	0	0	0	0	0	0	0	0	0	0	0	0	0	0	0	0	0	0	44	0	35	0	0	32	48
0	0	0	0	0	0	0	0	0	0	0	0	0	0	0	0	0	0	0	0	0	0	0	0	0	0	0	0	0	0	0	0	0	0	0	0	0	0	0	0	0	0	0	54	0	21	0	67	0	63
0	0	0	0	0	0	0	0	0	0	0	0	0	0	0	0	0	0	0	0	0	0	0	0	0	0	0	0	0	0	0	0	0	0	0	0	0	0	0	0	0	0	0	0	0	0	0	0	0	66
0	0	0	0	0	0	0	0	0	0	0	0	0	0	0	0	0	0	0	0	0	0	0	0	0	0	0	0	0	0	0	0	0	0	0	0	0	0	0	0	0	0	0	0	0	0	0	0	0	0
0	54	0	0	0	0	0	0	87	0	0	0	0	0	0	0	0	0	0	0	0	0	0	0	0	0	0	0	0	0	0	0	0	0	0	0	0	0	0	0	0	0	62	0	0	0	0	0	0	72
0	0	0	0	0	0	0	0	0	0	0	0	0	0	0	0	0	0	0	174	0	0	0	0	0	0	0	0	133	132	0	0	0	0	0	157	0	0	0	0	0	0	0	0	0	0	0	0	0	0
0	0	0	0	0	0	0	0	0	0	0	0	0	0	0	0	0	0	0	0	0	0	0	0	0	0	0	0	0	0	0	0	0	0	0	0	0	0	0	0	0	0	0	0	0	15	0	0	0	0
0	0	0	0	0	0	0	0	0	0	0	0	0	0	0	0	0	0	0	0	0	0	0	0	0	0	0	0	0	0	0	0	0	0	0	0	0	0	0	0	0	0	0	50	11	18	0	0	0	45
0	0	0	0	0	0	0	0	0	0	0	0	0	0	0	0	0	0	0	0	0	0	0	0	0	0	0	0	126	130	0	0	0	0	0	157	0	0	0	0	0	0	7	0	14	0	0	108	0	73
[truncated: 36 more columns]
