# Supplementary material for: Analyzing the effects of free water modeling by deep learning on diffusion MRI structural connectivity estimates in glioma patients
Source: PLoS One. 2020 Sep 25;15(9):e0239475. doi: 10.1371/journal.pone.0239475 (PMC7518620; doi:10.1371/journal.pone.0239475)
Supplement: S1 File — All utilized connectivity and length matrices as comma-separated csv files, and the free-water maps as nifti files. (ZIP) [file pone.0239475.s003.zip › S3/CMs/patients/det_boundary/vp12/cm_original.csv]

4	0	1	0	0	0	0	0	0	0	0	0	3	0	0	0	0	0	0	0	0	0	0	0	0	0	0	0	0	0	0	0	0	0	6	1	0	0	0	0	0	0	2	2	1	0	0	0	0	0
0	59	21	0	0	0	0	0	37	0	0	0	72	1	0	0	0	0	0	0	0	0	0	0	0	0	0	0	0	0	0	0	0	0	0	0	0	0	0	0	12	2	6	16	77	6	0	0	0	0
1	21	337	19	3	0	8	0	0	0	0	73	1	0	0	0	0	1	0	0	0	0	0	0	0	0	0	0	0	0	0	0	0	0	18	6	0	0	0	0	0	10	0	12	22	10	0	0	0	3
0	0	19	9	1	0	3	0	0	0	0	22	0	0	0	0	0	0	0	0	0	0	0	0	0	0	0	0	0	0	0	0	0	0	0	0	0	0	0	0	0	0	0	0	0	0	0	0	0	0
0	0	3	1	41	0	43	10	0	0	0	34	0	0	0	0	0	21	0	0	0	0	0	0	0	0	0	18	1	0	0	17	2	0	0	56	1	0	0	0	0	0	2	0	0	0	0	0	0	0
0	0	0	0	0	51	80	74	1	9	0	14	0	0	0	0	0	0	0	0	0	4	56	20	4	0	0	1	0	0	0	0	0	0	0	10	0	0	0	0	0	0	0	0	0	0	0	0	0	0
0	0	8	3	43	80	359	37	54	0	0	67	0	0	0	0	0	6	0	0	0	0	0	0	0	0	0	12	7	0	0	2	3	0	58	109	54	0	62	0	0	0	23	0	0	0	0	0	0	4
0	0	0	0	10	74	37	53	24	89	0	0	0	0	0	0	0	0	0	0	0	3	0	0	0	18	0	47	4	0	0	0	0	0	0	1	9	0	0	0	0	0	2	0	0	0	0	0	0	0
0	37	0	0	0	1	54	24	255	0	0	1	24	165	80	8	0	8	0	0	0	0	0	0	0	0	0	9	10	3	0	3	0	2	126	36	56	0	157	0	0	0	109	2	0	0	0	0	2	35
0	0	0	0	0	9	0	89	0	124	0	3	0	0	0	0	0	0	0	5	0	33	5	0	8	183	22	47	80	0	0	0	0	0	1	7	47	0	66	0	0	0	39	0	0	0	0	0	0	0
0	0	0	0	0	0	0	0	0	0	16	0	0	0	39	0	0	0	0	0	0	0	0	0	0	0	0	0	0	17	0	0	0	0	0	0	0	0	0	0	0	0	0	0	0	0	0	0	0	0
0	0	73	22	34	14	67	0	1	3	0	53	0	0	0	0	2	61	0	15	12	2	28	17	0	0	2	23	3	0	0	0	8	4	0	20	0	0	12	0	0	0	0	0	0	0	0	0	0	0
3	72	1	0	0	0	0	0	24	0	0	0	28	13	0	0	0	0	0	0	0	0	0	0	0	0	0	0	0	0	0	0	0	0	0	0	0	0	0	0	0	0	0	0	14	11	0	0	0	0
0	1	0	0	0	0	0	0	165	0	0	0	13	52	97	118	0	0	0	0	0	0	0	0	0	0	0	0	0	0	0	0	0	0	0	0	0	0	0	0	0	0	0	0	0	0	0	0	0	0
0	0	0	0	0	0	0	0	80	0	39	0	0	97	112	37	0	0	0	0	0	0	0	0	0	0	0	0	0	56	0	0	0	0	0	0	0	0	0	0	0	0	0	0	0	0	0	0	0	0
0	0	0	0	0	0	0	0	8	0	0	0	0	118	37	85	0	0	3	0	0	0	0	0	0	0	0	0	0	85	0	0	0	5	0	0	0	0	0	1	0	0	0	0	0	0	0	0	0	0
0	0	0	0	0	0	0	0	0	0	0	2	0	0	0	0	16	4	6	0	15	0	0	0	0	0	0	0	0	0	0	0	0	0	0	0	0	0	0	2	4	0	0	0	0	0	0	0	0	0
0	0	1	0	21	0	6	0	8	0	0	61	0	0	0	0	4	326	24	168	3	15	1	0	0	0	0	0	0	0	0	85	3	10	0	0	0	0	0	10	0	0	0	0	0	0	0	0	0	0
0	0	0	0	0	0	0	0	0	0	0	0	0	0	0	3	6	24	68	0	0	0	0	0	0	0	0	0	0	42	0	0	0	6	0	0	0	0	0	10	0	0	0	0	0	0	0	0	0	0
0	0	0	0	0	0	0	0	0	5	0	15	0	0	0	0	0	168	0	310	0	81	0	0	0	0	0	108	3	0	0	104	9	4	0	0	0	0	0	31	18	0	28	0	0	0	0	0	0	0
0	0	0	0	0	0	0	0	0	0	0	12	0	0	0	0	15	3	0	0	4	0	0	0	0	0	0	0	0	0	0	0	0	0	0	0	0	0	0	2	1	0	0	0	0	0	0	0	0	0
0	0	0	0	0	4	0	3	0	33	0	2	0	0	0	0	0	15	0	81	0	49	47	0	15	0	139	34	0	0	0	11	0	2	0	0	0	0	0	0	0	0	0	0	0	0	0	0	0	0
0	0	0	0	0	56	0	0	0	5	0	28	0	0	0	0	0	1	0	0	0	47	182	2	16	0	79	53	0	0	0	0	0	0	0	0	0	0	0	0	0	0	0	0	0	0	0	0	0	0
0	0	0	0	0	20	0	0	0	0	0	17	0	0	0	0	0	0	0	0	0	0	2	3	0	0	0	1	0	0	0	0	0	0	0	0	0	0	0	0	0	0	0	0	0	0	0	0	0	0
0	0	0	0	0	4	0	0	0	8	0	0	0	0	0	0	0	0	0	0	0	15	16	0	63	0	15	57	0	0	0	0	0	0	0	0	0	0	0	0	0	0	0	0	0	0	0	0	0	0
0	0	0	0	0	0	0	18	0	183	0	0	0	0	0	0	0	0	0	0	0	0	0	0	0	236	31	0	25	0	0	0	0	0	0	39	23	0	1	0	0	0	5	0	0	0	0	0	0	0
0	0	0	0	0	0	0	0	0	22	0	2	0	0	0	0	0	0	0	0	0	139	79	0	15	31	117	10	111	0	0	0	0	0	0	10	0	0	0	0	0	0	0	0	0	0	0	0	0	0
0	0	0	0	18	1	12	47	9	47	0	23	0	0	0	0	0	0	0	108	0	34	53	1	57	0	10	152	95	0	0	51	0	0	0	23	0	0	0	0	0	0	0	0	0	0	0	0	0	0
0	0	0	0	1	0	7	4	10	80	0	3	0	0	0	0	0	0	0	3	0	0	0	0	0	25	111	95	215	9	1	1	2	45	0	78	31	0	31	2	8	0	34	0	0	0	0	0	0	0
0	0	0	0	0	0	0	0	3	0	17	0	0	0	56	85	0	0	42	0	0	0	0	0	0	0	0	0	9	135	2	0	5	9	0	0	0	0	0	0	0	0	0	0	0	0	0	0	0	0
0	0	0	0	0	0	0	0	0	0	0	0	0	0	0	0	0	0	0	0	0	0	0	0	0	0	0	0	1	2	17	1	55	45	0	0	0	0	0	1	0	0	0	0	0	0	0	0	0	0
0	0	0	0	17	0	2	0	3	0	0	0	0	0	0	0	0	85	0	104	0	11	0	0	0	0	0	51	1	0	1	278	16	15	0	0	15	0	0	0	0	0	0	0	0	0	0	0	0	0
0	0	0	0	2	0	3	0	0	0	0	8	0	0	0	0	0	3	0	9	0	0	0	0	0	0	0	0	2	5	55	16	20	57	0	0	2	0	0	0	0	0	0	0	0	0	0	0	0	0
0	0	0	0	0	0	0	0	2	0	0	4	0	0	0	5	0	10	6	4	0	2	0	0	0	0	0	0	45	9	45	15	57	116	0	0	0	0	0	2	0	0	0	0	0	0	0	0	0	0
6	0	18	0	0	0	58	0	126	1	0	0	0	0	0	0	0	0	0	0	0	0	0	0	0	0	0	0	0	0	0	0	0	0	47	1	1	0	47	0	4	6	26	0	0	0	0	0	0	0
1	0	6	0	56	10	109	1	36	7	0	20	0	0	0	0	0	0	0	0	0	0	0	0	0	39	10	23	78	0	0	0	0	0	1	19	1	0	0	0	0	16	10	0	0	0	0	0	0	0
0	0	0	0	1	0	54	9	56	47	0	0	0	0	0	0	0	0	0	0	0	0	0	0	0	23	0	0	31	0	0	15	2	0	1	1	3	0	0	0	28	0	48	0	0	0	0	0	0	0
0	0	0	0	0	0	0	0	0	0	0	0	0	0	0	0	0	0	0	0	0	0	0	0	0	0	0	0	0	0	0	0	0	0	0	0	0	0	0	0	0	0	0	0	0	0	0	0	0	0
0	0	0	0	0	0	62	0	157	66	0	12	0	0	0	0	0	0	0	0	0	0	0	0	0	1	0	0	31	0	0	0	0	0	47	0	0	0	49	25	0	17	49	0	0	0	0	0	0	0
0	0	0	0	0	0	0	0	0	0	0	0	0	0	0	1	2	10	10	31	2	0	0	0	0	0	0	0	2	0	1	0	0	2	0	0	0	0	25	17	1	0	13	0	0	0	0	0	0	0
0	12	0	0	0	0	0	0	0	0	0	0	0	0	0	0	4	0	0	18	1	0	0	0	0	0	0	0	8	0	0	0	0	0	4	0	28	0	0	1	0	0	31	0	0	0	0	0	0	0
0	2	10	0	0	0	0	0	0	0	0	0	0	0	0	0	0	0	0	0	0	0	0	0	0	0	0	0	0	0	0	0	0	0	6	16	0	0	17	0	0	2	11	0	0	0	0	0	0	0
2	6	0	0	2	0	23	2	109	39	0	0	0	0	0	0	0	0	0	28	0	0	0	0	0	5	0	0	34	0	0	0	0	0	26	10	48	0	49	13	31	11	7	0	0	0	0	0	0	0
2	16	12	0	0	0	0	0	2	0	0	0	0	0	0	0	0	0	0	0	0	0	0	0	0	0	0	0	0	0	0	0	0	0	0	0	0	0	0	0	0	0	0	1	19	6	0	0	0	2
1	77	22	0	0	0	0	0	0	0	0	0	14	0	0	0	0	0	0	0	0	0	0	0	0	0	0	0	0	0	0	0	0	0	0	0	0	0	0	0	0	0	0	19	282	31	0	0	0	0
0	6	10	0	0	0	0	0	0	0	0	0	11	0	0	0	0	0	0	0	0	0	0	0	0	0	0	0	0	0	0	0	0	0	0	0	0	0	0	0	0	0	0	6	31	302	133	150	0	76
0	0	0	0	0	0	0	0	0	0	0	0	0	0	0	0	0	0	0	0	0	0	0	0	0	0	0	0	0	0	0	0	0	0	0	0	0	0	0	0	0	0	0	0	0	133	21	20	0	100
0	0	0	0	0	0	0	0	0	0	0	0	0	0	0	0	0	0	0	0	0	0	0	0	0	0	0	0	0	0	0	0	0	0	0	0	0	0	0	0	0	0	0	0	0	150	20	51	74	102
0	0	0	0	0	0	0	0	2	0	0	0	0	0	0	0	0	0	0	0	0	0	0	0	0	0	0	0	0	0	0	0	0	0	0	0	0	0	0	0	0	0	0	0	0	0	0	74	122	9
0	0	3	0	0	0	4	0	35	0	0	0	0	0	0	0	0	0	0	0	0	0	0	0	0	0	0	0	0	0	0	0	0	0	0	0	0	0	0	0	0	0	0	2	0	76	100	102	9	290
0	0	0	0	0	0	0	0	0	0	0	0	0	0	0	0	0	0	0	0	0	0	0	0	0	0	0	0	0	0	0	0	0	0	0	0	0	0	0	0	0	0	0	0	0	0	0	0	43	0
7	12	0	0	0	0	4	0	298	0	0	3	2	13	36	0	0	0	0	0	0	0	0	0	0	0	0	0	0	0	0	0	0	0	0	0	0	0	0	0	0	0	0	0	42	3	1	12	24	21
0	0	0	0	0	0	0	0	0	7	0	0	0	0	0	0	0	0	0	0	0	0	0	0	0	0	0	0	0	0	0	0	0	0	0	0	0	0	0	0	0	0	0	0	0	0	0	0	17	0
0	0	0	0	0	0	0	0	0	0	1	0	0	0	6	0	0	0	0	0	0	0	0	0	0	0	0	0	0	0	0	0	0	0	0	0	0	0	0	0	0	0	0	0	0	0	0	0	0	0
0	0	0	0	0	0	2	0	0	0	0	1	0	0	0	0	0	0	0	0	0	0	0	0	0	0	0	0	0	0	0	0	0	0	0	1	0	0	0	0	0	0	5	0	0	97	3	77	11	32
3	17	0	0	0	0	0	0	42	0	0	0	51	14	0	0	0	0	0	0	0	0	0	0	0	0	0	0	0	0	0	0	0	0	0	0	0	0	0	0	0	0	0	0	94	0	0	0	0	0
0	0	0	0	0	0	0	0	71	0	0	0	0	70	0	0	0	0	0	0	0	0	0	0	0	0	0	0	0	0	0	0	0	0	0	0	0	0	0	0	0	0	0	0	1	0	0	0	0	0
0	0	0	0	0	0	0	0	1	0	8	0	0	0	27	1	0	0	0	0	0	0	0	0	0	0	0	0	0	2	0	0	0	0	0	0	0	0	0	0	0	0	0	0	0	0	0	0	0	0
0	0	0	0	0	0	0	0	0	0	0	0	0	1	0	57	0	0	0	0	0	0	0	0	0	0	0	0	3	113	0	0	2	0	0	0	0	0	0	3	0	0	0	0	0	0	0	0	0	0
0	0	0	0	0	0	0	0	0	0	0	0	0	0	0	0	0	0	0	0	0	0	0	0	0	0	0	0	0	0	0	0	0	0	0	0	0	0	0	0	0	0	0	0	0	0	0	0	0	0
0	0	0	0	0	0	0	0	0	0	0	0	0	0	0	0	0	0	0	0	0	0	0	0	0	0	0	0	0	0	0	0	0	0	0	0	0	0	0	0	0	0	0	0	0	0	0	0	0	15
0	0	0	0	0	0	0	0	0	0	0	0	0	0	0	0	0	0	0	0	0	0	0	0	0	0	0	0	0	0	0	0	0	0	0	0	0	0	0	0	0	0	0	0	0	0	0	0	0	0
0	0	0	0	0	0	0	0	0	0	0	0	0	0	0	0	0	0	0	0	0	0	0	0	0	0	0	0	0	0	0	0	0	0	0	0	0	0	0	0	0	0	0	0	0	2	0	1	0	0
0	0	0	0	0	0	0	0	0	0	0	0	0	0	0	0	0	0	0	0	0	0	0	0	0	0	0	0	0	0	0	0	0	0	0	0	0	0	0	0	0	0	0	0	0	1	0	0	0	0
0	0	0	0	0	0	0	0	0	0	0	0	0	0	0	0	0	0	0	0	0	0	0	0	0	0	0	0	0	0	0	0	0	0	0	0	0	0	0	0	0	0	0	0	0	0	0	1	0	0
0	0	0	0	0	0	0	0	0	0	0	0	0	0	0	0	0	0	0	0	0	0	0	0	0	0	0	0	0	0	0	0	0	0	0	0	0	0	0	0	0	0	0	0	0	8	0	0	0	2
0	0	0	0	0	0	0	0	0	0	0	0	0	0	0	0	0	0	0	0	0	0	0	0	0	0	0	0	0	0	0	0	0	0	0	0	0	0	0	0	0	0	0	0	0	0	0	0	0	0
0	0	0	0	0	0	0	0	0	0	0	0	0	0	0	0	0	0	0	0	0	0	0	0	0	0	0	0	0	0	0	0	0	0	0	0	0	0	0	0	0	0	0	0	0	0	0	0	0	0
0	0	0	0	0	0	0	0	0	0	0	0	0	0	0	0	0	0	0	0	0	0	0	0	0	0	0	0	7	0	0	0	0	0	0	0	0	0	0	0	0	0	0	0	0	0	0	0	0	0
0	0	0	0	0	0	0	0	0	0	0	0	0	0	0	0	0	0	0	0	0	0	0	0	0	0	0	0	0	0	0	0	0	0	0	0	0	0	0	0	0	0	0	0	0	0	0	0	5	0
0	0	0	0	0	0	0	0	0	0	0	0	0	0	0	0	0	0	0	0	0	0	0	0	0	0	0	0	0	0	0	0	0	0	0	0	0	0	0	0	0	0	0	0	0	0	0	1	0	0
0	0	0	0	0	0	1	0	0	0	0	53	0	0	0	0	0	0	0	0	0	0	0	0	0	0	0	0	186	39	4	0	3	0	0	15	1	0	6	27	0	1	31	0	0	0	0	0	0	2
0	0	0	0	0	0	0	0	0	0	4	0	0	0	11	0	0	0	0	0	0	0	0	0	0	0	0	0	87	156	8	2	5	0	0	0	0	0	0	3	0	0	0	0	0	0	0	0	0	0
0	0	0	0	0	0	0	0	0	0	0	0	0	0	0	0	0	0	0	0	0	0	0	0	0	0	0	0	0	0	1	0	0	0	0	0	0	0	0	0	0	0	0	0	0	0	0	0	0	0
0	0	0	0	0	0	0	0	0	0	0	0	0	0	0	0	0	0	0	0	0	0	0	0	0	0	0	0	3	0	0	7	2	0	0	0	0	0	0	1	0	0	0	0	0	1	5	0	0	26
0	0	0	0	0	0	0	0	0	0	0	2	0	0	0	0	0	0	0	0	0	0	0	0	0	0	0	0	0	0	0	0	0	0	0	0	0	0	0	31	0	0	0	0	0	0	0	0	0	1
0	0	0	0	0	0	0	0	0	0	0	0	0	0	0	2	0	0	0	0	0	0	0	0	0	0	0	0	0	11	1	0	4	0	0	0	0	0	0	0	0	0	0	0	0	0	0	0	0	52
0	0	0	0	0	0	0	0	40	0	0	0	0	0	0	0	0	0	0	0	0	0	0	0	0	0	0	0	0	0	0	0	0	0	0	0	0	0	0	0	0	0	0	10	0	2	0	0	10	68
0	0	0	0	0	0	0	0	0	0	0	0	0	0	0	0	0	0	0	0	0	0	0	0	0	0	0	0	0	0	0	0	0	0	0	0	0	0	0	0	0	0	0	1	0	21	0	12	0	182
0	0	0	0	0	0	0	0	0	0	0	0	0	0	0	0	0	0	0	0	0	0	0	0	0	0	0	0	0	0	0	0	0	0	0	0	0	0	0	0	0	0	0	0	0	0	0	0	0	19
0	0	0	0	0	0	0	0	0	0	0	0	0	0	0	0	0	0	0	0	0	0	0	0	0	0	0	0	0	0	0	0	0	0	0	0	0	0	0	0	0	0	0	0	0	0	0	0	0	0
0	5	0	0	0	0	0	0	1	0	0	0	0	0	0	0	0	0	0	0	0	0	0	0	0	0	0	0	0	0	0	0	0	0	0	0	0	0	0	0	0	0	1	0	0	0	0	0	0	22
0	0	0	0	0	0	0	0	0	0	0	0	0	0	0	0	0	0	0	1	0	0	0	0	0	0	0	0	1	1	0	0	0	0	0	1	0	0	0	0	0	0	0	0	0	0	0	0	0	0
0	0	0	0	0	0	0	0	0	0	0	0	0	0	0	0	0	0	0	0	0	0	0	0	0	0	0	0	0	0	0	0	0	0	0	0	0	0	0	0	0	0	0	0	0	17	0	0	0	0
0	0	0	0	0	0	0	0	0	0	0	0	0	0	0	0	0	0	0	0	0	0	0	0	0	0	0	0	0	0	0	0	0	0	0	0	0	0	0	0	0	0	0	11	3	7	0	0	0	12
0	0	0	0	0	0	0	0	0	0	0	0	0	0	0	0	0	0	0	0	0	0	0	0	0	0	0	0	1	1	0	0	0	0	0	2	0	0	0	0	0	0	4	0	5	0	0	2	0	10
[truncated: 36 more columns]
