# Supplementary material for: Analyzing the effects of free water modeling by deep learning on diffusion MRI structural connectivity estimates in glioma patients
Source: PLoS One. 2020 Sep 25;15(9):e0239475. doi: 10.1371/journal.pone.0239475 (PMC7518620; doi:10.1371/journal.pone.0239475)
Supplement: S1 File — All utilized connectivity and length matrices as comma-separated csv files, and the free-water maps as nifti files. (ZIP) [file pone.0239475.s003.zip › S3/CMs/patients/det_boundary/vp12/fiberlengthmatrix_fwm.csv]

3	0	3	0	0	0	0	0	0	0	0	0	43	0	0	0	0	0	0	0	0	0	0	0	0	0	0	0	0	0	0	0	0	0	46	56	0	0	0	0	0	62	0	113	101	0	0	0	0	0
0	11	10	0	0	0	0	0	16	0	0	9	24	41	0	0	0	0	0	0	0	0	0	0	0	0	0	0	0	0	0	0	0	0	0	3	0	0	0	0	13	18	9	103	76	69	0	0	0	0
3	10	19	14	15	0	30	0	0	0	0	35	47	0	0	0	0	0	0	0	3	0	0	0	0	0	0	0	0	0	0	0	0	0	35	48	0	0	0	0	0	39	0	102	80	78	0	0	0	101
0	0	14	3	26	0	22	0	0	0	0	53	0	0	0	0	0	0	0	0	0	0	0	0	0	0	0	0	0	0	0	0	0	0	0	0	0	0	0	0	0	0	0	0	0	0	0	0	0	0
0	0	15	26	6	0	22	58	0	0	0	49	0	0	0	0	0	141	0	0	0	0	0	0	0	0	0	147	166	0	0	157	165	0	0	52	48	0	0	0	0	0	79	0	0	0	0	0	0	0
0	0	0	0	0	5	32	38	52	5	0	13	0	0	0	0	0	0	0	0	0	128	75	83	91	76	0	131	0	0	0	0	0	0	0	56	0	0	0	0	0	0	0	0	0	0	0	0	0	0
0	0	30	22	22	32	16	28	14	0	0	58	0	0	0	0	0	143	0	0	0	0	0	0	0	0	0	154	161	0	0	167	167	0	42	55	53	0	55	0	0	0	62	0	0	0	0	0	0	97
0	0	0	0	58	38	28	10	8	24	0	0	0	0	0	0	0	0	0	0	0	103	0	0	0	53	0	80	74	0	0	0	0	0	0	45	49	0	0	0	0	0	54	0	0	0	0	0	0	0
0	16	0	0	0	52	14	8	13	0	0	60	41	22	28	70	0	153	0	0	0	0	0	0	0	0	0	167	182	61	0	174	0	157	49	54	54	0	57	0	0	0	74	118	0	0	0	0	0	102
0	0	0	0	0	5	0	24	0	9	0	9	0	0	0	0	0	0	0	102	0	98	84	0	85	31	64	83	50	0	0	0	0	0	39	40	48	0	45	0	0	0	62	0	0	0	0	0	0	0
0	0	0	0	0	0	0	0	0	0	11	0	0	0	24	0	0	0	0	0	0	0	0	0	0	0	0	0	0	20	0	0	0	0	0	0	0	0	0	0	0	0	0	0	0	0	0	0	0	0
0	9	35	53	49	13	58	0	60	9	0	12	0	0	0	0	8	73	0	26	19	18	31	17	0	0	29	78	116	0	0	119	108	95	0	10	0	0	48	0	0	0	0	0	0	0	0	0	0	0
43	24	47	0	0	0	0	0	41	0	0	0	10	15	0	0	0	0	0	0	0	0	0	0	0	0	0	0	0	0	0	0	0	0	12	0	0	0	0	0	0	0	0	157	32	19	0	0	0	0
0	41	0	0	0	0	0	0	22	0	0	0	15	11	36	52	0	0	0	0	0	0	0	0	0	0	0	0	0	0	0	0	0	0	0	0	0	0	0	0	0	0	0	0	0	0	0	0	0	0
0	0	0	0	0	0	0	0	28	0	24	0	0	36	11	25	0	0	0	0	0	0	0	0	0	0	0	0	0	31	0	0	0	0	0	0	0	0	0	0	0	0	0	0	0	0	0	0	0	0
0	0	0	0	0	0	0	0	70	0	0	0	0	52	25	13	0	0	5	0	0	0	0	0	0	0	0	0	0	32	0	0	0	13	0	0	0	0	0	3	0	0	0	0	0	0	0	0	0	0
0	0	0	0	0	0	0	0	0	0	0	8	0	0	0	0	4	12	10	7	13	0	0	0	0	0	0	0	0	0	0	0	0	0	0	0	0	0	0	5	13	0	0	0	0	0	0	0	0	0
0	0	0	0	141	0	143	0	153	0	0	73	0	0	0	0	12	18	14	43	4	81	94	0	0	0	0	61	38	0	0	12	26	6	0	0	0	0	0	25	22	0	0	0	0	0	0	0	0	0
0	0	0	0	0	0	0	0	0	0	0	0	0	0	0	5	10	14	7	0	0	0	0	0	0	0	0	0	0	44	0	0	0	18	0	0	0	0	0	6	46	0	7	0	0	0	0	0	0	0
0	0	0	0	0	0	0	0	0	102	0	26	0	0	0	0	7	43	0	13	0	22	0	0	0	0	0	55	0	0	0	50	76	87	0	0	0	0	0	34	24	0	48	0	0	0	0	0	0	0
0	0	3	0	0	0	0	0	0	0	0	19	0	0	0	0	13	4	0	0	6	0	0	0	0	0	0	0	0	0	0	0	0	0	0	0	0	0	0	24	18	0	0	0	0	0	0	0	0	0
0	0	0	0	0	128	0	103	0	98	0	18	0	0	0	0	0	81	0	22	0	6	31	0	33	0	52	53	0	0	0	95	0	71	0	0	0	0	0	0	0	0	0	0	0	0	0	0	0	0
0	0	0	0	0	75	0	0	0	84	0	31	0	0	0	0	0	94	0	0	0	31	9	7	16	0	36	84	0	0	0	0	0	0	0	0	0	0	0	0	0	0	0	0	0	0	0	0	0	0
0	0	0	0	0	83	0	0	0	0	0	17	0	0	0	0	0	0	0	0	0	0	7	6	0	0	0	0	0	0	0	0	0	0	0	0	0	0	0	0	0	0	0	0	0	0	0	0	0	0
0	0	0	0	0	91	0	0	0	85	0	0	0	0	0	0	0	0	0	0	0	33	16	0	12	0	40	35	0	0	0	0	0	0	0	0	0	0	0	0	0	0	0	0	0	0	0	0	0	0
0	0	0	0	0	76	0	53	0	31	0	0	0	0	0	0	0	0	0	0	0	0	0	0	0	13	18	0	36	0	0	0	0	0	0	46	52	0	47	0	0	0	64	0	0	0	0	0	0	0
0	0	0	0	0	0	0	0	0	64	0	29	0	0	0	0	0	0	0	0	0	52	36	0	40	18	13	36	30	0	0	0	0	0	0	35	0	0	0	0	0	0	0	0	0	0	0	0	0	0
0	0	0	0	147	131	154	80	167	83	0	78	0	0	0	0	0	61	0	55	0	53	84	0	35	0	36	10	31	0	0	25	0	0	0	74	0	0	0	0	0	0	86	0	0	0	0	0	0	0
0	0	0	0	166	0	161	74	182	50	0	116	0	0	0	0	0	38	0	0	0	0	0	0	0	36	30	31	15	13	3	3	24	32	0	68	80	0	55	70	80	0	78	0	0	0	0	0	0	0
0	0	0	0	0	0	0	0	61	0	20	0	0	0	31	32	0	0	44	0	0	0	0	0	0	0	0	0	13	9	8	0	23	8	0	0	0	0	0	35	0	0	0	0	0	0	0	0	0	0
0	0	0	0	0	0	0	0	0	0	0	0	0	0	0	0	0	0	0	0	0	0	0	0	0	0	0	0	3	8	4	6	14	28	0	0	0	0	0	0	0	0	0	0	0	0	0	0	0	0
0	0	0	0	157	0	167	0	174	0	0	119	0	0	0	0	0	12	0	50	0	95	0	0	0	0	0	25	3	0	6	17	7	16	0	0	82	0	0	0	0	0	0	0	0	0	0	0	0	0
0	0	0	0	165	0	167	0	0	0	0	108	0	0	0	0	0	26	0	76	0	0	0	0	0	0	0	0	24	23	14	7	5	15	0	0	88	0	0	0	0	0	84	0	0	0	0	0	0	0
0	0	0	0	0	0	0	0	157	0	0	95	0	0	0	13	0	6	18	87	0	71	0	0	0	0	0	0	32	8	28	16	15	10	0	0	0	0	0	13	0	0	0	0	0	0	0	0	0	0
46	0	35	0	0	0	42	0	49	39	0	0	12	0	0	0	0	0	0	0	0	0	0	0	0	0	0	0	0	0	0	0	0	0	8	19	6	0	8	0	26	4	16	0	0	0	0	0	0	0
56	3	48	0	52	56	55	45	54	40	0	10	0	0	0	0	0	0	0	0	0	0	0	0	0	46	35	74	68	0	0	0	0	0	19	9	7	0	31	29	0	19	12	0	0	0	0	0	0	0
0	0	0	0	48	0	53	49	54	48	0	0	0	0	0	0	0	0	0	0	0	0	0	0	0	52	0	0	80	0	0	82	88	0	6	7	11	0	0	0	8	0	7	0	0	0	0	0	0	0
0	0	0	0	0	0	0	0	0	0	0	0	0	0	0	0	0	0	0	0	0	0	0	0	0	0	0	0	0	0	0	0	0	0	0	0	0	0	0	0	0	0	0	0	0	0	0	0	0	0
0	0	0	0	0	0	55	0	57	45	0	48	0	0	0	0	0	0	0	0	0	0	0	0	0	47	0	0	55	0	0	0	0	0	8	31	0	0	6	20	0	17	31	0	0	0	0	0	0	0
0	0	0	0	0	0	0	0	0	0	0	0	0	0	0	3	5	25	6	34	24	0	0	0	0	0	0	0	70	35	0	0	0	13	0	29	0	0	20	5	4	0	10	0	0	0	0	0	0	0
0	13	0	0	0	0	0	0	0	0	0	0	0	0	0	0	13	22	46	24	18	0	0	0	0	0	0	0	80	0	0	0	0	0	26	0	8	0	0	4	0	0	15	0	0	0	0	0	0	0
62	18	39	0	0	0	0	0	0	0	0	0	0	0	0	0	0	0	0	0	0	0	0	0	0	0	0	0	0	0	0	0	0	0	4	19	0	0	17	0	0	0	9	0	0	0	0	0	0	0
0	9	0	0	79	0	62	54	74	62	0	0	0	0	0	0	0	0	7	48	0	0	0	0	0	64	0	86	78	0	0	0	84	0	16	12	7	0	31	10	15	9	22	0	13	0	0	0	0	0
113	103	102	0	0	0	0	0	118	0	0	0	157	0	0	0	0	0	0	0	0	0	0	0	0	0	0	0	0	0	0	0	0	0	0	0	0	0	0	0	0	0	0	2	7	44	0	0	0	5
101	76	80	0	0	0	0	0	0	0	0	0	32	0	0	0	0	0	0	0	0	0	0	0	0	0	0	0	0	0	0	0	0	0	0	0	0	0	0	0	0	0	13	7	14	15	0	0	0	0
0	69	78	0	0	0	0	0	0	0	0	0	19	0	0	0	0	0	0	0	0	0	0	0	0	0	0	0	0	0	0	0	0	0	0	0	0	0	0	0	0	0	0	44	15	15	25	29	0	28
0	0	0	0	0	0	0	0	0	0	0	0	0	0	0	0	0	0	0	0	0	0	0	0	0	0	0	0	0	0	0	0	0	0	0	0	0	0	0	0	0	0	0	0	0	25	10	11	0	35
0	0	0	0	0	0	0	0	0	0	0	0	0	0	0	0	0	0	0	0	0	0	0	0	0	0	0	0	0	0	0	0	0	0	0	0	0	0	0	0	0	0	0	0	0	29	11	6	13	25
0	0	0	0	0	0	0	0	0	0	0	0	0	0	0	0	0	0	0	0	0	0	0	0	0	0	0	0	0	0	0	0	0	0	0	0	0	0	0	0	0	0	0	0	0	0	0	13	9	55
0	0	101	0	0	0	97	0	102	0	0	0	0	0	0	0	0	0	0	0	0	0	0	0	0	0	0	0	0	0	0	0	0	0	0	0	0	0	0	0	0	0	0	5	0	28	35	25	55	9
0	0	0	0	0	0	0	0	88	0	0	0	0	0	0	0	0	0	0	0	0	0	0	0	0	0	0	0	0	0	0	0	0	0	0	0	0	0	0	0	0	0	0	0	0	0	0	0	33	10
106	88	0	0	0	0	91	0	74	0	0	0	67	20	28	0	0	0	0	0	0	0	0	0	0	0	0	0	0	0	0	0	0	0	161	0	0	0	0	0	0	0	0	0	34	61	44	50	51	16
0	0	0	0	0	0	0	0	0	89	0	0	0	0	0	0	0	0	0	0	0	0	0	0	0	91	0	0	0	0	0	0	0	0	0	0	0	0	0	0	0	0	0	0	0	0	0	0	21	0
0	0	0	0	0	0	0	0	0	0	90	0	0	0	47	0	0	0	0	0	0	0	0	0	0	0	0	0	0	0	0	0	0	0	0	0	0	0	0	0	0	0	0	0	0	0	0	0	0	0
0	0	0	0	0	0	264	0	0	0	0	199	0	0	0	0	0	0	0	0	0	0	0	0	0	0	0	0	161	0	0	0	0	0	0	184	0	0	0	0	0	0	171	0	16	22	43	39	20	57
55	33	0	0	0	0	0	0	53	0	0	0	4	21	0	0	0	0	0	0	0	0	0	0	0	0	0	0	0	0	0	0	0	0	0	0	0	0	0	0	0	0	0	0	25	0	0	0	0	0
0	0	0	0	0	0	0	0	41	0	0	0	0	8	0	0	0	0	0	0	0	0	0	0	0	0	0	0	0	0	0	0	0	0	0	0	0	0	0	0	0	0	0	0	0	0	0	0	46	73
0	0	0	0	0	0	0	0	46	0	48	0	0	0	7	6	0	0	0	0	0	0	0	0	0	0	0	0	0	72	0	0	0	0	0	0	0	0	0	0	0	0	0	0	0	0	0	0	0	0
0	0	0	0	0	0	0	0	0	0	0	0	0	84	0	13	0	0	0	0	0	0	0	0	0	0	0	0	64	51	0	91	77	0	0	0	0	0	0	15	0	0	0	0	0	0	0	0	0	0
0	0	0	0	0	0	0	0	0	0	0	0	0	0	0	0	0	0	0	0	0	0	0	0	0	0	0	0	0	0	0	0	0	0	0	0	0	0	0	0	0	0	0	0	0	6	0	0	0	0
0	0	0	0	0	0	0	0	0	0	0	0	0	0	0	0	0	0	0	0	0	0	0	0	0	0	0	0	0	0	0	0	0	0	0	0	0	0	0	0	0	0	0	0	0	0	0	0	0	120
0	0	0	0	0	0	0	0	0	0	0	0	0	0	0	0	0	0	0	0	0	0	0	0	0	0	0	0	0	0	0	0	0	0	0	0	0	0	0	0	0	0	0	0	0	0	0	0	0	0
0	0	0	0	0	0	0	0	0	0	0	0	0	0	0	0	0	0	0	0	0	0	0	0	0	0	0	0	0	0	0	0	0	0	0	0	0	0	0	0	0	0	0	0	0	0	0	171	0	0
0	0	0	0	0	0	0	0	0	0	0	0	0	0	0	0	0	0	0	0	0	0	0	0	0	0	0	0	0	0	0	0	0	0	0	0	0	0	0	0	0	0	0	0	0	0	0	0	0	0
0	0	0	0	0	0	0	0	0	0	0	0	0	0	0	0	0	0	0	0	0	0	0	0	0	0	0	0	0	0	0	0	0	0	0	0	0	0	0	0	0	0	0	0	0	0	0	0	0	0
0	0	0	0	0	0	0	0	0	0	0	0	0	0	0	0	0	0	0	0	0	0	0	0	0	0	0	0	0	0	0	0	0	0	0	0	0	0	0	0	0	0	0	0	0	46	0	0	0	0
0	0	0	0	0	0	0	0	0	0	0	0	0	0	0	0	0	0	0	0	0	0	0	0	0	0	0	0	0	0	0	0	0	0	0	0	0	0	0	0	0	0	0	0	0	0	0	0	0	0
0	0	0	0	0	0	0	0	0	0	0	0	0	0	0	0	0	0	0	0	0	0	0	0	0	0	0	0	0	0	0	0	0	0	0	0	0	0	0	0	0	0	0	0	0	0	0	0	0	0
0	0	0	0	0	0	0	0	0	0	0	0	0	0	0	0	0	0	0	0	0	0	0	0	0	0	0	0	88	0	0	0	0	0	0	0	0	0	0	0	0	0	0	0	0	0	0	0	0	0
0	0	0	0	0	0	0	0	0	0	0	0	0	0	0	0	0	0	0	0	0	0	0	0	0	0	0	0	0	0	0	0	0	0	0	0	0	0	0	0	0	0	0	0	0	0	0	0	65	0
0	0	0	0	0	0	0	0	0	0	0	0	0	0	0	0	0	0	0	0	0	0	0	0	0	0	0	0	0	0	0	0	0	0	0	0	0	0	0	0	0	0	0	0	0	0	0	125	0	0
0	0	0	0	0	0	0	0	0	0	0	155	0	0	0	0	0	0	0	0	0	0	0	0	0	0	0	0	117	102	136	171	138	0	0	141	0	0	107	111	0	161	122	0	0	0	0	0	0	177
0	0	0	0	0	0	0	0	0	0	63	0	0	0	45	40	0	0	0	0	0	0	0	0	0	0	0	0	116	93	118	121	119	0	0	0	0	0	0	46	0	0	0	0	0	0	0	0	0	0
0	0	0	0	0	0	0	0	0	0	0	0	0	0	0	0	0	0	0	0	0	0	0	0	0	0	0	0	105	0	23	0	0	0	0	0	0	0	0	0	0	0	0	0	0	0	0	0	0	0
0	0	0	0	0	0	0	0	0	0	0	0	0	0	0	0	0	0	0	0	0	0	0	0	0	0	0	0	2	0	0	111	159	0	0	0	0	0	0	90	0	0	0	0	0	155	152	165	0	169
0	0	0	0	0	0	0	0	0	0	0	197	0	0	0	0	0	0	0	0	0	0	0	0	0	0	0	0	0	0	0	0	0	0	0	0	0	0	0	88	0	0	0	0	0	0	0	0	0	184
0	0	0	0	0	0	0	0	0	0	0	0	0	0	0	31	0	0	0	0	0	0	0	0	0	0	0	0	111	68	0	114	89	0	0	0	0	0	0	0	0	0	0	0	0	0	0	0	0	171
0	0	0	0	0	0	0	0	69	0	0	0	0	0	0	0	0	0	0	0	0	0	0	0	0	0	0	0	0	0	0	0	0	0	0	0	0	0	0	0	0	0	0	46	0	35	0	83	32	50
0	0	0	0	0	0	0	0	0	0	0	0	0	0	0	0	0	0	0	0	0	0	0	0	0	0	0	0	137	138	0	0	0	0	0	0	0	0	0	0	0	0	0	55	0	22	49	68	0	64
0	0	0	0	0	0	0	0	0	0	0	0	0	0	0	0	0	0	0	0	0	0	0	0	0	0	0	0	0	0	0	0	0	0	0	0	0	0	0	0	0	0	0	0	0	0	0	0	0	68
0	0	0	0	0	0	0	0	0	0	0	0	0	0	0	0	0	0	0	0	0	0	0	0	0	0	0	0	0	0	0	0	0	0	0	0	0	0	0	0	0	0	0	0	0	0	0	0	0	0
128	54	0	0	0	0	0	0	0	0	0	0	0	0	0	0	0	0	0	0	0	0	0	0	0	0	0	0	0	0	0	0	0	0	0	0	0	0	0	0	0	0	62	0	73	0	0	0	0	73
0	0	0	0	0	0	0	0	0	0	0	0	0	0	0	0	0	0	0	172	0	0	0	0	0	0	0	0	155	0	0	0	0	0	0	157	0	0	0	0	0	0	0	0	0	0	0	0	0	0
0	0	0	0	0	0	0	0	0	0	0	0	0	0	0	0	0	0	0	0	0	0	0	0	0	0	0	0	0	0	0	0	0	0	0	0	0	0	0	0	0	0	0	0	17	18	0	0	0	0
0	0	0	0	0	0	0	0	0	0	0	0	0	0	0	0	0	0	0	0	0	0	0	0	0	0	0	0	0	0	0	0	0	0	0	0	0	0	0	0	0	0	0	51	11	18	0	0	0	45
0	0	0	0	0	0	0	0	0	0	0	0	0	0	0	0	0	0	0	0	0	0	0	0	0	0	0	0	129	131	0	0	0	0	0	0	0	0	0	0	0	0	74	0	18	0	0	0	59	74
[truncated: 36 more columns]
