# Supplementary material for: Analyzing the effects of free water modeling by deep learning on diffusion MRI structural connectivity estimates in glioma patients
Source: PLoS One. 2020 Sep 25;15(9):e0239475. doi: 10.1371/journal.pone.0239475 (PMC7518620; doi:10.1371/journal.pone.0239475)
Supplement: S1 File — All utilized connectivity and length matrices as comma-separated csv files, and the free-water maps as nifti files. (ZIP) [file pone.0239475.s003.zip › S3/CMs/patients/det_boundary/vp12/cm_fwm.csv]

4	0	1	0	0	0	0	0	0	0	0	0	3	0	0	0	0	0	0	0	0	0	0	0	0	0	0	0	0	0	0	0	0	0	16	2	0	0	0	0	0	1	0	2	1	0	0	0	0	0
0	104	24	0	0	0	0	0	37	0	0	6	82	1	0	0	0	0	0	0	0	0	0	0	0	0	0	0	0	0	0	0	0	0	0	1	0	0	0	0	32	4	13	36	78	7	0	0	0	0
1	24	337	19	2	0	10	0	0	0	0	76	2	0	0	0	0	0	0	0	1	0	0	0	0	0	0	0	0	0	0	0	0	0	20	5	0	0	0	0	0	33	0	34	18	7	0	0	0	3
0	0	19	14	1	0	2	0	0	0	0	22	0	0	0	0	0	0	0	0	0	0	0	0	0	0	0	0	0	0	0	0	0	0	0	0	0	0	0	0	0	0	0	0	0	0	0	0	0	0
0	0	2	1	41	0	46	10	0	0	0	28	0	0	0	0	0	22	0	0	0	0	0	0	0	0	0	7	1	0	0	17	2	0	0	66	1	0	0	0	0	0	2	0	0	0	0	0	0	0
0	0	0	0	0	51	83	70	1	9	0	14	0	0	0	0	0	0	0	0	0	11	57	20	4	1	0	2	0	0	0	0	0	0	0	11	0	0	0	0	0	0	0	0	0	0	0	0	0	0
0	0	10	2	46	83	400	43	56	0	0	124	0	0	0	0	0	12	0	0	0	0	0	0	0	0	0	17	4	0	0	3	1	0	65	126	55	0	61	0	0	0	25	0	0	0	0	0	0	4
0	0	0	0	10	70	43	56	21	93	0	0	0	0	0	0	0	0	0	0	0	3	0	0	0	20	0	52	6	0	0	0	0	0	0	1	9	0	0	0	0	0	1	0	0	0	0	0	0	0
0	37	0	0	0	1	56	21	290	0	0	2	30	171	97	14	0	10	0	0	0	0	0	0	0	0	0	14	8	2	0	3	0	2	169	37	41	0	144	0	0	0	110	6	0	0	0	0	0	30
0	0	0	0	0	9	0	93	0	133	0	3	0	0	0	0	0	0	0	8	0	31	5	0	8	206	25	49	88	0	0	0	0	0	1	7	47	0	69	0	0	0	40	0	0	0	0	0	0	0
0	0	0	0	0	0	0	0	0	0	16	0	0	0	37	0	0	0	0	0	0	0	0	0	0	0	0	0	0	21	0	0	0	0	0	0	0	0	0	0	0	0	0	0	0	0	0	0	0	0
0	6	76	22	28	14	124	0	2	3	0	55	0	0	0	0	2	64	0	23	12	2	27	17	0	0	2	21	4	0	0	2	18	4	0	30	0	0	11	0	0	0	0	0	0	0	0	0	0	0
3	82	2	0	0	0	0	0	30	0	0	0	27	16	0	0	0	0	0	0	0	0	0	0	0	0	0	0	0	0	0	0	0	0	1	0	0	0	0	0	0	0	0	1	18	10	0	0	0	0
0	1	0	0	0	0	0	0	171	0	0	0	16	54	96	129	0	0	0	0	0	0	0	0	0	0	0	0	0	0	0	0	0	0	0	0	0	0	0	0	0	0	0	0	0	0	0	0	0	0
0	0	0	0	0	0	0	0	97	0	37	0	0	96	113	40	0	0	0	0	0	0	0	0	0	0	0	0	0	67	0	0	0	0	0	0	0	0	0	0	0	0	0	0	0	0	0	0	0	0
0	0	0	0	0	0	0	0	14	0	0	0	0	129	40	93	0	0	3	0	0	0	0	0	0	0	0	0	0	96	0	0	0	6	0	0	0	0	0	2	0	0	0	0	0	0	0	0	0	0
0	0	0	0	0	0	0	0	0	0	0	2	0	0	0	0	22	8	5	2	15	0	0	0	0	0	0	0	0	0	0	0	0	0	0	0	0	0	0	2	7	0	0	0	0	0	0	0	0	0
0	0	0	0	22	0	12	0	10	0	0	64	0	0	0	0	8	339	45	163	1	24	2	0	0	0	0	1	3	0	0	76	2	11	0	0	0	0	0	13	2	0	0	0	0	0	0	0	0	0
0	0	0	0	0	0	0	0	0	0	0	0	0	0	0	3	5	45	67	0	0	0	0	0	0	0	0	0	0	50	0	0	0	8	0	0	0	0	0	9	2	0	7	0	0	0	0	0	0	0
0	0	0	0	0	0	0	0	0	8	0	23	0	0	0	0	2	163	0	327	0	85	0	0	0	0	0	101	0	0	0	101	9	2	0	0	0	0	0	26	17	0	26	0	0	0	0	0	0	0
0	0	1	0	0	0	0	0	0	0	0	12	0	0	0	0	15	1	0	0	4	0	0	0	0	0	0	0	0	0	0	0	0	0	0	0	0	0	0	1	5	0	0	0	0	0	0	0	0	0
0	0	0	0	0	11	0	3	0	31	0	2	0	0	0	0	0	24	0	85	0	59	61	0	13	0	142	37	0	0	0	7	0	10	0	0	0	0	0	0	0	0	0	0	0	0	0	0	0	0
0	0	0	0	0	57	0	0	0	5	0	27	0	0	0	0	0	2	0	0	0	61	198	2	17	0	80	29	0	0	0	0	0	0	0	0	0	0	0	0	0	0	0	0	0	0	0	0	0	0
0	0	0	0	0	20	0	0	0	0	0	17	0	0	0	0	0	0	0	0	0	0	2	3	0	0	0	0	0	0	0	0	0	0	0	0	0	0	0	0	0	0	0	0	0	0	0	0	0	0
0	0	0	0	0	4	0	0	0	8	0	0	0	0	0	0	0	0	0	0	0	13	17	0	64	0	17	49	0	0	0	0	0	0	0	0	0	0	0	0	0	0	0	0	0	0	0	0	0	0
0	0	0	0	0	1	0	20	0	206	0	0	0	0	0	0	0	0	0	0	0	0	0	0	0	260	32	0	19	0	0	0	0	0	0	39	22	0	1	0	0	0	8	0	0	0	0	0	0	0
0	0	0	0	0	0	0	0	0	25	0	2	0	0	0	0	0	0	0	0	0	142	80	0	17	32	131	17	126	0	0	0	0	0	0	10	0	0	0	0	0	0	0	0	0	0	0	0	0	0
0	0	0	0	7	2	17	52	14	49	0	21	0	0	0	0	0	1	0	101	0	37	29	0	49	0	17	166	109	0	0	52	0	0	0	25	0	0	0	0	0	0	1	0	0	0	0	0	0	0
0	0	0	0	1	0	4	6	8	88	0	4	0	0	0	0	0	3	0	0	0	0	0	0	0	19	126	109	243	14	1	1	1	50	0	92	35	0	33	1	8	0	30	0	0	0	0	0	0	0
0	0	0	0	0	0	0	0	2	0	21	0	0	0	67	96	0	0	50	0	0	0	0	0	0	0	0	0	14	141	2	0	5	14	0	0	0	0	0	2	0	0	0	0	0	0	0	0	0	0
0	0	0	0	0	0	0	0	0	0	0	0	0	0	0	0	0	0	0	0	0	0	0	0	0	0	0	0	1	2	17	1	58	58	0	0	0	0	0	0	0	0	0	0	0	0	0	0	0	0
0	0	0	0	17	0	3	0	3	0	0	2	0	0	0	0	0	76	0	101	0	7	0	0	0	0	0	52	1	0	1	325	19	19	0	0	17	0	0	0	0	0	0	0	0	0	0	0	0	0
0	0	0	0	2	0	1	0	0	0	0	18	0	0	0	0	0	2	0	9	0	0	0	0	0	0	0	0	1	5	58	19	23	56	0	0	4	0	0	0	0	0	1	0	0	0	0	0	0	0
0	0	0	0	0	0	0	0	2	0	0	4	0	0	0	6	0	11	8	2	0	10	0	0	0	0	0	0	50	14	58	19	56	118	0	0	0	0	0	5	0	0	0	0	0	0	0	0	0	0
16	0	20	0	0	0	65	0	169	1	0	0	1	0	0	0	0	0	0	0	0	0	0	0	0	0	0	0	0	0	0	0	0	0	62	1	1	0	54	0	1	7	35	0	0	0	0	0	0	0
2	1	5	0	66	11	126	1	37	7	0	30	0	0	0	0	0	0	0	0	0	0	0	0	0	39	10	25	92	0	0	0	0	0	1	20	1	0	1	1	0	14	13	0	0	0	0	0	0	0
0	0	0	0	1	0	55	9	41	47	0	0	0	0	0	0	0	0	0	0	0	0	0	0	0	22	0	0	35	0	0	17	4	0	1	1	3	0	0	0	21	0	54	0	0	0	0	0	0	0
0	0	0	0	0	0	0	0	0	0	0	0	0	0	0	0	0	0	0	0	0	0	0	0	0	0	0	0	0	0	0	0	0	0	0	0	0	0	0	0	0	0	0	0	0	0	0	0	0	0
0	0	0	0	0	0	61	0	144	69	0	11	0	0	0	0	0	0	0	0	0	0	0	0	0	1	0	0	33	0	0	0	0	0	54	1	0	0	56	33	0	21	52	0	0	0	0	0	0	0
0	0	0	0	0	0	0	0	0	0	0	0	0	0	0	2	2	13	9	26	1	0	0	0	0	0	0	0	1	2	0	0	0	5	0	1	0	0	33	23	1	0	12	0	0	0	0	0	0	0
0	32	0	0	0	0	0	0	0	0	0	0	0	0	0	0	7	2	2	17	5	0	0	0	0	0	0	0	8	0	0	0	0	0	1	0	21	0	0	1	0	0	35	0	0	0	0	0	0	0
1	4	33	0	0	0	0	0	0	0	0	0	0	0	0	0	0	0	0	0	0	0	0	0	0	0	0	0	0	0	0	0	0	0	7	14	0	0	21	0	0	0	7	0	0	0	0	0	0	0
0	13	0	0	2	0	25	1	110	40	0	0	0	0	0	0	0	0	7	26	0	0	0	0	0	8	0	1	30	0	0	0	1	0	35	13	54	0	52	12	35	7	9	0	8	0	0	0	0	0
2	36	34	0	0	0	0	0	6	0	0	0	1	0	0	0	0	0	0	0	0	0	0	0	0	0	0	0	0	0	0	0	0	0	0	0	0	0	0	0	0	0	0	1	20	5	0	0	0	1
1	78	18	0	0	0	0	0	0	0	0	0	18	0	0	0	0	0	0	0	0	0	0	0	0	0	0	0	0	0	0	0	0	0	0	0	0	0	0	0	0	0	8	20	283	32	0	0	0	0
0	7	7	0	0	0	0	0	0	0	0	0	10	0	0	0	0	0	0	0	0	0	0	0	0	0	0	0	0	0	0	0	0	0	0	0	0	0	0	0	0	0	0	5	32	315	134	154	0	72
0	0	0	0	0	0	0	0	0	0	0	0	0	0	0	0	0	0	0	0	0	0	0	0	0	0	0	0	0	0	0	0	0	0	0	0	0	0	0	0	0	0	0	0	0	134	20	19	0	95
0	0	0	0	0	0	0	0	0	0	0	0	0	0	0	0	0	0	0	0	0	0	0	0	0	0	0	0	0	0	0	0	0	0	0	0	0	0	0	0	0	0	0	0	0	154	19	63	91	144
0	0	0	0	0	0	0	0	0	0	0	0	0	0	0	0	0	0	0	0	0	0	0	0	0	0	0	0	0	0	0	0	0	0	0	0	0	0	0	0	0	0	0	0	0	0	0	91	128	8
0	0	3	0	0	0	4	0	30	0	0	0	0	0	0	0	0	0	0	0	0	0	0	0	0	0	0	0	0	0	0	0	0	0	0	0	0	0	0	0	0	0	0	1	0	72	95	144	8	316
0	0	0	0	0	0	0	0	1	0	0	0	0	0	0	0	0	0	0	0	0	0	0	0	0	0	0	0	0	0	0	0	0	0	0	0	0	0	0	0	0	0	0	0	0	0	0	0	86	22
5	11	0	0	0	0	2	0	351	0	0	0	1	13	34	0	0	0	0	0	0	0	0	0	0	0	0	0	0	0	0	0	0	0	2	0	0	0	0	0	0	0	0	0	42	4	2	17	156	71
0	0	0	0	0	0	0	0	0	7	0	0	0	0	0	0	0	0	0	0	0	0	0	0	0	3	0	0	0	0	0	0	0	0	0	0	0	0	0	0	0	0	0	0	0	0	0	0	22	0
0	0	0	0	0	0	0	0	0	0	1	0	0	0	11	0	0	0	0	0	0	0	0	0	0	0	0	0	0	0	0	0	0	0	0	0	0	0	0	0	0	0	0	0	0	0	0	0	0	0
0	0	0	0	0	0	2	0	0	0	0	1	0	0	0	0	0	0	0	0	0	0	0	0	0	0	0	0	4	0	0	0	0	0	0	4	0	0	0	0	0	0	5	0	2	115	4	75	11	34
3	16	0	0	0	0	0	0	56	0	0	0	70	13	0	0	0	0	0	0	0	0	0	0	0	0	0	0	0	0	0	0	0	0	0	0	0	0	0	0	0	0	0	0	98	0	0	0	0	0
0	0	0	0	0	0	0	0	78	0	0	0	0	84	0	0	0	0	0	0	0	0	0	0	0	0	0	0	0	0	0	0	0	0	0	0	0	0	0	0	0	0	0	0	0	0	0	0	3	1
0	0	0	0	0	0	0	0	3	0	8	0	0	0	30	1	0	0	0	0	0	0	0	0	0	0	0	0	0	3	0	0	0	0	0	0	0	0	0	0	0	0	0	0	0	0	0	0	0	0
0	0	0	0	0	0	0	0	0	0	0	0	0	3	0	89	0	0	0	0	0	0	0	0	0	0	0	0	4	103	0	1	4	0	0	0	0	0	0	3	0	0	0	0	0	0	0	0	0	0
0	0	0	0	0	0	0	0	0	0	0	0	0	0	0	0	0	0	0	0	0	0	0	0	0	0	0	0	0	0	0	0	0	0	0	0	0	0	0	0	0	0	0	0	0	3	0	0	0	0
0	0	0	0	0	0	0	0	0	0	0	0	0	0	0	0	0	0	0	0	0	0	0	0	0	0	0	0	0	0	0	0	0	0	0	0	0	0	0	0	0	0	0	0	0	0	0	0	0	11
0	0	0	0	0	0	0	0	0	0	0	0	0	0	0	0	0	0	0	0	0	0	0	0	0	0	0	0	0	0	0	0	0	0	0	0	0	0	0	0	0	0	0	0	0	0	0	0	0	0
0	0	0	0	0	0	0	0	0	0	0	0	0	0	0	0	0	0	0	0	0	0	0	0	0	0	0	0	0	0	0	0	0	0	0	0	0	0	0	0	0	0	0	0	0	0	0	1	0	0
0	0	0	0	0	0	0	0	0	0	0	0	0	0	0	0	0	0	0	0	0	0	0	0	0	0	0	0	0	0	0	0	0	0	0	0	0	0	0	0	0	0	0	0	0	0	0	0	0	0
0	0	0	0	0	0	0	0	0	0	0	0	0	0	0	0	0	0	0	0	0	0	0	0	0	0	0	0	0	0	0	0	0	0	0	0	0	0	0	0	0	0	0	0	0	0	0	0	0	0
0	0	0	0	0	0	0	0	0	0	0	0	0	0	0	0	0	0	0	0	0	0	0	0	0	0	0	0	0	0	0	0	0	0	0	0	0	0	0	0	0	0	0	0	0	4	0	0	0	0
0	0	0	0	0	0	0	0	0	0	0	0	0	0	0	0	0	0	0	0	0	0	0	0	0	0	0	0	0	0	0	0	0	0	0	0	0	0	0	0	0	0	0	0	0	0	0	0	0	0
0	0	0	0	0	0	0	0	0	0	0	0	0	0	0	0	0	0	0	0	0	0	0	0	0	0	0	0	0	0	0	0	0	0	0	0	0	0	0	0	0	0	0	0	0	0	0	0	0	0
0	0	0	0	0	0	0	0	0	0	0	0	0	0	0	0	0	0	0	0	0	0	0	0	0	0	0	0	9	0	0	0	0	0	0	0	0	0	0	0	0	0	0	0	0	0	0	0	0	0
0	0	0	0	0	0	0	0	0	0	0	0	0	0	0	0	0	0	0	0	0	0	0	0	0	0	0	0	0	0	0	0	0	0	0	0	0	0	0	0	0	0	0	0	0	0	0	0	5	0
0	0	0	0	0	0	0	0	0	0	0	0	0	0	0	0	0	0	0	0	0	0	0	0	0	0	0	0	0	0	0	0	0	0	0	0	0	0	0	0	0	0	0	0	0	0	0	2	0	0
0	0	0	0	0	0	0	0	0	0	0	45	0	0	0	0	0	0	0	0	0	0	0	0	0	0	0	0	229	52	8	2	2	0	0	12	0	0	9	34	0	1	33	0	0	0	0	0	0	1
0	0	0	0	0	0	0	0	0	0	3	0	0	0	13	1	0	0	0	0	0	0	0	0	0	0	0	0	114	182	15	1	10	0	0	0	0	0	0	3	0	0	0	0	0	0	0	0	0	0
0	0	0	0	0	0	0	0	0	0	0	0	0	0	0	0	0	0	0	0	0	0	0	0	0	0	0	0	4	0	7	0	0	0	0	0	0	0	0	0	0	0	0	0	0	0	0	0	0	0
0	0	0	0	0	0	0	0	0	0	0	0	0	0	0	0	0	0	0	0	0	0	0	0	0	0	0	0	3	0	0	9	2	0	0	0	0	0	0	10	0	0	0	0	0	2	6	2	0	35
0	0	0	0	0	0	0	0	0	0	0	1	0	0	0	0	0	0	0	0	0	0	0	0	0	0	0	0	0	0	0	0	0	0	0	0	0	0	0	32	0	0	0	0	0	0	0	0	0	1
0	0	0	0	0	0	0	0	0	0	0	0	0	0	0	1	0	0	0	0	0	0	0	0	0	0	0	0	1	8	0	2	2	0	0	0	0	0	0	0	0	0	0	0	0	0	0	0	0	61
0	0	0	0	0	0	0	0	80	0	0	0	0	0	0	0	0	0	0	0	0	0	0	0	0	0	0	0	0	0	0	0	0	0	0	0	0	0	0	0	0	0	0	7	0	2	0	1	10	62
0	0	0	0	0	0	0	0	0	0	0	0	0	0	0	0	0	0	0	0	0	0	0	0	0	0	0	0	1	1	0	0	0	0	0	0	0	0	0	0	0	0	0	6	0	30	1	10	0	219
0	0	0	0	0	0	0	0	0	0	0	0	0	0	0	0	0	0	0	0	0	0	0	0	0	0	0	0	0	0	0	0	0	0	0	0	0	0	0	0	0	0	0	0	0	0	0	0	0	21
0	0	0	0	0	0	0	0	0	0	0	0	0	0	0	0	0	0	0	0	0	0	0	0	0	0	0	0	0	0	0	0	0	0	0	0	0	0	0	0	0	0	0	0	0	0	0	0	0	0
1	19	0	0	0	0	0	0	0	0	0	0	0	0	0	0	0	0	0	0	0	0	0	0	0	0	0	0	0	0	0	0	0	0	0	0	0	0	0	0	0	0	1	0	2	0	0	0	0	20
0	0	0	0	0	0	0	0	0	0	0	0	0	0	0	0	0	0	0	1	0	0	0	0	0	0	0	0	3	0	0	0	0	0	0	1	0	0	0	0	0	0	0	0	0	0	0	0	0	0
0	0	0	0	0	0	0	0	0	0	0	0	0	0	0	0	0	0	0	0	0	0	0	0	0	0	0	0	0	0	0	0	0	0	0	0	0	0	0	0	0	0	0	0	1	25	0	0	0	0
0	0	0	0	0	0	0	0	0	0	0	0	0	0	0	0	0	0	0	0	0	0	0	0	0	0	0	0	0	0	0	0	0	0	0	0	0	0	0	0	0	0	0	9	3	8	0	0	0	16
0	0	0	0	0	0	0	0	0	0	0	0	0	0	0	0	0	0	0	0	0	0	0	0	0	0	0	0	2	2	0	0	0	0	0	0	0	0	0	0	0	0	2	0	44	0	0	0	1	10
[truncated: 36 more columns]
