# Supplementary material for: Analyzing the effects of free water modeling by deep learning on diffusion MRI structural connectivity estimates in glioma patients
Source: PLoS One. 2020 Sep 25;15(9):e0239475. doi: 10.1371/journal.pone.0239475 (PMC7518620; doi:10.1371/journal.pone.0239475)
Supplement: S1 File — All utilized connectivity and length matrices as comma-separated csv files, and the free-water maps as nifti files. (ZIP) [file pone.0239475.s003.zip › S3/CMs/patients/det_boundary/vp24/fiberlengthmatrix_original.csv]

6	17	4	0	0	0	9	0	0	0	0	0	22	0	0	0	0	0	0	0	0	0	0	0	0	0	0	0	0	0	0	0	0	0	0	0	0	0	0	0	0	0	0	0	0	0	0	0	0	0
17	4	12	0	0	0	16	0	3	0	0	0	4	0	0	0	0	0	0	0	0	0	0	0	0	0	0	0	0	0	0	0	0	0	0	0	0	0	11	0	0	0	4	0	0	0	0	0	0	0
4	12	7	9	26	0	23	0	0	0	0	22	22	0	0	0	0	0	0	0	5	0	0	0	0	0	0	0	0	0	0	0	0	0	0	19	0	0	0	0	0	0	0	0	0	55	0	0	0	0
0	0	9	3	0	0	16	0	0	0	0	35	0	0	0	0	0	0	0	0	0	0	0	0	0	0	0	0	0	0	0	0	0	0	57	36	0	0	61	0	0	0	59	0	0	0	0	0	0	0
0	0	26	0	9	6	15	0	46	0	0	27	0	0	0	0	0	0	0	0	0	0	0	0	0	0	0	0	0	0	0	0	0	0	0	38	51	0	0	0	0	0	0	0	0	0	0	0	0	0
0	0	0	0	6	8	12	4	52	24	0	17	0	37	0	0	0	0	0	0	0	85	0	0	0	48	54	0	0	0	0	0	0	0	0	0	0	0	0	0	0	0	0	0	0	0	0	0	0	0
9	16	23	16	15	12	8	14	22	74	0	31	29	0	0	0	0	0	0	120	0	104	0	0	0	79	91	0	0	0	0	0	0	0	47	40	49	0	58	0	0	0	65	0	0	67	0	0	0	67
0	0	0	0	0	4	14	4	64	17	0	0	0	0	0	0	0	0	0	0	0	0	0	0	0	0	0	0	0	0	0	0	0	0	0	0	0	0	0	0	0	0	0	0	0	0	0	0	0	0
0	3	0	0	46	52	22	64	12	41	19	32	26	30	11	0	0	0	0	0	0	0	0	0	0	0	108	0	0	0	0	0	0	0	0	43	49	0	59	0	0	0	65	0	0	0	0	0	0	71
0	0	0	0	0	24	74	17	41	12	25	15	0	55	44	0	0	0	0	0	0	72	0	0	0	24	31	0	0	0	0	0	0	0	50	41	51	0	50	0	0	0	56	0	0	0	0	0	0	0
0	0	0	0	0	0	0	0	19	25	8	0	0	52	35	0	0	0	0	0	0	0	0	0	0	4	0	0	0	44	0	0	0	0	0	0	0	0	0	0	0	0	0	0	0	0	0	0	0	0
0	0	22	35	27	17	31	0	32	15	0	9	0	0	0	0	0	47	0	56	12	53	20	14	0	36	24	62	58	87	0	93	97	83	0	18	0	0	0	20	3	0	18	0	0	0	0	0	0	0
22	4	22	0	0	0	29	0	26	0	0	0	10	3	0	0	0	0	0	0	0	0	0	0	0	0	0	0	0	0	0	0	0	0	0	0	0	0	0	0	0	0	0	0	3	27	0	0	0	34
0	0	0	0	0	37	0	0	30	55	52	0	3	10	34	77	0	0	0	0	0	0	0	0	0	0	0	0	78	74	0	0	0	0	0	0	0	0	0	0	0	0	0	0	0	0	0	0	0	0
0	0	0	0	0	0	0	0	11	44	35	0	0	34	20	38	0	0	0	0	0	0	0	0	0	0	0	0	45	34	0	0	0	0	0	0	0	0	0	0	0	0	0	0	0	0	0	0	0	0
0	0	0	0	0	0	0	0	0	0	0	0	0	77	38	12	0	0	13	0	0	0	0	0	0	0	0	0	49	18	59	68	49	5	0	0	0	0	0	0	0	0	0	0	0	0	0	0	0	0
0	0	0	0	0	0	0	0	0	0	0	0	0	0	0	0	4	11	3	0	0	0	0	0	0	0	0	0	0	0	0	0	0	0	0	0	0	0	0	0	7	0	0	0	0	0	0	0	0	0
0	0	0	0	0	0	0	0	0	0	0	47	0	0	0	0	11	25	19	18	0	70	66	0	0	0	0	0	0	0	0	23	80	15	0	0	0	0	0	2	8	0	0	0	0	0	0	0	0	0
0	0	0	0	0	0	0	0	0	0	0	0	0	0	0	13	3	19	8	15	0	0	0	0	0	0	0	0	0	0	0	0	0	17	0	0	0	0	28	13	0	0	0	0	0	0	0	0	0	0
0	0	0	0	0	0	120	0	0	0	0	56	0	0	0	0	0	18	15	17	1	29	61	0	0	0	50	24	0	0	0	33	35	29	0	0	0	0	0	22	14	0	32	0	0	0	0	0	0	0
0	0	5	0	0	0	0	0	0	0	0	12	0	0	0	0	0	0	0	1	6	0	0	0	0	0	0	0	0	0	0	0	0	0	0	0	0	0	0	0	13	0	0	0	0	0	0	0	0	0
0	0	0	0	0	85	104	0	0	72	0	53	0	0	0	0	0	70	0	29	0	13	14	0	7	76	35	26	58	0	0	72	88	89	0	75	0	0	0	0	0	0	0	0	0	0	0	0	0	0
0	0	0	0	0	0	0	0	0	0	0	20	0	0	0	0	0	66	0	61	0	14	10	19	8	0	8	54	66	0	0	72	82	0	0	0	0	0	0	0	0	0	0	0	0	0	0	0	0	0
0	0	0	0	0	0	0	0	0	0	0	14	0	0	0	0	0	0	0	0	0	0	19	14	0	0	12	0	43	0	0	0	0	0	0	0	0	0	0	0	0	0	0	0	0	0	0	0	0	0
0	0	0	0	0	0	0	0	0	0	0	0	0	0	0	0	0	0	0	0	0	7	8	0	3	0	19	6	0	0	0	0	0	0	0	0	0	0	0	0	0	0	0	0	0	0	0	0	0	0
0	0	0	0	0	48	79	0	0	24	4	36	0	0	0	0	0	0	0	0	0	76	0	0	0	8	28	45	19	0	0	0	0	0	0	47	55	0	51	0	0	0	60	0	0	0	0	0	0	0
0	0	0	0	0	54	91	0	108	31	0	24	0	0	0	0	0	0	0	50	0	35	8	12	19	28	8	11	16	0	0	0	0	0	0	0	0	0	0	0	0	0	0	0	0	0	0	0	0	0
0	0	0	0	0	0	0	0	0	0	0	62	0	0	0	0	0	0	0	24	0	26	54	0	6	45	11	10	29	0	0	7	0	0	0	60	0	0	0	64	55	0	0	0	0	0	0	0	0	0
0	0	0	0	0	0	0	0	0	0	0	58	0	78	45	49	0	0	0	0	0	58	66	43	0	19	16	29	11	29	9	8	14	0	0	63	0	0	46	68	75	0	61	0	0	0	0	0	0	0
0	0	0	0	0	0	0	0	0	0	44	87	0	74	34	18	0	0	0	0	0	0	0	0	0	0	0	0	29	5	38	0	6	6	0	65	0	0	0	52	77	0	64	0	0	0	0	0	0	0
0	0	0	0	0	0	0	0	0	0	0	0	0	0	0	59	0	0	0	0	0	0	0	0	0	0	0	0	9	38	3	5	15	0	0	0	0	0	0	0	0	0	0	0	0	0	0	0	0	0
0	0	0	0	0	0	0	0	0	0	0	93	0	0	0	68	0	23	0	33	0	72	72	0	0	0	0	7	8	0	5	10	31	5	0	0	0	0	0	70	0	0	76	0	0	0	0	0	0	0
0	0	0	0	0	0	0	0	0	0	0	97	0	0	0	49	0	80	0	35	0	88	82	0	0	0	0	0	14	6	15	31	11	18	0	0	0	0	0	69	0	0	0	0	0	0	0	0	0	0
0	0	0	0	0	0	0	0	0	0	0	83	0	0	0	5	0	15	17	29	0	89	0	0	0	0	0	0	0	6	0	5	18	12	0	0	0	0	0	28	0	0	0	0	0	0	0	0	0	0
0	0	0	57	0	0	47	0	0	50	0	0	0	0	0	0	0	0	0	0	0	0	0	0	0	0	0	0	0	0	0	0	0	0	9	0	39	0	20	0	0	6	31	0	0	0	0	0	0	0
0	0	19	36	38	0	40	0	43	41	0	18	0	0	0	0	0	0	0	0	0	75	0	0	0	47	0	60	63	65	0	0	0	0	0	3	7	0	0	0	8	0	19	0	0	0	0	0	0	0
0	0	0	0	51	0	49	0	49	51	0	0	0	0	0	0	0	0	0	0	0	0	0	0	0	55	0	0	0	0	0	0	0	0	39	7	0	0	5	0	2	0	4	0	0	0	0	0	0	0
0	0	0	0	0	0	0	0	0	0	0	0	0	0	0	0	0	0	0	0	0	0	0	0	0	0	0	0	0	0	0	0	0	0	0	0	0	0	0	0	0	0	0	0	0	0	0	0	0	0
0	11	0	61	0	0	58	0	59	50	0	0	0	0	0	0	0	0	28	0	0	0	0	0	0	51	0	0	46	0	0	0	0	0	20	0	5	0	9	12	0	13	8	0	0	0	0	0	0	0
0	0	0	0	0	0	0	0	0	0	0	20	0	0	0	0	0	2	13	22	0	0	0	0	0	0	0	64	68	52	0	70	69	28	0	0	0	0	12	3	8	0	0	0	0	0	0	0	0	0
0	0	0	0	0	0	0	0	0	0	0	3	0	0	0	0	7	8	0	14	13	0	0	0	0	0	0	55	75	77	0	0	0	0	0	8	2	0	0	8	3	0	15	0	0	0	0	0	0	0
0	0	0	0	0	0	0	0	0	0	0	0	0	0	0	0	0	0	0	0	0	0	0	0	0	0	0	0	0	0	0	0	0	0	6	0	0	0	13	0	0	2	3	0	0	0	0	0	0	0
0	4	0	59	0	0	65	0	65	56	0	18	0	0	0	0	0	0	0	32	0	0	0	0	0	60	0	0	61	64	0	76	0	0	31	19	4	0	8	0	15	3	7	0	0	0	0	0	0	0
0	0	0	0	0	0	0	0	0	0	0	0	0	0	0	0	0	0	0	0	0	0	0	0	0	0	0	0	0	0	0	0	0	0	0	0	0	0	0	0	0	0	0	5	25	23	0	0	0	4
0	0	0	0	0	0	0	0	0	0	0	0	3	0	0	0	0	0	0	0	0	0	0	0	0	0	0	0	0	0	0	0	0	0	0	0	0	0	0	0	0	0	0	25	16	15	0	0	0	14
0	0	55	0	0	0	67	0	0	0	0	0	27	0	0	0	0	0	0	0	0	0	0	0	0	0	0	0	0	0	0	0	0	0	0	0	0	0	0	0	0	0	0	23	15	7	20	20	0	15
0	0	0	0	0	0	0	0	0	0	0	0	0	0	0	0	0	0	0	0	0	0	0	0	0	0	0	0	0	0	0	0	0	0	0	0	0	0	0	0	0	0	0	0	0	20	6	3	0	9
0	0	0	0	0	0	0	0	0	0	0	0	0	0	0	0	0	0	0	0	0	0	0	0	0	0	0	0	0	0	0	0	0	0	0	0	0	0	0	0	0	0	0	0	0	20	3	12	14	18
0	0	0	0	0	0	0	0	0	0	0	0	0	0	0	0	0	0	0	0	0	0	0	0	0	0	0	0	0	0	0	0	0	0	0	0	0	0	0	0	0	0	0	0	0	0	0	14	6	15
0	0	0	0	0	0	67	0	71	0	0	0	34	0	0	0	0	0	0	0	0	0	0	0	0	0	0	0	0	0	0	0	0	0	0	0	0	0	0	0	0	0	0	4	14	15	9	18	15	8
0	0	0	0	0	0	0	0	0	0	0	0	0	0	0	0	0	0	0	0	0	0	0	0	0	0	0	0	0	0	0	0	0	0	0	0	0	0	0	0	0	0	0	0	0	0	0	0	0	11
0	0	0	0	0	77	72	0	79	84	0	64	37	43	54	0	0	0	0	0	0	0	0	0	0	0	0	0	0	0	0	0	0	0	50	0	84	0	81	0	0	0	0	10	22	28	0	0	0	10
0	0	0	0	0	0	105	0	82	90	93	0	0	0	0	0	0	0	0	0	0	0	0	0	0	100	0	0	0	78	0	0	0	0	0	72	110	0	73	0	0	0	0	0	0	0	0	0	8	0
0	0	0	0	0	0	0	0	0	93	102	0	0	0	48	0	0	0	0	0	0	0	0	0	0	0	0	0	86	71	0	0	0	0	0	0	0	0	0	0	0	0	0	0	0	0	0	0	0	0
0	0	0	0	0	0	0	0	0	0	0	197	0	0	0	0	0	165	159	176	0	0	204	0	0	0	0	0	0	141	0	0	0	0	0	0	0	0	0	158	0	0	161	0	13	10	0	25	9	29
0	0	0	0	0	0	0	0	0	0	0	0	4	0	0	0	0	0	0	0	0	0	0	0	0	0	0	0	0	0	0	0	0	0	0	0	0	0	0	0	0	0	0	33	8	19	0	0	0	24
0	0	0	0	0	0	0	0	43	0	0	0	0	6	17	0	0	0	0	0	0	0	0	0	0	0	0	0	0	0	0	0	0	0	0	0	0	0	0	0	0	0	0	0	0	0	0	0	0	0
0	0	0	0	0	0	0	0	0	52	0	0	0	0	8	0	0	0	0	0	0	0	0	0	0	0	0	0	0	0	0	0	0	0	0	0	0	0	0	0	0	0	0	0	0	0	0	0	0	0
0	0	0	0	0	0	0	0	0	0	0	0	0	0	0	14	0	0	0	0	0	0	0	0	0	0	0	0	59	44	0	0	0	0	0	0	0	0	0	0	0	0	0	0	0	0	0	0	0	90
0	0	0	0	0	0	0	0	0	0	0	0	0	0	0	0	0	0	0	0	0	0	0	0	0	0	0	0	0	0	0	0	0	0	0	0	0	0	0	0	0	0	0	0	0	0	0	0	0	0
0	0	0	0	0	0	0	0	0	0	0	0	0	0	0	0	0	0	0	0	0	0	0	0	0	0	0	0	128	0	0	0	0	0	0	0	0	0	0	0	0	0	0	0	0	0	0	0	0	0
0	0	0	0	0	0	0	0	0	0	0	0	0	0	0	0	0	0	0	0	0	0	0	0	0	0	0	0	0	0	0	0	0	0	0	0	0	0	0	0	0	0	0	0	0	0	0	0	0	0
0	0	0	0	0	0	0	0	0	0	0	0	0	0	0	0	0	0	0	0	0	0	0	0	0	0	0	0	0	0	0	0	0	0	0	0	0	0	0	0	0	0	0	0	0	0	0	0	0	0
0	0	0	0	0	0	0	0	0	0	0	0	0	0	0	0	0	0	0	0	0	0	0	0	0	0	0	0	0	0	0	0	0	0	0	0	0	0	0	0	0	0	0	0	0	0	0	0	0	0
0	0	0	0	0	0	0	0	0	0	0	0	0	0	0	0	0	0	0	0	0	0	0	0	0	0	0	0	0	0	0	0	0	0	0	0	0	0	0	0	0	0	0	0	0	0	0	0	0	0
0	0	0	0	0	0	0	0	0	0	0	0	0	0	0	0	0	0	0	0	0	0	0	0	0	0	0	0	0	0	0	0	0	0	0	0	0	0	0	0	0	0	0	0	0	0	0	0	0	0
0	0	0	0	0	0	0	0	0	0	0	0	0	0	0	0	0	0	0	0	0	0	0	0	0	0	0	0	0	0	0	0	0	0	0	0	0	0	0	0	0	0	0	0	0	0	0	0	0	0
0	0	0	0	0	0	0	0	0	0	0	0	0	0	0	0	0	0	0	0	0	0	0	0	0	0	0	0	0	0	0	0	0	0	0	0	0	0	0	0	0	0	0	0	0	0	0	0	0	0
0	0	0	0	0	0	0	0	0	115	116	0	0	0	0	0	0	0	0	0	0	0	0	0	0	108	0	0	0	0	0	0	0	0	0	0	0	0	105	0	0	0	0	0	0	0	0	0	0	0
0	0	0	0	0	0	0	0	0	0	0	0	0	0	0	0	0	0	0	0	0	0	0	0	0	0	0	0	0	0	0	0	0	0	0	0	0	0	0	0	0	0	0	0	0	0	0	76	43	69
0	0	0	0	0	0	0	0	0	0	0	0	0	0	0	0	0	0	0	0	0	0	0	0	0	0	0	0	0	0	0	0	0	0	0	0	0	0	0	0	0	0	0	0	0	0	0	0	61	80
0	0	0	0	0	0	0	0	0	0	101	0	0	0	0	73	0	150	0	0	0	0	0	0	0	99	0	102	99	95	136	0	0	85	0	0	0	0	88	132	0	0	0	0	0	0	0	0	0	0
0	0	0	0	0	0	0	0	0	0	0	0	0	0	0	52	0	0	0	0	0	0	0	0	0	0	0	103	98	90	0	0	0	0	0	118	0	0	0	123	129	0	0	0	0	0	0	0	0	0
0	0	0	0	0	0	0	0	0	0	0	0	0	0	0	75	0	0	0	0	0	0	0	0	0	0	0	0	126	0	138	156	146	109	0	0	0	0	0	0	0	0	0	0	0	0	0	0	0	0
0	0	0	0	0	0	0	0	0	0	0	177	0	0	0	0	0	153	0	0	0	0	0	0	0	0	0	128	115	104	0	0	0	0	0	0	0	0	0	0	0	0	0	0	0	0	0	0	0	0
0	0	0	0	0	0	0	0	0	0	0	0	0	0	0	0	0	0	0	0	0	0	0	0	0	0	0	0	0	0	0	0	0	0	0	0	0	0	0	0	0	0	0	0	0	0	0	0	0	0
0	0	0	0	0	0	0	0	0	0	0	0	0	0	0	0	0	0	0	0	0	0	0	0	0	0	0	0	0	0	0	0	0	0	0	0	0	0	0	0	0	0	0	0	0	0	0	0	0	0
0	0	0	0	0	0	0	0	0	0	0	0	0	0	0	0	0	0	0	0	0	0	0	0	0	0	0	0	107	0	0	0	0	0	0	0	0	0	99	0	0	0	0	0	0	15	0	0	0	41
0	0	0	0	0	0	0	0	0	0	0	0	0	0	0	0	0	0	0	0	0	0	0	0	0	0	0	0	0	0	0	0	0	0	0	136	0	0	0	141	0	0	135	0	0	11	43	0	13	33
0	0	0	0	0	0	0	0	0	0	0	0	0	0	0	0	0	0	0	0	0	0	0	0	0	0	0	0	0	0	0	0	0	0	0	0	0	0	0	0	0	0	0	0	0	0	0	0	0	42
0	0	0	0	0	0	0	0	0	0	0	0	0	0	0	0	0	0	0	0	0	0	0	0	0	0	0	0	0	0	0	0	0	0	0	0	0	0	0	0	0	0	0	0	0	0	0	0	0	0
0	25	0	0	0	0	0	0	0	0	0	0	0	0	0	0	0	0	0	0	0	0	0	0	0	0	0	0	97	106	0	0	0	36	0	0	0	0	0	21	0	0	0	0	0	0	0	0	0	55
0	0	0	0	0	0	0	0	0	0	0	0	0	0	0	21	0	158	145	0	0	0	0	0	0	0	0	0	106	110	0	0	0	45	0	0	0	0	113	137	0	0	140	0	0	0	0	0	0	0
0	0	0	0	0	0	0	0	0	0	0	0	0	0	0	0	0	0	0	0	0	0	0	0	0	0	0	0	0	0	0	0	0	0	0	0	0	0	0	0	0	0	0	0	0	0	0	0	0	0
0	0	0	0	0	0	0	0	0	0	0	0	0	0	0	0	0	0	0	0	0	0	0	0	0	0	0	0	0	0	0	0	0	0	0	0	0	0	0	0	0	0	0	0	0	22	0	0	0	0
0	0	0	0	0	0	0	0	0	0	0	0	0	0	0	0	0	0	0	0	0	0	0	0	0	0	0	0	0	113	0	0	0	0	0	0	0	0	0	150	46	0	106	0	0	8	0	0	0	0
[truncated: 36 more columns]
