# Supplementary material for: Analyzing the effects of free water modeling by deep learning on diffusion MRI structural connectivity estimates in glioma patients
Source: PLoS One. 2020 Sep 25;15(9):e0239475. doi: 10.1371/journal.pone.0239475 (PMC7518620; doi:10.1371/journal.pone.0239475)
Supplement: S1 File — All utilized connectivity and length matrices as comma-separated csv files, and the free-water maps as nifti files. (ZIP) [file pone.0239475.s003.zip › S3/CMs/patients/det_boundary/vp24/cm_fwm.csv]

3	39	16	0	0	0	13	0	0	0	0	0	8	0	0	0	0	0	0	0	0	0	0	0	0	0	0	0	0	0	0	0	0	0	0	0	0	0	0	0	0	0	0	0	0	0	0	0	0	0
39	15	91	0	0	0	20	0	5	0	0	0	14	0	0	0	0	0	0	0	0	0	0	0	0	0	0	0	0	0	0	0	0	0	0	0	0	0	12	0	0	1	4	0	13	0	0	0	0	0
16	91	172	26	43	0	38	0	0	0	0	16	33	0	0	0	0	0	0	0	1	0	0	0	0	0	0	0	0	0	0	0	0	0	2	12	0	0	0	0	0	0	0	0	0	22	0	0	0	0
0	0	26	15	0	0	5	0	0	0	0	1	0	0	0	0	0	0	0	0	0	0	0	0	0	0	0	0	0	0	0	0	0	0	4	10	0	0	2	0	0	0	4	0	0	0	0	0	0	0
0	0	43	0	68	36	69	0	10	0	0	6	0	0	0	0	0	0	0	0	0	0	0	0	0	0	0	0	0	0	0	0	0	0	0	21	5	0	0	0	0	0	0	0	0	0	0	0	0	0
0	0	0	0	36	99	69	7	52	35	0	39	0	3	0	0	0	0	0	0	0	3	0	0	0	53	47	0	0	0	0	0	0	0	0	0	0	0	0	0	0	0	0	0	0	0	0	0	0	0
13	20	38	5	69	69	330	50	71	39	0	46	28	0	0	0	0	0	0	1	0	51	0	0	0	88	28	0	0	0	0	0	0	0	69	124	37	0	146	0	0	0	9	0	0	3	0	0	0	57
0	0	0	0	0	7	50	20	24	33	0	0	0	0	0	0	0	0	0	0	0	0	0	0	0	0	0	0	0	0	0	0	0	0	0	0	0	0	0	0	0	0	0	0	0	0	0	0	0	0
0	5	0	0	10	52	71	24	389	226	9	46	105	95	18	0	0	0	0	0	0	0	0	0	0	0	3	0	0	0	0	0	0	0	0	41	19	0	4	0	0	0	2	0	0	0	0	0	0	109
0	0	0	0	0	35	39	33	226	479	1	16	0	15	1	0	0	0	0	0	0	2	1	0	0	183	99	0	0	0	0	0	0	0	4	196	65	0	19	0	0	0	54	0	0	0	0	0	0	0
0	0	0	0	0	0	0	0	9	1	12	0	0	27	10	0	0	0	0	0	0	0	0	0	0	22	0	0	0	5	0	0	0	0	0	0	0	0	0	0	0	0	0	0	0	0	0	0	0	0
0	0	16	1	6	39	46	0	46	16	0	146	0	0	0	0	0	79	0	46	20	20	26	8	0	12	36	29	63	6	0	9	26	4	4	89	0	0	0	4	1	0	14	0	0	2	0	0	0	0
8	14	33	0	0	0	28	0	105	0	0	0	2	12	0	0	0	0	0	0	0	0	0	0	0	0	0	0	0	0	0	0	0	0	0	0	0	0	0	0	0	0	0	0	9	19	0	0	0	9
0	0	0	0	0	3	0	0	95	15	27	0	12	11	35	7	0	0	0	0	0	0	0	0	0	0	0	0	12	89	0	0	0	0	0	0	0	0	0	0	0	0	0	0	0	0	0	0	0	0
0	0	0	0	0	0	0	0	18	1	10	0	0	35	96	65	0	0	0	0	0	0	0	0	0	0	0	0	4	77	0	0	0	0	0	0	0	0	0	0	0	0	0	0	0	0	0	0	0	0
0	0	0	0	0	0	0	0	0	0	0	0	0	7	65	40	0	0	3	0	0	0	0	0	0	0	0	0	119	37	32	1	22	5	0	0	0	0	0	1	0	0	0	0	0	0	0	0	0	0
0	0	0	0	0	0	0	0	0	0	0	0	0	0	0	0	6	13	1	0	0	0	0	0	0	0	0	0	0	0	0	0	0	0	0	0	0	0	0	0	1	0	0	0	0	0	0	0	0	0
0	0	0	0	0	0	0	0	0	0	0	79	0	0	0	0	13	119	14	126	0	4	5	0	0	0	0	0	0	0	0	37	5	67	0	0	0	0	0	6	1	0	0	0	0	0	0	0	0	0
0	0	0	0	0	0	0	0	0	0	0	0	0	0	0	3	1	14	14	4	0	0	0	0	0	0	0	0	0	0	0	0	0	25	0	0	0	0	4	21	0	0	0	0	0	0	0	0	0	0
0	0	0	0	0	0	1	0	0	0	0	46	0	0	0	0	0	126	4	336	1	144	12	0	0	0	7	82	0	0	0	48	2	11	0	0	0	0	0	33	11	0	10	0	0	0	0	0	0	0
0	0	1	0	0	0	0	0	0	0	0	20	0	0	0	0	0	0	0	1	2	0	0	0	0	0	0	0	0	0	0	0	0	0	0	0	0	0	0	0	13	0	0	0	0	0	0	0	0	0
0	0	0	0	0	3	51	0	0	2	0	20	0	0	0	0	0	4	0	144	0	98	65	0	45	1	198	104	7	0	0	27	6	2	0	1	0	0	0	0	0	0	0	0	0	0	0	0	0	0
0	0	0	0	0	0	0	0	0	1	0	26	0	0	0	0	0	5	0	12	0	65	112	21	35	0	6	21	131	0	0	14	10	0	0	0	0	0	0	0	0	0	0	0	0	0	0	0	0	0
0	0	0	0	0	0	0	0	0	0	0	8	0	0	0	0	0	0	0	0	0	0	21	7	0	0	1	0	2	0	0	0	0	0	0	0	0	0	0	0	0	0	0	0	0	0	0	0	0	0
0	0	0	0	0	0	0	0	0	0	0	0	0	0	0	0	0	0	0	0	0	45	35	0	17	0	42	7	0	0	0	0	0	0	0	0	0	0	0	0	0	0	0	0	0	0	0	0	0	0
0	0	0	0	0	53	88	0	0	183	22	12	0	0	0	0	0	0	0	0	0	1	0	0	0	249	181	44	79	1	0	0	0	0	6	184	3	0	47	0	0	0	16	0	0	0	0	0	0	0
0	0	0	0	0	47	28	0	3	99	0	36	0	0	0	0	0	0	0	7	0	198	6	1	42	181	183	63	27	0	0	0	0	0	0	0	0	0	0	0	0	0	0	0	0	0	0	0	0	0
0	0	0	0	0	0	0	0	0	0	0	29	0	0	0	0	0	0	0	82	0	104	21	0	7	44	63	220	184	0	0	19	0	0	0	20	0	0	0	2	12	0	0	0	0	0	0	0	0	0
0	0	0	0	0	0	0	0	0	0	0	63	0	12	4	119	0	0	0	0	0	7	131	2	0	79	27	184	265	79	12	26	17	0	0	42	0	0	15	14	3	0	25	0	0	0	0	0	0	0
0	0	0	0	0	0	0	0	0	0	5	6	0	89	77	37	0	0	0	0	0	0	0	0	0	1	0	0	79	22	3	0	4	22	0	6	0	0	0	5	3	0	1	0	0	0	0	0	0	0
0	0	0	0	0	0	0	0	0	0	0	0	0	0	0	32	0	0	0	0	0	0	0	0	0	0	0	0	12	3	4	2	22	0	0	0	0	0	0	0	0	0	0	0	0	0	0	0	0	0
0	0	0	0	0	0	0	0	0	0	0	9	0	0	0	1	0	37	0	48	0	27	14	0	0	0	0	19	26	0	2	260	5	7	0	0	0	0	0	13	0	0	2	0	0	0	0	0	0	0
0	0	0	0	0	0	0	0	0	0	0	26	0	0	0	22	0	5	0	2	0	6	10	0	0	0	0	0	17	4	22	5	14	25	0	0	0	0	0	7	0	0	0	0	0	0	0	0	0	0
0	0	0	0	0	0	0	0	0	0	0	4	0	0	0	5	0	67	25	11	0	2	0	0	0	0	0	0	0	22	0	7	25	111	0	0	0	0	2	46	0	0	0	0	0	0	0	0	0	0
0	0	2	4	0	0	69	0	0	4	0	4	0	0	0	0	0	0	0	0	0	0	0	0	0	6	0	0	0	0	0	0	0	0	54	0	13	0	69	0	0	6	29	0	0	0	0	0	0	0
0	0	12	10	21	0	124	0	41	196	0	89	0	0	0	0	0	0	0	0	0	1	0	0	0	184	0	20	42	6	0	0	0	0	0	5	3	0	0	0	33	0	11	0	0	0	0	0	0	0
0	0	0	0	5	0	37	0	19	65	0	0	0	0	0	0	0	0	0	0	0	0	0	0	0	3	0	0	0	0	0	0	0	0	13	3	0	0	20	0	1	0	36	0	0	0	0	0	0	0
0	0	0	0	0	0	0	0	0	0	0	0	0	0	0	0	0	0	0	0	0	0	0	0	0	0	0	0	0	0	0	0	0	0	0	0	0	0	0	0	0	0	0	0	0	0	0	0	0	0
0	12	0	2	0	0	146	0	4	19	0	0	0	0	0	0	0	0	4	0	0	0	0	0	0	47	0	0	15	0	0	0	0	2	69	0	20	0	13	13	0	5	17	0	0	0	0	0	0	0
0	0	0	0	0	0	0	0	0	0	0	4	0	0	0	1	0	6	21	33	0	0	0	0	0	0	0	2	14	5	0	13	7	46	0	0	0	0	13	8	10	0	0	0	0	0	0	0	0	0
0	0	0	0	0	0	0	0	0	0	0	1	0	0	0	0	1	1	0	11	13	0	0	0	0	0	0	12	3	3	0	0	0	0	0	33	1	0	0	10	4	0	5	0	0	0	0	0	0	0
0	1	0	0	0	0	0	0	0	0	0	0	0	0	0	0	0	0	0	0	0	0	0	0	0	0	0	0	0	0	0	0	0	0	6	0	0	0	5	0	0	4	7	0	0	0	0	0	0	0
0	4	0	4	0	0	9	0	2	54	0	14	0	0	0	0	0	0	0	10	0	0	0	0	0	16	0	0	25	1	0	2	0	0	29	11	36	0	17	0	5	7	28	0	0	0	0	0	0	0
0	0	0	0	0	0	0	0	0	0	0	0	0	0	0	0	0	0	0	0	0	0	0	0	0	0	0	0	0	0	0	0	0	0	0	0	0	0	0	0	0	0	0	13	9	3	0	0	0	8
0	13	0	0	0	0	0	0	0	0	0	0	9	0	0	0	0	0	0	0	0	0	0	0	0	0	0	0	0	0	0	0	0	0	0	0	0	0	0	0	0	0	0	9	196	82	0	0	0	7
0	0	22	0	0	0	3	0	0	0	0	2	19	0	0	0	0	0	0	0	0	0	0	0	0	0	0	0	0	0	0	0	0	0	0	0	0	0	0	0	0	0	0	3	82	210	17	28	0	111
0	0	0	0	0	0	0	0	0	0	0	0	0	0	0	0	0	0	0	0	0	0	0	0	0	0	0	0	0	0	0	0	0	0	0	0	0	0	0	0	0	0	0	0	0	17	36	15	0	43
0	0	0	0	0	0	0	0	0	0	0	0	0	0	0	0	0	0	0	0	0	0	0	0	0	0	0	0	0	0	0	0	0	0	0	0	0	0	0	0	0	0	0	0	0	28	15	118	22	67
0	0	0	0	0	0	0	0	0	0	0	0	0	0	0	0	0	0	0	0	0	0	0	0	0	0	0	0	0	0	0	0	0	0	0	0	0	0	0	0	0	0	0	0	0	0	0	22	36	33
0	0	0	0	0	0	57	0	109	0	0	0	9	0	0	0	0	0	0	0	0	0	0	0	0	0	0	0	0	0	0	0	0	0	0	0	0	0	0	0	0	0	0	8	7	111	43	67	33	334
0	0	0	0	0	0	0	0	0	0	0	0	0	0	0	0	0	0	0	0	0	0	0	0	0	0	0	0	0	0	0	0	0	0	0	0	0	0	0	0	0	0	0	0	0	0	0	0	0	103
0	0	0	0	0	22	1	0	185	37	0	14	18	5	27	0	0	0	0	0	0	0	0	0	0	0	0	0	0	0	0	0	0	0	4	0	1	0	4	0	0	0	0	10	59	2	0	0	0	127
0	0	0	0	0	0	2	0	2	93	75	0	0	0	2	0	0	0	0	0	0	0	0	0	0	23	0	0	0	19	0	0	0	0	0	1	2	0	9	0	0	0	0	0	0	0	0	0	8	0
0	0	0	0	0	0	0	0	0	19	15	0	0	0	2	0	0	0	0	0	0	0	0	0	0	1	0	0	1	33	0	0	0	0	0	0	0	0	1	0	0	0	0	0	0	0	0	0	0	0
0	0	0	0	0	0	0	0	0	0	0	10	0	0	0	0	0	8	1	9	0	0	1	0	0	0	0	0	0	1	0	0	0	0	0	0	0	0	0	2	0	0	1	0	2	27	0	1	1	106
0	0	0	0	0	0	0	0	0	0	0	1	45	0	0	0	0	0	0	0	0	0	0	0	0	0	0	0	0	0	0	0	0	0	0	0	0	0	0	0	0	0	0	3	2	48	0	0	0	103
0	0	0	0	0	0	0	0	33	0	0	0	0	56	10	0	0	0	0	0	0	0	0	0	0	0	0	0	0	0	0	0	0	0	0	0	0	0	0	0	0	0	0	0	0	0	0	0	0	0
0	0	0	0	0	0	0	0	0	2	0	0	0	0	5	0	0	0	0	0	0	0	0	0	0	0	0	0	0	0	0	0	0	0	0	0	0	0	0	0	0	0	0	0	0	0	0	0	0	0
0	0	0	0	0	0	0	0	0	0	0	0	0	0	0	100	0	0	0	0	0	0	0	0	0	0	0	0	17	36	0	0	0	3	0	0	0	0	0	0	0	0	0	0	0	0	0	0	0	7
0	0	0	0	0	0	0	0	0	0	0	0	0	0	0	0	0	0	0	0	0	0	0	0	0	0	0	0	0	0	0	0	0	0	0	0	0	0	0	0	0	0	0	0	0	4	0	0	0	0
0	0	0	0	0	0	0	0	0	0	0	0	0	0	0	0	0	0	0	0	0	0	0	0	0	0	0	0	1	0	0	0	0	0	0	0	0	0	0	0	0	0	0	0	0	0	0	0	0	0
0	0	0	0	0	0	0	0	0	0	0	1	0	0	0	0	0	1	0	3	0	0	0	0	0	0	0	0	0	0	0	0	0	0	0	0	0	0	2	0	0	0	1	0	0	0	0	0	0	0
0	0	0	0	0	0	0	0	0	0	0	0	0	0	0	0	0	0	0	0	0	0	0	0	0	0	0	0	0	0	0	0	0	0	0	0	0	0	0	0	0	0	0	0	0	0	0	0	0	0
0	0	0	0	0	0	0	0	0	0	0	0	0	0	0	0	0	0	0	0	0	0	0	0	0	0	0	0	0	0	0	0	0	0	0	0	0	0	0	0	0	0	0	0	0	25	0	0	0	0
0	0	0	0	0	0	0	0	0	0	0	0	0	0	0	0	0	0	0	0	0	0	0	0	0	0	0	0	0	0	0	0	0	0	0	0	0	0	0	0	0	0	0	0	0	3	0	0	0	0
0	0	0	0	0	0	0	0	0	0	0	0	0	0	0	0	0	0	0	0	0	0	0	0	0	0	0	0	0	0	0	0	0	0	0	0	0	0	0	0	0	0	0	0	0	3	0	0	0	0
0	0	0	0	0	0	0	0	0	0	0	0	0	0	0	0	0	0	0	0	0	0	0	0	0	0	0	0	0	0	0	0	0	0	0	0	0	0	0	0	0	0	0	0	0	0	0	0	0	0
0	0	0	0	0	0	0	0	0	0	0	0	0	0	0	0	0	0	0	0	0	0	0	0	0	0	0	0	0	0	0	0	0	0	0	0	0	0	0	0	0	0	0	0	0	0	0	0	0	0
0	0	0	0	0	0	0	0	0	1	9	0	0	0	0	0	0	0	0	0	0	0	0	0	0	8	0	0	0	2	0	0	0	0	0	0	0	0	4	0	0	0	0	0	0	0	0	0	0	0
0	0	0	0	0	0	0	0	0	0	0	0	0	0	0	0	0	0	0	0	0	0	0	0	0	0	0	0	0	0	0	0	0	0	0	0	0	0	0	0	0	0	0	0	0	0	0	6	22	29
0	0	0	0	0	0	0	0	0	0	0	0	0	0	0	0	0	0	0	0	0	0	0	0	0	0	0	0	0	0	0	0	0	0	0	0	0	0	0	0	0	0	0	0	0	0	0	0	3	1
0	0	0	0	0	0	0	0	0	0	25	0	0	0	0	174	0	1	0	0	0	0	0	0	0	11	0	1	256	87	3	0	0	3	0	0	0	0	8	1	0	0	0	0	0	0	0	0	0	0
0	0	0	0	0	0	0	0	0	0	0	0	0	0	0	30	0	0	0	0	0	0	0	0	0	0	0	4	70	65	0	0	0	0	0	10	0	0	0	2	2	0	0	0	0	0	0	0	0	0
0	0	0	0	0	0	0	0	0	0	0	0	0	0	0	84	0	0	0	0	0	0	0	0	0	0	0	0	10	0	7	1	1	1	0	0	0	0	0	0	0	0	0	0	0	0	0	0	0	0
0	0	0	0	0	0	0	0	0	0	0	2	0	0	0	0	0	1	0	0	0	0	0	0	0	0	0	2	1	7	0	0	0	0	0	0	0	0	0	0	0	0	0	0	0	0	0	0	0	0
0	0	0	0	0	0	0	0	0	0	0	0	0	0	0	0	0	0	0	0	0	0	0	0	0	0	0	0	0	0	0	0	0	0	0	0	0	0	0	0	0	0	0	0	0	0	0	0	0	0
0	0	0	0	0	0	0	0	0	0	0	0	0	0	0	0	0	0	0	0	0	0	0	0	0	0	0	0	0	0	0	0	0	0	0	0	0	0	0	0	0	0	0	0	0	0	0	0	0	0
0	0	0	0	0	0	0	0	0	0	0	0	0	0	0	0	0	0	0	0	0	0	0	0	0	0	0	0	3	0	0	0	0	0	0	0	0	0	5	0	0	0	0	0	0	19	0	0	0	111
0	0	0	0	0	0	0	0	0	0	0	0	0	0	0	0	0	0	0	0	0	0	0	0	0	0	0	0	0	0	0	0	0	0	0	1	0	0	0	2	0	0	2	0	0	18	3	0	2	115
0	0	0	0	0	0	0	0	0	0	0	0	0	0	0	0	0	0	0	0	0	0	0	0	0	0	0	0	0	0	0	0	0	0	0	0	0	0	0	0	0	0	0	0	0	0	0	0	0	20
0	0	0	0	0	0	0	0	0	0	0	0	0	0	0	0	0	0	0	0	0	0	0	0	0	0	0	0	0	0	0	0	0	0	0	0	0	0	0	0	0	0	0	0	0	0	0	0	0	0
0	12	0	0	0	0	0	0	0	0	0	0	0	0	0	0	0	0	0	0	0	0	0	0	0	0	0	0	8	2	0	0	0	11	0	0	0	0	2	14	0	1	5	0	0	0	0	0	0	85
0	0	0	0	0	0	0	0	0	0	0	0	0	0	0	5	0	2	1	0	0	0	0	0	0	0	0	0	23	3	0	0	0	6	0	0	0	0	3	2	0	0	5	0	0	0	0	0	0	0
0	0	0	0	0	0	0	0	0	0	0	0	0	0	0	0	0	0	0	0	0	0	0	0	0	0	0	0	0	0	0	0	0	0	0	0	0	0	0	0	0	0	0	0	0	0	0	0	0	0
0	0	0	0	0	0	0	0	0	0	0	0	0	0	0	0	0	0	0	0	0	0	0	0	0	0	0	0	0	0	0	0	0	0	0	0	0	0	0	0	0	0	0	0	0	23	0	0	0	0
0	1	0	0	0	0	0	0	0	0	0	0	0	0	0	0	0	0	0	0	0	0	0	0	0	0	0	0	0	2	0	0	0	0	0	0	0	0	3	1	1	0	6	0	0	1	0	0	0	0
[truncated: 36 more columns]
