# Supplementary material for: Analyzing the effects of free water modeling by deep learning on diffusion MRI structural connectivity estimates in glioma patients
Source: PLoS One. 2020 Sep 25;15(9):e0239475. doi: 10.1371/journal.pone.0239475 (PMC7518620; doi:10.1371/journal.pone.0239475)
Supplement: S1 File — All utilized connectivity and length matrices as comma-separated csv files, and the free-water maps as nifti files. (ZIP) [file pone.0239475.s003.zip › S3/CMs/patients/det_boundary/vp23/fiberlengthmatrix_original.csv]

0	6	0	0	0	0	8	0	7	0	0	0	0	0	0	0	0	0	0	0	0	0	0	0	0	0	0	0	0	0	0	0	0	0	58	58	72	0	0	0	0	0	0	0	0	0	0	0	0	0
6	11	20	0	0	0	0	0	10	0	0	5	29	66	85	131	0	0	0	0	36	0	0	0	0	0	0	0	0	129	0	0	0	0	44	0	0	0	0	0	6	30	0	0	27	33	0	0	0	0
0	20	13	5	26	0	23	0	0	0	0	37	26	0	0	0	0	0	0	0	0	0	0	0	0	0	0	0	0	0	0	143	0	0	36	41	0	0	0	0	0	38	0	0	66	60	0	0	0	0
0	0	5	7	16	0	29	84	78	0	0	0	0	0	0	0	0	0	0	0	0	0	0	0	0	0	0	0	0	0	0	0	0	0	0	51	56	0	0	0	0	0	0	0	0	0	0	0	0	0
0	0	26	16	11	19	54	0	66	0	0	55	0	0	0	0	0	0	0	0	0	143	86	0	0	0	73	0	0	0	0	0	0	0	0	34	48	0	62	0	0	0	0	0	0	0	0	0	0	0
0	0	0	0	19	7	41	33	59	4	0	33	0	0	0	0	0	134	0	133	0	120	66	0	0	0	67	0	0	0	0	0	0	0	0	26	0	0	0	0	0	0	0	0	0	0	0	0	0	0
8	0	23	29	54	41	22	30	16	0	0	81	0	0	0	0	0	157	0	0	0	0	0	0	0	0	0	0	0	0	0	0	0	0	43	59	59	0	67	0	0	58	75	0	0	0	0	0	0	0
0	0	0	84	0	33	30	9	28	33	0	0	0	0	0	0	0	0	0	0	0	0	0	0	0	55	0	94	0	0	0	0	0	0	0	45	0	0	0	0	0	0	0	0	0	0	0	0	0	0
7	10	0	78	66	59	16	28	11	16	21	0	38	44	68	107	0	0	0	0	0	0	0	0	0	0	0	0	0	79	0	0	0	0	49	50	63	0	64	0	0	0	78	0	0	0	0	0	0	129
0	0	0	0	0	4	0	33	16	12	7	8	0	0	0	0	0	107	0	105	0	101	0	0	0	20	59	87	29	0	0	0	0	0	53	49	59	0	61	0	0	0	70	0	0	0	0	0	0	0
0	0	0	0	0	0	0	0	21	7	11	0	0	0	3	0	0	0	0	0	0	0	0	0	0	11	0	0	0	9	0	0	0	0	0	0	0	0	0	0	0	0	0	0	0	0	0	0	0	0
0	5	37	0	55	33	81	0	0	8	0	10	0	0	0	0	3	115	0	0	23	64	23	19	0	0	55	77	74	86	118	114	99	101	0	9	0	0	38	0	0	0	0	0	0	0	0	0	0	0
0	29	26	0	0	0	0	0	38	0	0	0	8	29	55	116	0	0	0	0	0	0	0	0	0	0	0	0	0	0	0	0	0	0	10	0	0	0	36	0	0	3	0	0	21	15	0	0	0	0
0	66	0	0	0	0	0	0	44	0	0	0	29	12	30	68	0	0	0	0	0	0	0	0	0	0	0	0	0	75	0	0	0	0	0	0	0	0	0	0	0	0	0	0	0	0	0	0	0	0
0	85	0	0	0	0	0	0	68	0	3	0	55	30	8	33	0	0	0	0	0	0	0	0	0	0	0	0	0	26	0	0	0	0	0	0	0	0	0	0	0	0	0	0	0	0	0	0	0	0
0	131	0	0	0	0	0	0	107	0	0	0	116	68	33	7	0	0	9	0	0	0	0	0	0	0	0	0	0	35	40	0	0	11	0	0	0	0	0	0	0	0	0	0	0	0	0	0	0	0
0	0	0	0	0	0	0	0	0	0	0	3	0	0	0	0	3	8	14	0	5	0	0	0	0	0	0	0	0	0	0	0	0	0	0	0	0	0	0	3	14	0	0	0	0	0	0	0	0	0
0	0	0	0	0	134	157	0	0	107	0	115	0	0	0	0	8	16	35	17	0	78	0	0	0	0	0	61	0	0	0	32	0	35	0	0	0	0	0	33	24	0	0	0	0	0	0	0	0	0
0	0	0	0	0	0	0	0	0	0	0	0	0	0	0	9	14	35	11	0	0	0	0	0	0	0	0	0	0	64	0	0	0	23	0	0	0	0	0	11	0	0	0	0	0	0	0	0	0	0
0	0	0	0	0	133	0	0	0	105	0	0	0	0	0	0	0	17	0	13	2	12	174	0	0	0	67	86	0	0	0	29	0	74	0	125	0	0	0	0	0	0	0	0	0	0	0	0	0	0
0	36	0	0	0	0	0	0	0	0	0	23	0	0	0	0	5	0	0	2	3	3	0	0	0	0	0	0	0	0	0	139	0	82	0	39	0	0	0	38	28	0	51	0	0	0	0	0	0	0
0	0	0	0	143	120	0	0	0	101	0	64	0	0	0	0	0	78	0	12	3	15	63	0	21	100	65	34	0	0	0	86	106	82	0	33	0	0	67	39	0	0	48	0	0	0	0	0	0	0
0	0	0	0	86	66	0	0	0	0	0	23	0	0	0	0	0	0	0	174	0	63	23	25	27	59	48	55	89	0	0	114	110	117	0	40	0	0	0	79	0	0	0	0	0	0	0	0	0	0
0	0	0	0	0	0	0	0	0	0	0	19	0	0	0	0	0	0	0	0	0	0	25	16	0	0	0	0	0	0	0	0	0	0	0	0	0	0	0	0	0	0	0	0	0	0	0	0	0	0
0	0	0	0	0	0	0	0	0	0	0	0	0	0	0	0	0	0	0	0	0	21	27	0	8	0	39	29	0	0	0	0	0	0	0	0	0	0	0	0	0	0	0	0	0	0	0	0	0	0
0	0	0	0	0	0	0	55	0	20	11	0	0	0	0	0	0	0	0	0	0	100	59	0	0	10	44	69	36	0	0	0	0	0	0	56	58	0	55	0	0	0	73	0	0	0	0	0	0	0
0	0	0	0	73	67	0	0	0	59	0	55	0	0	0	0	0	0	0	67	0	65	48	0	39	44	20	30	28	0	0	0	0	0	0	0	0	0	0	0	0	0	0	0	0	0	0	0	0	0
0	0	0	0	0	0	0	94	0	87	0	77	0	0	0	0	0	61	0	86	0	34	55	0	29	69	30	19	44	0	0	22	0	0	0	75	0	0	0	0	0	0	0	0	0	0	0	0	0	0
0	0	0	0	0	0	0	0	0	29	0	74	0	0	0	0	0	0	0	0	0	0	89	0	0	36	28	44	15	7	15	0	0	0	0	73	0	0	51	0	104	0	78	0	0	0	0	0	0	0
0	129	0	0	0	0	0	0	79	0	9	86	0	75	26	35	0	0	64	0	0	0	0	0	0	0	0	0	7	5	19	0	9	37	0	66	0	0	63	20	0	0	78	0	0	0	0	0	0	0
0	0	0	0	0	0	0	0	0	0	0	118	0	0	0	40	0	0	0	0	0	0	0	0	0	0	0	0	15	19	5	0	16	48	0	0	0	0	85	65	0	0	74	0	0	0	0	0	0	0
0	0	143	0	0	0	0	0	0	0	0	114	0	0	0	0	0	32	0	29	139	86	114	0	0	0	0	22	0	0	0	12	3	14	0	90	0	0	0	0	102	0	93	0	0	0	0	0	0	0
0	0	0	0	0	0	0	0	0	0	0	99	0	0	0	0	0	0	0	0	0	106	110	0	0	0	0	0	0	9	16	3	5	20	0	89	0	0	0	44	0	0	0	0	0	0	0	0	0	0
0	0	0	0	0	0	0	0	0	0	0	101	0	0	0	11	0	35	23	74	82	82	117	0	0	0	0	0	0	37	48	14	20	12	0	0	0	0	0	13	0	0	0	0	0	0	0	0	0	0
58	44	36	0	0	0	43	0	49	53	0	0	10	0	0	0	0	0	0	0	0	0	0	0	0	0	0	0	0	0	0	0	0	0	13	0	109	0	13	0	0	5	13	0	0	0	0	0	0	0
58	0	41	51	34	26	59	45	50	49	0	9	0	0	0	0	0	0	0	125	39	33	40	0	0	56	0	75	73	66	0	90	89	0	0	5	0	0	0	0	0	0	13	0	0	0	0	0	0	0
72	0	0	56	48	0	59	0	63	59	0	0	0	0	0	0	0	0	0	0	0	0	0	0	0	58	0	0	0	0	0	0	0	0	109	0	0	0	0	0	5	0	6	0	0	0	0	0	0	0
0	0	0	0	0	0	0	0	0	0	0	0	0	0	0	0	0	0	0	0	0	0	0	0	0	0	0	0	0	0	0	0	0	0	0	0	0	0	0	0	0	0	0	0	0	0	0	0	0	0
0	0	0	0	62	0	67	0	64	61	0	38	36	0	0	0	0	0	0	0	0	67	0	0	0	55	0	0	51	63	85	0	0	0	13	0	0	0	8	24	0	0	22	0	0	0	0	0	0	0
0	0	0	0	0	0	0	0	0	0	0	0	0	0	0	0	3	33	11	0	38	39	79	0	0	0	0	0	0	20	65	0	44	13	0	0	0	0	24	7	10	0	0	0	0	0	0	0	0	0
0	6	0	0	0	0	0	0	0	0	0	0	0	0	0	0	14	24	0	0	28	0	0	0	0	0	0	0	104	0	0	102	0	0	0	0	5	0	0	10	4	0	11	0	0	0	0	0	0	0
0	30	38	0	0	0	58	0	0	0	0	0	3	0	0	0	0	0	0	0	0	0	0	0	0	0	0	0	0	0	0	0	0	0	5	0	0	0	0	0	0	3	8	0	0	0	0	0	0	0
0	0	0	0	0	0	75	0	78	70	0	0	0	0	0	0	0	0	0	0	51	48	0	0	0	73	0	0	78	78	74	93	0	0	13	13	6	0	22	0	11	8	6	0	0	0	0	0	0	0
0	0	0	0	0	0	0	0	0	0	0	0	0	0	0	0	0	0	0	0	0	0	0	0	0	0	0	0	0	0	0	0	0	0	0	0	0	0	0	0	0	0	0	2	0	0	0	0	0	0
0	27	66	0	0	0	0	0	0	0	0	0	21	0	0	0	0	0	0	0	0	0	0	0	0	0	0	0	0	0	0	0	0	0	0	0	0	0	0	0	0	0	0	0	6	10	0	0	0	0
0	33	60	0	0	0	0	0	0	0	0	0	15	0	0	0	0	0	0	0	0	0	0	0	0	0	0	0	0	0	0	0	0	0	0	0	0	0	0	0	0	0	0	0	10	5	0	0	0	0
0	0	0	0	0	0	0	0	0	0	0	0	0	0	0	0	0	0	0	0	0	0	0	0	0	0	0	0	0	0	0	0	0	0	0	0	0	0	0	0	0	0	0	0	0	0	2	4	0	6
0	0	0	0	0	0	0	0	0	0	0	0	0	0	0	0	0	0	0	0	0	0	0	0	0	0	0	0	0	0	0	0	0	0	0	0	0	0	0	0	0	0	0	0	0	0	4	3	8	0
0	0	0	0	0	0	0	0	0	0	0	0	0	0	0	0	0	0	0	0	0	0	0	0	0	0	0	0	0	0	0	0	0	0	0	0	0	0	0	0	0	0	0	0	0	0	0	8	8	33
0	0	0	0	0	0	0	0	129	0	0	0	0	0	0	0	0	0	0	0	0	0	0	0	0	0	0	0	0	0	0	0	0	0	0	0	0	0	0	0	0	0	0	0	0	0	6	0	33	9
0	0	0	0	0	0	0	0	0	0	0	0	0	0	0	0	0	0	0	0	0	0	0	0	0	0	0	0	0	0	0	0	0	0	0	0	0	0	0	0	0	0	0	0	0	0	0	0	34	8
0	0	0	0	0	0	0	0	99	117	106	0	43	43	40	206	0	0	0	0	0	0	0	0	0	0	0	0	0	0	0	0	0	0	0	0	0	0	0	0	0	0	0	3	8	0	0	0	56	12
0	0	0	0	0	0	0	0	117	124	126	0	91	0	0	0	0	0	0	0	0	0	0	0	0	127	0	0	0	0	0	0	0	0	92	0	0	0	0	0	0	0	0	0	0	103	0	0	4	57
0	0	0	0	0	0	0	0	83	129	91	0	0	71	46	0	0	0	0	0	0	0	0	0	0	0	0	0	0	89	0	0	0	0	0	0	0	0	0	0	0	0	0	0	0	0	0	0	0	0
0	0	0	0	0	0	0	0	0	0	0	0	0	0	0	0	0	0	0	0	0	0	0	0	0	0	0	0	0	0	0	0	0	0	0	0	0	0	0	0	0	0	0	0	30	9	0	0	14	46
73	50	58	0	0	0	0	0	70	0	0	0	16	0	0	0	0	0	0	0	0	0	0	0	0	0	0	0	0	0	0	0	0	0	0	0	0	0	0	0	0	0	0	0	8	0	0	0	0	0
0	96	0	0	0	0	0	0	71	0	0	0	24	48	0	0	0	0	0	0	0	0	0	0	0	0	0	0	0	0	0	0	0	0	0	0	0	0	0	0	0	0	0	0	0	66	0	0	0	41
0	0	0	0	0	0	0	0	0	0	0	0	0	0	9	0	0	0	0	0	0	0	0	0	0	0	0	0	0	40	0	0	0	0	0	0	0	0	0	0	0	0	0	0	0	0	0	0	0	0
0	0	0	0	0	0	0	0	0	0	61	0	0	94	53	17	0	0	0	0	0	0	0	0	0	0	0	0	0	58	69	0	0	0	0	0	0	0	0	0	0	0	0	0	0	0	0	0	0	0
0	0	0	0	0	0	0	0	0	0	0	0	0	0	0	0	0	0	0	0	0	0	0	0	0	0	0	0	0	0	0	0	0	0	0	0	0	0	0	0	0	0	0	0	0	0	0	0	0	0
0	0	0	0	0	0	0	0	0	0	0	0	0	0	0	0	0	0	0	0	0	0	0	0	0	0	0	0	0	0	0	0	0	0	0	0	0	0	0	0	0	0	0	0	0	89	0	0	0	0
0	0	0	0	0	0	0	0	0	0	0	0	0	0	0	0	0	0	0	0	0	0	0	0	0	0	0	0	0	0	0	0	0	0	0	0	0	0	0	0	0	0	0	0	0	0	0	0	0	0
0	0	0	0	0	0	0	0	0	0	0	217	0	0	0	0	0	0	0	219	217	220	225	0	0	0	0	0	175	0	0	0	0	0	0	0	0	0	0	0	0	0	0	0	0	43	0	0	0	0
0	0	0	0	0	0	0	0	0	0	0	0	0	0	0	0	0	0	0	0	0	0	0	0	0	0	0	0	0	0	0	0	0	0	0	0	0	0	0	0	0	0	0	0	0	55	0	0	0	0
0	0	0	0	0	0	0	0	0	0	0	0	0	0	0	0	0	0	0	0	0	0	0	0	0	0	0	0	0	0	0	0	0	0	0	0	0	0	0	0	0	0	0	0	57	52	0	0	0	0
0	0	0	0	0	0	0	0	0	0	0	0	0	0	0	0	0	0	0	0	0	0	0	0	0	0	0	0	0	0	0	0	0	0	0	0	0	0	0	0	0	0	0	0	59	0	0	0	11	0
0	0	0	0	0	0	0	0	0	0	0	0	0	0	0	0	0	0	0	0	0	0	0	0	0	0	0	0	0	0	0	0	0	0	0	0	0	0	0	0	0	0	0	0	0	0	0	0	0	0
0	0	0	0	0	0	0	0	0	0	0	0	0	0	0	0	0	0	0	0	0	0	0	0	0	0	0	0	0	0	0	0	0	0	0	0	0	0	0	0	0	0	0	0	0	0	0	0	0	0
0	0	0	0	0	0	0	0	104	0	121	0	101	0	0	0	0	0	0	0	0	0	0	0	0	127	0	0	0	0	0	0	0	0	82	0	0	0	0	0	0	0	0	0	0	98	0	0	0	0
0	0	0	0	0	0	0	0	0	0	0	0	0	0	0	0	0	0	0	0	0	0	0	0	0	0	0	0	0	0	0	0	0	0	0	0	0	0	0	0	0	0	0	0	0	0	0	0	0	0
0	0	0	0	0	0	0	0	0	0	0	0	0	0	0	0	0	0	0	0	0	0	0	0	0	0	0	0	0	0	0	0	0	0	0	0	0	0	0	0	0	0	0	0	0	0	0	0	0	0
0	0	0	0	0	0	0	0	0	0	0	160	0	0	0	84	0	0	0	0	0	0	0	0	0	124	0	0	117	122	116	152	155	0	0	0	0	0	117	0	0	0	0	0	0	0	0	0	0	0
0	0	0	0	0	0	0	0	0	0	90	0	0	87	65	72	0	0	0	0	0	0	0	0	0	120	0	0	112	97	113	0	0	0	0	0	0	0	121	0	0	0	126	0	0	0	0	0	0	0
0	0	0	0	0	0	0	0	0	0	0	0	0	0	0	0	0	0	0	0	0	0	0	0	0	0	0	0	0	0	131	0	0	0	0	0	0	0	0	0	0	0	0	0	0	0	0	0	0	0
0	0	0	0	0	0	0	0	0	0	0	0	0	0	0	0	0	0	0	0	0	0	0	0	0	0	0	0	0	124	140	0	170	0	0	0	0	0	0	0	0	0	0	0	113	110	0	0	0	0
0	0	0	0	0	0	0	0	0	0	0	0	0	0	0	0	0	0	0	0	0	0	0	0	0	0	0	0	165	121	141	167	168	0	0	0	0	0	0	0	0	0	0	0	0	0	0	0	0	0
0	0	0	0	0	0	0	0	0	0	0	0	0	0	0	0	0	0	0	0	0	0	0	0	0	0	0	0	0	0	0	0	0	0	0	0	0	0	0	0	0	0	0	0	0	0	0	0	0	0
0	0	0	0	0	0	0	0	94	0	0	0	0	0	0	0	0	0	0	0	0	0	0	0	0	0	0	0	0	0	0	0	0	0	31	0	0	0	0	0	0	0	0	0	8	0	0	0	0	97
0	0	0	0	0	0	0	0	0	0	0	0	0	0	0	0	0	0	0	0	0	0	0	0	0	0	0	0	0	0	0	0	169	0	0	0	0	0	0	0	0	0	0	0	11	13	0	0	34	52
0	0	0	0	0	0	0	0	0	0	0	0	0	0	0	0	0	0	0	0	0	0	0	0	0	0	0	0	0	0	0	0	0	0	0	0	0	0	0	0	0	0	0	0	0	0	0	0	0	0
0	0	0	0	0	0	0	0	0	0	0	0	0	0	0	0	0	0	0	0	0	0	0	0	0	0	0	0	0	0	0	0	0	0	0	0	0	0	0	0	0	0	0	0	0	0	0	0	0	0
0	0	0	0	0	0	0	0	0	0	0	176	42	0	0	19	0	0	0	0	0	129	0	0	0	0	0	0	121	52	89	0	82	0	0	0	0	0	10	0	0	0	0	0	0	14	0	0	59	83
0	0	0	0	0	0	0	0	0	0	83	176	0	0	0	34	0	0	0	0	184	179	185	0	0	0	0	0	131	58	0	0	0	0	0	0	0	0	0	0	0	0	0	0	0	0	0	0	0	0
0	0	0	0	0	0	0	0	0	0	0	0	0	0	0	0	0	0	0	0	0	0	0	0	0	0	0	0	0	0	0	0	0	0	0	0	0	0	0	0	0	0	0	0	0	17	0	0	0	0
0	47	49	0	0	0	0	0	0	0	0	0	6	0	0	0	0	0	0	0	0	0	0	0	0	0	0	0	0	0	0	0	0	0	0	0	0	0	0	0	0	0	0	0	4	12	0	0	0	0
0	18	0	0	0	0	0	0	0	0	0	0	5	0	0	0	0	0	0	0	60	0	0	0	0	0	0	0	0	0	0	0	0	0	0	0	0	0	0	0	0	0	6	0	0	9	0	0	59	80
[truncated: 36 more columns]
