# Supplementary material for: Analyzing the effects of free water modeling by deep learning on diffusion MRI structural connectivity estimates in glioma patients
Source: PLoS One. 2020 Sep 25;15(9):e0239475. doi: 10.1371/journal.pone.0239475 (PMC7518620; doi:10.1371/journal.pone.0239475)
Supplement: S1 File — All utilized connectivity and length matrices as comma-separated csv files, and the free-water maps as nifti files. (ZIP) [file pone.0239475.s003.zip › S3/CMs/patients/det_boundary/vp23/cm_original.csv]

0	1	0	0	0	0	5	0	1	0	0	0	0	0	0	0	0	0	0	0	0	0	0	0	0	0	0	0	0	0	0	0	0	0	13	9	2	0	0	0	0	0	0	0	0	0	0	0	0	0
1	101	34	0	0	0	0	0	19	0	0	3	164	1	22	21	0	0	0	0	12	0	0	0	0	0	0	0	0	2	0	0	0	0	48	0	0	0	0	0	5	19	0	0	82	11	0	0	0	0
0	34	288	11	66	0	29	0	0	0	0	120	7	0	0	0	0	0	0	0	0	0	0	0	0	0	0	0	0	0	0	11	0	0	54	127	0	0	0	0	0	40	0	0	60	15	0	0	0	0
0	0	11	11	17	0	29	5	4	0	0	0	0	0	0	0	0	0	0	0	0	0	0	0	0	0	0	0	0	0	0	0	0	0	0	7	1	0	0	0	0	0	0	0	0	0	0	0	0	0
0	0	66	17	34	7	21	0	1	0	0	76	0	0	0	0	0	0	0	0	0	9	19	0	0	0	3	0	0	0	0	0	0	0	0	36	13	0	1	0	0	0	0	0	0	0	0	0	0	0
0	0	0	0	7	41	19	33	4	3	0	48	0	0	0	0	0	3	0	50	0	49	3	0	0	0	4	0	0	0	0	0	0	0	0	7	0	0	0	0	0	0	0	0	0	0	0	0	0	0
5	0	29	29	21	19	390	104	94	0	0	32	0	0	0	0	0	1	0	0	0	0	0	0	0	0	0	0	0	0	0	0	0	0	29	104	31	0	44	0	0	2	10	0	0	0	0	0	0	0
0	0	0	5	0	33	104	56	23	130	0	0	0	0	0	0	0	0	0	0	0	0	0	0	0	12	0	7	0	0	0	0	0	0	0	1	0	0	0	0	0	0	0	0	0	0	0	0	0	0
1	19	0	4	1	4	94	23	304	29	14	0	21	121	88	99	0	0	0	0	0	0	0	0	0	0	0	0	0	34	0	0	0	0	120	78	91	0	147	0	0	0	7	0	0	0	0	0	0	2
0	0	0	0	0	3	0	130	29	184	7	9	0	0	0	0	0	17	0	4	0	12	0	0	0	196	51	43	6	0	0	0	0	0	8	75	89	0	116	0	0	0	35	0	0	0	0	0	0	0
0	0	0	0	0	0	0	0	14	7	39	0	0	0	1	0	0	0	0	0	0	0	0	0	0	5	0	0	0	1	0	0	0	0	0	0	0	0	0	0	0	0	0	0	0	0	0	0	0	0
0	3	120	0	76	48	32	0	0	9	0	166	0	0	0	0	3	5	0	0	47	15	40	6	0	0	4	6	4	1	4	104	12	13	0	27	0	0	2	0	0	0	0	0	0	0	0	0	0	0
0	164	7	0	0	0	0	0	21	0	0	0	70	9	3	3	0	0	0	0	0	0	0	0	0	0	0	0	0	0	0	0	0	0	1	0	0	0	9	0	0	2	0	0	81	44	0	0	0	0
0	1	0	0	0	0	0	0	121	0	0	0	9	44	63	95	0	0	0	0	0	0	0	0	0	0	0	0	0	5	0	0	0	0	0	0	0	0	0	0	0	0	0	0	0	0	0	0	0	0
0	22	0	0	0	0	0	0	88	0	1	0	3	63	78	65	0	0	0	0	0	0	0	0	0	0	0	0	0	80	0	0	0	0	0	0	0	0	0	0	0	0	0	0	0	0	0	0	0	0
0	21	0	0	0	0	0	0	99	0	0	0	3	95	65	34	0	0	2	0	0	0	0	0	0	0	0	0	0	86	21	0	0	1	0	0	0	0	0	0	0	0	0	0	0	0	0	0	0	0
0	0	0	0	0	0	0	0	0	0	0	3	0	0	0	0	7	10	14	0	2	0	0	0	0	0	0	0	0	0	0	0	0	0	0	0	0	0	0	5	4	0	0	0	0	0	0	0	0	0
0	0	0	0	0	3	1	0	0	17	0	5	0	0	0	0	10	267	27	33	0	6	0	0	0	0	0	51	0	0	0	52	0	13	0	0	0	0	0	69	29	0	0	0	0	0	0	0	0	0
0	0	0	0	0	0	0	0	0	0	0	0	0	0	0	2	14	27	36	0	0	0	0	0	0	0	0	0	0	56	0	0	0	9	0	0	0	0	0	18	0	0	0	0	0	0	0	0	0	0
0	0	0	0	0	50	0	0	0	4	0	0	0	0	0	0	0	33	0	203	1	23	2	0	0	0	1	55	0	0	0	22	0	3	0	1	0	0	0	0	0	0	0	0	0	0	0	0	0	0
0	12	0	0	0	0	0	0	0	0	0	47	0	0	0	0	2	0	0	1	10	1	0	0	0	0	0	0	0	0	0	3	0	3	0	6	0	0	0	9	13	0	44	0	0	0	0	0	0	0
0	0	0	0	9	49	0	0	0	12	0	15	0	0	0	0	0	6	0	23	1	99	20	0	42	2	164	46	0	0	0	48	6	23	0	2	0	0	8	7	0	0	8	0	0	0	0	0	0	0
0	0	0	0	19	3	0	0	0	0	0	40	0	0	0	0	0	0	0	2	0	20	395	119	16	1	26	30	17	0	0	76	9	23	0	1	0	0	0	2	0	0	0	0	0	0	0	0	0	0
0	0	0	0	0	0	0	0	0	0	0	6	0	0	0	0	0	0	0	0	0	0	119	46	0	0	0	0	0	0	0	0	0	0	0	0	0	0	0	0	0	0	0	0	0	0	0	0	0	0
0	0	0	0	0	0	0	0	0	0	0	0	0	0	0	0	0	0	0	0	0	42	16	0	27	0	55	29	0	0	0	0	0	0	0	0	0	0	0	0	0	0	0	0	0	0	0	0	0	0
0	0	0	0	0	0	0	12	0	196	5	0	0	0	0	0	0	0	0	0	0	2	1	0	0	151	112	3	56	0	0	0	0	0	0	134	2	0	37	0	0	0	16	0	0	0	0	0	0	0
0	0	0	0	3	4	0	0	0	51	0	4	0	0	0	0	0	0	0	1	0	164	26	0	55	112	221	47	56	0	0	0	0	0	0	0	0	0	0	0	0	0	0	0	0	0	0	0	0	0
0	0	0	0	0	0	0	7	0	43	0	6	0	0	0	0	0	51	0	55	0	46	30	0	29	3	47	160	215	0	0	72	0	0	0	9	0	0	0	0	0	0	0	0	0	0	0	0	0	0
0	0	0	0	0	0	0	0	0	6	0	4	0	0	0	0	0	0	0	0	0	0	17	0	0	56	56	215	184	14	10	0	0	0	0	109	0	0	17	0	4	0	21	0	0	0	0	0	0	0
0	2	0	0	0	0	0	0	34	0	1	1	0	5	80	86	0	0	56	0	0	0	0	0	0	0	0	0	14	61	21	0	10	2	0	23	0	0	7	5	0	0	20	0	0	0	0	0	0	0
0	0	0	0	0	0	0	0	0	0	0	4	0	0	0	21	0	0	0	0	0	0	0	0	0	0	0	0	10	21	12	0	58	27	0	0	0	0	3	67	0	0	4	0	0	0	0	0	0	0
0	0	11	0	0	0	0	0	0	0	0	104	0	0	0	0	0	52	0	22	3	48	76	0	0	0	0	72	0	0	0	175	2	3	0	67	0	0	0	0	9	0	10	0	0	0	0	0	0	0
0	0	0	0	0	0	0	0	0	0	0	12	0	0	0	0	0	0	0	0	0	6	9	0	0	0	0	0	0	10	58	2	31	49	0	8	0	0	0	27	0	0	0	0	0	0	0	0	0	0
0	0	0	0	0	0	0	0	0	0	0	13	0	0	0	1	0	13	9	3	3	23	23	0	0	0	0	0	0	2	27	3	49	103	0	0	0	0	0	23	0	0	0	0	0	0	0	0	0	0
13	48	54	0	0	0	29	0	120	8	0	0	1	0	0	0	0	0	0	0	0	0	0	0	0	0	0	0	0	0	0	0	0	0	97	0	1	0	84	0	0	4	29	0	0	0	0	0	0	0
9	0	127	7	36	7	104	1	78	75	0	27	0	0	0	0	0	0	0	1	6	2	1	0	0	134	0	9	109	23	0	67	8	0	0	24	0	0	0	0	0	0	6	0	0	0	0	0	0	0
2	0	0	1	13	0	31	0	91	89	0	0	0	0	0	0	0	0	0	0	0	0	0	0	0	2	0	0	0	0	0	0	0	0	1	0	0	0	0	0	1	0	24	0	0	0	0	0	0	0
0	0	0	0	0	0	0	0	0	0	0	0	0	0	0	0	0	0	0	0	0	0	0	0	0	0	0	0	0	0	0	0	0	0	0	0	0	0	0	0	0	0	0	0	0	0	0	0	0	0
0	0	0	0	1	0	44	0	147	116	0	2	9	0	0	0	0	0	0	0	0	8	0	0	0	37	0	0	17	7	3	0	0	0	84	0	0	0	54	23	0	0	28	0	0	0	0	0	0	0
0	0	0	0	0	0	0	0	0	0	0	0	0	0	0	0	5	69	18	0	9	7	2	0	0	0	0	0	0	5	67	0	27	23	0	0	0	0	23	60	11	0	0	0	0	0	0	0	0	0
0	5	0	0	0	0	0	0	0	0	0	0	0	0	0	0	4	29	0	0	13	0	0	0	0	0	0	0	4	0	0	9	0	0	0	0	1	0	0	11	3	0	33	0	0	0	0	0	0	0
0	19	40	0	0	0	2	0	0	0	0	0	2	0	0	0	0	0	0	0	0	0	0	0	0	0	0	0	0	0	0	0	0	0	4	0	0	0	0	0	0	6	2	0	0	0	0	0	0	0
0	0	0	0	0	0	10	0	7	35	0	0	0	0	0	0	0	0	0	0	44	8	0	0	0	16	0	0	21	20	4	10	0	0	29	6	24	0	28	0	33	2	5	0	0	0	0	0	0	0
0	0	0	0	0	0	0	0	0	0	0	0	0	0	0	0	0	0	0	0	0	0	0	0	0	0	0	0	0	0	0	0	0	0	0	0	0	0	0	0	0	0	0	1	0	0	0	0	0	0
0	82	60	0	0	0	0	0	0	0	0	0	81	0	0	0	0	0	0	0	0	0	0	0	0	0	0	0	0	0	0	0	0	0	0	0	0	0	0	0	0	0	0	0	132	135	0	0	0	0
0	11	15	0	0	0	0	0	0	0	0	0	44	0	0	0	0	0	0	0	0	0	0	0	0	0	0	0	0	0	0	0	0	0	0	0	0	0	0	0	0	0	0	0	135	89	0	0	0	0
0	0	0	0	0	0	0	0	0	0	0	0	0	0	0	0	0	0	0	0	0	0	0	0	0	0	0	0	0	0	0	0	0	0	0	0	0	0	0	0	0	0	0	0	0	0	5	9	0	9
0	0	0	0	0	0	0	0	0	0	0	0	0	0	0	0	0	0	0	0	0	0	0	0	0	0	0	0	0	0	0	0	0	0	0	0	0	0	0	0	0	0	0	0	0	0	9	13	23	0
0	0	0	0	0	0	0	0	0	0	0	0	0	0	0	0	0	0	0	0	0	0	0	0	0	0	0	0	0	0	0	0	0	0	0	0	0	0	0	0	0	0	0	0	0	0	0	23	235	222
0	0	0	0	0	0	0	0	2	0	0	0	0	0	0	0	0	0	0	0	0	0	0	0	0	0	0	0	0	0	0	0	0	0	0	0	0	0	0	0	0	0	0	0	0	0	9	0	222	261
0	0	0	0	0	0	0	0	0	0	0	0	0	0	0	0	0	0	0	0	0	0	0	0	0	0	0	0	0	0	0	0	0	0	0	0	0	0	0	0	0	0	0	0	0	0	0	0	181	7
0	0	0	0	0	0	0	0	451	21	13	0	28	67	6	3	0	0	0	0	0	0	0	0	0	0	0	0	0	0	0	0	0	0	0	0	0	0	0	0	0	0	0	2	18	0	0	0	14	75
0	0	0	0	0	0	0	0	5	54	10	0	10	0	0	0	0	0	0	0	0	0	0	0	0	1	0	0	0	0	0	0	0	0	7	0	0	0	0	0	0	0	0	0	0	2	0	0	2	1
0	0	0	0	0	0	0	0	8	19	57	0	0	1	1	0	0	0	0	0	0	0	0	0	0	0	0	0	0	5	0	0	0	0	0	0	0	0	0	0	0	0	0	0	0	0	0	0	0	0
0	0	0	0	0	0	0	0	0	0	0	0	0	0	0	0	0	0	0	0	0	0	0	0	0	0	0	0	0	0	0	0	0	0	0	0	0	0	0	0	0	0	0	0	56	58	0	0	13	2
6	93	40	0	0	0	0	0	3	0	0	0	40	0	0	0	0	0	0	0	0	0	0	0	0	0	0	0	0	0	0	0	0	0	0	0	0	0	0	0	0	0	0	0	37	0	0	0	0	0
0	2	0	0	0	0	0	0	113	0	0	0	35	67	0	0	0	0	0	0	0	0	0	0	0	0	0	0	0	0	0	0	0	0	0	0	0	0	0	0	0	0	0	0	0	1	0	0	0	4
0	0	0	0	0	0	0	0	0	0	0	0	0	0	5	0	0	0	0	0	0	0	0	0	0	0	0	0	0	12	0	0	0	0	0	0	0	0	0	0	0	0	0	0	0	0	0	0	0	0
0	0	0	0	0	0	0	0	0	0	4	0	0	1	1	60	0	0	0	0	0	0	0	0	0	0	0	0	0	29	1	0	0	0	0	0	0	0	0	0	0	0	0	0	0	0	0	0	0	0
0	0	0	0	0	0	0	0	0	0	0	0	0	0	0	0	0	0	0	0	0	0	0	0	0	0	0	0	0	0	0	0	0	0	0	0	0	0	0	0	0	0	0	0	0	0	0	0	0	0
0	0	0	0	0	0	0	0	0	0	0	0	0	0	0	0	0	0	0	0	0	0	0	0	0	0	0	0	0	0	0	0	0	0	0	0	0	0	0	0	0	0	0	0	0	11	0	0	0	0
0	0	0	0	0	0	0	0	0	0	0	0	0	0	0	0	0	0	0	0	0	0	0	0	0	0	0	0	0	0	0	0	0	0	0	0	0	0	0	0	0	0	0	0	0	0	0	0	0	0
0	0	0	0	0	0	0	0	0	0	0	34	0	0	0	0	0	0	0	3	1	15	6	0	0	0	0	0	2	0	0	0	0	0	0	0	0	0	0	0	0	0	0	0	0	42	0	0	0	0
0	0	0	0	0	0	0	0	0	0	0	0	0	0	0	0	0	0	0	0	0	0	0	0	0	0	0	0	0	0	0	0	0	0	0	0	0	0	0	0	0	0	0	0	0	23	0	0	0	0
0	0	0	0	0	0	0	0	0	0	0	0	0	0	0	0	0	0	0	0	0	0	0	0	0	0	0	0	0	0	0	0	0	0	0	0	0	0	0	0	0	0	0	0	1	19	0	0	0	0
0	0	0	0	0	0	0	0	0	0	0	0	0	0	0	0	0	0	0	0	0	0	0	0	0	0	0	0	0	0	0	0	0	0	0	0	0	0	0	0	0	0	0	0	25	0	0	0	36	0
0	0	0	0	0	0	0	0	0	0	0	0	0	0	0	0	0	0	0	0	0	0	0	0	0	0	0	0	0	0	0	0	0	0	0	0	0	0	0	0	0	0	0	0	0	0	0	0	0	0
0	0	0	0	0	0	0	0	0	0	0	0	0	0	0	0	0	0	0	0	0	0	0	0	0	0	0	0	0	0	0	0	0	0	0	0	0	0	0	0	0	0	0	0	0	0	0	0	0	0
0	0	0	0	0	0	0	0	8	0	3	0	1	0	0	0	0	0	0	0	0	0	0	0	0	13	0	0	0	0	0	0	0	0	3	0	0	0	0	0	0	0	0	0	0	1	0	0	0	0
0	0	0	0	0	0	0	0	0	0	0	0	0	0	0	0	0	0	0	0	0	0	0	0	0	0	0	0	0	0	0	0	0	0	0	0	0	0	0	0	0	0	0	0	0	0	0	0	0	0
0	0	0	0	0	0	0	0	0	0	0	0	0	0	0	0	0	0	0	0	0	0	0	0	0	0	0	0	0	0	0	0	0	0	0	0	0	0	0	0	0	0	0	0	0	0	0	0	0	0
0	0	0	0	0	0	0	0	0	0	0	2	0	0	0	2	0	0	0	0	0	0	0	0	0	13	0	0	131	49	50	13	52	0	0	0	0	0	15	0	0	0	0	0	0	0	0	0	0	0
0	0	0	0	0	0	0	0	0	0	18	0	0	4	2	2	0	0	0	0	0	0	0	0	0	6	0	0	63	147	1	0	0	0	0	0	0	0	1	0	0	0	8	0	0	0	0	0	0	0
0	0	0	0	0	0	0	0	0	0	0	0	0	0	0	0	0	0	0	0	0	0	0	0	0	0	0	0	0	0	2	0	0	0	0	0	0	0	0	0	0	0	0	0	0	0	0	0	0	0
0	0	0	0	0	0	0	0	0	0	0	0	0	0	0	0	0	0	0	0	0	0	0	0	0	0	0	0	0	2	51	0	6	0	0	0	0	0	0	0	0	0	0	0	3	5	0	0	0	0
0	0	0	0	0	0	0	0	0	0	0	0	0	0	0	0	0	0	0	0	0	0	0	0	0	0	0	0	2	4	10	3	8	0	0	0	0	0	0	0	0	0	0	0	0	0	0	0	0	0
0	0	0	0	0	0	0	0	0	0	0	0	0	0	0	0	0	0	0	0	0	0	0	0	0	0	0	0	0	0	0	0	0	0	0	0	0	0	0	0	0	0	0	0	0	0	0	0	0	0
0	0	0	0	0	0	0	0	44	0	0	0	0	0	0	0	0	0	0	0	0	0	0	0	0	0	0	0	0	0	0	0	0	0	1	0	0	0	0	0	0	0	0	0	2	0	0	0	0	3
0	0	0	0	0	0	0	0	0	0	0	0	0	0	0	0	0	0	0	0	0	0	0	0	0	0	0	0	0	0	0	0	1	0	0	0	0	0	0	0	0	0	0	0	6	39	0	0	170	27
0	0	0	0	0	0	0	0	0	0	0	0	0	0	0	0	0	0	0	0	0	0	0	0	0	0	0	0	0	0	0	0	0	0	0	0	0	0	0	0	0	0	0	0	0	0	0	0	0	0
0	0	0	0	0	0	0	0	0	0	0	0	0	0	0	0	0	0	0	0	0	0	0	0	0	0	0	0	0	0	0	0	0	0	0	0	0	0	0	0	0	0	0	0	0	0	0	0	0	0
0	0	0	0	0	0	0	0	0	0	0	2	10	0	0	1	0	0	0	0	0	6	0	0	0	0	0	0	3	34	6	0	10	0	0	0	0	0	18	0	0	0	0	0	0	2	0	0	14	24
0	0	0	0	0	0	0	0	0	0	8	17	0	0	0	3	0	0	0	0	1	5	1	0	0	0	0	0	2	12	0	0	0	0	0	0	0	0	0	0	0	0	0	0	0	0	0	0	0	0
0	0	0	0	0	0	0	0	0	0	0	0	0	0	0	0	0	0	0	0	0	0	0	0	0	0	0	0	0	0	0	0	0	0	0	0	0	0	0	0	0	0	0	0	0	23	0	0	0	0
0	3	6	0	0	0	0	0	0	0	0	0	8	0	0	0	0	0	0	0	0	0	0	0	0	0	0	0	0	0	0	0	0	0	0	0	0	0	0	0	0	0	0	0	5	38	0	0	0	0
0	26	0	0	0	0	0	0	0	0	0	0	5	0	0	0	0	0	0	0	1	0	0	0	0	0	0	0	0	0	0	0	0	0	0	0	0	0	0	0	0	0	1	0	0	1	0	0	6	5
[truncated: 36 more columns]
