# Supplementary material for: Analyzing the effects of free water modeling by deep learning on diffusion MRI structural connectivity estimates in glioma patients
Source: PLoS One. 2020 Sep 25;15(9):e0239475. doi: 10.1371/journal.pone.0239475 (PMC7518620; doi:10.1371/journal.pone.0239475)
Supplement: S1 File — All utilized connectivity and length matrices as comma-separated csv files, and the free-water maps as nifti files. (ZIP) [file pone.0239475.s003.zip › S3/CMs/patients/det_boundary/vp23/fiberlengthmatrix_fwm.csv]

0	6	0	0	0	0	5	0	8	0	0	0	72	0	0	0	0	0	0	0	0	0	0	0	0	0	0	0	0	0	0	0	0	0	54	60	0	0	81	0	0	0	0	7	0	88	0	0	0	0
6	10	19	0	0	0	0	0	14	0	0	5	30	66	85	132	0	0	0	0	37	0	0	0	0	0	0	0	0	129	0	0	0	0	43	0	0	0	0	0	6	33	0	0	26	28	0	0	0	0
0	19	13	5	27	0	25	0	102	0	0	37	26	0	0	0	2	0	0	0	4	0	0	0	0	0	0	0	0	0	0	143	0	0	36	40	0	0	0	0	11	35	0	0	66	62	0	0	0	0
0	0	5	6	15	0	26	83	79	0	0	0	0	0	0	0	0	0	0	0	0	0	0	0	0	0	0	0	0	0	0	0	0	0	0	51	56	0	0	0	0	0	0	0	0	0	0	0	0	0
0	0	27	15	11	19	48	0	0	0	0	50	0	0	0	0	0	0	0	0	0	140	93	0	0	0	73	0	0	0	0	0	0	0	0	33	48	0	62	0	0	0	0	0	0	0	0	0	0	0
0	0	0	0	19	6	37	32	55	4	0	33	0	0	0	0	0	144	0	132	0	122	80	0	0	0	67	0	0	0	0	0	0	0	0	26	0	0	0	0	0	0	0	0	0	0	0	0	0	0
5	0	25	26	48	37	22	28	13	0	0	81	0	0	0	0	0	156	0	152	0	0	0	0	0	0	0	0	0	0	0	176	0	0	46	60	59	0	66	0	0	0	75	0	0	0	0	0	0	0
0	0	0	83	0	32	28	9	28	32	0	0	0	0	0	0	0	143	0	0	0	0	0	0	0	56	0	98	0	0	0	0	0	0	0	45	0	0	0	0	0	0	0	0	0	0	0	0	0	0
8	14	102	79	0	55	13	28	11	16	21	0	43	44	66	106	0	0	0	0	0	0	0	0	0	0	0	0	0	80	0	0	0	0	49	51	63	0	64	0	0	0	78	0	85	0	0	0	0	130
0	0	0	0	0	4	0	32	16	12	8	8	0	0	0	0	0	106	0	106	0	100	0	0	0	20	60	88	36	0	0	0	0	0	48	49	58	0	61	0	0	0	70	0	0	0	0	0	0	0
0	0	0	0	0	0	0	0	21	8	11	0	0	0	3	0	0	0	0	0	0	0	0	0	0	11	0	0	0	7	0	0	0	0	0	0	0	0	0	0	0	0	0	0	0	0	0	0	0	0
0	5	37	0	50	33	81	0	0	8	0	10	0	0	0	0	4	133	0	156	20	63	23	20	0	0	51	77	80	0	117	114	102	105	0	9	0	0	38	0	0	0	0	0	0	0	0	0	0	0
72	30	26	0	0	0	0	0	43	0	0	0	13	27	55	116	0	0	0	0	0	0	0	0	0	0	0	0	0	0	0	0	0	0	10	0	0	0	37	63	0	3	0	0	21	16	0	0	0	0
0	66	0	0	0	0	0	0	44	0	0	0	27	15	30	69	0	0	0	0	0	0	0	0	0	0	0	0	0	74	0	0	0	0	0	0	0	0	0	0	0	0	0	0	0	0	0	0	0	0
0	85	0	0	0	0	0	0	66	0	3	0	55	30	9	33	0	0	0	0	0	0	0	0	0	0	0	0	0	25	0	0	0	0	0	0	0	0	0	0	0	0	0	0	0	0	0	0	0	0
0	132	0	0	0	0	0	0	106	0	0	0	116	69	33	7	0	0	10	0	0	0	0	0	0	0	0	0	0	35	40	0	0	11	0	0	0	0	0	12	0	0	0	0	0	0	0	0	0	0
0	0	2	0	0	0	0	0	0	0	0	4	0	0	0	0	3	7	14	0	5	0	0	0	0	0	0	0	0	0	0	0	0	0	0	0	0	0	0	3	14	0	0	0	0	0	0	0	0	0
0	0	0	0	0	144	156	143	0	106	0	133	0	0	0	0	7	15	33	24	0	89	111	0	0	0	0	63	0	0	0	31	0	38	0	131	0	0	0	33	24	0	0	0	0	0	0	0	0	0
0	0	0	0	0	0	0	0	0	0	0	0	0	0	0	10	14	33	12	0	0	0	0	0	0	0	0	0	0	66	0	0	0	13	0	0	0	0	0	9	0	0	6	0	0	0	0	0	0	0
0	0	0	0	0	132	152	0	0	106	0	156	0	0	0	0	0	24	0	15	2	30	177	0	0	0	67	84	0	0	0	32	0	89	0	0	0	0	0	55	0	0	0	0	0	0	0	0	0	0
0	37	4	0	0	0	0	0	0	0	0	20	0	0	0	0	5	0	0	2	3	3	181	0	0	0	0	0	0	0	0	141	111	82	0	39	0	0	90	38	28	0	51	0	0	0	0	0	0	0
0	0	0	0	140	122	0	0	0	100	0	63	0	0	0	0	0	89	0	30	3	17	55	0	21	0	65	35	114	0	0	91	108	85	0	81	0	0	68	46	0	0	48	0	0	0	0	0	0	0
0	0	0	0	93	80	0	0	0	0	0	23	0	0	0	0	0	111	0	177	181	55	23	24	25	60	49	63	90	0	111	114	105	118	0	40	0	0	0	0	0	0	0	0	0	0	0	0	0	0
0	0	0	0	0	0	0	0	0	0	0	20	0	0	0	0	0	0	0	0	0	0	24	16	0	0	0	0	0	0	0	0	0	0	0	0	0	0	0	0	0	0	0	0	0	0	0	0	0	0
0	0	0	0	0	0	0	0	0	0	0	0	0	0	0	0	0	0	0	0	0	21	25	0	7	0	38	28	0	0	0	0	0	0	0	0	0	0	0	0	0	0	0	0	0	0	0	0	0	0
0	0	0	0	0	0	0	56	0	20	11	0	0	0	0	0	0	0	0	0	0	0	60	0	0	10	42	64	37	0	0	0	0	0	0	56	58	0	55	0	0	0	74	0	0	0	0	0	0	0
0	0	0	0	73	67	0	0	0	60	0	51	0	0	0	0	0	0	0	67	0	65	49	0	38	42	20	27	28	0	0	0	0	0	0	0	0	0	0	0	0	0	0	0	0	0	0	0	0	0
0	0	0	0	0	0	0	98	0	88	0	77	0	0	0	0	0	63	0	84	0	35	63	0	28	64	27	22	44	0	0	23	0	0	0	77	0	0	0	0	0	0	0	0	0	0	0	0	0	0
0	0	0	0	0	0	0	0	0	36	0	80	0	0	0	0	0	0	0	0	0	114	90	0	0	37	28	44	13	7	17	0	46	0	0	71	0	0	49	0	104	0	77	0	0	0	0	0	0	0
0	129	0	0	0	0	0	0	80	0	7	0	0	74	25	35	0	0	66	0	0	0	0	0	0	0	0	0	7	8	17	0	9	38	0	66	0	0	63	20	0	0	77	0	0	0	0	0	0	0
0	0	0	0	0	0	0	0	0	0	0	117	0	0	0	40	0	0	0	0	0	0	111	0	0	0	0	0	17	17	7	12	17	45	0	0	0	0	83	65	0	0	67	0	0	0	0	0	0	0
0	0	143	0	0	0	176	0	0	0	0	114	0	0	0	0	0	31	0	32	141	91	114	0	0	0	0	23	0	0	12	12	3	16	0	90	0	0	0	0	102	0	92	0	0	0	0	0	0	0
0	0	0	0	0	0	0	0	0	0	0	102	0	0	0	0	0	0	0	0	111	108	105	0	0	0	0	0	46	9	17	3	7	17	0	89	0	0	0	44	0	0	0	0	0	0	0	0	0	0
0	0	0	0	0	0	0	0	0	0	0	105	0	0	0	11	0	38	13	89	82	85	118	0	0	0	0	0	0	38	45	16	17	12	0	0	0	0	0	17	0	0	0	0	0	0	0	0	0	0
54	43	36	0	0	0	46	0	49	48	0	0	10	0	0	0	0	0	0	0	0	0	0	0	0	0	0	0	0	0	0	0	0	0	15	0	0	0	13	0	0	5	12	0	0	0	0	0	0	0
60	0	40	51	33	26	60	45	51	49	0	9	0	0	0	0	0	131	0	0	39	81	40	0	0	56	0	77	71	66	0	90	89	0	0	5	0	0	0	0	0	0	14	0	0	0	0	0	0	0
0	0	0	56	48	0	59	0	63	58	0	0	0	0	0	0	0	0	0	0	0	0	0	0	0	58	0	0	0	0	0	0	0	0	0	0	0	0	0	0	5	0	6	0	0	0	0	0	0	0
0	0	0	0	0	0	0	0	0	0	0	0	0	0	0	0	0	0	0	0	0	0	0	0	0	0	0	0	0	0	0	0	0	0	0	0	0	0	0	0	0	0	0	0	0	0	0	0	0	0
81	0	0	0	62	0	66	0	64	61	0	38	37	0	0	0	0	0	0	0	90	68	0	0	0	55	0	0	49	63	83	0	0	0	13	0	0	0	8	24	0	20	23	0	0	0	0	0	0	0
0	0	0	0	0	0	0	0	0	0	0	0	63	0	0	12	3	33	9	55	38	46	0	0	0	0	0	0	0	20	65	0	44	17	0	0	0	0	24	7	10	0	5	0	0	0	0	0	0	0
0	6	11	0	0	0	0	0	0	0	0	0	0	0	0	0	14	24	0	0	28	0	0	0	0	0	0	0	104	0	0	102	0	0	0	0	5	0	0	10	4	0	11	0	0	0	0	0	0	0
0	33	35	0	0	0	0	0	0	0	0	0	3	0	0	0	0	0	0	0	0	0	0	0	0	0	0	0	0	0	0	0	0	0	5	0	0	0	20	0	0	3	9	0	0	0	0	0	0	0
0	0	0	0	0	0	75	0	78	70	0	0	0	0	0	0	0	0	6	0	51	48	0	0	0	74	0	0	77	77	67	92	0	0	12	14	6	0	23	5	11	9	5	0	0	0	0	0	0	0
7	0	0	0	0	0	0	0	0	0	0	0	0	0	0	0	0	0	0	0	0	0	0	0	0	0	0	0	0	0	0	0	0	0	0	0	0	0	0	0	0	0	0	3	8	0	0	0	0	0
0	26	66	0	0	0	0	0	85	0	0	0	21	0	0	0	0	0	0	0	0	0	0	0	0	0	0	0	0	0	0	0	0	0	0	0	0	0	0	0	0	0	0	8	6	10	0	0	0	0
88	28	62	0	0	0	0	0	0	0	0	0	16	0	0	0	0	0	0	0	0	0	0	0	0	0	0	0	0	0	0	0	0	0	0	0	0	0	0	0	0	0	0	0	10	5	15	0	0	10
0	0	0	0	0	0	0	0	0	0	0	0	0	0	0	0	0	0	0	0	0	0	0	0	0	0	0	0	0	0	0	0	0	0	0	0	0	0	0	0	0	0	0	0	0	15	5	14	0	8
0	0	0	0	0	0	0	0	0	0	0	0	0	0	0	0	0	0	0	0	0	0	0	0	0	0	0	0	0	0	0	0	0	0	0	0	0	0	0	0	0	0	0	0	0	0	14	6	10	32
0	0	0	0	0	0	0	0	0	0	0	0	0	0	0	0	0	0	0	0	0	0	0	0	0	0	0	0	0	0	0	0	0	0	0	0	0	0	0	0	0	0	0	0	0	0	0	10	8	29
0	0	0	0	0	0	0	0	130	0	0	0	0	0	0	0	0	0	0	0	0	0	0	0	0	0	0	0	0	0	0	0	0	0	0	0	0	0	0	0	0	0	0	0	0	10	8	32	29	9
0	0	0	0	0	0	0	0	0	0	0	0	0	0	0	0	0	0	0	0	0	0	0	0	0	0	0	0	0	0	0	0	0	0	0	0	0	0	0	0	0	0	0	0	0	0	0	0	34	8
0	100	0	0	0	0	0	0	96	116	103	0	45	44	40	188	0	0	0	0	0	0	0	0	0	0	0	0	0	0	0	0	0	0	0	0	0	0	0	0	0	0	0	17	11	0	0	0	56	14
0	0	0	0	0	0	0	0	118	125	126	0	92	0	0	0	0	0	0	0	0	0	0	0	0	0	0	0	0	0	0	0	0	0	93	0	0	0	0	0	0	0	0	0	0	0	0	0	5	0
0	0	0	0	0	0	0	0	83	130	74	0	0	71	45	0	0	0	0	0	0	0	0	0	0	0	0	0	4	50	0	0	0	0	0	0	0	0	0	0	0	0	0	0	0	0	0	0	0	0
0	0	0	0	0	0	0	0	0	0	0	0	0	0	0	0	0	0	0	0	0	0	0	0	0	0	0	0	0	0	0	0	0	0	0	0	0	0	0	0	0	0	0	0	30	9	16	9	14	44
68	39	58	0	0	0	0	0	70	0	0	0	17	0	0	0	0	0	0	0	0	0	0	0	0	0	0	0	0	0	0	0	0	0	0	0	0	0	0	0	0	0	0	0	9	0	0	0	0	0
0	0	0	0	0	0	0	0	71	0	0	0	25	48	0	0	0	0	0	0	0	0	0	0	0	0	0	0	0	0	0	0	0	0	0	0	0	0	0	0	0	0	0	0	0	0	0	0	0	38
0	0	0	0	0	0	0	0	0	0	0	0	0	0	7	0	0	0	0	0	0	0	0	0	0	0	0	0	0	40	0	0	0	0	0	0	0	0	0	0	0	0	0	0	0	0	0	0	0	0
0	0	0	0	0	0	0	0	0	0	61	0	0	87	61	17	0	0	0	0	0	0	0	0	0	0	0	0	0	56	51	0	0	0	0	0	0	0	0	0	0	0	0	0	0	0	0	0	0	0
0	0	0	0	0	0	0	0	0	0	0	0	0	0	0	0	0	0	0	0	0	0	0	0	0	0	0	0	0	0	0	0	0	0	0	0	0	0	0	0	0	0	0	0	0	6	0	0	0	0
0	0	0	0	0	0	0	0	0	0	0	0	0	0	0	0	0	0	0	0	0	0	0	0	0	0	0	0	0	0	0	0	0	0	0	0	0	0	0	0	0	0	0	0	0	84	0	0	0	0
0	0	0	0	0	0	0	0	0	0	0	0	0	0	0	63	0	0	0	0	0	0	0	0	0	0	0	0	0	0	0	0	0	0	0	0	0	0	0	0	0	0	0	0	0	0	0	0	0	0
0	0	0	0	0	0	0	0	0	0	0	214	0	0	0	0	0	0	0	221	0	218	225	0	0	0	0	0	0	0	0	0	0	0	0	0	0	0	0	0	0	0	0	0	0	44	0	0	0	0
0	0	0	0	0	0	0	0	0	0	0	0	0	0	0	0	0	0	0	0	0	0	0	0	0	0	0	0	0	0	0	0	0	0	0	0	0	0	0	0	0	0	0	0	0	47	0	0	0	0
0	0	0	0	0	0	0	0	0	0	0	0	0	0	0	0	0	0	0	0	0	0	0	0	0	0	0	0	0	0	0	0	0	0	0	0	0	0	0	0	0	0	0	0	57	52	0	0	0	0
0	0	0	0	0	0	0	0	0	0	0	0	0	0	0	0	0	0	0	0	0	0	0	0	0	0	0	0	0	0	0	0	0	0	0	0	0	0	0	0	0	0	0	0	59	2	0	0	10	0
0	0	0	0	0	0	0	0	0	0	0	0	0	0	0	0	0	0	0	0	0	0	0	0	0	0	0	0	0	0	0	0	0	0	0	0	0	0	0	0	0	0	0	0	0	0	0	0	0	0
0	0	0	0	0	0	0	0	0	0	0	0	0	0	0	0	0	0	0	0	0	0	0	0	0	0	0	0	0	0	0	0	0	0	0	0	0	0	0	0	0	0	0	0	0	0	0	0	0	0
0	0	0	0	0	0	0	0	102	0	122	0	95	0	0	0	0	0	0	0	0	0	0	0	0	127	0	0	0	0	0	0	0	0	90	0	0	0	0	0	0	0	0	0	0	99	0	0	0	0
0	0	0	0	0	0	0	0	0	0	0	0	0	0	0	0	0	0	0	0	0	0	0	0	0	0	0	0	0	0	0	0	0	0	0	0	0	0	0	0	0	0	0	0	0	0	0	0	0	0
0	0	0	0	0	0	0	0	0	0	0	0	0	0	0	0	0	0	0	0	0	0	0	0	0	0	0	0	0	0	0	0	0	0	0	0	0	0	0	0	0	0	0	0	0	0	0	0	0	0
0	0	0	0	0	0	0	0	0	0	0	163	0	0	0	84	0	0	0	0	0	0	179	0	0	124	0	0	119	118	117	151	155	0	0	0	0	0	118	0	0	0	131	0	0	0	0	0	0	0
0	0	0	0	0	0	0	0	0	0	85	0	0	85	60	73	0	0	0	0	0	0	0	0	0	128	0	0	105	96	113	0	0	0	0	0	0	0	0	0	0	0	127	0	0	0	0	0	0	0
0	0	0	0	0	0	0	0	0	0	0	0	0	0	0	85	0	0	0	0	0	0	0	0	0	0	0	0	0	103	145	0	0	0	0	0	0	0	0	0	0	0	0	0	0	0	0	0	0	0
0	0	0	0	0	0	0	0	0	0	0	0	0	0	0	0	0	0	0	0	0	0	0	0	0	0	0	0	0	119	140	0	171	0	0	0	0	0	0	0	0	0	0	0	0	104	0	0	0	0
0	0	0	0	0	0	0	0	0	0	0	0	0	0	0	0	0	0	0	0	0	0	0	0	0	0	0	0	0	113	150	165	168	0	0	0	0	0	190	0	0	0	0	0	0	0	0	0	0	0
0	0	0	0	0	0	0	0	0	0	0	0	0	0	0	0	0	0	0	0	0	0	0	0	0	0	0	0	0	125	148	0	0	7	0	0	0	0	98	0	0	0	0	0	0	0	0	0	0	0
0	114	0	0	0	0	0	0	93	0	0	0	37	129	0	0	0	0	0	0	0	0	0	0	0	0	0	0	0	0	0	0	0	0	0	0	0	0	0	0	0	0	0	0	8	0	0	0	0	66
0	0	0	0	0	0	0	0	0	0	0	0	0	0	0	0	0	0	0	0	0	0	0	0	0	0	0	0	0	0	0	0	0	0	0	0	0	0	0	0	0	0	0	0	17	17	0	0	34	52
0	0	0	0	0	0	0	0	0	0	0	0	0	0	0	0	0	0	0	0	0	0	0	0	0	0	0	0	0	0	0	0	0	0	0	0	0	0	0	0	0	0	0	0	0	0	0	0	0	0
0	0	0	0	0	0	0	0	0	0	0	0	0	0	0	0	0	0	0	0	0	0	0	0	0	0	0	0	0	0	0	0	0	0	0	0	0	0	0	0	0	0	0	0	0	0	0	0	0	0
0	0	0	0	0	0	0	0	104	0	0	174	42	0	0	19	0	0	0	0	0	144	0	0	0	0	0	0	122	48	83	0	79	0	0	0	0	0	20	0	0	0	0	0	0	14	0	0	55	83
0	0	0	0	0	0	0	0	0	0	83	176	0	0	0	34	0	0	0	0	0	173	187	0	0	0	0	0	131	59	0	0	0	0	0	0	0	0	0	113	0	0	0	0	0	0	0	0	0	0
0	0	0	0	0	0	0	0	0	0	0	0	0	0	0	0	0	0	0	0	0	0	0	0	0	0	0	0	0	0	0	0	0	0	0	0	0	0	0	0	0	0	0	0	0	14	0	0	0	0
0	54	49	0	0	0	0	0	0	0	0	0	6	0	0	0	0	0	0	0	0	0	0	0	0	0	0	0	0	0	0	0	0	0	0	0	0	0	0	0	0	0	0	0	6	12	0	0	0	0
0	18	0	0	0	0	0	0	0	0	0	0	5	0	0	0	0	0	0	0	60	0	0	0	0	0	0	0	0	0	0	0	0	0	0	0	0	0	10	0	0	0	28	0	0	0	0	0	65	80
[truncated: 36 more columns]
