# Supplementary material for: Analyzing the effects of free water modeling by deep learning on diffusion MRI structural connectivity estimates in glioma patients
Source: PLoS One. 2020 Sep 25;15(9):e0239475. doi: 10.1371/journal.pone.0239475 (PMC7518620; doi:10.1371/journal.pone.0239475)
Supplement: S1 File — All utilized connectivity and length matrices as comma-separated csv files, and the free-water maps as nifti files. (ZIP) [file pone.0239475.s003.zip › S3/CMs/patients/det_boundary/vp23/cm_fwm.csv]

0	1	0	0	0	0	18	0	3	0	0	0	2	0	0	0	0	0	0	0	0	0	0	0	0	0	0	0	0	0	0	0	0	0	44	10	0	0	1	0	0	0	0	10	0	1	0	0	0	0
1	113	35	0	0	0	0	0	17	0	0	3	190	1	23	22	0	0	0	0	12	0	0	0	0	0	0	0	0	2	0	0	0	0	48	0	0	0	0	0	15	23	0	0	123	18	0	0	0	0
0	35	288	11	55	0	31	0	1	0	0	126	8	0	0	0	2	0	0	0	3	0	0	0	0	0	0	0	0	0	0	10	0	0	55	137	0	0	0	0	4	24	0	0	54	10	0	0	0	0
0	0	11	15	16	0	31	5	4	0	0	0	0	0	0	0	0	0	0	0	0	0	0	0	0	0	0	0	0	0	0	0	0	0	0	5	1	0	0	0	0	0	0	0	0	0	0	0	0	0
0	0	55	16	35	7	20	0	0	0	0	91	0	0	0	0	0	0	0	0	0	5	27	0	0	0	3	0	0	0	0	0	0	0	0	36	15	0	1	0	0	0	0	0	0	0	0	0	0	0
0	0	0	0	7	43	21	37	8	3	0	62	0	0	0	0	0	2	0	44	0	44	4	0	0	0	4	0	0	0	0	0	0	0	0	9	0	0	0	0	0	0	0	0	0	0	0	0	0	0
18	0	31	31	20	21	427	101	86	0	0	33	0	0	0	0	0	1	0	2	0	0	0	0	0	0	0	0	0	0	0	2	0	0	39	114	32	0	43	0	0	0	6	0	0	0	0	0	0	0
0	0	0	5	0	37	101	60	25	140	0	0	0	0	0	0	0	5	0	0	0	0	0	0	0	6	0	25	0	0	0	0	0	0	0	1	0	0	0	0	0	0	0	0	0	0	0	0	0	0
3	17	1	4	0	8	86	25	317	29	13	0	32	112	83	86	0	0	0	0	0	0	0	0	0	0	0	0	0	35	0	0	0	0	128	75	90	0	152	0	0	0	8	0	3	0	0	0	0	2
0	0	0	0	0	3	0	140	29	206	8	9	0	0	0	0	0	17	0	8	0	12	0	0	0	225	43	46	5	0	0	0	0	0	20	83	86	0	117	0	0	0	34	0	0	0	0	0	0	0
0	0	0	0	0	0	0	0	13	8	41	0	0	0	1	0	0	0	0	0	0	0	0	0	0	5	0	0	0	7	0	0	0	0	0	0	0	0	0	0	0	0	0	0	0	0	0	0	0	0
0	3	126	0	91	62	33	0	0	9	0	163	0	0	0	0	4	5	0	3	65	18	43	7	0	0	5	7	3	0	1	97	21	27	0	20	0	0	2	0	0	0	0	0	0	0	0	0	0	0
2	190	8	0	0	0	0	0	32	0	0	0	116	10	3	3	0	0	0	0	0	0	0	0	0	0	0	0	0	0	0	0	0	0	1	0	0	0	16	2	0	2	0	0	83	53	0	0	0	0
0	1	0	0	0	0	0	0	112	0	0	0	10	46	64	96	0	0	0	0	0	0	0	0	0	0	0	0	0	5	0	0	0	0	0	0	0	0	0	0	0	0	0	0	0	0	0	0	0	0
0	23	0	0	0	0	0	0	83	0	1	0	3	64	75	65	0	0	0	0	0	0	0	0	0	0	0	0	0	80	0	0	0	0	0	0	0	0	0	0	0	0	0	0	0	0	0	0	0	0
0	22	0	0	0	0	0	0	86	0	0	0	3	96	65	34	0	0	3	0	0	0	0	0	0	0	0	0	0	86	25	0	0	1	0	0	0	0	0	2	0	0	0	0	0	0	0	0	0	0
0	0	2	0	0	0	0	0	0	0	0	4	0	0	0	0	11	9	14	0	2	0	0	0	0	0	0	0	0	0	0	0	0	0	0	0	0	0	0	5	3	0	0	0	0	0	0	0	0	0
0	0	0	0	0	2	1	5	0	17	0	5	0	0	0	0	9	282	37	40	0	6	1	0	0	0	0	45	0	0	0	54	0	16	0	1	0	0	0	59	24	0	0	0	0	0	0	0	0	0
0	0	0	0	0	0	0	0	0	0	0	0	0	0	0	3	14	37	34	0	0	0	0	0	0	0	0	0	0	70	0	0	0	22	0	0	0	0	0	22	0	0	2	0	0	0	0	0	0	0
0	0	0	0	0	44	2	0	0	8	0	3	0	0	0	0	0	40	0	210	1	23	1	0	0	0	1	58	0	0	0	24	0	3	0	0	0	0	0	3	0	0	0	0	0	0	0	0	0	0
0	12	3	0	0	0	0	0	0	0	0	65	0	0	0	0	2	0	0	1	8	1	1	0	0	0	0	0	0	0	0	4	1	2	0	5	0	0	1	9	13	0	50	0	0	0	0	0	0	0
0	0	0	0	5	44	0	0	0	12	0	18	0	0	0	0	0	6	0	23	1	103	25	0	39	0	159	38	3	0	0	44	7	36	0	2	0	0	9	11	0	0	7	0	0	0	0	0	0	0
0	0	0	0	27	4	0	0	0	0	0	43	0	0	0	0	0	1	0	1	1	25	393	112	14	1	29	33	21	0	1	79	6	19	0	1	0	0	0	0	0	0	0	0	0	0	0	0	0	0
0	0	0	0	0	0	0	0	0	0	0	7	0	0	0	0	0	0	0	0	0	0	112	43	0	0	0	0	0	0	0	0	0	0	0	0	0	0	0	0	0	0	0	0	0	0	0	0	0	0
0	0	0	0	0	0	0	0	0	0	0	0	0	0	0	0	0	0	0	0	0	39	14	0	29	0	51	27	0	0	0	0	0	0	0	0	0	0	0	0	0	0	0	0	0	0	0	0	0	0
0	0	0	0	0	0	0	6	0	225	5	0	0	0	0	0	0	0	0	0	0	0	1	0	0	179	120	2	58	0	0	0	0	0	0	158	2	0	37	0	0	0	15	0	0	0	0	0	0	0
0	0	0	0	3	4	0	0	0	43	0	5	0	0	0	0	0	0	0	1	0	159	29	0	51	120	245	35	57	0	0	0	0	0	0	0	0	0	0	0	0	0	0	0	0	0	0	0	0	0
0	0	0	0	0	0	0	25	0	46	0	7	0	0	0	0	0	45	0	58	0	38	33	0	27	2	35	185	220	0	0	75	0	0	0	15	0	0	0	0	0	0	0	0	0	0	0	0	0	0
0	0	0	0	0	0	0	0	0	5	0	3	0	0	0	0	0	0	0	0	0	3	21	0	0	58	57	220	203	13	13	0	13	0	0	104	0	0	19	0	4	0	15	0	0	0	0	0	0	0
0	2	0	0	0	0	0	0	35	0	7	0	0	5	80	86	0	0	70	0	0	0	0	0	0	0	0	0	13	74	14	0	10	13	0	23	0	0	7	5	0	0	24	0	0	0	0	0	0	0
0	0	0	0	0	0	0	0	0	0	0	1	0	0	0	25	0	0	0	0	0	0	1	0	0	0	0	0	13	14	15	1	61	29	0	0	0	0	15	69	0	0	2	0	0	0	0	0	0	0
0	0	10	0	0	0	2	0	0	0	0	97	0	0	0	0	0	54	0	24	4	44	79	0	0	0	0	75	0	0	1	181	2	2	0	60	0	0	0	0	9	0	8	0	0	0	0	0	0	0
0	0	0	0	0	0	0	0	0	0	0	21	0	0	0	0	0	0	0	0	1	7	6	0	0	0	0	0	13	10	61	2	34	46	0	8	0	0	0	27	0	0	0	0	0	0	0	0	0	0
0	0	0	0	0	0	0	0	0	0	0	27	0	0	0	1	0	16	22	3	2	36	19	0	0	0	0	0	0	13	29	2	46	136	0	0	0	0	0	26	0	0	0	0	0	0	0	0	0	0
44	48	55	0	0	0	39	0	128	20	0	0	1	0	0	0	0	0	0	0	0	0	0	0	0	0	0	0	0	0	0	0	0	0	132	0	0	0	89	0	0	3	24	0	0	0	0	0	0	0
10	0	137	5	36	9	114	1	75	83	0	20	0	0	0	0	0	1	0	0	5	2	1	0	0	158	0	15	104	23	0	60	8	0	0	23	0	0	0	0	0	0	8	0	0	0	0	0	0	0
0	0	0	1	15	0	32	0	90	86	0	0	0	0	0	0	0	0	0	0	0	0	0	0	0	2	0	0	0	0	0	0	0	0	0	0	0	0	0	0	1	0	23	0	0	0	0	0	0	0
0	0	0	0	0	0	0	0	0	0	0	0	0	0	0	0	0	0	0	0	0	0	0	0	0	0	0	0	0	0	0	0	0	0	0	0	0	0	0	0	0	0	0	0	0	0	0	0	0	0
1	0	0	0	1	0	43	0	152	117	0	2	16	0	0	0	0	0	0	0	1	9	0	0	0	37	0	0	19	7	15	0	0	0	89	0	0	0	59	30	0	1	34	0	0	0	0	0	0	0
0	0	0	0	0	0	0	0	0	0	0	0	2	0	0	2	5	59	22	3	9	11	0	0	0	0	0	0	0	5	69	0	27	26	0	0	0	0	30	59	11	0	1	0	0	0	0	0	0	0
0	15	4	0	0	0	0	0	0	0	0	0	0	0	0	0	3	24	0	0	13	0	0	0	0	0	0	0	4	0	0	9	0	0	0	0	1	0	0	11	6	0	37	0	0	0	0	0	0	0
0	23	24	0	0	0	0	0	0	0	0	0	2	0	0	0	0	0	0	0	0	0	0	0	0	0	0	0	0	0	0	0	0	0	3	0	0	0	1	0	0	6	1	0	0	0	0	0	0	0
0	0	0	0	0	0	6	0	8	34	0	0	0	0	0	0	0	0	2	0	50	7	0	0	0	15	0	0	15	24	2	8	0	0	24	8	23	0	34	1	37	1	12	0	0	0	0	0	0	0
10	0	0	0	0	0	0	0	0	0	0	0	0	0	0	0	0	0	0	0	0	0	0	0	0	0	0	0	0	0	0	0	0	0	0	0	0	0	0	0	0	0	0	6	75	0	0	0	0	0
0	123	54	0	0	0	0	0	3	0	0	0	83	0	0	0	0	0	0	0	0	0	0	0	0	0	0	0	0	0	0	0	0	0	0	0	0	0	0	0	0	0	0	75	142	182	0	0	0	0
1	18	10	0	0	0	0	0	0	0	0	0	53	0	0	0	0	0	0	0	0	0	0	0	0	0	0	0	0	0	0	0	0	0	0	0	0	0	0	0	0	0	0	0	182	129	21	0	0	1
0	0	0	0	0	0	0	0	0	0	0	0	0	0	0	0	0	0	0	0	0	0	0	0	0	0	0	0	0	0	0	0	0	0	0	0	0	0	0	0	0	0	0	0	0	21	34	80	0	43
0	0	0	0	0	0	0	0	0	0	0	0	0	0	0	0	0	0	0	0	0	0	0	0	0	0	0	0	0	0	0	0	0	0	0	0	0	0	0	0	0	0	0	0	0	0	80	133	42	65
0	0	0	0	0	0	0	0	0	0	0	0	0	0	0	0	0	0	0	0	0	0	0	0	0	0	0	0	0	0	0	0	0	0	0	0	0	0	0	0	0	0	0	0	0	0	0	42	255	302
0	0	0	0	0	0	0	0	2	0	0	0	0	0	0	0	0	0	0	0	0	0	0	0	0	0	0	0	0	0	0	0	0	0	0	0	0	0	0	0	0	0	0	0	0	1	43	65	302	569
0	0	0	0	0	0	0	0	0	0	0	0	0	0	0	0	0	0	0	0	0	0	0	0	0	0	0	0	0	0	0	0	0	0	0	0	0	0	0	0	0	0	0	0	0	0	0	0	183	7
0	1	0	0	0	0	0	0	492	21	20	0	32	70	6	1	0	0	0	0	0	0	0	0	0	0	0	0	0	0	0	0	0	0	0	0	0	0	0	0	0	0	0	49	82	0	0	0	12	153
0	0	0	0	0	0	0	0	3	59	17	0	16	0	0	0	0	0	0	0	0	0	0	0	0	0	0	0	0	0	0	0	0	0	11	0	0	0	0	0	0	0	0	0	0	0	0	0	3	0
0	0	0	0	0	0	0	0	8	22	59	0	0	1	4	0	0	0	0	0	0	0	0	0	0	0	0	0	1	17	0	0	0	0	0	0	0	0	0	0	0	0	0	0	0	0	0	0	0	0
0	0	0	0	0	0	0	0	0	0	0	0	0	0	0	0	0	0	0	0	0	0	0	0	0	0	0	0	0	0	0	0	0	0	0	0	0	0	0	0	0	0	0	0	63	72	3	29	48	7
15	164	47	0	0	0	0	0	29	0	0	0	52	0	0	0	0	0	0	0	0	0	0	0	0	0	0	0	0	0	0	0	0	0	0	0	0	0	0	0	0	0	0	0	61	0	0	0	0	0
0	0	0	0	0	0	0	0	124	0	0	0	50	57	0	0	0	0	0	0	0	0	0	0	0	0	0	0	0	0	0	0	0	0	0	0	0	0	0	0	0	0	0	0	0	0	0	0	0	3
0	0	0	0	0	0	0	0	0	0	0	0	0	0	29	0	0	0	0	0	0	0	0	0	0	0	0	0	0	12	0	0	0	0	0	0	0	0	0	0	0	0	0	0	0	0	0	0	0	0
0	0	0	0	0	0	0	0	0	0	4	0	0	1	3	54	0	0	0	0	0	0	0	0	0	0	0	0	0	29	1	0	0	0	0	0	0	0	0	0	0	0	0	0	0	0	0	0	0	0
0	0	0	0	0	0	0	0	0	0	0	0	0	0	0	0	0	0	0	0	0	0	0	0	0	0	0	0	0	0	0	0	0	0	0	0	0	0	0	0	0	0	0	0	0	3	0	0	0	0
0	0	0	0	0	0	0	0	0	0	0	0	0	0	0	0	0	0	0	0	0	0	0	0	0	0	0	0	0	0	0	0	0	0	0	0	0	0	0	0	0	0	0	0	0	1	0	0	0	0
0	0	0	0	0	0	0	0	0	0	0	0	0	0	0	1	0	0	0	0	0	0	0	0	0	0	0	0	0	0	0	0	0	0	0	0	0	0	0	0	0	0	0	0	0	0	0	0	0	0
0	0	0	0	0	0	0	0	0	0	0	27	0	0	0	0	0	0	0	3	0	9	2	0	0	0	0	0	0	0	0	0	0	0	0	0	0	0	0	0	0	0	0	0	0	40	0	0	0	0
0	0	0	0	0	0	0	0	0	0	0	0	0	0	0	0	0	0	0	0	0	0	0	0	0	0	0	0	0	0	0	0	0	0	0	0	0	0	0	0	0	0	0	0	0	40	0	0	0	0
0	0	0	0	0	0	0	0	0	0	0	0	0	0	0	0	0	0	0	0	0	0	0	0	0	0	0	0	0	0	0	0	0	0	0	0	0	0	0	0	0	0	0	0	1	20	0	0	0	0
0	0	0	0	0	0	0	0	0	0	0	0	0	0	0	0	0	0	0	0	0	0	0	0	0	0	0	0	0	0	0	0	0	0	0	0	0	0	0	0	0	0	0	0	25	4	0	0	43	0
0	0	0	0	0	0	0	0	0	0	0	0	0	0	0	0	0	0	0	0	0	0	0	0	0	0	0	0	0	0	0	0	0	0	0	0	0	0	0	0	0	0	0	0	0	0	0	0	0	0
0	0	0	0	0	0	0	0	0	0	0	0	0	0	0	0	0	0	0	0	0	0	0	0	0	0	0	0	0	0	0	0	0	0	0	0	0	0	0	0	0	0	0	0	0	0	0	0	0	0
0	0	0	0	0	0	0	0	6	0	5	0	2	0	0	0	0	0	0	0	0	0	0	0	0	17	0	0	0	0	0	0	0	0	1	0	0	0	0	0	0	0	0	0	0	1	0	0	0	0
0	0	0	0	0	0	0	0	0	0	0	0	0	0	0	0	0	0	0	0	0	0	0	0	0	0	0	0	0	0	0	0	0	0	0	0	0	0	0	0	0	0	0	0	0	0	0	0	0	0
0	0	0	0	0	0	0	0	0	0	0	0	0	0	0	0	0	0	0	0	0	0	0	0	0	0	0	0	0	0	0	0	0	0	0	0	0	0	0	0	0	0	0	0	0	0	0	0	0	0
0	0	0	0	0	0	0	0	0	0	0	4	0	0	0	7	0	0	0	0	0	0	1	0	0	12	0	0	153	54	41	10	73	0	0	0	0	0	25	0	0	0	3	0	0	0	0	0	0	0
0	0	0	0	0	0	0	0	0	0	14	0	0	5	2	3	0	0	0	0	0	0	0	0	0	16	0	0	70	169	1	0	0	0	0	0	0	0	0	0	0	0	4	0	0	0	0	0	0	0
0	0	0	0	0	0	0	0	0	0	0	0	0	0	0	1	0	0	0	0	0	0	0	0	0	0	0	0	0	1	9	0	0	0	0	0	0	0	0	0	0	0	0	0	0	0	0	0	0	0
0	0	0	0	0	0	0	0	0	0	0	0	0	0	0	0	0	0	0	0	0	0	0	0	0	0	0	0	0	5	69	0	7	0	0	0	0	0	0	0	0	0	0	0	0	2	0	0	0	0
0	0	0	0	0	0	0	0	0	0	0	0	0	0	0	0	0	0	0	0	0	0	0	0	0	0	0	0	0	3	20	4	6	0	0	0	0	0	1	0	0	0	0	0	0	0	0	0	0	0
0	0	0	0	0	0	0	0	0	0	0	0	0	0	0	0	0	0	0	0	0	0	0	0	0	0	0	0	0	20	7	0	0	10	0	0	0	0	3	0	0	0	0	0	0	0	0	0	0	0
0	4	0	0	0	0	0	0	39	0	0	0	2	2	0	0	0	0	0	0	0	0	0	0	0	0	0	0	0	0	0	0	0	0	0	0	0	0	0	0	0	0	0	0	17	0	0	0	0	9
0	0	0	0	0	0	0	0	0	0	0	0	0	0	0	0	0	0	0	0	0	0	0	0	0	0	0	0	0	0	0	0	0	0	0	0	0	0	0	0	0	0	0	0	20	46	0	0	190	35
0	0	0	0	0	0	0	0	0	0	0	0	0	0	0	0	0	0	0	0	0	0	0	0	0	0	0	0	0	0	0	0	0	0	0	0	0	0	0	0	0	0	0	0	0	0	0	0	0	0
0	0	0	0	0	0	0	0	0	0	0	0	0	0	0	0	0	0	0	0	0	0	0	0	0	0	0	0	0	0	0	0	0	0	0	0	0	0	0	0	0	0	0	0	0	0	0	0	0	0
0	0	0	0	0	0	0	0	1	0	0	3	11	0	0	1	0	0	0	0	0	7	0	0	0	0	0	0	5	30	10	0	12	0	0	0	0	0	20	0	0	0	0	0	0	2	0	0	6	20
0	0	0	0	0	0	0	0	0	0	7	11	0	0	0	3	0	0	0	0	0	2	1	0	0	0	0	0	4	13	0	0	0	0	0	0	0	0	0	2	0	0	0	0	0	0	0	0	0	0
0	0	0	0	0	0	0	0	0	0	0	0	0	0	0	0	0	0	0	0	0	0	0	0	0	0	0	0	0	0	0	0	0	0	0	0	0	0	0	0	0	0	0	0	0	53	0	0	0	0
0	5	14	0	0	0	0	0	0	0	0	0	9	0	0	0	0	0	0	0	0	0	0	0	0	0	0	0	0	0	0	0	0	0	0	0	0	0	0	0	0	0	0	0	5	41	0	0	0	0
0	27	0	0	0	0	0	0	0	0	0	0	5	0	0	0	0	0	0	0	1	0	0	0	0	0	0	0	0	0	0	0	0	0	0	0	0	0	1	0	0	0	3	0	0	0	0	0	3	4
[truncated: 36 more columns]
