# Supplementary material for: Analyzing the effects of free water modeling by deep learning on diffusion MRI structural connectivity estimates in glioma patients
Source: PLoS One. 2020 Sep 25;15(9):e0239475. doi: 10.1371/journal.pone.0239475 (PMC7518620; doi:10.1371/journal.pone.0239475)
Supplement: S1 File — All utilized connectivity and length matrices as comma-separated csv files, and the free-water maps as nifti files. (ZIP) [file pone.0239475.s003.zip › S3/CMs/patients/prob_wm/vp34/fiberlengthmatrix_original.csv]

5	17	39	41	0	0	10	0	26	0	0	70	38	0	0	0	0	159	0	93	0	101	101	0	0	0	0	169	177	0	0	175	0	186	47	72	0	0	0	0	0	53	115	87	88	104	94	0	0	89
17	11	21	0	0	0	23	0	29	0	0	29	22	0	0	0	0	108	0	97	0	70	82	0	0	0	0	145	153	139	0	164	158	140	29	39	81	0	93	66	25	22	100	87	68	74	77	0	0	94
39	21	16	18	104	100	39	71	62	58	0	44	28	222	0	0	0	122	0	84	0	80	115	0	120	0	0	153	167	180	0	156	152	139	41	49	68	0	104	95	65	30	95	88	71	80	107	115	0	98
41	0	18	7	26	83	37	0	53	0	0	56	54	104	0	0	0	140	0	113	0	89	114	0	0	0	0	137	179	0	0	177	0	144	39	52	57	0	79	0	0	0	61	0	0	92	101	99	0	89
0	0	104	26	10	33	36	63	64	81	0	55	72	54	89	104	0	0	0	155	0	109	61	0	0	110	91	139	126	265	0	186	0	211	56	76	64	0	83	0	0	0	0	0	0	0	0	103	0	100
0	0	100	83	33	15	44	48	59	67	110	69	0	52	73	110	0	119	0	113	0	107	98	0	81	81	84	107	101	126	0	145	0	0	67	74	92	0	90	0	0	0	0	0	0	0	0	108	111	99
10	23	39	37	36	44	17	32	42	73	149	66	42	33	105	143	0	120	167	116	93	104	108	0	89	91	82	115	108	165	0	168	183	156	39	54	61	0	83	114	110	62	95	82	76	84	93	92	99	83
0	0	71	0	63	48	32	19	46	42	100	74	0	46	74	100	0	116	0	112	0	107	130	0	92	70	73	91	79	0	0	123	0	0	36	56	54	0	59	0	0	0	74	0	0	94	0	97	92	87
26	29	62	53	64	59	42	46	19	50	37	75	31	27	35	98	0	153	0	122	0	112	103	0	0	88	165	133	100	102	0	179	198	170	49	59	61	0	66	166	0	65	78	109	101	115	95	93	94	87
0	0	58	0	81	67	73	42	50	26	34	50	147	70	52	0	0	0	0	113	0	97	94	86	78	33	53	85	63	100	0	132	0	0	46	51	58	0	60	0	0	0	74	0	0	0	0	101	115	127
0	0	0	0	0	110	149	100	37	34	14	176	89	72	34	23	0	0	0	0	0	0	0	0	0	15	43	0	37	16	0	0	0	0	54	98	77	0	59	0	0	0	81	0	0	0	0	0	0	111
70	29	44	56	55	69	66	74	75	50	176	16	41	68	77	93	12	68	92	42	18	40	35	44	70	43	30	80	75	75	0	97	100	105	64	31	123	0	73	45	11	28	64	0	86	141	169	122	93	126
38	22	28	54	72	0	42	0	31	147	89	41	11	22	88	103	0	120	0	135	0	96	82	0	0	0	176	0	113	114	0	177	143	120	39	53	61	0	52	0	0	22	30	53	35	42	56	61	0	50
0	0	222	104	54	52	33	46	27	70	72	68	22	8	41	74	0	0	156	0	0	92	0	0	0	87	90	0	107	88	0	207	0	0	40	63	55	0	57	0	0	0	115	0	0	0	0	63	64	55
0	0	0	0	89	73	105	74	35	52	34	77	88	41	14	39	0	0	0	0	0	0	109	0	0	48	76	0	65	45	0	0	0	0	41	67	63	0	58	0	0	0	68	0	0	0	0	87	85	92
0	0	0	0	104	110	143	100	98	0	23	93	103	74	39	11	49	0	31	134	0	103	87	86	0	0	93	47	57	30	55	84	65	25	126	84	72	0	55	20	79	0	76	0	0	158	175	0	410	161
0	0	0	0	0	0	0	0	0	0	0	12	0	0	0	49	5	14	11	20	20	0	0	0	0	0	0	0	105	0	0	0	0	0	0	0	0	0	0	12	8	0	0	0	0	0	0	0	0	0
159	108	122	140	0	119	120	116	153	0	0	68	120	0	0	0	14	14	13	33	15	65	91	90	0	0	90	56	107	130	0	37	102	30	58	86	0	0	73	24	28	93	57	0	0	178	0	0	0	181
0	0	0	0	0	0	167	0	0	0	0	92	0	156	0	31	11	13	7	58	28	35	120	0	0	0	0	78	76	46	0	103	56	29	0	94	73	0	0	12	0	0	0	0	0	0	0	0	0	0
93	97	84	113	155	113	116	112	122	113	0	42	135	0	0	134	20	33	58	13	14	28	72	0	58	93	67	83	108	116	0	87	100	82	90	60	150	0	73	33	34	54	42	0	0	221	0	0	0	200
0	0	0	0	0	0	93	0	0	0	0	18	0	0	0	0	20	15	28	14	2	42	17	0	0	0	107	0	130	131	0	138	0	0	0	43	0	0	0	36	21	0	46	0	0	0	0	0	0	0
101	70	80	89	109	107	104	107	112	97	0	40	96	92	0	103	0	65	35	28	42	22	33	0	22	86	50	70	108	119	128	104	111	94	93	66	201	0	77	43	27	0	53	0	139	238	236	0	0	165
101	82	115	114	61	98	108	130	103	94	0	35	82	0	109	87	0	91	120	72	17	33	15	16	18	75	34	81	86	84	111	99	102	97	76	67	34	0	80	47	110	0	55	0	0	255	163	0	154	262
0	0	0	0	0	0	0	0	0	86	0	44	0	0	0	86	0	90	0	0	0	0	16	8	0	0	32	81	74	88	0	116	0	0	0	76	0	0	0	0	0	0	0	0	0	0	0	0	0	0
0	0	120	0	0	81	89	92	0	78	0	70	0	0	0	0	0	0	0	58	0	22	18	0	6	57	23	55	74	58	0	79	0	0	0	78	0	0	0	0	0	0	0	0	0	0	0	0	0	0
0	0	0	0	110	81	91	70	88	33	15	43	0	87	48	0	0	0	0	93	0	86	75	0	57	13	27	69	44	97	0	142	0	0	63	53	62	0	57	0	0	0	72	0	0	0	0	0	161	156
0	0	0	0	91	84	82	73	165	53	43	30	176	90	76	93	0	90	0	67	107	50	34	32	23	27	15	37	40	70	0	102	0	0	0	53	62	0	54	0	0	0	69	0	0	0	0	155	0	0
169	145	153	137	139	107	115	91	133	85	0	80	0	0	0	47	0	56	78	83	0	70	81	81	55	69	37	12	38	63	0	46	109	165	0	81	85	0	82	74	80	0	93	0	0	0	0	0	0	225
177	153	167	179	126	101	108	79	100	63	37	75	113	107	65	57	105	107	76	108	130	108	86	74	74	44	40	38	20	41	14	42	25	69	84	66	71	0	63	73	91	0	79	0	225	204	216	210	162	219
0	139	180	0	265	126	165	0	102	100	16	75	114	88	45	30	0	130	46	116	131	119	84	88	58	97	70	63	41	13	24	73	14	46	117	79	76	0	68	37	82	0	90	212	0	195	0	181	153	212
0	0	0	0	0	0	0	0	0	0	0	0	0	0	0	55	0	0	0	0	0	128	111	0	0	0	0	0	14	24	7	26	14	32	0	88	0	0	0	62	0	0	0	0	0	0	0	0	0	0
175	164	156	177	186	145	168	123	179	132	0	97	177	207	0	84	0	37	103	87	138	104	99	116	79	142	102	46	42	73	26	18	31	29	144	96	102	0	101	82	134	0	96	0	283	240	0	234	289	260
0	158	152	0	0	0	183	0	198	0	0	100	143	0	0	65	0	102	56	100	0	111	102	0	0	0	0	109	25	14	14	31	8	19	0	96	0	0	110	52	130	0	98	0	0	0	0	218	0	220
186	140	139	144	211	0	156	0	170	0	0	105	120	0	0	25	0	30	29	82	0	94	97	0	0	0	0	165	69	46	32	29	19	11	0	87	0	0	64	31	94	100	91	0	0	0	0	239	0	0
47	29	41	39	56	67	39	36	49	46	54	64	39	40	41	126	0	58	0	90	0	93	76	0	0	63	0	0	84	117	0	144	0	0	6	30	22	0	14	55	46	10	33	81	0	91	108	86	96	85
72	39	49	52	76	74	54	56	59	51	98	31	53	63	67	84	0	86	94	60	43	66	67	76	78	53	53	81	66	79	88	96	96	87	30	35	36	0	57	65	20	12	35	93	72	174	154	105	99	105
0	81	68	57	64	92	61	54	61	58	77	123	61	55	63	72	0	0	73	150	0	201	34	0	0	62	62	85	71	76	0	102	0	0	22	36	18	0	30	0	9	4	6	0	183	0	0	111	106	100
0	0	0	0	0	0	0	0	0	0	0	0	0	0	0	0	0	0	0	0	0	0	0	0	0	0	0	0	0	0	0	0	0	0	0	0	0	0	0	0	0	0	0	0	0	0	0	0	0	0
0	93	104	79	83	90	83	59	66	60	59	73	52	57	58	55	0	73	0	73	0	77	80	0	0	57	54	82	63	68	0	101	110	64	14	57	30	0	12	25	33	18	22	0	150	188	0	111	116	113
0	66	95	0	0	0	114	0	166	0	0	45	0	0	0	20	12	24	12	33	36	43	47	0	0	0	0	74	73	37	62	82	52	31	55	65	0	0	25	6	8	0	18	0	0	0	236	0	0	0
0	25	65	0	0	0	110	0	0	0	0	11	0	0	0	79	8	28	0	34	21	27	110	0	0	0	0	80	91	82	0	134	130	94	46	20	9	0	33	8	3	0	13	0	0	0	0	0	0	0
53	22	30	0	0	0	62	0	65	0	0	28	22	0	0	0	0	93	0	54	0	0	0	0	0	0	0	0	0	0	0	0	0	100	10	12	4	0	18	0	0	3	4	0	0	48	0	0	0	126
115	100	95	61	0	0	95	74	78	74	81	64	30	115	68	76	0	57	0	42	46	53	55	0	0	72	69	93	79	90	0	96	98	91	33	35	6	0	22	18	13	4	18	0	0	145	0	123	118	140
87	87	88	0	0	0	82	0	109	0	0	0	53	0	0	0	0	0	0	0	0	0	0	0	0	0	0	0	0	212	0	0	0	0	81	93	0	0	0	0	0	0	0	3	11	15	55	0	0	30
88	68	71	0	0	0	76	0	101	0	0	86	35	0	0	0	0	0	0	0	0	139	0	0	0	0	0	0	225	0	0	283	0	0	0	72	183	0	150	0	0	0	0	11	10	21	0	0	0	42
104	74	80	92	0	0	84	94	115	0	0	141	42	0	0	158	0	178	0	221	0	238	255	0	0	0	0	0	204	195	0	240	0	0	91	174	0	0	188	0	0	48	145	15	21	13	21	20	48	26
94	77	107	101	0	0	93	0	95	0	0	169	56	0	0	175	0	0	0	0	0	236	163	0	0	0	0	0	216	0	0	0	0	0	108	154	0	0	0	236	0	0	0	55	0	21	8	28	42	36
0	0	115	99	103	108	92	97	93	101	0	122	61	63	87	0	0	0	0	0	0	0	0	0	0	0	155	0	210	181	0	234	218	239	86	105	111	0	111	0	0	0	123	0	0	20	28	11	37	33
0	0	0	0	0	111	99	92	94	115	0	93	0	64	85	410	0	0	0	0	0	0	154	0	0	161	0	0	162	153	0	289	0	0	96	99	106	0	116	0	0	0	118	0	0	48	42	37	12	49
89	94	98	89	100	99	83	87	87	127	111	126	50	55	92	161	0	181	0	200	0	165	262	0	0	156	0	225	219	212	0	260	220	0	85	105	100	0	113	0	0	126	140	30	42	26	36	33	49	14
0	0	0	0	0	95	111	95	86	92	125	112	0	87	56	263	0	0	0	179	0	0	0	0	0	145	0	0	137	132	0	0	0	0	86	92	93	0	99	0	0	0	0	0	0	70	72	63	42	36
103	82	104	105	110	104	92	86	86	95	98	128	49	47	62	111	0	0	0	136	0	171	136	0	0	118	0	207	167	156	0	250	0	0	78	102	102	0	102	0	0	0	124	46	24	60	62	51	52	35
0	0	0	0	0	139	0	131	88	100	98	157	0	0	61	0	0	151	0	0	0	0	0	0	0	111	108	143	115	117	0	0	0	0	73	113	126	0	102	0	0	0	112	0	0	72	101	84	51	68
0	0	0	0	0	0	0	139	0	101	92	0	0	0	54	56	0	0	0	161	0	0	0	0	0	107	0	0	112	105	0	0	0	0	72	105	123	0	94	0	0	0	0	0	0	0	0	121	95	105
0	0	267	116	134	195	133	80	107	159	74	200	57	47	0	124	0	192	0	216	0	219	186	0	0	192	166	185	159	141	0	213	191	0	0	180	144	0	141	0	0	0	171	64	43	30	43	42	30	53
46	0	45	0	0	129	40	0	55	0	0	0	7	4	0	0	0	0	0	0	0	0	0	0	0	0	0	0	0	0	0	0	0	0	44	80	0	0	0	0	0	0	0	38	21	22	54	39	0	33
0	139	132	0	81	70	57	55	48	85	86	80	28	8	52	88	0	0	0	0	0	0	0	0	0	0	0	0	99	119	0	227	0	0	58	70	68	0	81	0	0	0	105	91	51	59	81	47	48	38
0	0	0	0	0	64	0	100	47	70	66	0	0	8	13	27	0	0	0	0	0	0	0	0	0	80	65	0	84	65	0	107	0	0	67	51	59	0	59	0	0	0	79	0	0	0	0	95	79	82
0	0	0	0	0	0	156	0	207	0	30	129	0	0	69	15	0	84	0	0	0	125	117	0	0	0	63	84	94	77	84	101	0	0	0	111	0	0	64	0	0	0	95	150	0	135	144	117	107	155
0	0	0	0	0	0	0	0	0	0	0	0	0	0	0	0	0	0	0	0	0	0	0	0	0	0	0	0	0	0	0	0	0	0	0	0	0	0	0	0	0	0	0	0	0	0	0	0	0	0
0	0	0	0	0	0	0	0	0	0	0	0	0	0	0	101	0	0	0	0	0	195	175	0	0	0	0	141	156	141	0	169	146	130	0	189	0	0	177	0	0	0	0	147	69	80	144	0	0	122
0	0	0	0	0	0	0	0	0	0	0	0	0	0	0	76	0	172	0	0	0	0	0	0	0	0	135	0	0	0	0	120	0	0	0	0	0	0	86	0	0	0	0	0	0	90	0	0	0	0
0	177	0	0	0	264	305	0	0	0	0	180	92	0	0	115	0	0	0	182	0	252	192	0	0	0	0	156	168	154	0	176	201	171	0	191	196	0	165	0	231	0	198	98	76	81	138	146	133	125
179	0	0	0	0	0	0	0	0	0	0	0	0	0	0	0	0	0	0	0	0	0	0	0	0	0	0	0	0	226	0	0	0	0	0	0	215	0	0	0	0	0	0	0	80	67	0	0	0	91
0	0	198	262	0	0	0	0	180	292	0	183	92	0	0	136	0	0	0	214	0	223	190	0	0	0	194	156	172	154	0	209	210	227	154	196	171	0	186	156	186	0	184	89	79	80	114	130	111	112
0	0	251	0	0	317	226	0	0	213	124	184	0	0	0	119	0	168	0	202	0	215	194	187	185	113	138	169	157	155	223	207	188	0	0	174	170	0	151	138	203	0	171	157	78	77	82	111	100	110
0	0	0	0	0	0	0	0	229	0	0	0	0	0	0	105	0	0	0	0	0	0	0	0	0	117	0	0	126	110	0	0	0	0	0	0	0	0	121	0	0	0	0	0	0	0	0	0	0	163
0	207	0	0	0	0	0	0	184	0	130	221	0	0	0	148	0	0	0	210	0	174	190	0	0	0	0	0	155	121	0	162	0	0	0	148	144	0	0	0	0	0	0	0	0	111	132	117	101	139
0	0	0	0	0	0	182	0	0	125	106	147	0	156	78	99	0	0	0	0	0	183	112	0	0	117	114	121	117	113	0	151	0	276	109	111	114	0	99	0	0	0	108	0	0	105	110	99	76	97
0	0	0	0	0	0	0	186	142	138	83	120	0	107	77	67	0	128	0	0	0	166	0	0	0	116	102	0	118	108	0	249	0	0	120	184	119	0	111	0	0	0	122	0	0	98	107	94	67	104
0	0	0	0	216	0	0	166	176	161	109	157	0	0	0	89	0	0	0	160	0	190	166	0	0	114	110	128	134	128	0	169	0	173	138	166	138	0	142	0	0	0	167	0	0	137	134	118	97	119
0	0	217	0	0	0	219	0	196	142	99	151	173	158	106	80	0	163	123	166	0	182	161	304	0	120	109	121	125	114	137	158	150	160	136	136	124	0	119	114	147	0	132	174	165	154	153	134	104	149
0	171	0	0	0	0	193	0	133	128	109	144	0	0	61	61	0	158	0	178	176	173	136	0	0	114	115	115	110	98	0	132	110	98	0	131	150	0	107	0	0	0	125	0	0	145	0	127	112	149
0	0	0	0	0	0	0	0	0	0	0	0	0	0	0	81	0	0	0	0	0	208	0	0	0	0	165	141	141	118	153	154	152	129	0	170	0	0	79	89	0	0	0	0	0	175	0	175	0	184
0	0	253	0	0	262	222	0	244	0	0	182	170	0	0	89	0	169	0	224	0	189	182	177	0	0	162	131	145	122	161	162	157	147	0	168	201	0	130	133	189	0	153	175	0	155	166	164	212	169
0	0	0	0	240	0	0	0	223	0	0	220	0	0	0	74	0	174	0	310	0	200	186	0	0	0	0	135	144	125	0	157	150	126	0	184	0	0	111	120	0	0	194	167	160	150	163	163	0	163
0	0	0	0	0	0	0	0	0	0	0	0	177	0	0	110	0	206	0	202	0	281	162	0	0	0	0	115	153	117	0	150	131	137	0	189	263	0	55	70	0	0	140	0	0	136	141	146	0	149
81	83	73	98	83	99	85	84	94	121	109	150	51	0	39	86	0	182	0	0	0	160	144	0	0	106	0	133	165	108	0	0	0	0	79	91	107	0	92	0	0	0	0	40	28	30	54	47	48	44
231	206	146	120	112	112	104	97	109	112	104	153	70	67	74	101	0	160	0	189	0	193	176	0	0	120	130	143	137	123	203	175	180	205	104	134	122	0	123	158	168	0	153	48	45	41	58	55	39	53
154	0	120	132	117	119	106	108	106	114	104	139	70	62	91	135	0	0	0	0	0	0	0	0	0	145	0	0	175	137	0	0	0	0	113	120	128	0	116	0	0	0	139	0	0	62	64	64	70	62
0	0	0	0	0	0	0	0	0	0	0	0	0	0	0	0	0	0	0	0	0	0	0	0	0	0	0	0	0	0	0	0	0	0	0	0	0	0	0	0	0	0	0	0	0	0	0	0	0	0
0	144	0	144	125	122	114	101	105	101	95	146	62	74	63	63	0	155	0	191	0	185	140	0	0	105	122	166	111	111	0	129	87	62	106	130	119	0	97	86	113	0	120	86	90	84	75	72	82	69
0	0	220	0	0	0	0	0	231	152	96	158	76	0	0	117	0	189	0	175	0	180	182	0	0	0	121	128	121	116	79	146	139	69	0	142	152	0	110	100	171	0	139	0	0	67	91	0	0	99
0	0	0	0	0	0	151	0	0	0	0	0	0	0	0	143	0	0	0	0	0	212	0	0	0	0	0	0	148	140	0	0	0	0	0	213	0	0	0	0	0	0	0	0	0	16	0	0	0	0
0	64	0	0	0	0	0	0	0	0	0	51	14	0	0	0	0	0	0	0	0	0	0	0	0	0	0	0	0	0	0	211	0	0	0	42	0	0	0	0	0	0	0	44	20	18	0	0	0	47
0	0	0	0	0	125	123	0	139	119	112	164	163	0	68	98	0	204	0	179	0	209	181	184	0	116	0	145	134	129	0	192	0	0	99	140	145	0	113	88	203	0	71	0	76	32	99	105	123	86
[truncated: 36 more columns]
