# Supplementary material for: Analyzing the effects of free water modeling by deep learning on diffusion MRI structural connectivity estimates in glioma patients
Source: PLoS One. 2020 Sep 25;15(9):e0239475. doi: 10.1371/journal.pone.0239475 (PMC7518620; doi:10.1371/journal.pone.0239475)
Supplement: S1 File — All utilized connectivity and length matrices as comma-separated csv files, and the free-water maps as nifti files. (ZIP) [file pone.0239475.s003.zip › S3/CMs/patients/prob_wm/vp34/cm_original.csv]

3	24	20	2	0	0	11	0	32	0	0	14	31	0	0	0	0	2	0	2	0	9	1	0	0	0	0	1	1	0	0	9	0	1	25	32	0	0	0	0	0	1	1	10	10	16	2	0	0	37
24	264	125	0	0	0	8	0	60	0	0	117	194	0	0	0	0	5	0	7	0	11	2	0	0	0	0	1	1	1	0	4	2	3	28	66	2	0	4	1	7	33	1	9	17	32	1	0	0	21
20	125	601	86	2	1	173	1	61	1	0	184	71	1	0	0	0	11	0	15	0	55	14	0	1	0	0	9	6	1	0	43	6	16	48	145	8	0	10	1	1	23	2	9	36	54	2	2	0	35
2	0	86	51	17	2	121	0	86	0	0	14	8	1	0	0	0	3	0	1	0	9	3	0	0	0	0	1	1	0	0	7	0	1	22	68	8	0	4	0	0	0	1	0	0	2	10	7	0	43
0	0	2	17	65	61	205	7	149	7	0	28	4	10	1	1	0	0	0	1	0	7	2	0	0	4	2	6	2	1	0	3	0	2	6	33	5	0	6	0	0	0	0	0	0	0	0	4	0	41
0	0	1	2	61	60	117	118	395	69	2	22	0	24	3	1	0	4	0	14	0	43	23	0	6	27	11	74	38	1	0	8	0	0	2	50	3	0	4	0	0	0	0	0	0	0	0	10	9	42
11	8	173	121	205	117	751	291	515	132	1	178	59	24	3	4	0	17	1	16	2	72	22	0	1	45	2	86	96	2	0	45	3	17	104	358	54	0	50	1	1	1	9	11	12	16	42	57	11	426
0	0	1	0	7	118	291	441	105	506	1	7	0	10	3	1	0	2	0	21	0	25	5	0	1	50	11	126	118	0	0	6	0	0	22	57	13	0	19	0	0	0	2	0	0	1	0	8	30	36
32	60	61	86	149	395	515	105	1350	380	105	258	246	324	115	9	0	11	0	9	0	42	23	0	0	20	1	13	34	28	0	27	2	12	186	837	209	0	292	3	0	1	29	2	9	13	44	63	77	418
0	0	1	0	7	69	132	506	380	768	44	79	2	9	19	0	0	0	0	34	0	76	52	1	20	379	112	181	260	9	0	13	0	0	57	576	206	0	273	0	0	0	76	0	0	0	0	2	5	5
0	0	0	0	0	2	1	1	105	44	83	2	1	14	63	1	0	0	0	0	0	0	0	0	0	10	2	0	5	50	0	0	0	0	8	11	7	0	18	0	0	0	1	0	0	0	0	0	0	2
14	117	184	14	28	22	178	7	258	79	2	206	34	9	4	13	20	56	1	90	40	177	128	10	3	55	57	76	131	28	0	234	15	30	8	165	7	0	17	6	29	10	16	0	1	9	2	16	1	50
31	194	71	8	4	0	59	0	246	2	1	34	97	31	4	9	0	2	0	4	0	7	1	0	0	0	1	0	1	7	0	7	1	1	14	62	8	0	15	0	0	6	7	22	98	77	18	8	0	153
0	0	1	1	10	24	24	10	324	9	14	9	31	104	73	88	0	0	1	0	0	2	0	0	0	4	2	0	7	51	0	1	0	0	10	41	15	0	28	0	0	0	4	0	0	0	0	17	16	31
0	0	0	0	1	3	3	3	115	19	63	4	4	73	150	98	0	0	0	0	0	0	2	0	0	6	1	0	19	132	0	0	0	0	7	13	5	0	13	0	0	0	3	0	0	0	0	1	2	4
0	0	0	0	1	1	4	1	9	0	1	13	9	88	98	136	1	0	12	2	0	12	38	3	0	0	1	6	97	226	12	41	32	49	2	79	4	0	17	10	1	0	9	0	0	1	1	0	1	6
0	0	0	0	0	0	0	0	0	0	0	20	0	0	0	1	7	13	6	2	13	0	0	0	0	0	0	0	1	0	0	0	0	0	0	0	0	0	0	10	27	0	0	0	0	0	0	0	0	0
2	5	11	3	0	4	17	2	11	0	0	56	2	0	0	0	13	516	46	279	12	133	26	1	0	0	4	21	7	5	0	221	8	69	2	46	0	0	18	61	23	1	15	0	0	1	0	0	0	2
0	0	0	0	0	0	1	0	0	0	0	1	0	1	0	12	6	46	46	5	1	1	1	0	0	0	0	1	6	13	0	5	4	16	0	3	3	0	0	14	0	0	0	0	0	0	0	0	0	0
2	7	15	1	1	14	16	21	9	34	0	90	4	0	0	2	2	279	5	632	19	220	19	0	8	5	42	45	13	7	0	177	10	28	3	92	1	0	21	64	16	1	59	0	0	1	0	0	0	2
0	0	0	0	0	0	2	0	0	0	0	40	0	0	0	0	13	12	1	19	11	5	4	0	0	0	1	0	1	2	0	3	0	0	0	6	0	0	0	11	63	0	12	0	0	0	0	0	0	0
9	11	55	9	7	43	72	25	42	76	0	177	7	2	0	12	0	133	1	220	5	196	173	0	80	17	86	88	39	12	1	446	33	90	8	110	1	0	35	33	7	0	36	0	1	1	3	0	0	12
1	2	14	3	2	23	22	5	23	52	0	128	1	0	2	38	0	26	1	19	4	173	763	53	106	30	105	199	177	99	1	462	8	17	1	101	1	0	7	2	2	0	12	0	0	3	1	0	1	4
0	0	0	0	0	0	0	0	0	1	0	10	0	0	0	3	0	1	0	0	0	0	53	37	0	0	11	9	15	4	0	3	0	0	0	1	0	0	0	0	0	0	0	0	0	0	0	0	0	0
0	0	1	0	0	6	1	1	0	20	0	3	0	0	0	0	0	0	0	8	0	80	106	0	35	4	34	7	4	1	0	11	0	0	0	1	0	0	0	0	0	0	0	0	0	0	0	0	0	0
0	0	0	0	4	27	45	50	20	379	10	55	0	4	6	0	0	0	0	5	0	17	30	0	4	539	109	52	125	5	0	4	0	0	7	368	84	0	165	0	0	0	50	0	0	0	0	0	3	1
0	0	0	0	2	11	2	11	1	112	2	57	1	2	1	1	0	4	0	42	1	86	105	11	34	109	319	129	171	11	0	10	0	0	0	92	14	0	32	0	0	0	7	0	0	0	0	1	0	0
1	1	9	1	6	74	86	126	13	181	0	76	0	0	0	6	0	21	1	45	0	88	199	9	7	52	129	316	218	17	0	67	3	1	0	367	32	0	30	1	3	0	15	0	0	0	0	0	0	3
1	1	6	1	2	38	96	118	34	260	5	131	1	7	19	97	1	7	6	13	1	39	177	15	4	125	171	218	554	188	25	202	78	7	12	756	185	0	250	12	3	0	112	0	1	18	1	1	2	23
0	1	1	0	1	1	2	0	28	9	50	28	7	51	132	226	0	5	13	7	2	12	99	4	1	5	11	17	188	264	18	18	32	2	2	142	33	0	61	5	1	0	26	1	0	8	0	3	3	14
0	0	0	0	0	0	0	0	0	0	0	0	0	0	0	12	0	0	0	0	0	1	1	0	0	0	0	0	25	18	41	26	49	3	0	2	0	0	0	5	0	0	0	0	0	0	0	0	0	0
9	4	43	7	3	8	45	6	27	13	0	234	7	1	0	41	0	221	5	177	3	446	462	3	11	4	10	67	202	18	26	550	81	94	3	335	12	0	29	16	6	0	66	0	1	5	0	1	1	7
0	2	6	0	0	0	3	0	2	0	0	15	1	0	0	32	0	8	4	10	0	33	8	0	0	0	0	3	78	32	49	81	92	102	0	14	0	0	5	18	2	0	5	0	0	0	0	1	0	1
1	3	16	1	2	0	17	0	12	0	0	30	1	0	0	49	0	69	16	28	0	90	17	0	0	0	0	1	7	2	3	94	102	218	0	27	0	0	6	60	2	1	10	0	0	0	0	1	0	0
25	28	48	22	6	2	104	22	186	57	8	8	14	10	7	2	0	2	0	3	0	8	1	0	0	7	0	0	12	2	0	3	0	0	84	43	29	0	281	7	1	2	16	1	0	4	2	21	12	57
32	66	145	68	33	50	358	57	837	576	11	165	62	41	13	79	0	46	3	92	6	110	101	1	1	368	92	367	756	142	2	335	14	27	43	121	25	0	55	7	17	25	54	1	3	12	8	44	18	225
0	2	8	8	5	3	54	13	209	206	7	7	8	15	5	4	0	0	3	1	0	1	1	0	0	84	14	32	185	33	0	12	0	0	29	25	11	0	20	0	1	3	81	0	2	0	0	13	8	47
0	0	0	0	0	0	0	0	0	0	0	0	0	0	0	0	0	0	0	0	0	0	0	0	0	0	0	0	0	0	0	0	0	0	0	0	0	0	0	0	0	0	0	0	0	0	0	0	0	0
0	4	10	4	6	4	50	19	292	273	18	17	15	28	13	17	0	18	0	21	0	35	7	0	0	165	32	30	250	61	0	29	5	6	281	55	20	0	86	46	7	1	24	0	1	4	0	19	19	73
0	1	1	0	0	0	1	0	3	0	0	6	0	0	0	10	10	61	14	64	11	33	2	0	0	0	0	1	12	5	5	16	18	60	7	7	0	0	46	43	5	0	14	0	0	0	1	0	0	0
0	7	1	0	0	0	1	0	0	0	0	29	0	0	0	1	27	23	0	16	63	7	2	0	0	0	0	3	3	1	0	6	2	2	1	17	1	0	7	5	16	0	32	0	0	0	0	0	0	0
1	33	23	0	0	0	1	0	1	0	0	10	6	0	0	0	0	1	0	1	0	0	0	0	0	0	0	0	0	0	0	0	0	1	2	25	3	0	1	0	0	4	10	0	0	1	0	0	0	1
1	1	2	1	0	0	9	2	29	76	1	16	7	4	3	9	0	15	0	59	12	36	12	0	0	50	7	15	112	26	0	66	5	10	16	54	81	0	24	14	32	10	67	0	0	3	0	1	1	7
10	9	9	0	0	0	11	0	2	0	0	0	22	0	0	0	0	0	0	0	0	0	0	0	0	0	0	0	0	1	0	0	0	0	1	1	0	0	0	0	0	0	0	14	17	19	1	0	0	18
10	17	36	0	0	0	12	0	9	0	0	1	98	0	0	0	0	0	0	0	0	1	0	0	0	0	0	0	1	0	0	1	0	0	0	3	2	0	1	0	0	0	0	17	179	93	0	0	0	17
16	32	54	2	0	0	16	1	13	0	0	9	77	0	0	1	0	1	0	1	0	1	3	0	0	0	0	0	18	8	0	5	0	0	4	12	0	0	4	0	0	1	3	19	93	635	93	35	4	138
2	1	2	10	0	0	42	0	44	0	0	2	18	0	0	1	0	0	0	0	0	3	1	0	0	0	0	0	1	0	0	0	0	0	2	8	0	0	0	1	0	0	0	1	0	93	59	36	2	254
0	0	2	7	4	10	57	8	63	2	0	16	8	17	1	0	0	0	0	0	0	0	0	0	0	0	1	0	1	3	0	1	1	1	21	44	13	0	19	0	0	0	1	0	0	35	36	206	61	193
0	0	0	0	0	9	11	30	77	5	0	1	0	16	2	1	0	0	0	0	0	0	1	0	0	3	0	0	2	3	0	1	0	0	12	18	8	0	19	0	0	0	1	0	0	4	2	61	101	46
37	21	35	43	41	42	426	36	418	5	2	50	153	31	4	6	0	2	0	2	0	12	4	0	0	1	0	3	23	14	0	7	1	0	57	225	47	0	73	0	0	1	7	18	17	138	254	193	46	1346
0	0	0	0	0	2	5	15	55	38	7	6	0	1	1	1	0	0	0	1	0	0	0	0	0	2	0	0	3	7	0	0	0	0	10	12	5	0	21	0	0	0	0	0	0	1	1	12	162	497
6	1	11	12	7	22	158	40	293	147	35	24	87	25	10	3	0	0	0	1	0	7	4	0	0	4	0	2	11	5	0	1	0	0	31	99	38	0	49	0	0	0	6	8	80	18	50	182	231	839
0	0	0	0	0	1	0	1	26	129	49	3	0	0	28	0	0	1	0	0	0	0	0	0	0	41	4	1	28	22	0	0	0	0	13	8	5	0	30	0	0	0	1	0	0	2	1	26	72	107
0	0	0	0	0	0	0	1	0	46	23	0	0	0	28	6	0	0	0	1	0	0	0	0	0	18	0	0	28	16	0	0	0	0	1	3	3	0	12	0	0	0	0	0	0	0	0	1	1	6
0	0	1	1	2	3	14	2	9	1	1	11	9	1	0	7	0	1	0	5	0	5	10	0	0	1	2	5	70	23	0	18	1	0	0	29	8	0	12	0	0	0	8	1	16	179	58	64	67	161
2	0	1	0	0	1	1	0	8	0	0	0	91	1	0	0	0	0	0	0	0	0	0	0	0	0	0	0	0	0	0	0	0	0	1	4	0	0	0	0	0	0	0	12	103	19	5	1	0	81
0	1	1	0	5	25	31	12	150	6	6	12	13	90	4	1	0	0	0	0	0	0	0	0	0	0	0	0	1	1	0	2	0	0	21	27	17	0	17	0	0	0	2	1	3	5	6	87	69	248
0	0	0	0	0	1	0	2	136	30	34	0	0	25	82	17	0	0	0	0	0	0	0	0	0	11	3	0	25	30	0	1	0	0	7	7	1	0	19	0	0	0	1	0	0	0	0	5	9	24
0	0	0	0	0	0	1	0	3	0	2	5	0	0	3	153	0	1	0	0	0	2	1	0	0	0	1	2	43	42	1	8	0	0	0	23	0	0	3	0	0	0	4	1	0	12	1	5	4	24
0	0	0	0	0	0	0	0	0	0	0	0	0	0	0	0	0	0	0	0	0	0	0	0	0	0	0	0	0	0	0	0	0	0	0	0	0	0	0	0	0	0	0	0	0	0	0	0	0	0
0	0	0	0	0	0	0	0	0	0	0	0	0	0	0	3	0	0	0	0	0	1	2	0	0	0	0	2	13	8	0	5	1	1	0	6	0	0	1	0	0	0	0	1	2	24	1	0	0	8
0	0	0	0	0	0	0	0	0	0	0	0	0	0	0	3	0	1	0	0	0	0	0	0	0	0	1	0	0	0	0	1	0	0	0	0	0	0	2	0	0	0	0	0	0	4	0	0	0	0
0	1	0	0	0	1	1	0	0	0	0	6	1	0	0	7	0	0	0	2	0	3	8	0	0	0	0	4	52	16	0	29	3	3	0	22	3	0	6	0	1	0	2	1	5	53	2	5	7	30
1	0	0	0	0	0	0	0	0	0	0	0	0	0	0	0	0	0	0	0	0	0	0	0	0	0	0	0	0	1	0	0	0	0	0	0	1	0	0	0	0	0	0	0	2	26	0	0	0	1
0	0	1	1	0	0	0	0	1	2	0	2	3	0	0	13	0	0	0	1	0	4	8	0	0	0	2	4	35	28	0	18	2	1	1	29	2	0	8	1	1	0	3	2	14	114	8	28	31	53
0	0	1	0	0	1	3	0	0	1	1	9	0	0	0	17	0	3	0	2	0	15	16	1	1	1	2	7	81	35	1	16	4	0	0	29	8	0	7	1	1	0	6	3	6	75	3	10	13	30
0	0	0	0	0	0	0	0	1	0	0	0	0	0	0	2	0	0	0	0	0	0	0	0	0	2	0	0	2	7	0	0	0	0	0	0	0	0	1	0	0	0	0	0	0	0	0	0	0	2
0	1	0	0	0	0	0	0	1	0	1	2	0	0	0	1	0	0	0	2	0	1	2	0	0	0	0	0	5	6	0	3	0	0	0	3	2	0	0	0	0	0	0	0	0	1	3	3	6	5
0	0	0	0	0	0	1	0	0	4	15	2	0	1	12	7	0	0	0	0	0	2	2	0	0	22	11	1	77	44	0	1	0	1	1	7	5	0	22	0	0	0	3	0	0	4	2	12	27	10
0	0	0	0	0	0	0	1	1	1	6	1	0	1	2	3	0	1	0	0	0	3	0	0	0	3	2	0	41	12	0	1	0	0	1	2	1	0	7	0	0	0	2	0	0	4	5	59	61	15
0	0	0	0	1	0	0	1	2	2	1	7	0	0	0	8	0	0	0	1	0	6	4	0	0	2	2	2	54	21	0	7	0	1	1	15	2	0	9	0	0	0	6	0	0	7	8	48	72	111
0	0	3	0	0	0	7	0	5	6	10	24	2	2	5	76	0	3	1	9	0	17	25	1	0	9	8	13	266	162	1	83	10	6	1	70	15	0	47	3	2	0	17	2	1	29	5	22	32	55
0	1	0	0	0	0	1	0	1	3	1	10	0	0	2	46	0	1	0	1	1	4	9	0	0	2	1	1	86	73	0	22	2	2	0	28	7	0	12	0	0	0	9	0	0	4	0	5	7	20
0	0	0	0	0	0	0	0	0	0	0	0	0	0	0	14	0	0	0	0	0	1	0	0	0	0	1	2	30	18	1	35	9	4	0	2	0	0	1	2	0	0	0	0	0	1	0	1	0	3
0	0	2	0	0	1	3	0	3	0	0	5	5	0	0	25	0	1	0	3	0	3	18	1	0	0	1	10	85	38	1	106	7	7	0	25	1	0	8	3	1	0	2	2	0	39	12	1	1	65
0	0	0	0	1	0	0	0	1	0	0	1	0	0	0	27	0	2	0	1	0	5	2	0	0	0	0	4	92	25	0	89	17	13	0	8	0	0	7	6	0	0	1	1	2	27	14	3	0	48
0	0	0	0	0	0	0	0	0	0	0	0	1	0	0	3	0	1	0	1	0	2	1	0	0	0	0	2	8	1	0	9	1	2	0	2	1	0	1	1	0	0	1	0	0	18	8	1	0	33
1	2	1	3	2	8	44	4	40	7	2	7	9	0	2	2	0	2	0	0	0	1	1	0	0	1	0	2	2	1	0	0	0	0	9	23	12	0	10	0	0	0	0	14	21	56	13	30	4	214
1	4	11	11	12	17	84	12	105	11	14	27	37	9	7	34	0	2	0	8	0	8	23	0	0	11	7	10	168	78	1	16	3	3	18	108	20	0	43	2	4	0	13	22	22	242	101	101	57	593
1	0	2	1	5	7	31	6	50	10	1	5	7	7	3	1	0	0	0	0	0	0	0	0	0	1	0	0	2	2	0	0	0	0	3	19	10	0	12	0	0	0	1	0	0	5	15	21	2	111
0	0	0	0	0	0	0	0	0	0	0	0	0	0	0	0	0	0	0	0	0	0	0	0	0	0	0	0	0	0	0	0	0	0	0	0	0	0	0	0	0	0	0	0	0	0	0	0	0	0
0	2	0	4	7	21	60	20	136	33	21	21	20	17	8	20	0	6	0	3	0	7	6	0	0	20	8	3	119	51	0	14	9	7	24	70	14	0	53	3	1	0	6	2	1	21	11	32	13	265
0	0	2	0	0	0	0	0	1	1	1	7	3	0	0	4	0	1	0	3	0	6	7	0	0	0	3	6	77	32	1	11	5	4	0	31	6	0	14	3	1	0	7	0	0	15	1	0	0	14
0	0	0	0	0	0	1	0	0	0	0	0	0	0	0	1	0	0	0	0	0	2	0	0	0	0	0	0	5	4	0	0	0	0	0	1	0	0	0	0	0	0	0	0	0	20	0	0	0	0
0	1	0	0	0	0	0	0	0	0	0	1	11	0	0	0	0	0	0	0	0	0	0	0	0	0	0	0	0	0	0	1	0	0	0	1	0	0	0	0	0	0	0	1	34	60	0	0	0	1
0	0	0	0	0	1	1	0	5	6	4	6	4	0	2	14	0	2	0	5	0	4	3	1	0	7	0	4	68	34	0	8	0	0	1	13	4	0	14	2	1	0	24	0	2	50	1	5	4	21
[truncated: 36 more columns]
