# Supplementary material for: Analyzing the effects of free water modeling by deep learning on diffusion MRI structural connectivity estimates in glioma patients
Source: PLoS One. 2020 Sep 25;15(9):e0239475. doi: 10.1371/journal.pone.0239475 (PMC7518620; doi:10.1371/journal.pone.0239475)
Supplement: S1 File — All utilized connectivity and length matrices as comma-separated csv files, and the free-water maps as nifti files. (ZIP) [file pone.0239475.s003.zip › S3/CMs/patients/prob_wm/vp34/fiberlengthmatrix_fwm.csv]

4	18	39	0	0	0	14	0	23	0	0	66	37	0	156	159	0	143	0	130	0	125	102	0	0	0	0	195	179	171	0	173	179	171	43	75	66	0	0	110	0	59	98	88	85	103	110	0	0	89
18	9	22	157	105	0	44	0	22	0	0	31	20	0	0	179	0	109	0	75	102	86	82	0	0	0	0	0	139	0	0	145	144	136	33	33	0	0	40	110	19	17	39	89	63	76	87	0	0	94
39	22	16	20	49	108	37	76	55	0	0	46	33	104	0	0	0	104	110	84	80	83	89	0	0	0	0	163	167	129	0	157	155	132	40	48	55	0	107	101	0	30	88	85	70	80	111	90	134	94
0	157	20	8	22	46	36	0	58	69	0	75	50	54	0	0	0	132	0	97	0	93	94	0	0	0	0	167	0	0	0	162	183	154	41	54	61	0	74	0	0	0	0	88	93	83	99	108	0	92
0	105	49	22	12	29	38	65	59	87	0	50	56	65	103	0	0	174	0	0	0	129	127	0	116	102	0	122	180	0	0	237	0	182	66	76	58	0	86	0	0	0	0	0	0	0	96	101	0	95
0	0	108	46	29	18	51	46	59	71	108	71	142	55	83	144	0	144	0	128	0	105	114	112	77	90	68	107	95	136	0	156	0	0	91	74	93	0	129	0	0	0	134	0	0	0	192	104	116	97
14	44	37	36	38	51	16	32	43	74	128	69	41	40	133	162	0	153	127	135	0	104	113	0	0	92	104	115	104	134	0	172	170	163	41	55	56	0	71	248	0	85	89	85	82	83	90	90	86	84
0	0	76	0	65	46	32	18	45	43	87	57	0	39	54	106	0	105	175	115	0	105	111	0	82	70	68	91	78	116	0	125	216	0	40	55	63	0	62	164	0	0	64	0	0	110	0	94	96	92
23	22	55	58	59	59	43	45	19	53	36	73	33	27	33	92	0	149	0	120	129	112	109	0	104	64	106	148	95	87	0	182	178	162	46	58	63	0	66	109	0	47	88	100	105	101	98	97	94	85
0	0	0	69	87	71	74	43	53	25	21	49	110	59	53	112	0	129	0	115	0	99	81	0	79	32	52	84	65	90	0	140	0	0	46	52	58	0	59	142	0	0	75	0	0	0	0	118	120	116
0	0	0	0	0	108	128	87	36	21	11	116	120	68	35	18	0	0	0	0	0	0	0	0	0	17	49	0	74	20	0	0	0	0	57	87	95	0	59	0	0	0	57	0	0	0	0	141	128	156
66	31	46	75	50	71	69	57	73	49	116	14	43	80	79	101	15	70	111	49	22	40	39	6	54	46	45	79	75	84	0	94	106	89	72	34	131	0	72	64	14	21	46	119	73	105	140	120	127	130
37	20	33	50	56	142	41	0	33	110	120	43	11	26	69	100	0	97	0	98	0	92	166	0	0	0	0	101	103	113	0	152	185	148	47	54	47	0	55	90	0	13	72	50	37	42	66	67	0	47
0	0	104	54	65	55	40	39	27	59	68	80	26	8	40	70	0	0	98	0	0	157	102	0	0	0	0	239	115	88	0	0	0	0	41	56	60	0	57	0	0	0	0	0	0	0	73	59	55	54
156	0	0	0	103	83	133	54	33	53	35	79	69	40	11	35	0	71	81	0	0	0	0	0	107	52	51	0	57	45	0	0	0	0	58	92	99	0	51	0	0	0	221	0	0	0	0	123	88	104
159	179	0	0	0	144	162	106	92	112	18	101	100	70	35	10	49	59	21	103	0	129	84	75	0	79	57	56	57	30	56	75	63	31	49	83	71	0	69	14	77	0	68	0	0	0	0	0	0	141
0	0	0	0	0	0	0	0	0	0	0	15	0	0	0	49	6	15	14	20	20	0	0	0	0	0	0	0	0	0	0	0	0	0	0	0	0	0	0	11	8	0	0	0	0	0	0	0	0	0
143	109	104	132	174	144	153	105	149	129	0	70	97	0	71	59	15	15	14	33	22	67	101	0	0	151	81	61	104	78	0	41	70	38	72	78	90	0	71	21	27	86	73	0	0	0	0	0	0	214
0	0	110	0	0	0	127	175	0	0	0	111	0	98	81	21	14	14	7	55	40	101	101	0	0	0	115	68	71	52	67	76	78	37	0	106	0	0	55	13	0	0	13	0	0	0	0	0	0	0
130	75	84	97	0	128	135	115	120	115	0	49	98	0	0	103	20	33	55	14	17	29	100	72	48	98	73	75	110	101	0	85	104	77	85	78	0	0	66	35	32	0	45	0	0	244	0	209	0	186
0	102	80	0	0	0	0	0	129	0	0	22	0	0	0	0	20	22	40	17	6	13	14	0	0	0	0	0	132	0	0	127	0	0	0	42	0	0	57	35	23	51	51	0	0	0	0	0	0	138
125	86	83	93	129	105	104	105	112	99	0	40	92	157	0	129	0	67	101	29	13	23	44	45	29	98	49	60	110	109	0	102	109	91	106	72	84	0	71	44	37	0	54	142	114	244	171	153	0	221
102	82	89	94	127	114	113	111	109	81	0	39	166	102	0	84	0	101	101	100	14	44	16	19	15	77	40	80	91	88	0	98	102	102	96	63	31	0	92	94	31	0	49	0	0	0	0	149	125	218
0	0	0	0	0	112	0	0	0	0	0	6	0	0	0	75	0	0	0	72	0	45	19	7	0	81	33	71	69	80	0	91	0	0	0	36	0	0	0	0	0	0	0	0	0	241	0	0	0	0
0	0	0	0	116	77	0	82	104	79	0	54	0	0	107	0	0	0	0	48	0	29	15	0	7	66	29	63	83	57	0	82	0	0	0	70	0	0	0	129	0	0	0	0	0	0	0	0	0	0
0	0	0	0	102	90	92	70	64	32	17	46	0	0	52	79	0	151	0	98	0	98	77	81	66	12	34	76	43	87	0	145	0	0	55	54	66	0	60	109	0	0	75	0	0	0	0	0	0	214
0	0	0	0	0	68	104	68	106	52	49	45	0	0	51	57	0	81	115	73	0	49	40	33	29	34	13	38	39	71	0	98	0	0	56	52	63	0	51	0	0	0	71	0	0	0	0	0	148	255
195	0	163	167	122	107	115	91	148	84	0	79	101	239	0	56	0	61	68	75	0	60	80	71	63	76	38	11	35	63	0	52	77	160	108	83	90	0	81	85	86	0	90	0	0	229	229	0	0	220
179	139	167	0	180	95	104	78	95	65	74	75	103	115	57	57	0	104	71	110	132	110	91	69	83	43	39	35	19	35	16	45	30	124	71	68	70	0	62	80	97	136	79	0	0	204	241	187	149	223
171	0	129	0	0	136	134	116	87	90	20	84	113	88	45	30	0	78	52	101	0	109	88	80	57	87	71	63	35	13	25	75	20	32	83	83	77	0	66	44	89	0	79	0	0	210	231	0	155	206
0	0	0	0	0	0	0	0	0	0	0	0	0	0	0	56	0	0	67	0	0	0	0	0	0	0	0	0	16	25	6	25	14	40	0	0	0	0	84	62	0	0	0	0	0	0	0	0	0	0
173	145	157	162	237	156	172	125	182	140	0	94	152	0	0	75	0	41	76	85	127	102	98	91	82	145	98	52	45	75	25	16	24	34	167	98	99	0	108	69	101	122	97	0	0	247	250	0	0	237
179	144	155	183	0	0	170	216	178	0	0	106	185	0	0	63	0	70	78	104	0	109	102	0	0	0	0	77	30	20	14	24	8	20	139	94	145	0	94	53	0	0	106	0	0	247	0	217	0	239
171	136	132	154	182	0	163	0	162	0	0	89	148	0	0	31	0	38	37	77	0	91	102	0	0	0	0	160	124	32	40	34	20	13	134	87	0	0	76	33	94	0	84	0	158	0	0	0	0	267
43	33	40	41	66	91	41	40	46	46	57	72	47	41	58	49	0	72	0	85	0	106	96	0	0	55	56	108	71	83	0	167	139	134	9	42	25	0	15	47	0	37	31	87	56	92	104	90	84	84
75	33	48	54	76	74	55	55	58	52	87	34	54	56	92	83	0	78	106	78	42	72	63	36	70	54	52	83	68	83	0	98	94	87	42	42	44	0	57	59	16	13	32	144	159	162	107	109	98	106
66	0	55	61	58	93	56	63	63	58	95	131	47	60	99	71	0	90	0	0	0	84	31	0	0	66	63	90	70	77	0	99	145	0	25	44	24	0	25	0	8	3	9	108	0	228	151	108	108	108
0	0	0	0	0	0	0	0	0	0	0	0	0	0	0	0	0	0	0	0	0	0	0	0	0	0	0	0	0	0	0	0	0	0	0	0	0	0	0	0	0	0	0	0	0	0	0	0	0	0
0	40	107	74	86	129	71	62	66	59	59	72	55	57	51	69	0	71	55	66	57	71	92	0	0	60	51	81	62	66	84	108	94	76	15	57	25	0	13	25	32	0	23	115	0	133	128	115	112	111
110	110	101	0	0	0	248	164	109	142	0	64	90	0	0	14	11	21	13	35	35	44	94	0	129	109	0	85	80	44	62	69	53	33	47	59	0	0	25	9	21	0	14	0	0	160	0	0	0	141
0	19	0	0	0	0	0	0	0	0	0	14	0	0	0	77	8	27	0	32	23	37	31	0	0	0	0	86	97	89	0	101	0	94	0	16	8	0	32	21	5	38	12	0	0	218	0	0	0	0
59	17	30	0	0	0	85	0	47	0	0	21	13	0	0	0	0	86	0	0	51	0	0	0	0	0	0	0	136	0	0	122	0	0	37	13	3	0	0	0	38	1	4	0	0	0	0	0	0	141
98	39	88	0	0	134	89	64	88	75	57	46	72	0	221	68	0	73	13	45	51	54	49	0	0	75	71	90	79	79	0	97	106	84	31	32	9	0	23	14	12	4	30	0	34	59	164	0	144	122
88	89	85	88	0	0	85	0	100	0	0	119	50	0	0	0	0	0	0	0	0	142	0	0	0	0	0	0	0	0	0	0	0	0	87	144	108	0	115	0	0	0	0	4	14	20	0	0	0	16
85	63	70	93	0	0	82	0	105	0	0	73	37	0	0	0	0	0	0	0	0	114	0	0	0	0	0	0	0	0	0	0	0	158	56	159	0	0	0	0	0	0	34	14	9	20	0	0	0	22
103	76	80	83	0	0	83	110	101	0	0	105	42	0	0	0	0	0	0	244	0	244	0	241	0	0	0	229	204	210	0	247	247	0	92	162	228	0	133	160	218	0	59	20	20	13	19	23	48	31
110	87	111	99	96	192	90	0	98	0	0	140	66	73	0	0	0	0	0	0	0	171	0	0	0	0	0	229	241	231	0	250	0	0	104	107	151	0	128	0	0	0	164	0	0	19	7	23	42	36
0	0	90	108	101	104	90	94	97	118	141	120	67	59	123	0	0	0	0	209	0	153	149	0	0	0	0	0	187	0	0	0	217	0	90	109	108	0	115	0	0	0	0	0	0	23	23	12	37	34
0	0	134	0	0	116	86	96	94	120	128	127	0	55	88	0	0	0	0	0	0	0	125	0	0	0	148	0	149	155	0	0	0	0	84	98	108	0	112	0	0	0	144	0	0	48	42	37	8	40
89	94	94	92	95	97	84	92	85	116	156	130	47	54	104	141	0	214	0	186	138	221	218	0	0	214	255	220	223	206	0	237	239	267	84	106	108	0	111	141	0	141	122	16	22	31	36	34	40	14
195	0	0	0	0	106	103	85	86	95	124	105	0	61	80	0	0	0	0	0	0	0	0	0	0	0	139	0	149	143	0	0	0	0	78	92	95	0	91	0	0	0	0	0	0	0	102	48	43	34
122	111	116	98	111	102	92	81	87	93	106	112	57	53	59	130	0	0	0	256	141	205	0	0	0	140	0	179	180	157	0	282	262	0	85	105	103	0	108	0	0	0	116	59	26	56	60	54	53	35
0	0	0	0	125	139	120	138	95	100	98	88	0	0	57	90	0	0	0	0	0	181	0	0	0	108	113	158	116	106	0	0	0	0	81	113	99	0	97	0	0	0	128	0	0	115	109	86	54	68
0	0	0	0	0	0	0	130	102	103	98	126	0	0	53	69	0	124	0	0	0	146	0	0	0	112	117	0	112	110	0	0	0	0	94	137	105	0	90	0	0	0	123	0	0	0	0	0	110	111
288	0	158	244	136	0	117	107	105	136	95	198	79	49	58	104	0	198	0	203	0	209	200	209	0	108	135	176	161	155	0	196	183	188	163	170	173	0	146	169	142	0	191	69	48	30	43	45	29	52
70	81	64	98	0	0	77	0	94	0	0	70	10	3	0	0	0	0	0	89	0	0	0	0	0	0	0	0	0	0	0	0	0	0	35	93	65	0	0	0	0	0	141	38	20	27	46	47	0	32
0	0	145	105	69	64	60	50	48	83	72	71	50	7	40	0	0	162	0	0	0	148	175	0	0	0	0	222	0	125	0	0	0	0	61	67	63	0	81	0	0	0	82	0	42	76	62	48	46	38
0	0	198	0	122	0	143	59	48	70	53	69	0	5	12	30	0	0	68	0	0	129	0	0	0	69	59	0	73	66	0	0	0	0	54	75	60	0	65	0	0	0	0	0	97	125	0	88	61	86
236	167	172	0	0	0	188	0	179	260	0	113	0	137	27	16	0	115	0	125	0	119	120	0	0	107	75	60	87	68	0	89	109	60	0	94	158	0	96	86	0	0	87	0	138	155	144	119	104	136
0	0	0	0	0	0	0	0	0	0	0	0	0	0	0	0	0	0	0	0	0	0	0	0	0	0	0	0	146	0	0	0	0	0	0	0	0	0	0	0	0	0	0	0	0	0	0	0	0	0
244	0	310	240	0	0	200	0	0	0	0	164	0	0	0	89	0	0	0	173	0	220	186	0	0	0	0	145	147	153	0	164	0	116	0	187	0	0	0	0	0	0	166	128	81	100	93	0	0	127
0	0	198	0	0	0	0	0	0	0	0	0	0	0	0	55	0	0	0	0	0	0	172	0	0	0	0	0	151	0	0	117	154	0	0	0	0	0	144	76	0	0	0	0	0	0	0	0	0	143
0	0	238	179	0	0	225	0	0	0	118	187	0	0	0	104	0	173	0	191	0	209	207	158	0	142	156	146	159	148	0	180	151	147	0	189	181	0	142	0	0	0	174	85	70	69	135	156	129	122
0	0	98	0	0	0	0	0	0	0	0	0	0	0	0	0	0	0	0	214	0	0	0	0	0	0	0	0	191	169	0	220	0	0	0	0	0	0	0	0	0	0	0	80	76	66	0	0	0	94
0	0	0	285	0	0	221	0	249	0	127	211	159	178	0	132	0	0	0	219	0	230	201	0	0	142	147	159	164	157	230	200	202	192	174	186	192	0	177	0	186	0	183	90	75	74	137	126	112	118
0	0	239	0	157	0	287	201	214	178	0	195	78	0	0	103	0	199	0	200	0	222	196	139	0	139	130	159	160	157	195	199	180	194	0	187	189	0	148	0	0	0	179	88	70	77	116	118	105	114
0	0	0	0	0	0	0	0	0	0	108	0	0	0	0	0	0	0	0	0	0	179	0	0	0	117	0	0	130	129	0	187	0	0	0	151	0	0	114	0	0	0	0	0	0	0	0	0	0	0
0	0	0	0	0	0	0	0	0	0	0	158	0	0	67	81	0	0	0	0	0	195	238	0	0	0	0	132	131	131	0	172	0	0	0	146	0	0	152	0	0	0	168	0	0	118	141	119	92	127
0	0	0	0	0	0	185	0	147	132	105	0	0	119	76	83	0	0	0	0	0	171	141	0	0	118	109	112	119	113	0	0	0	192	81	127	120	0	99	0	0	0	107	0	0	111	114	102	78	93
0	0	0	0	0	0	177	0	166	145	114	119	0	116	106	68	0	0	0	176	0	0	164	0	0	121	124	0	117	110	0	0	0	0	0	182	119	0	104	123	0	0	161	0	0	106	115	93	65	98
0	0	226	0	0	0	236	168	180	0	0	178	239	106	0	82	0	177	0	172	0	182	161	0	0	0	120	140	132	129	0	153	192	0	162	162	0	0	140	145	0	0	169	0	0	128	141	115	92	119
0	254	210	0	0	192	192	0	199	132	95	158	207	155	75	80	0	172	0	168	0	172	157	149	0	121	123	133	125	114	146	160	158	152	225	146	136	0	119	129	161	0	141	0	206	153	163	127	107	146
0	214	204	0	0	0	223	142	183	148	96	156	0	0	96	47	160	136	119	155	160	175	153	0	0	116	109	113	114	103	102	136	133	67	122	144	128	0	106	110	0	0	133	0	0	179	215	141	128	141
0	0	0	0	0	0	0	0	354	0	0	0	0	0	0	79	0	159	0	0	0	243	169	0	0	0	0	138	142	117	135	157	145	131	0	168	0	0	111	102	0	0	279	0	0	166	0	0	0	180
0	0	354	0	0	0	237	0	230	0	270	189	173	0	0	95	0	170	0	210	0	206	178	196	0	0	0	136	146	136	182	161	158	153	0	175	162	0	86	111	0	0	172	171	157	149	163	173	0	171
0	275	308	0	0	0	226	0	242	0	0	181	137	0	0	79	0	139	0	206	0	192	183	0	0	0	0	140	143	122	145	155	146	120	0	202	206	0	100	104	0	0	0	174	0	145	162	155	0	164
0	0	0	221	210	0	229	0	0	0	0	0	138	0	0	54	0	79	0	0	0	0	0	0	0	0	220	149	145	137	170	145	141	99	203	183	190	0	101	0	0	0	0	146	176	141	156	0	0	158
116	71	78	86	97	86	80	71	89	93	90	114	54	67	0	138	0	0	0	0	0	141	117	0	0	96	0	224	135	121	0	194	0	187	72	91	106	0	96	170	0	0	118	42	29	33	47	42	70	41
98	96	133	128	102	106	98	103	102	120	106	153	58	70	105	108	0	166	0	200	0	197	195	180	0	120	136	142	136	128	0	192	177	222	94	144	133	0	121	167	0	0	153	54	42	43	54	57	46	53
0	0	136	0	163	115	103	107	105	125	114	125	56	64	0	0	0	0	0	0	0	0	0	0	0	0	121	0	148	0	0	0	0	0	97	111	119	0	119	0	0	0	137	72	0	57	71	62	110	58
0	0	0	0	0	0	0	0	0	0	0	0	0	0	0	0	0	0	0	0	0	0	0	0	0	0	0	0	0	0	0	0	0	0	0	0	0	0	0	0	0	0	0	0	0	0	0	0	0	0
0	0	142	125	119	122	114	105	107	102	100	149	62	79	65	60	0	121	0	150	0	165	152	181	0	99	106	131	113	107	91	127	86	75	96	127	125	0	82	63	0	0	107	91	72	80	78	68	67	68
0	212	221	0	0	198	0	0	236	0	109	159	69	0	0	45	41	112	0	153	0	191	162	149	0	122	126	156	124	121	0	154	113	81	0	148	154	0	113	80	166	0	150	102	85	78	114	0	0	95
0	0	0	0	0	0	0	0	0	0	0	181	0	0	0	0	0	0	0	0	0	180	201	0	0	0	0	0	154	149	0	185	0	0	0	158	0	0	0	0	0	0	0	0	0	9	0	0	0	0
0	0	40	0	0	0	133	0	0	0	0	55	17	0	0	0	0	0	0	0	0	277	0	0	0	0	0	0	221	0	0	0	0	0	0	110	0	0	21	0	0	17	0	0	24	20	0	0	0	53
0	0	260	82	0	158	270	0	112	122	100	168	92	0	92	91	0	164	0	252	0	184	168	0	0	120	124	150	133	128	0	162	183	145	0	155	130	0	101	70	0	0	42	65	86	28	111	88	0	110
[truncated: 36 more columns]
