# Supplementary material for: Analyzing the effects of free water modeling by deep learning on diffusion MRI structural connectivity estimates in glioma patients
Source: PLoS One. 2020 Sep 25;15(9):e0239475. doi: 10.1371/journal.pone.0239475 (PMC7518620; doi:10.1371/journal.pone.0239475)
Supplement: S1 File — All utilized connectivity and length matrices as comma-separated csv files, and the free-water maps as nifti files. (ZIP) [file pone.0239475.s003.zip › S3/CMs/patients/prob_wm/vp34/cm_fwm.csv]

38	26	20	0	0	0	34	0	55	0	0	14	55	0	1	1	0	2	0	5	0	6	3	0	0	0	0	1	2	1	0	7	1	3	28	30	2	0	0	1	0	1	1	15	17	16	1	0	0	57
26	255	162	1	1	0	7	0	72	0	0	143	212	0	0	1	0	3	0	6	1	10	2	0	0	0	0	0	1	0	0	8	2	2	37	64	0	0	2	1	7	37	3	15	23	33	1	0	0	26
20	162	634	100	4	3	182	1	72	0	0	176	75	1	0	0	0	18	1	28	2	74	13	0	0	0	0	2	6	1	0	46	4	20	89	170	4	0	8	7	0	22	6	19	35	70	4	2	1	43
0	1	100	57	17	4	119	0	83	1	0	15	15	1	0	0	0	5	0	1	0	6	4	0	0	0	0	1	0	0	0	6	2	5	38	50	8	0	3	0	0	0	0	1	1	3	5	5	0	64
0	1	4	17	91	72	163	10	159	4	0	15	10	7	2	0	0	1	0	0	0	4	2	0	1	5	0	4	3	0	0	1	0	2	8	30	3	0	6	0	0	0	0	0	0	0	1	7	0	40
0	0	3	4	72	69	107	133	357	63	3	23	1	27	10	2	0	3	0	36	0	85	27	1	12	32	15	70	33	3	0	5	0	0	10	40	2	0	6	0	0	0	3	0	0	0	1	15	6	50
34	7	182	119	163	107	855	289	528	134	2	204	79	20	1	4	0	12	1	26	0	52	26	0	0	36	6	102	75	7	0	57	3	18	206	387	48	0	67	1	0	2	12	23	17	23	60	65	6	484
0	0	1	0	10	133	289	483	118	515	1	10	0	11	2	1	0	1	1	34	0	45	9	0	2	69	20	127	107	1	0	5	1	0	41	45	14	0	18	1	0	0	4	0	0	1	0	16	32	43
55	72	72	83	159	357	528	118	1318	343	96	271	235	308	119	15	0	13	0	19	1	48	23	0	3	23	2	15	38	42	0	35	5	12	370	825	218	0	277	3	0	1	26	6	9	20	35	78	75	436
0	0	0	1	4	63	134	515	343	838	42	75	1	7	23	4	0	4	0	51	0	108	42	0	22	379	123	180	246	5	0	14	0	0	95	571	236	0	311	2	0	0	61	0	0	0	0	2	8	8
0	0	0	0	0	3	2	1	96	42	74	3	1	10	80	1	0	0	0	0	0	0	0	0	0	17	1	0	12	46	0	0	0	0	7	7	7	0	32	0	0	0	3	0	0	0	0	1	3	1
14	143	176	15	15	23	204	10	271	75	3	250	27	13	4	17	30	68	2	88	52	202	137	8	4	63	66	108	154	31	0	224	22	36	12	186	2	0	26	7	35	6	10	2	3	10	2	12	7	60
55	212	75	15	10	1	79	0	235	1	1	27	132	33	8	15	0	1	0	1	0	7	2	0	0	0	0	2	2	12	0	5	1	3	21	57	17	0	37	2	0	10	5	20	96	109	21	8	0	164
0	0	1	1	7	27	20	11	308	7	10	13	33	87	53	76	0	0	1	0	0	2	2	0	0	0	0	1	6	41	0	0	0	0	20	51	12	0	37	0	0	0	0	0	0	0	1	12	17	50
1	0	0	0	2	10	1	2	119	23	80	4	8	53	136	98	0	1	1	0	0	0	0	0	1	8	1	0	16	104	0	0	0	0	9	9	3	0	16	0	0	0	1	0	0	0	0	1	1	2
1	1	0	0	0	2	4	1	15	4	1	17	15	76	98	152	1	3	11	9	0	17	39	1	0	2	7	7	115	217	16	55	34	75	2	70	14	0	17	11	1	0	14	0	0	0	0	0	0	2
0	0	0	0	0	0	0	0	0	0	0	30	0	0	0	1	24	15	5	3	23	0	0	0	0	0	0	0	0	0	0	0	0	0	0	0	0	0	0	12	22	0	0	0	0	0	0	0	0	0
2	3	18	5	1	3	12	1	13	4	0	68	1	0	1	3	15	590	57	339	17	131	26	0	0	1	6	16	15	5	0	286	4	83	6	55	1	0	25	79	13	2	24	0	0	0	0	0	0	2
0	0	1	0	0	0	1	1	0	0	0	2	0	1	1	11	5	57	80	5	5	3	7	0	0	0	1	2	6	10	1	2	9	29	0	2	0	0	2	19	0	0	9	0	0	0	0	0	0	0
5	6	28	1	0	36	26	34	19	51	0	88	1	0	0	9	3	339	5	695	22	266	43	1	11	12	65	79	27	6	0	288	20	43	5	92	0	0	15	105	30	0	58	0	0	1	0	1	0	6
0	1	2	0	0	0	0	0	1	0	0	52	0	0	0	0	23	17	5	22	12	2	17	0	0	0	0	0	1	0	0	1	0	0	0	5	0	0	1	20	78	1	14	0	0	0	0	0	0	1
6	10	74	6	4	85	52	45	48	108	0	202	7	2	0	17	0	131	3	266	2	292	187	1	111	32	174	255	57	14	0	490	50	86	11	160	3	0	36	37	13	0	49	1	1	3	2	2	0	10
3	2	13	4	2	27	26	9	23	42	0	137	2	2	0	39	0	26	7	43	17	187	799	62	116	28	116	236	214	87	0	530	15	23	3	132	1	0	4	7	3	0	15	0	0	0	0	1	1	12
0	0	0	0	0	1	0	0	0	0	0	8	0	0	0	1	0	0	0	1	0	1	62	43	0	1	15	19	32	8	0	3	0	0	0	12	0	0	0	0	0	0	0	0	0	1	0	0	0	0
0	0	0	0	1	12	0	2	3	22	0	4	0	0	1	0	0	0	0	11	0	111	116	0	32	6	46	10	2	3	0	14	0	0	0	7	0	0	0	1	0	0	0	0	0	0	0	0	0	0
0	0	0	0	5	32	36	69	23	379	17	63	0	0	8	2	0	1	0	12	0	32	28	1	6	590	122	54	107	4	0	8	0	0	19	394	66	0	184	1	0	0	41	0	0	0	0	0	0	2
0	0	0	0	0	15	6	20	2	123	1	66	0	0	1	7	0	6	1	65	0	174	116	15	46	122	334	182	219	22	0	18	0	0	7	115	19	0	40	0	0	0	17	0	0	0	0	0	2	1
1	0	2	1	4	70	102	127	15	180	0	108	2	1	0	7	0	16	2	79	0	255	236	19	10	54	182	484	248	23	0	101	1	2	1	383	55	0	32	3	3	0	28	0	0	3	1	0	0	4
2	1	6	0	3	33	75	107	38	246	12	154	2	6	16	115	0	15	6	27	1	57	214	32	2	107	219	248	589	176	39	216	84	2	13	864	206	0	251	18	3	1	120	0	0	30	1	2	3	25
1	0	1	0	0	3	7	1	42	5	46	31	12	41	104	217	0	5	10	6	0	14	87	8	3	4	22	23	176	286	14	38	41	12	5	161	34	0	59	13	2	0	30	0	0	12	3	0	2	12
0	0	0	0	0	0	0	0	0	0	0	0	0	0	0	16	0	0	1	0	0	0	0	0	0	0	0	0	39	14	46	30	59	4	0	0	0	0	2	1	0	0	0	0	0	0	0	0	0	0
7	8	46	6	1	5	57	5	35	14	0	224	5	0	0	55	0	286	2	288	1	490	530	3	14	8	18	101	216	38	30	579	75	107	8	361	9	0	38	27	4	2	58	0	0	10	1	0	0	13
1	2	4	2	0	0	3	1	5	0	0	22	1	0	0	34	0	4	9	20	0	50	15	0	0	0	0	1	84	41	59	75	77	136	1	13	1	0	5	24	0	0	6	0	0	2	0	1	0	3
3	2	20	5	2	0	18	0	12	0	0	36	3	0	0	75	0	83	29	43	0	86	23	0	0	0	0	2	2	12	4	107	136	244	2	27	0	0	12	96	2	0	9	0	1	0	0	0	0	3
28	37	89	38	8	10	206	41	370	95	7	12	21	20	9	2	0	6	0	5	0	11	3	0	0	19	7	1	13	5	0	8	1	2	197	64	37	0	302	9	0	4	17	1	3	7	4	44	9	141
30	64	170	50	30	40	387	45	825	571	7	186	57	51	9	70	0	55	2	92	5	160	132	12	7	394	115	383	864	161	0	361	13	27	64	142	27	0	53	10	13	17	55	1	2	23	11	32	29	221
2	0	4	8	3	2	48	14	218	236	7	2	17	12	3	14	0	1	0	0	0	3	1	0	0	66	19	55	206	34	0	9	1	0	37	27	9	0	19	0	1	4	102	1	0	1	4	7	4	52
0	0	0	0	0	0	0	0	0	0	0	0	0	0	0	0	0	0	0	0	0	0	0	0	0	0	0	0	0	0	0	0	0	0	0	0	0	0	0	0	0	0	0	0	0	0	0	0	0	0
0	2	8	3	6	6	67	18	277	311	32	26	37	37	16	17	0	25	2	15	1	36	4	0	0	184	40	32	251	59	2	38	5	12	302	53	19	0	145	46	3	0	42	1	0	9	2	29	24	94
1	1	7	0	0	0	1	1	3	2	0	7	2	0	0	11	12	79	19	105	20	37	7	0	1	1	0	3	18	13	1	27	24	96	9	10	0	0	46	69	12	0	20	0	0	1	0	0	0	1
0	7	0	0	0	0	0	0	0	0	0	35	0	0	0	1	22	13	0	30	78	13	3	0	0	0	0	3	3	2	0	4	0	2	0	13	1	0	3	12	27	2	30	0	0	1	0	0	0	0
1	37	22	0	0	0	2	0	1	0	0	6	10	0	0	0	0	2	0	0	1	0	0	0	0	0	0	0	1	0	0	2	0	0	4	17	4	0	0	0	2	6	13	0	0	0	0	0	0	3
1	3	6	0	0	3	12	4	26	61	3	10	5	0	1	14	0	24	9	58	14	49	15	0	0	41	17	28	120	30	0	58	6	9	17	55	102	0	42	20	30	13	66	0	5	1	2	0	2	14
15	15	19	1	0	0	23	0	6	0	0	2	20	0	0	0	0	0	0	0	0	1	0	0	0	0	0	0	0	0	0	0	0	0	1	1	1	0	1	0	0	0	0	21	11	22	0	0	0	21
17	23	35	1	0	0	17	0	9	0	0	3	96	0	0	0	0	0	0	0	0	1	0	0	0	0	0	0	0	0	0	0	0	1	3	2	0	0	0	0	0	0	5	11	182	104	0	0	0	30
16	33	70	3	0	0	23	1	20	0	0	10	109	0	0	0	0	0	0	1	0	3	0	1	0	0	0	3	30	12	0	10	2	0	7	23	1	0	9	1	1	0	1	22	104	705	139	41	6	154
1	1	4	5	1	1	60	0	35	0	0	2	21	1	0	0	0	0	0	0	0	2	0	0	0	0	0	1	1	3	0	1	0	0	4	11	4	0	2	0	0	0	2	0	0	139	64	28	1	249
0	0	2	5	7	15	65	16	78	2	1	12	8	12	1	0	0	0	0	1	0	2	1	0	0	0	0	0	2	0	0	0	1	0	44	32	7	0	29	0	0	0	0	0	0	41	28	198	52	194
0	0	1	0	0	6	6	32	75	8	3	7	0	17	1	0	0	0	0	0	0	0	1	0	0	0	2	0	3	2	0	0	0	0	9	29	4	0	24	0	0	0	2	0	0	6	1	52	87	34
57	26	43	64	40	50	484	43	436	8	1	60	164	50	2	2	0	2	0	6	1	10	12	0	0	2	1	4	25	12	0	13	3	3	141	221	52	0	94	1	0	3	14	21	30	154	249	194	34	1527
1	0	0	0	0	2	5	18	88	42	3	5	0	2	6	0	0	0	0	0	0	0	0	0	0	0	1	0	10	2	0	0	0	0	16	14	12	0	21	0	0	0	0	0	0	0	3	11	149	519
8	4	14	14	8	29	143	51	318	143	28	27	101	25	27	3	0	0	0	1	1	3	0	0	0	4	0	5	12	6	0	1	1	0	52	101	28	0	51	0	0	0	1	11	101	19	53	193	252	953
0	0	0	0	1	2	1	1	25	169	63	1	0	0	20	4	0	0	0	0	0	3	0	0	0	63	5	1	40	15	0	0	0	0	24	5	6	0	26	0	0	0	4	0	0	4	4	24	85	111
0	0	0	0	0	0	0	1	3	46	23	1	0	0	14	3	0	1	0	0	0	1	0	0	0	24	2	0	24	14	0	0	0	0	6	4	3	0	9	0	0	0	3	0	0	0	0	0	3	8
1	0	3	2	2	0	12	6	11	1	2	9	15	5	1	11	0	4	0	4	0	9	4	1	0	4	4	6	55	29	0	22	8	5	7	40	8	0	10	1	2	0	4	4	13	178	63	70	58	186
2	3	3	1	0	0	5	0	4	0	0	1	128	2	0	0	0	0	0	1	0	0	0	0	0	0	0	0	0	0	0	0	0	0	1	2	1	0	0	0	0	0	1	10	83	18	5	2	0	81
0	0	3	2	5	17	50	13	168	5	5	10	11	132	2	0	0	1	0	0	0	2	2	0	0	0	0	1	0	4	0	0	0	0	14	38	9	0	25	0	0	0	3	0	2	7	4	90	65	274
0	0	1	0	1	0	2	1	132	35	58	1	0	21	91	23	0	0	2	0	0	1	0	0	0	13	2	0	19	28	0	0	0	0	11	15	2	0	23	0	0	0	0	0	1	2	0	11	16	24
1	1	1	0	0	0	2	0	2	1	0	5	0	1	5	217	0	2	0	3	0	6	8	0	0	1	3	1	36	55	0	5	2	1	0	14	3	0	4	3	0	0	3	0	2	13	2	4	1	30
0	0	0	0	0	0	0	0	0	0	0	0	0	0	0	0	0	0	0	0	0	0	0	0	0	0	0	0	1	0	0	0	0	0	0	0	0	0	0	0	0	0	0	0	0	0	0	0	0	0
1	0	2	1	0	0	1	0	0	0	0	1	0	0	0	2	0	0	0	1	0	4	3	0	0	0	0	2	15	5	0	8	0	1	0	4	0	0	0	0	0	0	3	1	1	23	3	0	0	8
0	0	1	0	0	0	0	0	0	0	0	0	0	0	0	2	0	0	0	0	0	0	1	0	0	0	0	0	1	0	0	2	1	0	0	0	0	0	1	3	0	0	0	0	0	0	0	0	0	1
0	0	1	1	0	0	3	0	0	0	1	12	0	0	0	15	0	4	0	4	0	13	17	1	0	1	1	7	50	24	0	45	2	3	0	29	1	0	7	0	0	0	3	1	1	65	4	8	3	22
0	0	1	0	0	0	0	0	0	0	0	0	0	0	0	0	0	0	0	1	0	0	0	0	0	0	0	0	1	1	0	2	0	0	0	0	0	0	0	0	0	0	0	1	4	24	0	0	0	2
0	0	0	1	0	0	7	0	4	0	2	11	5	2	0	13	0	0	0	4	0	5	9	0	0	1	2	2	60	12	1	28	5	4	1	21	6	0	2	0	3	0	6	1	4	100	11	31	28	64
0	0	5	0	1	0	2	1	1	3	0	12	1	0	0	15	0	2	0	7	0	10	12	1	0	6	4	7	99	39	1	23	2	1	0	32	1	0	11	0	0	0	9	3	4	60	7	10	13	31
0	0	0	0	0	0	0	0	0	0	1	0	0	0	0	0	0	0	0	0	0	1	0	0	0	1	0	0	9	6	0	1	0	0	0	3	0	0	2	0	0	0	0	0	0	0	0	0	0	0
0	0	0	0	0	0	0	0	0	0	0	1	0	0	1	2	0	0	0	0	0	3	1	0	0	0	0	2	6	4	0	3	0	0	0	4	0	0	1	0	0	0	1	0	0	1	2	14	9	5
0	0	0	0	0	0	1	0	3	5	22	0	0	1	4	3	0	0	0	0	0	1	2	0	0	49	6	1	79	53	0	0	0	1	1	5	2	0	10	0	0	0	1	0	0	1	1	14	27	14
0	0	0	0	0	0	2	0	1	1	4	1	0	1	2	6	0	0	0	1	0	0	1	0	0	2	1	0	38	11	0	0	0	0	0	4	3	0	9	2	0	0	1	0	0	8	8	62	71	31
0	0	3	0	0	0	2	1	2	0	0	4	1	1	0	10	0	3	0	1	0	4	8	0	0	0	2	2	45	28	0	8	1	0	2	13	0	0	8	3	0	0	2	0	0	16	14	63	91	113
0	1	1	0	0	3	4	0	5	8	6	21	1	3	4	73	0	5	0	12	0	21	30	2	0	16	12	20	277	156	7	98	14	11	1	84	12	0	23	1	4	0	19	0	4	32	3	19	11	60
0	1	1	0	0	0	6	1	3	2	7	11	0	0	3	43	1	3	1	2	1	10	10	0	0	7	1	4	110	72	4	23	8	3	1	29	4	0	9	2	0	0	4	0	0	1	1	12	3	15
0	0	0	0	0	0	0	0	1	0	0	0	0	0	0	28	0	4	0	0	0	1	4	0	0	0	0	1	34	16	1	32	12	4	0	3	0	0	3	3	0	0	1	0	0	1	0	0	0	1
0	0	1	0	0	0	2	0	1	0	1	6	3	0	0	26	0	3	0	4	0	9	17	1	0	0	0	11	105	42	3	134	23	14	0	19	1	0	5	4	0	0	2	2	1	29	7	2	0	58
0	1	2	0	0	0	3	0	3	0	0	2	4	0	0	25	0	8	0	3	0	3	6	0	0	0	0	8	87	28	13	135	30	16	0	9	2	0	12	8	0	0	0	1	0	39	9	3	0	58
0	0	0	1	1	0	2	0	0	0	0	0	1	0	0	7	0	1	0	0	0	0	0	0	0	0	1	1	6	3	1	9	3	9	1	2	1	0	6	0	0	0	0	3	1	20	5	0	0	31
1	4	9	11	7	10	104	7	62	17	5	18	21	6	0	1	0	0	0	0	0	2	1	0	0	6	0	1	4	1	0	4	0	1	44	46	12	0	26	1	0	0	4	11	22	91	28	29	8	381
1	3	8	10	4	8	74	12	120	12	12	36	36	15	7	24	0	5	0	7	0	18	16	2	0	12	8	12	159	92	0	28	1	1	17	100	21	0	52	1	0	0	9	14	34	249	105	118	49	637
0	0	1	0	2	7	27	5	61	10	2	6	13	2	0	0	0	0	0	0	0	0	0	0	0	0	1	0	3	0	0	0	0	0	18	18	7	0	5	0	0	0	2	1	0	7	11	13	3	120
0	0	0	0	0	0	0	0	0	0	0	0	0	0	0	0	0	0	0	0	0	0	0	0	0	0	0	0	0	0	0	0	0	0	0	0	0	0	0	0	0	0	0	0	0	0	0	0	0	0
0	0	4	6	5	21	74	28	121	40	20	22	22	15	16	19	0	6	0	3	0	15	6	1	0	16	8	6	93	63	3	15	7	19	44	68	15	0	70	7	0	0	18	4	5	15	15	36	10	273
0	1	2	0	0	1	0	0	5	0	3	14	1	0	0	19	1	3	0	6	0	6	5	1	0	3	1	5	92	30	0	13	5	10	0	29	4	0	15	4	1	0	9	1	3	18	4	0	0	18
0	0	0	0	0	0	0	0	0	0	0	1	0	0	0	0	0	0	0	0	0	2	3	0	0	0	0	0	3	4	0	1	0	0	0	1	0	0	0	0	0	0	0	0	0	18	0	0	0	0
0	0	2	0	0	0	1	0	0	0	0	2	8	0	0	0	0	0	0	0	0	1	0	0	0	0	0	0	1	0	0	0	0	0	0	2	0	0	1	0	0	1	0	0	39	67	0	0	0	3
0	0	1	2	0	1	1	0	6	8	4	6	6	0	5	10	0	2	0	1	0	8	5	0	0	11	8	2	62	38	0	5	1	2	0	20	3	0	20	2	0	0	30	1	1	56	4	3	0	23
[truncated: 36 more columns]
