# Supplementary material for: Analyzing the effects of free water modeling by deep learning on diffusion MRI structural connectivity estimates in glioma patients
Source: PLoS One. 2020 Sep 25;15(9):e0239475. doi: 10.1371/journal.pone.0239475 (PMC7518620; doi:10.1371/journal.pone.0239475)
Supplement: S1 File — All utilized connectivity and length matrices as comma-separated csv files, and the free-water maps as nifti files. (ZIP) [file pone.0239475.s003.zip › S3/CMs/patients/prob_wm/vp33/fiberlengthmatrix_original.csv]

2	20	12	0	0	0	4	0	7	0	0	0	36	0	0	0	0	0	0	0	0	0	0	0	0	0	0	0	0	0	0	0	0	0	0	0	0	0	0	0	0	0	0	0	0	0	0	0	0	0
20	4	10	0	0	0	19	0	16	0	0	7	12	46	73	108	0	0	40	39	39	0	0	0	0	0	0	0	93	0	0	84	0	84	14	13	4	0	34	23	7	7	12	0	5	67	0	0	0	83
12	10	7	20	25	42	18	0	34	0	0	12	20	61	93	132	0	0	0	41	4	18	8	0	0	0	0	0	0	0	0	0	0	0	15	16	52	0	0	0	0	14	0	68	58	56	71	0	0	64
0	0	20	5	19	38	14	0	0	0	0	39	0	0	0	0	0	0	0	0	0	0	0	0	0	0	0	0	0	0	0	0	0	0	34	39	50	0	0	0	0	0	0	0	0	0	0	0	0	0
0	0	25	19	8	15	19	13	42	45	0	32	0	0	0	0	0	0	0	115	0	96	94	0	84	85	61	0	61	0	0	0	0	0	31	45	46	0	52	0	0	0	0	0	0	0	0	0	0	74
0	0	42	38	15	7	22	18	37	42	0	43	0	40	42	0	0	0	0	90	0	80	77	0	67	45	48	64	50	0	0	0	0	0	0	52	81	0	37	0	122	0	0	0	0	0	0	0	0	0
4	19	18	14	19	22	8	17	14	52	79	26	20	28	59	102	0	0	0	109	0	107	112	0	97	63	73	89	81	0	0	0	0	0	27	30	42	0	49	0	0	75	0	77	76	73	76	0	0	65
0	0	0	0	13	18	17	10	23	19	0	31	0	28	30	0	0	0	0	94	0	80	86	0	66	45	45	65	51	101	0	106	0	0	24	29	36	0	37	0	104	0	118	0	0	0	0	0	0	0
7	16	34	0	42	37	14	23	10	29	20	36	27	29	34	85	0	0	0	115	0	111	115	0	108	54	0	89	51	71	0	0	0	0	35	38	47	0	49	0	0	39	57	0	0	149	0	82	0	77
0	0	0	0	45	42	52	19	29	10	14	28	76	54	34	83	0	0	0	76	0	69	74	0	52	13	30	47	30	51	0	75	0	0	36	38	46	0	43	0	89	0	65	0	0	0	0	0	0	0
0	0	0	0	0	0	79	0	20	14	5	0	0	0	31	34	0	0	0	0	0	0	0	0	0	54	0	0	54	16	0	0	0	0	43	49	51	0	45	0	0	0	61	0	0	0	0	0	0	0
0	7	12	39	32	43	26	31	36	28	0	9	0	32	56	66	0	75	0	44	14	41	16	9	41	35	27	61	50	79	0	72	80	80	19	13	23	0	40	28	32	0	23	0	0	0	0	0	0	0
36	12	20	0	0	0	20	0	27	76	0	0	7	59	92	109	0	0	0	0	0	0	0	0	0	0	0	0	120	0	0	0	0	0	43	46	68	0	33	0	0	14	0	42	23	32	44	0	0	37
0	46	61	0	0	40	28	28	29	54	0	32	59	7	22	64	0	0	83	0	0	0	0	0	0	0	0	0	80	73	0	0	0	0	27	41	56	0	51	0	0	0	0	0	0	0	0	0	0	48
0	73	93	0	0	42	59	30	34	34	31	56	92	22	8	29	0	0	0	90	0	74	105	0	52	33	38	68	37	25	0	69	0	0	36	48	45	0	45	0	0	0	85	0	0	0	0	0	63	0
0	108	132	0	0	0	102	0	85	83	34	66	109	64	29	17	0	67	14	68	0	84	69	70	63	31	55	49	44	27	57	62	39	8	66	83	63	0	58	76	98	0	71	0	0	0	0	0	111	136
0	0	0	0	0	0	0	0	0	0	0	0	0	0	0	0	1	0	0	0	0	0	0	0	0	0	0	0	0	0	0	0	0	0	0	0	0	0	0	5	0	0	0	0	0	0	0	0	0	0
0	0	0	0	0	0	0	0	0	0	0	75	0	0	0	67	0	8	50	15	5	65	67	0	0	0	0	25	43	54	0	20	45	15	0	71	0	0	77	42	59	0	80	0	0	0	0	0	0	0
0	40	0	0	0	0	0	0	0	0	0	0	0	83	0	14	0	50	5	6	0	0	0	0	0	0	0	78	62	24	71	55	38	12	0	0	14	0	42	6	0	0	34	0	0	0	0	0	0	0
0	39	41	0	115	90	109	94	115	76	0	44	0	0	90	68	0	15	6	13	3	29	38	0	0	73	74	38	76	91	120	45	60	48	0	61	0	0	64	30	26	77	46	0	0	0	0	0	0	0
0	39	4	0	0	0	0	0	0	0	0	14	0	0	0	0	0	5	0	3	1	8	10	0	0	0	0	83	0	0	0	118	0	0	0	0	0	0	57	17	8	0	35	0	0	0	0	0	0	0
0	0	18	0	96	80	107	80	111	69	0	41	0	0	74	84	0	65	0	29	8	12	14	0	11	64	44	41	68	86	0	65	92	76	0	53	121	0	57	30	28	0	40	0	0	0	0	0	0	0
0	0	8	0	94	77	112	86	115	74	0	16	0	0	105	69	0	67	0	38	10	14	7	14	12	53	28	58	67	67	0	71	77	71	56	65	115	0	83	30	0	0	26	0	0	0	0	0	0	200
0	0	0	0	0	0	0	0	0	0	0	9	0	0	0	70	0	0	0	0	0	0	14	8	33	0	26	0	59	0	0	0	0	0	0	69	0	0	0	0	0	0	0	0	0	0	0	0	0	0
0	0	0	0	84	67	97	66	108	52	0	41	0	0	52	63	0	0	0	0	0	11	12	33	6	48	18	22	60	63	0	0	0	0	0	57	0	0	0	0	0	0	0	0	0	0	0	0	0	0
0	0	0	0	85	45	63	45	54	13	54	35	0	0	33	31	0	0	0	73	0	64	53	0	48	7	18	39	14	0	0	188	0	0	44	41	44	0	47	0	0	0	57	0	0	0	0	0	0	164
0	0	0	0	61	48	73	45	0	30	0	27	0	0	38	55	0	0	0	74	0	44	28	26	18	18	9	19	36	62	0	0	0	0	0	54	58	0	43	0	102	0	59	0	0	0	0	0	0	0
0	0	0	0	0	64	89	65	89	47	0	61	0	0	68	49	0	25	78	38	83	41	58	0	22	39	19	9	27	40	185	16	94	49	57	64	79	0	59	67	72	0	59	0	0	0	0	0	0	0
0	93	0	0	61	50	81	51	51	30	54	50	120	80	37	44	0	43	62	76	0	68	67	59	60	14	36	27	8	25	13	34	21	61	68	59	65	0	57	75	83	0	69	0	0	0	204	0	139	0
0	0	0	0	0	0	0	101	71	51	16	79	0	73	25	27	0	54	24	91	0	86	67	0	63	0	62	40	25	11	34	46	13	10	0	70	64	0	56	39	81	0	72	0	0	0	0	0	0	0
0	0	0	0	0	0	0	0	0	0	0	0	0	0	0	57	0	0	71	120	0	0	0	0	0	0	0	185	13	34	5	30	14	41	0	0	0	0	84	65	0	0	89	0	0	0	0	0	0	0
0	84	0	0	0	0	0	106	0	75	0	72	0	0	69	62	0	20	55	45	118	65	71	0	0	188	0	16	34	46	30	11	16	23	0	70	84	0	66	63	75	0	69	0	0	0	0	0	0	0
0	0	0	0	0	0	0	0	0	0	0	80	0	0	0	39	0	45	38	60	0	92	77	0	0	0	0	94	21	13	14	16	6	16	0	83	0	0	70	51	91	0	80	0	0	0	0	0	0	0
0	84	0	0	0	0	0	0	0	0	0	80	0	0	0	8	0	15	12	48	0	76	71	0	0	0	0	49	61	10	41	23	16	8	113	69	0	0	47	44	78	97	69	0	0	0	0	0	0	0
0	14	15	34	31	0	27	24	35	36	43	19	43	27	36	66	0	0	0	0	0	0	56	0	0	44	0	57	68	0	0	0	0	113	4	14	13	0	12	0	0	13	10	0	0	0	0	0	0	0
0	13	16	39	45	52	30	29	38	38	49	13	46	41	48	83	0	71	0	61	0	53	65	69	57	41	54	64	59	70	0	70	83	69	14	20	20	0	25	26	9	14	13	0	0	0	0	195	0	0
0	4	52	50	46	81	42	36	47	46	51	23	68	56	45	63	0	0	14	0	0	121	115	0	0	44	58	79	65	64	0	84	0	0	13	20	1	0	9	7	3	0	5	0	0	0	0	0	0	0
0	0	0	0	0	0	0	0	0	0	0	0	0	0	0	0	0	0	0	0	0	0	0	0	0	0	0	0	0	0	0	0	0	0	0	0	0	0	0	0	0	0	0	0	0	0	0	0	0	0
0	34	0	0	52	37	49	37	49	43	45	40	33	51	45	58	0	77	42	64	57	57	83	0	0	47	43	59	57	56	84	66	70	47	12	25	9	0	6	17	42	13	12	0	0	0	0	0	0	0
0	23	0	0	0	0	0	0	0	0	0	28	0	0	0	76	5	42	6	30	17	30	30	0	0	0	0	67	75	39	65	63	51	44	0	26	7	0	17	3	7	0	17	0	0	0	0	0	0	0
0	7	0	0	0	122	0	104	0	89	0	32	0	0	0	98	0	59	0	26	8	28	0	0	0	0	102	72	83	81	0	75	91	78	0	9	3	0	42	7	5	47	16	0	0	0	0	0	0	0
0	7	14	0	0	0	75	0	39	0	0	0	14	0	0	0	0	0	0	77	0	0	0	0	0	0	0	0	0	0	0	0	0	97	13	14	0	0	13	0	47	2	5	0	0	0	0	0	0	0
0	12	0	0	0	0	0	118	57	65	61	23	0	0	85	71	0	80	34	46	35	40	26	0	0	57	59	59	69	72	89	69	80	69	10	13	5	0	12	17	16	5	16	0	0	0	0	0	0	0
0	0	68	0	0	0	77	0	0	0	0	0	42	0	0	0	0	0	0	0	0	0	0	0	0	0	0	0	0	0	0	0	0	0	0	0	0	0	0	0	0	0	0	6	18	14	0	0	0	8
0	5	58	0	0	0	76	0	0	0	0	0	23	0	0	0	0	0	0	0	0	0	0	0	0	0	0	0	0	0	0	0	0	0	0	0	0	0	0	0	0	0	0	18	8	10	48	0	0	18
0	67	56	0	0	0	73	0	149	0	0	0	32	0	0	0	0	0	0	0	0	0	0	0	0	0	0	0	0	0	0	0	0	0	0	0	0	0	0	0	0	0	0	14	10	8	25	19	0	23
0	0	71	0	0	0	76	0	0	0	0	0	44	0	0	0	0	0	0	0	0	0	0	0	0	0	0	0	204	0	0	0	0	0	0	0	0	0	0	0	0	0	0	0	48	25	3	21	0	18
0	0	0	0	0	0	0	0	82	0	0	0	0	0	0	0	0	0	0	0	0	0	0	0	0	0	0	0	0	0	0	0	0	0	0	195	0	0	0	0	0	0	0	0	0	19	21	10	21	15
0	0	0	0	0	0	0	0	0	0	0	0	0	0	63	111	0	0	0	0	0	0	0	0	0	0	0	0	139	0	0	0	0	0	0	0	0	0	0	0	0	0	0	0	0	0	0	21	8	24
0	83	64	0	74	0	65	0	77	0	0	0	37	48	0	136	0	0	0	0	0	0	200	0	0	164	0	0	0	0	0	0	0	0	0	0	0	0	0	0	0	0	0	8	18	23	18	15	24	9
0	0	0	0	0	0	0	0	0	0	0	0	0	0	0	0	0	0	0	0	0	0	0	0	0	0	0	0	0	0	0	0	0	0	0	0	0	0	0	0	0	0	0	0	0	0	0	30	16	18
0	0	83	0	0	0	54	53	61	62	103	0	44	21	26	72	0	0	0	0	0	230	0	0	0	90	0	99	95	0	0	0	0	0	0	80	71	0	69	0	0	0	0	24	21	46	43	41	47	20
0	0	0	0	0	0	0	75	76	84	86	142	0	98	47	56	0	0	0	142	0	143	0	0	97	89	96	95	100	104	0	0	0	0	0	93	100	0	90	0	0	0	0	0	0	0	0	55	21	46
0	0	0	0	0	0	0	0	0	88	82	0	0	0	40	96	0	0	0	0	0	149	0	0	94	94	0	81	86	0	0	0	0	0	0	0	0	0	0	0	0	0	0	0	0	0	0	0	0	0
0	0	0	0	0	0	0	0	0	0	0	180	0	0	68	89	0	0	0	172	0	161	174	0	166	0	126	147	141	149	151	165	144	0	0	148	0	0	141	185	195	0	160	0	0	12	43	30	14	39
0	0	29	0	0	0	33	0	43	0	0	0	4	3	0	0	0	0	0	0	0	0	0	0	0	0	0	0	0	0	0	0	0	0	0	0	0	0	0	0	0	0	0	31	13	24	38	0	0	27
0	46	0	0	0	61	45	42	46	53	0	60	0	10	14	81	0	0	0	0	0	0	0	0	0	77	0	0	0	87	0	0	0	0	54	55	61	0	62	0	0	0	0	0	0	0	0	55	41	27
0	0	0	0	0	0	0	0	0	63	60	0	0	0	11	11	0	0	0	0	0	0	0	0	0	0	0	0	63	78	0	99	0	0	0	0	0	0	0	0	0	0	118	0	0	0	0	0	67	0
0	0	0	0	0	0	0	0	69	69	89	86	0	71	44	14	0	74	37	91	0	110	84	0	75	99	67	61	66	45	75	69	69	0	0	75	77	0	107	96	101	0	75	0	0	101	153	0	85	117
0	0	0	0	0	0	0	0	0	0	0	0	0	0	0	0	25	0	0	0	0	0	0	0	0	0	0	0	0	0	0	0	0	0	0	0	0	0	0	0	0	0	129	0	0	0	0	0	0	0
0	0	0	0	0	0	0	0	0	0	0	167	0	0	0	100	0	144	0	130	0	0	170	0	0	0	0	123	139	123	147	138	137	0	0	0	0	0	150	154	0	0	152	0	0	0	0	0	0	0
0	0	0	0	0	0	0	0	0	0	0	0	0	0	0	0	0	0	0	0	0	0	0	0	0	0	0	0	78	0	0	0	0	51	0	0	0	0	36	47	0	0	0	0	0	0	0	0	0	0
0	0	0	0	0	0	0	0	0	0	0	145	0	0	118	101	0	163	0	144	0	162	165	0	0	113	135	113	126	125	141	127	137	111	0	157	0	0	149	160	185	0	167	0	0	0	0	0	109	128
0	0	0	0	0	0	0	0	0	0	0	0	0	0	0	0	0	0	0	0	0	0	0	0	0	0	0	0	0	0	0	0	0	0	0	0	0	0	0	0	0	0	0	0	0	0	0	0	0	0
0	0	0	0	0	0	0	0	0	0	0	193	0	0	0	128	0	0	0	166	0	178	196	0	0	127	0	142	151	135	0	164	0	156	0	0	0	0	189	0	213	0	175	0	0	28	0	121	94	106
0	0	0	0	0	0	0	0	192	135	136	149	121	0	124	89	0	0	0	141	0	151	149	0	0	115	110	132	123	123	0	139	0	0	0	160	131	0	130	160	164	0	148	0	0	0	0	116	109	120
0	0	0	0	0	0	0	0	0	0	0	0	0	0	0	0	0	0	0	0	0	0	0	0	0	0	0	97	0	0	0	0	0	0	0	0	0	0	0	0	0	0	0	0	0	0	0	0	0	0
0	0	0	0	0	0	0	0	0	120	0	136	0	0	122	74	0	0	0	110	0	132	0	240	0	86	109	115	108	95	0	113	0	0	0	129	0	0	136	0	175	0	129	0	0	0	0	95	65	109
0	0	0	0	128	0	0	90	108	94	95	90	0	0	51	49	0	0	0	142	0	122	119	0	0	90	91	103	92	82	0	0	0	0	0	95	0	0	91	0	140	0	112	0	0	0	0	53	30	0
0	0	0	0	0	0	0	0	113	89	0	113	0	0	54	63	0	0	0	149	0	126	131	0	0	94	97	109	100	88	0	122	0	0	0	114	113	0	109	0	143	0	115	0	0	0	0	68	42	76
0	0	0	0	0	0	171	129	124	109	0	133	0	109	71	66	0	114	0	115	0	146	123	0	121	104	114	108	106	94	119	110	117	131	0	125	0	0	127	132	145	0	143	0	0	0	113	89	66	91
0	79	184	0	0	0	136	139	124	111	99	129	96	121	57	54	0	139	0	123	0	130	126	101	111	93	99	103	102	94	129	115	121	111	126	121	118	0	109	123	141	0	120	0	0	0	0	115	86	108
0	0	0	0	0	0	0	0	135	100	95	125	0	0	55	43	0	100	0	107	0	128	122	99	114	99	100	127	94	68	105	105	94	91	0	112	0	0	100	52	131	0	113	0	0	0	0	0	0	0
0	0	0	0	0	0	0	0	0	0	0	0	0	0	0	0	0	0	0	0	0	0	0	0	0	0	0	0	136	115	0	124	145	104	0	0	0	0	0	96	0	0	165	0	0	0	0	0	0	0
0	0	0	0	0	0	0	0	0	0	0	175	114	0	0	67	0	140	83	145	0	157	174	0	0	199	0	111	122	101	134	127	129	109	0	205	0	0	126	171	178	0	158	0	0	90	0	0	0	0
0	184	0	0	0	0	0	0	0	0	0	248	0	0	0	90	0	136	0	134	0	172	159	0	0	0	0	148	127	119	139	134	132	95	0	0	0	0	103	94	0	0	0	0	0	105	0	0	0	151
0	0	0	0	0	0	0	0	0	0	0	0	0	0	0	40	0	97	0	134	0	0	175	0	0	0	0	0	83	53	88	111	80	52	0	0	0	0	27	47	0	0	0	0	0	0	0	0	0	0
0	0	0	0	86	0	80	65	77	82	0	0	0	83	46	0	0	0	0	0	0	144	136	0	0	91	107	0	94	83	0	0	0	0	0	139	0	0	138	0	0	0	154	52	5	17	40	46	24	35
0	0	0	0	0	0	99	144	82	79	104	140	63	0	63	83	0	0	0	142	0	147	151	110	139	112	114	121	120	111	154	149	151	206	0	147	0	0	133	184	184	0	146	43	0	14	42	38	33	41
0	0	0	0	0	0	98	0	100	101	0	0	74	0	54	0	0	0	0	0	0	0	138	0	0	0	118	121	124	117	0	0	0	0	0	0	135	0	171	0	169	0	0	0	0	0	54	47	25	47
0	0	0	0	0	0	0	0	0	0	0	0	0	0	0	0	0	0	0	0	0	0	0	0	0	0	0	0	0	0	0	0	0	0	0	0	0	0	0	0	0	0	0	0	0	0	0	0	0	0
0	47	0	0	0	0	110	73	91	97	0	143	45	0	57	67	0	0	0	153	0	147	140	0	160	92	99	108	100	86	86	131	72	55	0	140	111	0	83	153	164	0	127	0	10	0	59	52	64	55
0	55	0	0	0	0	0	0	0	0	0	162	58	0	0	88	0	0	0	144	0	162	154	135	0	0	0	118	108	120	155	125	99	59	0	143	0	0	14	78	179	0	150	0	0	34	0	0	0	78
0	0	0	0	0	0	0	0	0	0	0	182	0	0	0	0	0	0	0	184	0	0	178	0	0	0	0	0	138	0	0	0	0	0	0	0	0	0	0	0	0	0	162	0	15	10	0	0	0	0
0	0	0	0	0	0	0	0	0	0	0	0	0	0	0	0	0	0	0	0	0	0	0	0	0	0	0	0	0	0	0	0	0	0	0	0	0	0	0	0	0	0	0	37	11	16	0	0	0	37
0	152	0	0	0	0	0	287	0	130	0	150	0	0	86	115	0	0	0	152	0	166	153	0	0	109	123	130	120	144	0	133	152	0	0	146	0	0	137	134	168	0	117	0	5	13	0	41	0	56
[truncated: 36 more columns]
