# Supplementary material for: Analyzing the effects of free water modeling by deep learning on diffusion MRI structural connectivity estimates in glioma patients
Source: PLoS One. 2020 Sep 25;15(9):e0239475. doi: 10.1371/journal.pone.0239475 (PMC7518620; doi:10.1371/journal.pone.0239475)
Supplement: S1 File — All utilized connectivity and length matrices as comma-separated csv files, and the free-water maps as nifti files. (ZIP) [file pone.0239475.s003.zip › S3/CMs/patients/prob_wm/vp33/cm_original.csv]

13	1	6	0	0	0	6	0	22	0	0	0	1	0	0	0	0	0	0	0	0	0	0	0	0	0	0	0	0	0	0	0	0	0	0	0	0	0	0	0	0	0	0	0	0	0	0	0	0	0
1	103	65	0	0	0	23	0	62	0	0	5	47	2	8	4	0	0	1	2	1	0	0	0	0	0	0	0	2	0	0	3	0	1	1	14	2	0	14	2	4	6	14	0	15	1	0	0	0	2
6	65	444	149	37	3	369	0	22	0	0	38	109	2	2	2	0	0	0	3	9	2	1	0	0	0	0	0	0	0	0	0	0	0	10	64	5	0	0	0	0	4	0	6	8	44	1	0	0	16
0	0	149	44	40	4	42	0	0	0	0	5	0	0	0	0	0	0	0	0	0	0	0	0	0	0	0	0	0	0	0	0	0	0	1	20	1	0	0	0	0	0	0	0	0	0	0	0	0	0
0	0	37	40	99	40	219	3	24	1	0	9	0	0	0	0	0	0	0	1	0	10	6	0	11	1	9	0	2	0	0	0	0	0	3	12	1	0	2	0	0	0	0	0	0	0	0	0	0	1
0	0	3	4	40	117	111	59	95	31	0	21	0	2	3	0	0	0	0	2	0	83	25	0	65	27	84	14	14	0	0	0	0	0	0	4	1	0	2	0	1	0	0	0	0	0	0	0	0	0
6	23	369	42	219	111	1750	329	538	35	1	161	338	158	48	17	0	0	0	2	0	22	5	0	6	10	9	18	37	0	0	0	0	0	114	382	118	0	89	0	0	1	0	14	2	18	10	0	0	311
0	0	0	0	3	59	329	505	113	458	0	123	0	25	20	0	0	0	0	28	0	77	3	0	7	43	15	119	47	1	0	1	0	0	4	215	57	0	93	0	2	0	1	0	0	0	0	0	0	0
22	62	22	0	24	95	538	113	1006	176	58	70	201	364	326	35	0	0	0	2	0	6	1	0	2	9	0	10	189	13	0	0	0	0	37	170	62	0	158	0	0	1	2	0	0	1	0	1	0	41
0	0	0	0	1	31	35	458	176	1000	79	274	1	1	136	3	0	0	0	37	0	275	24	0	107	240	390	292	286	5	0	2	0	0	21	659	133	0	222	0	2	0	10	0	0	0	0	0	0	0
0	0	0	0	0	0	1	0	58	79	26	0	0	0	62	4	0	0	0	0	0	0	0	0	0	1	0	0	9	21	0	0	0	0	1	5	6	0	13	0	0	0	1	0	0	0	0	0	0	0
0	5	38	5	9	21	161	123	70	274	0	441	0	1	5	28	0	10	0	147	12	132	115	13	17	174	53	189	315	14	0	129	5	33	2	152	5	0	5	15	5	0	33	0	0	0	0	0	0	0
1	47	109	0	0	0	338	0	201	1	0	0	26	2	1	1	0	0	0	0	0	0	0	0	0	0	0	0	1	0	0	0	0	0	1	1	1	0	16	0	0	3	0	7	11	12	3	0	0	86
0	2	2	0	0	2	158	25	364	1	0	1	2	47	95	56	0	0	1	0	0	0	0	0	0	0	0	0	4	2	0	0	0	0	1	7	1	0	3	0	0	0	0	0	0	0	0	0	0	7
0	8	2	0	0	3	48	20	326	136	62	5	1	95	72	65	0	0	0	3	0	3	2	0	1	59	17	4	177	83	0	1	0	0	2	15	10	0	43	0	0	0	6	0	0	0	0	0	2	0
0	4	2	0	0	0	17	0	35	3	4	28	1	56	65	81	0	4	23	24	0	26	28	1	6	1	18	53	193	201	11	27	12	15	2	20	2	0	11	3	1	0	26	0	0	0	0	0	1	1
0	0	0	0	0	0	0	0	0	0	0	0	0	0	0	0	7	0	0	0	0	0	0	0	0	0	0	0	0	0	0	0	0	0	0	0	0	0	0	5	0	0	0	0	0	0	0	0	0	0
0	0	0	0	0	0	0	0	0	0	0	10	0	0	0	4	0	357	2	180	3	17	6	0	0	0	0	46	10	4	0	211	5	36	0	5	0	0	2	10	12	0	1	0	0	0	0	0	0	0
0	1	0	0	0	0	0	0	0	0	0	0	0	1	0	23	0	2	67	7	0	0	0	0	0	0	0	1	17	18	1	3	7	17	0	0	1	0	3	14	0	0	7	0	0	0	0	0	0	0
0	2	3	0	1	2	2	28	2	37	0	147	0	0	3	24	0	180	7	723	7	403	86	0	0	9	5	300	59	3	3	302	13	70	0	26	0	0	5	107	62	1	25	0	0	0	0	0	0	0
0	1	9	0	0	0	0	0	0	0	0	12	0	0	0	0	0	3	0	7	13	7	13	0	0	0	0	1	0	0	0	1	0	0	0	0	0	0	1	1	16	0	3	0	0	0	0	0	0	0
0	0	2	0	10	83	22	77	6	275	0	132	0	0	3	26	0	17	0	403	7	500	152	0	124	31	61	465	117	13	0	186	8	34	0	29	1	0	10	48	11	0	22	0	0	0	0	0	0	0
0	0	1	0	6	25	5	3	1	24	0	115	0	0	2	28	0	6	0	86	13	152	358	28	136	4	47	136	166	6	0	50	1	11	1	5	1	0	5	4	0	0	9	0	0	0	0	0	0	1
0	0	0	0	0	0	0	0	0	0	0	13	0	0	0	1	0	0	0	0	0	0	28	9	4	0	3	0	15	0	0	0	0	0	0	1	0	0	0	0	0	0	0	0	0	0	0	0	0	0
0	0	0	0	11	65	6	7	2	107	0	17	0	0	1	6	0	0	0	0	0	124	136	4	57	7	177	44	31	2	0	0	0	0	0	1	0	0	0	0	0	0	0	0	0	0	0	0	0	0
0	0	0	0	1	27	10	43	9	240	1	174	0	0	59	1	0	0	0	9	0	31	4	0	7	699	210	75	253	0	0	1	0	0	2	195	5	0	31	0	0	0	21	0	0	0	0	0	0	1
0	0	0	0	9	84	9	15	0	390	0	53	0	0	17	18	0	0	0	5	0	61	47	3	177	210	644	181	280	3	0	0	0	0	0	8	1	0	4	0	1	0	3	0	0	0	0	0	0	0
0	0	0	0	0	14	18	119	10	292	0	189	0	0	4	53	0	46	1	300	1	465	136	0	44	75	181	766	719	32	1	214	2	2	1	112	5	0	40	17	35	0	79	0	0	0	0	0	0	0
0	2	0	0	2	14	37	47	189	286	9	315	1	4	177	193	0	10	17	59	0	117	166	15	31	253	280	719	1334	161	74	195	130	7	3	203	38	0	106	24	32	0	155	0	0	0	1	0	3	0
0	0	0	0	0	0	0	1	13	5	21	14	0	2	83	201	0	4	18	3	0	13	6	0	2	0	3	32	161	229	17	28	46	12	0	7	1	0	14	2	2	0	12	0	0	0	0	0	0	0
0	0	0	0	0	0	0	0	0	0	0	0	0	0	0	11	0	0	1	3	0	0	0	0	0	0	0	1	74	17	59	39	107	5	0	0	0	0	1	3	0	0	3	0	0	0	0	0	0	0
0	3	0	0	0	0	0	1	0	2	0	129	0	0	1	27	0	211	3	302	1	186	50	0	0	1	0	214	195	28	39	875	142	74	0	46	1	0	33	47	55	0	80	0	0	0	0	0	0	0
0	0	0	0	0	0	0	0	0	0	0	5	0	0	0	12	0	5	7	13	0	8	1	0	0	0	0	2	130	46	107	142	108	98	0	2	0	0	4	11	5	0	5	0	0	0	0	0	0	0
0	1	0	0	0	0	0	0	0	0	0	33	0	0	0	15	0	36	17	70	0	34	11	0	0	0	0	2	7	12	5	74	98	410	1	5	0	0	11	36	13	1	6	0	0	0	0	0	0	0
0	1	10	1	3	0	114	4	37	21	1	2	1	1	2	2	0	0	0	0	0	0	1	0	0	2	0	1	3	0	0	0	0	1	72	9	23	0	92	0	0	3	10	0	0	0	0	0	0	0
0	14	64	20	12	4	382	215	170	659	5	152	1	7	15	20	0	5	0	26	0	29	5	1	1	195	8	112	203	7	0	46	2	5	9	25	12	0	13	5	37	2	36	0	0	0	0	1	0	0
0	2	5	1	1	1	118	57	62	133	6	5	1	1	10	2	0	0	1	0	0	1	1	0	0	5	1	5	38	1	0	1	0	0	23	12	3	0	48	1	2	0	71	0	0	0	0	0	0	0
0	0	0	0	0	0	0	0	0	0	0	0	0	0	0	0	0	0	0	0	0	0	0	0	0	0	0	0	0	0	0	0	0	0	0	0	0	0	0	0	0	0	0	0	0	0	0	0	0	0
0	14	0	0	2	2	89	93	158	222	13	5	16	3	43	11	0	2	3	5	1	10	5	0	0	31	4	40	106	14	1	33	4	11	92	13	48	0	61	22	2	19	49	0	0	0	0	0	0	0
0	2	0	0	0	0	0	0	0	0	0	15	0	0	0	3	5	10	14	107	1	48	4	0	0	0	0	17	24	2	3	47	11	36	0	5	1	0	22	28	37	0	10	0	0	0	0	0	0	0
0	4	0	0	0	1	0	2	0	2	0	5	0	0	0	1	0	12	0	62	16	11	0	0	0	0	1	35	32	2	0	55	5	13	0	37	2	0	2	37	13	2	32	0	0	0	0	0	0	0
0	6	4	0	0	0	1	0	1	0	0	0	3	0	0	0	0	0	0	1	0	0	0	0	0	0	0	0	0	0	0	0	0	1	3	2	0	0	19	0	2	2	18	0	0	0	0	0	0	0
0	14	0	0	0	0	0	1	2	10	1	33	0	0	6	26	0	1	7	25	3	22	9	0	0	21	3	79	155	12	3	80	5	6	10	36	71	0	49	10	32	18	40	0	0	0	0	0	0	0
0	0	6	0	0	0	14	0	0	0	0	0	7	0	0	0	0	0	0	0	0	0	0	0	0	0	0	0	0	0	0	0	0	0	0	0	0	0	0	0	0	0	0	51	136	22	0	0	0	89
0	15	8	0	0	0	2	0	0	0	0	0	11	0	0	0	0	0	0	0	0	0	0	0	0	0	0	0	0	0	0	0	0	0	0	0	0	0	0	0	0	0	0	136	266	36	1	0	0	70
0	1	44	0	0	0	18	0	1	0	0	0	12	0	0	0	0	0	0	0	0	0	0	0	0	0	0	0	0	0	0	0	0	0	0	0	0	0	0	0	0	0	0	22	36	501	154	50	0	340
0	0	1	0	0	0	10	0	0	0	0	0	3	0	0	0	0	0	0	0	0	0	0	0	0	0	0	0	1	0	0	0	0	0	0	0	0	0	0	0	0	0	0	0	1	154	42	17	0	61
0	0	0	0	0	0	0	0	1	0	0	0	0	0	0	0	0	0	0	0	0	0	0	0	0	0	0	0	0	0	0	0	0	0	0	1	0	0	0	0	0	0	0	0	0	50	17	313	114	271
0	0	0	0	0	0	0	0	0	0	0	0	0	0	2	1	0	0	0	0	0	0	0	0	0	0	0	0	3	0	0	0	0	0	0	0	0	0	0	0	0	0	0	0	0	0	0	114	317	76
0	2	16	0	1	0	311	0	41	0	0	0	86	7	0	1	0	0	0	0	0	0	1	0	0	1	0	0	0	0	0	0	0	0	0	0	0	0	0	0	0	0	0	89	70	340	61	271	76	1674
0	0	0	0	0	0	0	0	0	0	0	0	0	0	0	0	0	0	0	0	0	0	0	0	0	0	0	0	0	0	0	0	0	0	0	0	0	0	0	0	0	0	0	0	0	0	0	11	61	448
0	0	3	0	0	0	104	14	71	47	1	0	15	32	169	1	0	0	0	0	0	1	0	0	0	1	0	2	4	0	0	0	0	0	0	6	5	0	5	0	0	0	0	15	101	15	3	9	74	407
0	0	0	0	0	0	0	29	74	243	41	2	0	2	228	2	0	0	0	4	0	4	0	0	1	29	9	1	29	3	0	0	0	0	0	7	8	0	8	0	0	0	0	0	0	0	0	22	217	102
0	0	0	0	0	0	0	0	0	11	3	0	0	0	48	1	0	0	0	0	0	1	0	0	1	1	0	1	3	0	0	0	0	0	0	0	0	0	0	0	0	0	0	0	0	0	0	0	0	0
0	0	0	0	0	0	0	0	0	0	0	8	0	0	1	5	0	0	0	10	0	10	8	0	1	0	3	6	24	3	1	16	1	0	0	6	0	0	9	1	1	0	5	0	0	74	26	88	56	102
0	0	16	0	0	0	20	0	3	0	0	0	81	14	0	0	0	0	0	0	0	0	0	0	0	0	0	0	0	0	0	0	0	0	0	0	0	0	0	0	0	0	0	28	30	35	2	0	0	196
0	2	0	0	0	6	49	95	229	11	0	5	0	130	23	1	0	0	0	0	0	0	0	0	0	1	0	0	0	1	0	0	0	0	1	15	4	0	15	0	0	0	0	0	0	0	0	1	7	10
0	0	0	0	0	0	0	0	0	2	3	0	0	0	50	17	0	0	0	0	0	0	0	0	0	0	0	0	15	2	0	1	0	0	0	0	0	0	0	0	0	0	1	0	0	0	0	0	2	0
0	0	0	0	0	0	0	0	1	1	1	6	0	5	29	75	0	4	1	4	0	10	3	0	1	1	3	12	67	35	5	30	7	0	0	4	1	0	5	1	1	0	2	0	0	1	1	0	1	1
0	0	0	0	0	0	0	0	0	0	0	0	0	0	0	0	1	0	0	0	0	0	0	0	0	0	0	0	0	0	0	0	0	0	0	0	0	0	0	0	0	0	1	0	0	0	0	0	0	0
0	0	0	0	0	0	0	0	0	0	0	1	0	0	0	3	0	2	0	4	0	0	1	0	0	0	0	3	11	4	1	16	3	0	0	0	0	0	1	1	0	0	1	0	0	0	0	0	0	0
0	0	0	0	0	0	0	0	0	0	0	0	0	0	0	0	0	0	0	0	0	0	0	0	0	0	0	0	1	0	0	0	0	1	0	0	0	0	1	1	0	0	0	0	0	0	0	0	0	0
0	0	0	0	0	0	0	0	0	0	0	6	0	0	4	3	0	1	0	24	0	18	9	0	0	1	2	9	40	11	4	31	6	2	0	8	0	0	5	3	3	0	18	0	0	0	0	0	4	6
0	0	0	0	0	0	0	0	0	0	0	0	0	0	0	0	0	0	0	0	0	0	0	0	0	0	0	0	0	0	0	0	0	0	0	0	0	0	0	0	0	0	0	0	0	0	0	0	0	0
0	0	0	0	0	0	0	0	0	0	0	9	0	0	0	4	0	0	0	7	0	5	6	0	0	1	0	4	16	2	0	15	0	1	0	0	0	0	2	0	2	0	5	0	0	1	0	2	2	5
0	0	0	0	0	0	0	0	1	1	1	16	1	0	4	13	0	0	0	22	0	17	6	0	0	1	2	8	31	10	0	13	0	0	0	14	2	0	3	1	2	0	11	0	0	0	0	1	2	1
0	0	0	0	0	0	0	0	0	0	0	0	0	0	0	0	0	0	0	0	0	0	0	0	0	0	0	1	0	0	0	0	0	0	0	0	0	0	0	0	0	0	0	0	0	0	0	0	0	0
0	0	0	0	0	0	0	0	0	2	0	2	0	0	1	5	0	0	0	1	0	2	0	1	0	1	1	3	10	4	0	2	0	0	0	3	0	0	1	0	1	0	3	0	0	0	0	1	3	3
0	0	0	0	1	0	0	2	1	14	2	4	0	0	23	3	0	0	0	3	0	3	2	0	0	34	17	5	48	3	0	0	0	0	0	6	0	0	5	0	1	0	5	0	0	0	0	2	25	0
0	0	0	0	0	0	0	0	1	4	0	6	0	0	12	9	0	0	0	4	0	6	6	0	0	15	14	8	39	2	0	3	0	0	0	3	1	0	8	0	1	0	8	0	0	0	0	9	72	24
0	0	0	0	0	0	1	1	1	7	0	18	0	1	3	7	0	10	0	25	0	13	8	0	1	4	2	14	66	16	2	56	6	3	0	5	0	0	5	3	4	0	7	0	0	0	1	7	48	23
0	1	1	0	0	0	1	2	3	11	5	88	1	2	43	149	0	17	0	109	0	100	69	4	11	23	48	98	574	89	17	215	47	16	1	62	8	0	76	15	21	0	97	0	0	0	0	2	4	6
0	0	0	0	0	0	0	0	2	2	1	8	0	0	32	52	0	1	0	12	0	8	8	2	1	1	4	7	49	3	4	18	5	1	0	3	0	0	7	5	2	0	2	0	0	0	0	0	0	0
0	0	0	0	0	0	0	0	0	0	0	0	0	0	0	0	0	0	0	0	0	0	0	0	0	0	0	0	10	1	0	1	3	1	0	0	0	0	0	1	0	0	1	0	0	0	0	0	0	0
0	0	0	0	0	0	0	0	0	0	0	10	1	0	0	9	0	6	1	15	0	2	7	0	0	1	0	6	71	14	12	74	25	7	0	3	0	0	5	4	2	0	5	0	0	1	0	0	0	0
0	1	0	0	0	0	0	0	0	0	0	1	0	0	0	2	0	2	0	9	0	3	2	0	0	0	0	2	25	4	2	43	6	2	0	0	0	0	2	2	0	0	0	0	0	2	0	0	0	1
0	0	0	0	0	0	0	0	0	0	0	0	0	0	0	4	0	1	0	1	0	0	1	0	0	0	0	0	26	3	7	11	17	8	0	0	0	0	8	3	0	0	0	0	0	0	0	0	0	0
0	0	0	0	1	0	9	1	4	4	0	0	0	1	6	0	0	0	0	0	0	1	1	0	0	3	3	0	2	1	0	0	0	0	0	1	0	0	3	0	0	0	1	1	7	24	31	3	33	237
0	0	0	0	0	0	5	1	2	4	1	15	3	0	6	11	0	0	0	29	0	17	12	1	2	3	3	9	46	9	1	11	3	1	0	11	0	0	15	2	1	0	19	1	0	76	52	37	49	264
0	0	0	0	0	0	2	0	3	4	0	0	3	0	3	0	0	0	0	0	0	0	3	0	0	0	2	1	6	1	0	0	0	0	0	0	1	0	1	0	1	0	0	0	0	0	9	9	2	99
0	0	0	0	0	0	0	0	0	0	0	0	0	0	0	0	0	0	0	0	0	0	0	0	0	0	0	0	0	0	0	0	0	0	0	0	0	0	0	0	0	0	0	0	0	0	0	0	0	0
0	5	0	0	0	0	1	1	4	9	0	13	3	0	20	18	0	0	0	12	0	14	6	0	1	10	9	12	63	2	1	4	3	1	0	12	3	0	13	4	1	0	21	0	11	0	1	4	3	17
0	1	0	0	0	0	0	0	0	0	0	7	1	0	0	1	0	0	0	10	0	4	4	1	0	0	0	5	21	2	2	15	12	9	0	1	0	0	9	5	1	0	7	0	0	1	0	0	0	1
0	0	0	0	0	0	0	0	0	0	0	1	0	0	0	0	0	0	0	2	0	0	1	0	0	0	0	0	2	0	0	0	0	0	0	0	0	0	0	0	0	0	1	0	8	23	0	0	0	0
0	0	0	0	0	0	0	0	0	0	0	0	0	0	0	0	0	0	0	0	0	0	0	0	0	0	0	0	0	0	0	0	0	0	0	0	0	0	0	0	0	0	0	2	2	22	0	0	0	4
0	1	0	0	0	0	0	1	0	3	0	8	0	0	3	6	0	0	0	9	0	7	3	0	0	2	2	7	26	3	0	4	1	0	0	6	0	0	8	4	3	0	15	0	9	3	0	1	0	12
[truncated: 36 more columns]
