# Supplementary material for: Analyzing the effects of free water modeling by deep learning on diffusion MRI structural connectivity estimates in glioma patients
Source: PLoS One. 2020 Sep 25;15(9):e0239475. doi: 10.1371/journal.pone.0239475 (PMC7518620; doi:10.1371/journal.pone.0239475)
Supplement: S1 File — All utilized connectivity and length matrices as comma-separated csv files, and the free-water maps as nifti files. (ZIP) [file pone.0239475.s003.zip › S3/CMs/patients/prob_wm/vp33/fiberlengthmatrix_fwm.csv]

2	24	11	0	0	0	8	0	9	0	0	0	0	0	0	0	0	0	0	0	0	0	0	0	0	0	0	0	0	0	0	0	0	0	0	0	0	0	0	0	0	0	0	0	0	0	0	0	0	74
24	5	7	0	0	0	17	0	14	0	0	20	13	50	79	111	7	76	0	75	0	33	0	0	0	0	0	87	111	110	0	89	0	0	11	9	3	0	25	0	10	5	10	0	4	0	0	0	0	0
11	7	7	18	25	49	20	0	33	0	0	14	19	0	0	111	0	0	0	43	4	55	6	0	0	72	0	95	0	0	0	0	0	0	17	15	31	0	80	0	0	11	0	68	57	58	61	0	0	61
0	0	18	4	21	45	12	0	49	0	0	40	34	0	0	0	0	0	0	0	0	139	0	0	0	0	94	0	95	0	0	0	0	0	43	40	52	0	61	0	0	0	0	0	0	0	0	0	0	79
0	0	25	21	9	16	19	65	43	68	0	30	0	0	0	0	0	0	0	0	0	98	85	0	83	75	67	0	106	0	0	0	0	0	27	41	46	0	63	0	0	0	0	0	0	0	0	0	0	72
0	0	49	45	16	6	23	19	38	30	0	36	0	39	0	0	0	0	0	89	0	79	74	72	65	49	48	78	61	0	0	191	0	0	38	38	46	0	0	0	0	0	0	0	0	0	0	0	0	78
8	17	20	12	19	23	8	16	15	54	60	23	20	29	62	96	0	0	117	110	0	102	103	0	93	72	71	94	81	99	0	0	0	0	26	31	42	0	50	0	0	53	75	71	72	71	72	68	105	66
0	0	0	0	65	19	16	10	23	19	55	34	0	26	30	69	0	0	0	93	0	80	95	108	66	48	56	65	54	0	0	111	0	0	23	29	36	0	39	0	0	0	43	0	0	0	0	118	0	75
9	14	33	49	43	38	15	23	10	29	16	38	27	29	34	87	0	0	119	112	0	114	0	0	103	51	71	86	52	67	0	97	0	0	34	39	48	0	49	134	0	35	56	0	0	0	97	89	73	78
0	0	0	0	68	30	54	19	29	10	11	30	73	46	36	80	0	0	0	80	0	67	70	62	52	12	30	46	31	57	0	0	0	0	34	39	45	0	42	112	118	0	61	0	70	0	0	0	100	0
0	0	0	0	0	0	60	55	16	11	6	77	0	83	33	34	0	0	0	0	0	0	0	0	0	7	0	63	28	18	0	0	0	0	39	48	53	0	54	0	0	0	60	0	0	0	0	0	0	0
0	20	14	40	30	36	23	34	38	30	77	10	0	39	41	67	5	61	102	46	11	39	17	14	44	35	26	60	50	62	112	72	99	74	20	13	16	0	54	29	30	0	25	0	0	0	0	0	0	204
0	13	19	34	0	0	20	0	27	73	0	0	8	43	89	0	0	0	0	0	0	0	104	0	102	0	79	0	76	0	0	117	0	0	40	122	0	0	36	0	145	14	65	42	14	36	56	0	0	39
0	50	0	0	0	39	29	26	29	46	83	39	43	6	22	62	0	0	0	0	0	0	0	0	0	0	0	90	76	103	0	0	0	0	0	41	52	0	53	0	0	0	0	0	0	0	0	0	0	48
0	79	0	0	0	0	62	30	34	36	33	41	89	22	8	32	0	0	0	156	0	0	69	0	47	35	38	65	37	28	0	112	0	0	46	44	60	0	48	0	0	0	61	0	0	0	0	0	68	142
0	111	111	0	0	0	96	69	87	80	34	67	0	62	32	14	0	68	14	69	0	83	71	65	84	48	50	51	45	28	55	57	38	29	64	67	72	0	56	48	90	0	79	0	0	0	0	0	102	132
0	7	0	0	0	0	0	0	0	0	0	5	0	0	0	0	6	2	0	0	3	0	0	0	0	0	0	0	0	0	0	0	0	0	0	0	0	0	0	8	0	0	90	0	0	0	0	0	0	0
0	76	0	0	0	0	0	0	0	0	0	61	0	0	0	68	2	7	3	16	11	55	58	0	0	0	0	33	62	49	56	20	35	19	0	77	0	0	79	34	51	0	80	0	0	0	0	0	0	0
0	0	0	0	0	0	117	0	119	0	0	102	0	0	0	14	0	3	6	6	0	0	104	0	0	0	0	68	62	26	65	66	41	10	0	0	0	0	0	6	0	0	28	0	0	0	0	0	0	0
0	75	43	0	0	89	110	93	112	80	0	46	0	0	156	69	0	16	6	13	12	28	43	0	0	76	65	37	76	65	0	48	60	42	0	60	0	0	60	28	26	0	50	0	0	0	0	0	0	0
0	0	4	0	0	0	0	0	0	0	0	11	0	0	0	0	3	11	0	12	1	10	11	0	0	0	0	0	0	0	0	0	0	89	0	0	0	0	0	0	9	0	28	0	0	0	0	0	0	0
0	33	55	139	98	79	102	80	114	67	0	39	0	0	0	83	0	55	0	28	10	12	15	0	12	57	43	39	70	63	74	65	92	81	0	46	100	0	52	32	32	0	48	0	0	0	0	0	153	0
0	0	6	0	85	74	103	95	0	70	0	17	104	0	69	71	0	58	104	43	11	15	8	12	12	59	28	57	67	66	0	72	85	69	46	61	67	0	56	32	43	0	34	0	0	0	0	0	0	0
0	0	0	0	0	72	0	108	0	62	0	14	0	0	0	65	0	0	0	0	0	0	12	7	9	0	26	57	67	60	0	0	0	0	0	33	0	0	48	0	0	0	0	0	0	0	0	0	0	0
0	0	0	0	83	65	93	66	103	52	0	44	102	0	47	84	0	0	0	0	0	12	12	9	5	54	18	19	59	58	0	64	0	0	107	60	0	0	0	0	0	0	0	0	0	0	0	0	0	0
0	0	72	0	75	49	72	48	51	12	7	35	0	0	35	48	0	0	0	76	0	57	59	0	54	7	16	39	14	0	0	0	0	0	65	42	55	0	44	0	0	0	68	0	80	0	0	0	0	0
0	0	0	94	67	48	71	56	71	30	0	26	79	0	38	50	0	0	0	65	0	43	28	26	18	16	9	20	36	58	0	0	0	0	0	60	55	0	46	0	0	0	57	0	99	0	0	0	0	0
0	87	95	0	0	78	94	65	86	46	63	60	0	90	65	51	0	33	68	37	0	39	57	57	19	39	20	9	27	36	0	17	139	85	91	64	75	0	61	67	68	0	63	0	0	0	0	0	0	0
0	111	0	95	106	61	81	54	52	31	28	50	76	76	37	45	0	62	62	76	0	70	67	67	59	14	36	27	8	23	12	30	21	33	71	59	64	0	57	67	83	0	71	0	86	0	0	159	161	155
0	110	0	0	0	0	99	0	67	57	18	62	0	103	28	28	0	49	26	65	0	63	66	60	58	0	58	36	23	10	34	38	13	10	0	68	60	0	70	40	0	0	68	0	0	0	0	0	147	0
0	0	0	0	0	0	0	0	0	0	0	112	0	0	0	55	0	56	65	0	0	74	0	0	0	0	0	0	12	34	7	24	12	53	0	0	0	0	70	56	0	0	89	0	0	0	0	0	0	0
0	89	0	0	0	191	0	111	97	0	0	72	117	0	112	57	0	20	66	48	0	65	72	0	64	0	0	17	30	38	24	12	15	29	89	70	0	0	65	63	77	0	71	0	0	0	0	0	0	0
0	0	0	0	0	0	0	0	0	0	0	99	0	0	0	38	0	35	41	60	0	92	85	0	0	0	0	139	21	13	12	15	6	17	0	76	0	0	65	64	87	0	77	0	0	0	0	0	0	0
0	0	0	0	0	0	0	0	0	0	0	74	0	0	0	29	0	19	10	42	89	81	69	0	0	0	0	85	33	10	53	29	17	7	0	75	0	0	58	42	79	0	73	0	0	0	0	0	0	0
0	11	17	43	27	38	26	23	34	34	39	20	40	0	46	64	0	0	0	0	0	0	46	0	107	65	0	91	71	0	0	89	0	0	6	19	16	0	13	0	0	7	12	0	0	50	0	0	0	0
0	9	15	40	41	38	31	29	39	39	48	13	122	41	44	67	0	77	0	60	0	46	61	33	60	42	60	64	59	68	0	70	76	75	19	4	23	0	28	36	15	11	18	0	0	0	0	0	0	0
0	3	31	52	46	46	42	36	48	45	53	16	0	52	60	72	0	0	0	0	0	100	67	0	0	55	55	75	64	60	0	0	0	0	16	23	1	0	10	6	3	6	7	0	0	0	0	0	168	0
0	0	0	0	0	0	0	0	0	0	0	0	0	0	0	0	0	0	0	0	0	0	0	0	0	0	0	0	0	0	0	0	0	0	0	0	0	0	0	0	0	0	0	0	0	0	0	0	0	0
0	25	80	61	63	0	50	39	49	42	54	54	36	53	48	56	0	79	0	60	0	52	56	48	0	44	46	61	57	70	70	65	65	58	13	28	10	0	10	18	37	13	10	0	51	0	0	0	0	0
0	0	0	0	0	0	0	0	134	112	0	29	0	0	0	48	8	34	6	28	0	32	32	0	0	0	0	67	67	40	56	63	64	42	0	36	6	0	18	5	11	0	30	0	0	0	0	0	0	0
0	10	0	0	0	0	0	0	0	118	0	30	145	0	0	90	0	51	0	26	9	32	43	0	0	0	0	68	83	0	0	77	87	79	0	15	3	0	37	11	3	0	18	0	0	0	0	0	0	0
0	5	11	0	0	0	53	0	35	0	0	0	14	0	0	0	0	0	0	0	0	0	0	0	0	0	0	0	0	0	0	0	0	0	7	11	6	0	13	0	0	2	5	0	0	0	0	0	0	0
0	10	0	0	0	0	75	43	56	61	60	25	65	0	61	79	90	80	28	50	28	48	34	0	0	68	57	63	71	68	89	71	77	73	12	18	7	0	10	30	18	5	23	0	110	0	0	197	167	0
0	0	68	0	0	0	71	0	0	0	0	0	42	0	0	0	0	0	0	0	0	0	0	0	0	0	0	0	0	0	0	0	0	0	0	0	0	0	0	0	0	0	0	5	19	17	0	0	0	7
0	4	57	0	0	0	72	0	0	70	0	0	14	0	0	0	0	0	0	0	0	0	0	0	0	80	99	0	86	0	0	0	0	0	0	0	0	0	51	0	0	0	110	19	7	18	0	0	0	21
0	0	58	0	0	0	71	0	0	0	0	0	36	0	0	0	0	0	0	0	0	0	0	0	0	0	0	0	0	0	0	0	0	0	50	0	0	0	0	0	0	0	0	17	18	8	25	18	0	22
0	0	61	0	0	0	72	0	97	0	0	0	56	0	0	0	0	0	0	0	0	0	0	0	0	0	0	0	0	0	0	0	0	0	0	0	0	0	0	0	0	0	0	0	0	25	3	13	0	20
0	0	0	0	0	0	68	118	89	0	0	0	0	0	0	0	0	0	0	0	0	0	0	0	0	0	0	0	159	0	0	0	0	0	0	0	0	0	0	0	0	0	197	0	0	18	13	11	23	18
0	0	0	0	0	0	105	0	73	100	0	0	0	0	68	102	0	0	0	0	0	153	0	0	0	0	0	0	161	147	0	0	0	0	0	0	168	0	0	0	0	0	167	0	0	0	0	23	7	25
74	0	61	79	72	78	66	75	78	0	0	204	39	48	142	132	0	0	0	0	0	0	0	0	0	0	0	0	155	0	0	0	0	0	0	0	0	0	0	0	0	0	0	7	21	22	20	18	25	11
0	0	0	0	0	0	0	0	91	0	0	0	0	0	0	0	0	0	0	0	0	0	0	0	0	0	0	0	0	0	0	0	0	0	0	0	0	0	0	0	0	0	0	0	0	0	0	47	27	28
0	0	89	0	134	0	62	60	64	62	93	0	45	26	25	58	0	0	171	0	0	229	0	0	0	89	0	111	97	0	0	0	0	0	0	91	103	0	81	0	0	0	123	23	24	52	43	48	47	31
0	0	0	0	0	0	124	74	76	84	89	100	78	0	46	76	0	0	0	139	0	126	139	0	0	87	90	143	97	75	0	0	0	0	0	94	127	0	91	0	127	0	0	0	0	0	0	50	23	47
0	0	0	0	0	0	0	0	82	85	88	0	0	0	43	53	0	0	0	0	0	0	182	0	0	88	89	131	74	0	0	0	0	0	0	105	93	0	0	0	0	0	108	0	0	0	0	0	75	0
0	184	0	0	0	0	85	0	122	108	0	172	0	0	74	88	0	164	0	153	0	157	158	126	124	142	119	131	133	146	0	172	0	181	0	156	127	0	176	189	177	0	162	51	19	10	42	28	15	38
0	27	28	0	0	0	38	0	41	0	0	0	4	3	0	0	0	0	0	0	0	0	0	0	0	0	0	0	0	0	0	0	0	0	0	0	0	0	0	0	0	0	0	32	19	23	33	48	0	27
0	62	0	0	0	50	41	43	46	55	0	54	0	10	16	0	0	0	0	0	0	0	0	0	0	92	0	0	122	89	0	0	0	0	54	53	62	0	62	0	0	0	0	0	0	0	0	42	35	35
0	139	0	0	0	0	0	0	0	52	59	0	130	0	13	18	0	0	0	0	0	0	0	0	0	68	116	0	55	66	0	110	0	0	0	71	0	0	60	0	0	0	0	0	0	0	0	0	37	0
0	0	0	0	0	125	0	0	104	105	0	79	0	73	48	10	0	67	0	93	0	87	119	0	68	0	61	60	67	42	82	66	81	27	0	81	0	0	67	86	96	0	79	0	0	0	0	0	101	131
0	0	0	0	0	0	0	0	0	0	0	0	0	0	0	0	0	0	0	0	0	0	0	0	0	0	0	0	0	0	0	0	0	0	0	0	0	0	0	0	0	0	0	0	0	0	0	0	0	0
0	0	0	0	0	0	0	0	0	0	0	167	0	133	0	0	0	148	0	157	0	151	158	0	0	0	0	121	124	116	140	130	135	0	0	0	0	0	0	0	152	0	145	0	0	0	0	0	0	107
0	0	0	0	0	0	0	0	0	0	0	0	0	0	0	0	0	0	0	0	0	0	0	0	0	0	0	0	0	0	95	0	0	55	0	0	0	0	33	0	0	0	0	0	0	0	0	0	0	0
0	0	0	0	0	0	0	0	138	142	0	159	0	0	92	84	0	139	0	131	0	159	164	128	124	0	164	137	130	126	127	129	144	149	0	152	0	0	148	151	186	0	155	0	0	46	0	0	112	131
0	0	0	0	0	0	0	0	0	0	0	0	0	0	0	0	0	0	0	204	0	0	0	0	0	0	0	0	0	0	0	190	0	0	0	0	0	0	0	0	0	0	0	0	0	5	0	0	0	0
0	0	0	0	0	0	0	0	0	0	0	188	129	213	91	70	0	186	0	160	0	186	182	179	0	0	119	156	151	147	0	166	179	0	0	167	170	0	169	178	194	0	179	0	0	36	0	101	91	131
0	0	0	0	0	0	0	0	0	133	0	161	0	0	126	69	0	138	0	148	0	172	153	0	132	108	115	127	129	121	160	137	157	168	0	150	140	0	144	151	0	0	156	0	102	8	0	102	0	72
0	0	0	0	0	0	0	0	0	0	0	0	0	0	0	0	0	0	0	160	0	0	0	0	0	0	0	0	0	0	0	0	0	0	0	0	0	0	0	0	0	0	0	0	0	0	0	0	0	0
0	0	0	0	0	0	0	0	0	104	102	178	0	0	0	68	0	0	0	148	0	121	207	0	117	0	113	154	112	106	0	0	0	0	0	146	120	0	102	0	0	0	136	0	0	0	0	96	68	95
0	0	0	0	0	0	0	0	0	96	85	102	81	0	52	51	0	0	0	127	0	126	113	0	0	88	95	107	92	93	0	0	0	0	0	95	113	0	96	0	0	0	110	0	0	0	0	63	35	76
0	0	0	0	0	0	0	108	0	90	0	107	0	0	60	56	0	0	0	126	0	137	134	0	0	96	97	124	97	103	0	117	196	0	0	108	119	0	101	132	134	0	122	0	97	0	80	79	43	81
0	142	0	0	0	0	0	0	166	114	0	140	0	0	73	57	0	0	0	113	0	143	144	98	0	103	120	102	104	93	107	108	110	0	0	133	163	0	129	137	138	0	140	0	0	0	101	87	67	87
0	0	0	0	0	0	0	161	154	113	0	131	97	110	58	55	0	130	130	124	0	135	128	111	116	86	98	108	103	92	130	118	122	103	95	125	113	0	103	123	145	0	122	0	0	0	0	98	78	122
0	0	0	0	0	0	0	0	104	0	0	129	0	114	52	49	0	0	0	103	0	127	119	0	113	82	106	85	92	82	0	100	102	51	0	111	123	0	53	132	139	0	123	0	0	0	0	0	0	0
0	0	0	0	0	0	0	0	0	0	0	0	0	0	0	0	0	0	0	158	0	0	0	0	0	0	0	0	132	0	0	134	139	0	0	0	0	0	74	0	0	0	0	0	0	0	0	0	0	0
0	95	0	0	0	0	0	0	168	0	0	165	93	0	0	64	0	131	0	142	0	138	145	0	0	0	0	146	121	100	136	130	127	98	0	150	0	0	65	101	0	0	147	0	0	0	134	0	0	0
0	0	0	0	0	0	0	0	0	0	0	189	164	0	0	0	0	0	97	165	0	176	159	0	0	0	0	146	129	112	136	130	127	128	0	0	0	0	84	102	181	0	254	0	105	96	0	0	0	0
0	0	0	0	0	0	0	0	0	0	0	127	0	0	0	28	0	81	49	148	0	149	0	0	0	0	0	0	83	57	90	99	85	45	0	205	0	0	29	32	139	0	0	0	0	0	0	0	0	0
0	0	0	0	0	0	83	69	81	78	0	124	55	43	50	78	0	0	0	202	0	170	126	0	0	92	121	0	124	0	0	148	0	189	0	0	82	0	65	0	140	0	123	0	7	24	40	40	26	35
0	0	0	0	0	0	91	73	98	97	0	154	126	117	68	78	0	143	0	155	0	154	165	152	124	96	107	126	118	141	0	136	155	0	142	141	137	0	134	145	177	0	141	0	0	14	40	36	30	41
0	0	0	0	0	0	107	0	91	77	97	0	0	0	52	0	0	0	0	143	0	0	0	0	0	0	0	149	119	103	0	126	0	0	0	94	0	0	94	121	0	0	164	0	0	38	54	56	42	50
0	0	0	0	0	0	0	0	0	0	0	0	0	0	0	0	0	0	0	0	0	0	0	0	0	0	0	0	0	0	0	0	0	0	0	0	0	0	0	0	0	0	0	0	0	0	0	0	0	0
0	20	0	0	0	0	0	0	102	85	86	122	53	0	51	55	0	0	31	135	0	136	148	144	106	88	102	113	100	108	88	111	104	58	86	118	112	0	46	100	143	0	119	0	23	0	0	52	55	62
0	53	0	0	0	0	0	0	0	153	0	161	0	0	0	62	0	139	0	163	0	157	136	0	125	0	0	127	114	110	81	113	89	90	0	147	0	0	63	60	162	0	139	0	54	69	0	0	0	0
0	0	0	0	0	0	0	0	0	0	0	192	0	0	0	0	0	0	0	164	0	0	0	0	0	0	0	0	161	0	0	0	0	0	0	193	0	0	0	0	0	0	177	0	17	8	0	0	0	0
0	0	0	0	0	0	0	0	0	0	0	0	0	0	0	0	0	0	0	0	0	0	0	0	0	0	0	0	0	0	0	0	0	0	0	0	0	0	0	0	0	0	0	37	18	20	0	0	0	39
0	0	0	0	0	0	109	91	119	129	0	156	0	0	87	73	93	140	0	158	0	153	160	0	137	108	129	121	122	117	0	148	160	0	135	137	0	0	102	149	162	0	86	0	3	4	0	69	38	60
[truncated: 36 more columns]
