# Supplementary material for: Analyzing the effects of free water modeling by deep learning on diffusion MRI structural connectivity estimates in glioma patients
Source: PLoS One. 2020 Sep 25;15(9):e0239475. doi: 10.1371/journal.pone.0239475 (PMC7518620; doi:10.1371/journal.pone.0239475)
Supplement: S1 File — All utilized connectivity and length matrices as comma-separated csv files, and the free-water maps as nifti files. (ZIP) [file pone.0239475.s003.zip › S3/CMs/patients/prob_wm/vp33/cm_fwm.csv]

15	1	2	0	0	0	5	0	20	0	0	0	0	0	0	0	0	0	0	0	0	0	0	0	0	0	0	0	0	0	0	0	0	0	0	0	0	0	0	0	0	0	0	0	0	0	0	0	0	1
1	102	75	0	0	0	28	0	72	0	0	5	51	2	8	3	3	1	0	2	0	2	0	0	0	0	0	2	3	1	0	2	0	0	4	6	5	0	22	0	10	3	20	0	23	0	0	0	0	0
2	75	464	153	34	2	335	0	19	0	0	47	108	0	0	2	0	0	0	3	22	3	5	0	0	1	0	1	0	0	0	0	0	0	32	60	6	0	4	0	0	1	0	11	9	53	2	0	0	29
0	0	153	37	31	3	39	0	2	0	0	8	2	0	0	0	0	0	0	0	0	2	0	0	0	0	1	0	1	0	0	0	0	0	4	18	2	0	4	0	0	0	0	0	0	0	0	0	0	1
0	0	34	31	115	28	197	1	23	4	0	5	0	0	0	0	0	0	0	0	0	17	6	0	4	5	11	0	2	0	0	0	0	0	17	16	2	0	3	0	0	0	0	0	0	0	0	0	0	1
0	0	2	3	28	134	137	55	79	16	0	27	0	3	0	0	0	0	0	3	0	95	31	1	57	17	91	4	8	0	0	1	0	0	2	8	1	0	0	0	0	0	0	0	0	0	0	0	0	1
5	28	335	39	197	137	1847	333	592	37	5	149	313	154	51	18	0	0	1	8	0	18	7	0	17	18	11	23	25	4	0	0	0	0	316	380	125	0	128	0	0	3	4	20	4	30	10	4	1	434
0	0	0	0	1	55	333	548	130	462	2	120	0	39	31	3	0	0	0	31	0	103	8	1	11	44	7	155	66	0	0	1	0	0	18	235	43	0	92	0	0	0	1	0	0	0	0	1	0	1
20	72	19	2	23	79	592	130	989	182	60	78	179	342	366	43	0	0	1	1	0	6	0	0	2	15	1	9	161	13	0	1	0	0	117	157	50	0	177	1	0	1	1	0	0	0	1	3	1	59
0	0	0	0	4	16	37	462	182	1023	85	320	4	3	176	1	0	0	0	43	0	255	32	2	117	242	369	324	330	1	0	0	0	0	51	670	167	0	229	1	1	0	12	0	1	0	0	0	2	0
0	0	0	0	0	0	5	2	60	85	31	1	0	1	73	2	0	0	0	0	0	0	0	0	0	2	0	1	5	33	0	0	0	0	2	9	5	0	20	0	0	0	1	0	0	0	0	0	0	0
0	5	47	8	5	27	149	120	78	320	1	456	0	2	12	24	5	9	1	156	14	124	139	5	11	167	45	178	305	5	2	140	5	47	3	136	4	0	11	11	9	0	48	0	0	0	0	0	0	3
0	51	108	2	0	0	313	0	179	4	0	0	22	7	1	0	0	0	0	0	0	0	2	0	1	0	2	0	2	0	0	1	0	0	2	2	0	0	26	0	1	2	3	11	20	14	5	0	0	62
0	2	0	0	0	3	154	39	342	3	1	2	7	47	86	45	0	0	0	0	0	0	0	0	0	0	0	1	5	1	0	0	0	0	0	8	3	0	10	0	0	0	0	0	0	0	0	0	0	10
0	8	0	0	0	0	51	31	366	176	73	12	1	86	111	82	0	0	0	1	0	0	1	0	1	51	12	2	178	68	0	1	0	0	6	17	12	0	27	0	0	0	5	0	0	0	0	0	2	1
0	3	2	0	0	0	18	3	43	1	2	24	0	45	82	88	0	3	29	23	0	20	30	3	8	1	9	35	223	210	16	33	7	14	1	16	4	0	23	6	6	0	21	0	0	0	0	0	1	2
0	3	0	0	0	0	0	0	0	0	0	5	0	0	0	0	3	1	0	0	2	0	0	0	0	0	0	0	0	0	0	0	0	0	0	0	0	0	0	6	0	0	1	0	0	0	0	0	0	0
0	1	0	0	0	0	0	0	0	0	0	9	0	0	0	3	1	354	1	209	2	21	3	0	0	0	0	39	7	5	1	207	9	64	0	3	0	0	5	15	10	0	3	0	0	0	0	0	0	0
0	0	0	0	0	0	1	0	1	0	0	1	0	0	0	29	0	1	72	7	0	0	1	0	0	0	0	3	20	22	5	3	9	31	0	0	0	0	0	17	0	0	17	0	0	0	0	0	0	0
0	2	3	0	0	3	8	31	1	43	0	156	0	0	1	23	0	209	7	713	10	397	67	0	0	5	9	293	74	13	0	291	9	80	0	26	0	0	9	144	62	0	37	0	0	0	0	0	0	0
0	0	22	0	0	0	0	0	0	0	0	14	0	0	0	0	2	2	0	10	15	7	13	0	0	0	0	0	0	0	0	0	0	1	0	0	0	0	0	0	12	0	1	0	0	0	0	0	0	0
0	2	3	2	17	95	18	103	6	255	0	124	0	0	0	20	0	21	0	397	7	508	176	0	109	25	88	419	166	7	1	165	10	37	0	35	1	0	8	58	15	0	34	0	0	0	0	0	1	0
0	0	5	0	6	31	7	8	0	32	0	139	2	0	1	30	0	3	1	67	13	176	364	33	150	7	45	123	190	17	0	75	4	8	2	17	1	0	7	8	4	0	18	0	0	0	0	0	0	0
0	0	0	0	0	1	0	1	0	2	0	5	0	0	0	3	0	0	0	0	0	0	33	12	3	0	2	1	13	2	0	0	0	0	0	1	0	0	1	0	0	0	0	0	0	0	0	0	0	0
0	0	0	0	4	57	17	11	2	117	0	11	1	0	1	8	0	0	0	0	0	109	150	3	49	12	148	39	37	3	0	1	0	0	1	1	0	0	0	0	0	0	0	0	0	0	0	0	0	0
0	0	1	0	5	17	18	44	15	242	2	167	0	0	51	1	0	0	0	5	0	25	7	0	12	802	226	68	257	0	0	0	0	0	4	182	8	0	28	0	0	0	15	0	1	0	0	0	0	0
0	0	0	1	11	91	11	7	1	369	0	45	2	0	12	9	0	0	0	9	0	88	45	2	148	226	635	211	342	9	0	0	0	0	0	11	1	0	10	0	0	0	2	0	1	0	0	0	0	0
0	2	1	0	0	4	23	155	9	324	1	178	0	1	2	35	0	39	3	293	0	419	123	1	39	68	211	760	662	30	0	196	2	2	4	113	5	0	35	19	33	0	91	0	0	0	0	0	0	0
0	3	0	1	2	8	25	66	161	330	5	305	2	5	178	223	0	7	20	74	0	166	190	13	37	257	342	662	1435	157	68	214	125	2	7	191	42	0	115	34	40	0	173	0	2	0	0	2	1	2
0	1	0	0	0	0	4	0	13	1	33	5	0	1	68	210	0	5	22	13	0	7	17	2	3	0	9	30	157	205	13	21	60	17	0	12	1	0	8	8	0	0	18	0	0	0	0	0	1	0
0	0	0	0	0	0	0	0	0	0	0	2	0	0	0	16	0	1	5	0	0	1	0	0	0	0	0	0	68	13	46	43	104	1	0	0	0	0	2	3	0	0	1	0	0	0	0	0	0	0
0	2	0	0	0	1	0	1	1	0	0	140	1	0	1	33	0	207	3	291	0	165	75	0	1	0	0	196	214	21	43	880	155	87	1	50	0	0	42	46	56	0	83	0	0	0	0	0	0	0
0	0	0	0	0	0	0	0	0	0	0	5	0	0	0	7	0	9	9	9	0	10	4	0	0	0	0	2	125	60	104	155	100	116	0	4	0	0	6	7	7	0	7	0	0	0	0	0	0	0
0	0	0	0	0	0	0	0	0	0	0	47	0	0	0	14	0	64	31	80	1	37	8	0	0	0	0	2	2	17	1	87	116	460	0	5	0	0	13	35	13	0	8	0	0	0	0	0	0	0
0	4	32	4	17	2	316	18	117	51	2	3	2	0	6	1	0	0	0	0	0	0	2	0	1	4	0	4	7	0	0	1	0	0	102	16	26	0	101	0	0	11	15	0	0	1	0	0	0	0
0	6	60	18	16	8	380	235	157	670	9	136	2	8	17	16	0	3	0	26	0	35	17	1	1	182	11	113	191	12	0	50	4	5	16	23	12	0	15	2	31	6	36	0	0	0	0	0	0	0
0	5	6	2	2	1	125	43	50	167	5	4	0	3	12	4	0	0	0	0	0	1	1	0	0	8	1	5	42	1	0	0	0	0	26	12	2	0	43	2	2	1	79	0	0	0	0	0	1	0
0	0	0	0	0	0	0	0	0	0	0	0	0	0	0	0	0	0	0	0	0	0	0	0	0	0	0	0	0	0	0	0	0	0	0	0	0	0	0	0	0	0	0	0	0	0	0	0	0	0
0	22	4	4	3	0	128	92	177	229	20	11	26	10	27	23	0	5	0	9	0	8	7	1	0	28	10	35	115	8	2	42	6	13	101	15	43	0	70	31	6	26	54	0	5	0	0	0	0	0
0	0	0	0	0	0	0	0	1	1	0	11	0	0	0	6	6	15	17	144	0	58	8	0	0	0	0	19	34	8	3	46	7	35	0	2	2	0	31	39	35	0	26	0	0	0	0	0	0	0
0	10	0	0	0	0	0	0	0	1	0	9	1	0	0	6	0	10	0	62	12	15	4	0	0	0	0	33	40	0	0	56	7	13	0	31	2	0	6	35	9	0	25	0	0	0	0	0	0	0
0	3	1	0	0	0	3	0	1	0	0	0	2	0	0	0	0	0	0	0	0	0	0	0	0	0	0	0	0	0	0	0	0	0	11	6	1	0	26	0	0	2	17	0	0	0	0	0	0	0
0	20	0	0	0	0	4	1	1	12	1	48	3	0	5	21	1	3	17	37	1	34	18	0	0	15	2	91	173	18	1	83	7	8	15	36	79	0	54	26	25	17	53	0	1	0	0	1	1	0
0	0	11	0	0	0	20	0	0	0	0	0	11	0	0	0	0	0	0	0	0	0	0	0	0	0	0	0	0	0	0	0	0	0	0	0	0	0	0	0	0	0	0	51	110	31	0	0	0	84
0	23	9	0	0	0	4	0	0	1	0	0	20	0	0	0	0	0	0	0	0	0	0	0	0	1	1	0	2	0	0	0	0	0	0	0	0	0	5	0	0	0	1	110	243	58	0	0	0	66
0	0	53	0	0	0	30	0	0	0	0	0	14	0	0	0	0	0	0	0	0	0	0	0	0	0	0	0	0	0	0	0	0	0	1	0	0	0	0	0	0	0	0	31	58	479	122	38	0	354
0	0	2	0	0	0	10	0	1	0	0	0	5	0	0	0	0	0	0	0	0	0	0	0	0	0	0	0	0	0	0	0	0	0	0	0	0	0	0	0	0	0	0	0	0	122	58	22	0	80
0	0	0	0	0	0	4	1	3	0	0	0	0	0	0	0	0	0	0	0	0	0	0	0	0	0	0	0	2	0	0	0	0	0	0	0	0	0	0	0	0	0	1	0	0	38	22	320	106	314
0	0	0	0	0	0	1	0	1	2	0	0	0	0	2	1	0	0	0	0	0	1	0	0	0	0	0	0	1	1	0	0	0	0	0	0	1	0	0	0	0	0	1	0	0	0	0	106	316	110
1	0	29	1	1	1	434	1	59	0	0	3	62	10	1	2	0	0	0	0	0	0	0	0	0	0	0	0	2	0	0	0	0	0	0	0	0	0	0	0	0	0	0	84	66	354	80	314	110	1997
0	0	0	0	0	0	0	0	1	0	0	0	0	0	0	0	0	0	0	0	0	0	0	0	0	0	0	0	0	0	0	0	0	0	0	0	0	0	0	0	0	0	0	0	0	0	0	22	94	710
0	0	7	0	1	0	135	21	98	59	2	0	17	32	170	2	0	0	1	0	0	2	0	0	0	2	0	2	5	0	0	0	0	0	0	8	1	0	6	0	0	0	1	27	106	10	3	97	236	1189
0	0	0	0	0	0	2	33	86	297	44	6	1	0	244	2	0	0	0	4	0	1	2	0	0	32	13	1	25	1	0	0	0	0	0	14	3	0	21	0	1	0	0	0	0	0	0	26	274	287
0	0	0	0	0	0	0	0	2	12	7	0	0	0	45	1	0	0	0	0	0	0	1	0	0	1	1	1	4	0	0	0	0	0	0	1	1	0	0	0	0	0	2	0	0	0	0	0	1	0
0	1	0	0	0	0	3	0	1	2	0	12	0	0	1	6	0	1	0	8	0	11	7	1	2	2	3	8	39	6	0	11	0	2	0	5	2	0	4	4	1	0	8	2	3	103	16	86	56	149
0	3	17	0	0	0	16	0	8	0	0	0	94	17	0	0	0	0	0	0	0	0	0	0	0	0	0	0	0	0	0	0	0	0	0	0	0	0	0	0	0	0	0	18	34	37	5	3	0	231
0	1	0	0	0	4	59	108	220	16	0	4	0	165	39	0	0	0	0	0	0	0	0	0	0	1	0	0	4	2	0	0	0	0	1	5	1	0	16	0	0	0	0	0	0	0	0	4	12	60
0	1	0	0	0	0	0	0	0	3	1	0	1	0	63	19	0	0	0	0	0	0	0	0	0	2	1	0	11	1	0	1	0	0	0	1	0	0	1	0	0	0	0	0	0	0	0	0	1	0
0	0	0	0	0	1	0	0	4	2	0	6	0	3	34	121	0	2	0	7	0	10	4	0	1	0	3	13	68	37	3	20	7	3	0	4	0	0	5	2	2	0	3	0	0	0	0	0	2	1
0	0	0	0	0	0	0	0	0	0	0	0	0	0	0	0	0	0	0	0	0	0	0	0	0	0	0	0	0	0	0	0	0	0	0	0	0	0	0	0	0	0	0	0	0	0	0	0	0	0
0	0	0	0	0	0	0	0	0	0	0	4	0	2	0	0	0	3	0	4	0	3	3	0	0	0	0	1	17	2	1	20	7	0	0	0	0	0	0	0	1	0	1	0	0	0	0	0	0	1
0	0	0	0	0	0	0	0	0	0	0	0	0	0	0	0	0	0	0	0	0	0	0	0	0	0	0	0	0	0	1	0	0	2	0	0	0	0	1	0	0	0	0	0	0	0	0	0	0	0
0	0	0	0	0	0	0	0	1	2	0	16	0	0	2	10	0	2	0	24	0	17	9	1	1	0	1	17	54	11	1	39	6	1	0	2	0	0	9	3	5	0	8	0	0	1	0	0	2	4
0	0	0	0	0	0	0	0	0	0	0	0	0	0	0	0	0	0	0	1	0	0	0	0	0	0	0	0	0	0	0	1	0	0	0	0	0	0	0	0	0	0	0	0	0	25	0	0	0	0
0	0	0	0	0	0	0	0	0	0	0	7	1	1	1	1	0	1	0	15	0	8	2	2	0	0	1	4	13	4	0	12	1	0	0	4	1	0	4	2	4	0	9	0	0	1	0	5	6	5
0	0	0	0	0	0	0	0	0	2	0	12	0	0	3	9	0	3	0	13	0	9	11	0	1	2	6	7	46	11	1	9	1	1	0	3	3	0	3	3	0	0	6	0	2	1	0	1	0	1
0	0	0	0	0	0	0	0	0	0	0	0	0	0	0	0	0	0	0	1	0	0	0	0	0	0	0	0	0	0	0	0	0	0	0	0	0	0	0	0	0	0	0	0	0	0	0	0	0	0
0	0	0	0	0	0	0	0	0	1	1	2	0	0	0	1	0	0	0	1	0	1	1	0	1	0	5	2	12	3	0	0	0	0	0	1	1	0	1	0	0	0	3	0	0	0	0	5	3	3
0	0	0	0	0	0	0	0	0	15	1	9	1	0	20	1	0	0	0	2	0	5	1	0	0	25	27	8	43	5	0	0	0	0	0	7	2	0	10	0	0	0	3	0	0	0	0	2	26	3
0	0	0	0	0	0	0	1	0	10	0	12	0	0	14	9	0	0	0	1	0	8	7	0	0	9	13	9	47	4	0	2	1	0	0	9	5	0	11	2	1	0	7	0	1	0	1	8	68	15
0	1	0	0	0	0	0	0	1	1	0	10	0	0	4	13	0	0	0	32	0	22	12	1	0	5	5	18	85	22	1	43	3	0	0	11	1	0	10	6	4	0	8	0	0	0	2	14	49	35
0	0	0	0	0	0	0	2	10	16	0	81	2	1	43	130	0	16	2	113	0	92	66	9	11	19	42	108	532	92	24	215	39	24	1	72	7	0	91	15	31	0	82	0	0	0	0	1	13	11
0	0	0	0	0	0	0	0	1	0	0	6	0	1	22	40	0	0	0	11	0	9	7	0	2	1	4	11	69	10	0	19	3	1	0	3	3	0	3	1	2	0	6	0	0	0	0	0	0	0
0	0	0	0	0	0	0	0	0	0	0	0	0	0	0	0	0	0	0	1	0	0	0	0	0	0	0	0	6	0	0	6	1	0	0	0	0	0	2	0	0	0	0	0	0	0	0	0	0	0
0	1	0	0	0	0	0	0	1	0	0	4	1	0	0	1	0	10	0	11	0	2	2	0	0	0	0	11	78	14	12	91	29	2	0	1	0	0	3	4	0	0	3	0	0	0	1	0	0	0
0	0	0	0	0	0	0	0	0	0	0	7	1	0	0	0	0	0	2	13	0	5	3	0	0	0	0	6	26	5	3	24	6	4	0	0	0	0	1	3	1	0	1	0	1	1	0	0	0	0
0	0	0	0	0	0	0	0	0	0	0	2	0	0	0	4	0	1	1	3	0	3	0	0	0	0	0	0	34	2	3	13	14	7	0	1	0	0	12	4	1	0	0	0	0	0	0	0	0	0
0	0	0	0	0	0	18	5	8	10	0	1	1	1	10	1	0	0	0	1	0	2	1	0	0	1	1	0	6	0	0	1	0	1	0	0	1	0	7	0	1	0	1	0	9	27	28	12	38	460
0	0	0	0	0	0	11	1	2	6	0	17	2	1	7	17	0	2	0	18	0	8	6	2	3	3	12	7	60	3	0	10	1	0	1	7	2	0	11	3	9	0	20	0	0	92	44	38	62	311
0	0	0	0	0	0	3	0	6	3	1	0	0	0	3	0	0	0	0	2	0	0	0	0	0	0	0	1	3	1	0	1	0	0	0	2	0	0	1	2	0	0	1	0	0	2	11	10	4	122
0	0	0	0	0	0	0	0	0	0	0	0	0	0	0	0	0	0	0	0	0	0	0	0	0	0	0	0	0	0	0	0	0	0	0	0	0	0	0	0	0	0	0	0	0	0	0	0	0	0
0	8	0	0	0	0	0	0	7	13	1	13	7	0	22	6	0	0	1	15	0	16	12	1	2	13	16	11	66	7	2	11	5	5	1	13	5	0	25	9	2	0	18	0	53	0	0	2	8	18
0	2	0	0	0	0	0	0	0	1	0	9	0	0	0	4	0	1	0	12	0	11	3	0	1	0	0	7	43	6	2	18	9	4	0	7	0	0	16	7	1	0	9	0	4	2	0	0	0	0
0	0	0	0	0	0	0	0	0	0	0	2	0	0	0	0	0	0	0	4	0	0	0	0	0	0	0	0	3	0	0	0	0	0	0	1	0	0	0	0	0	0	1	0	18	27	0	0	0	0
0	0	0	0	0	0	0	0	0	0	0	0	0	0	0	0	0	0	0	0	0	0	0	0	0	0	0	0	0	0	0	0	0	0	0	0	0	0	0	0	0	0	0	2	2	17	0	0	0	10
0	0	0	0	0	0	1	1	1	4	0	9	0	0	3	7	3	2	0	8	0	10	6	0	1	3	3	7	26	3	0	4	1	0	1	11	0	0	5	4	2	0	27	0	4	3	0	3	1	15
[truncated: 36 more columns]
