# Supplementary material for: Analyzing the effects of free water modeling by deep learning on diffusion MRI structural connectivity estimates in glioma patients
Source: PLoS One. 2020 Sep 25;15(9):e0239475. doi: 10.1371/journal.pone.0239475 (PMC7518620; doi:10.1371/journal.pone.0239475)
Supplement: S1 File — All utilized connectivity and length matrices as comma-separated csv files, and the free-water maps as nifti files. (ZIP) [file pone.0239475.s003.zip › S3/CMs/patients/prob_wm/vp32/fiberlengthmatrix_original.csv]

0	5	30	0	0	0	6	0	42	0	0	0	40	0	0	0	0	0	0	0	0	0	0	0	0	0	0	0	0	0	0	0	0	0	0	0	0	0	0	0	0	0	0	0	80	0	0	0	0	77
5	9	16	0	77	0	40	0	27	0	0	41	23	53	92	0	0	0	0	0	0	0	0	0	0	0	0	0	0	0	0	0	0	0	29	40	3	0	20	0	0	25	4	81	68	66	90	0	0	84
30	16	13	13	27	0	30	82	56	63	112	24	29	0	0	0	0	0	0	0	7	0	0	0	0	0	0	135	145	135	0	0	0	0	28	29	46	0	55	0	45	21	63	81	72	65	105	103	89	83
0	0	13	4	15	0	31	0	60	89	0	50	40	0	0	0	0	0	0	0	0	91	76	0	0	0	0	0	0	0	0	0	0	0	42	45	55	0	64	0	0	0	64	93	98	93	93	126	0	95
0	77	27	15	12	11	28	52	54	58	0	37	0	48	79	0	0	0	0	0	0	0	119	0	90	85	88	100	90	110	0	0	0	0	39	43	58	0	62	0	0	0	68	0	0	106	0	102	108	108
0	0	0	0	11	8	41	44	57	40	91	19	0	45	73	0	0	0	0	0	0	100	89	0	76	68	74	88	84	110	0	0	0	0	40	43	51	0	47	0	0	0	0	0	0	0	0	0	89	126
6	40	30	31	28	41	23	43	46	70	89	46	48	82	90	0	0	0	0	0	0	0	0	0	0	96	88	106	88	153	0	0	0	0	36	41	52	0	58	0	0	0	66	87	87	85	98	89	93	87
0	0	82	0	52	44	43	14	40	41	0	45	0	131	98	0	0	0	0	0	0	0	84	0	55	48	61	70	57	99	0	0	0	0	33	40	47	0	48	0	0	0	67	0	0	0	0	126	91	109
42	27	56	60	54	57	46	40	22	36	26	50	31	28	57	91	0	0	0	0	0	0	132	0	102	45	99	108	59	89	0	0	0	0	47	47	59	0	61	0	0	0	73	96	88	101	101	93	92	88
0	0	63	89	58	40	70	41	36	19	14	39	89	0	44	94	0	0	0	0	0	103	77	0	67	25	56	74	47	122	0	0	0	0	36	44	51	0	53	0	0	0	68	0	0	126	0	131	128	135
0	0	112	0	0	91	89	0	26	14	7	68	0	60	31	0	0	0	0	0	0	0	0	0	0	17	67	57	37	33	0	0	0	0	50	78	65	0	59	0	0	0	85	0	0	0	0	0	145	0
0	41	24	50	37	19	46	45	50	39	68	13	0	48	80	62	16	68	0	26	17	29	33	24	48	31	40	66	56	59	100	94	91	78	24	14	23	0	44	64	14	10	23	0	0	0	0	0	93	105
40	23	29	40	0	0	48	0	31	89	0	0	9	28	59	83	0	0	0	0	0	0	0	0	0	0	0	0	0	100	0	0	0	0	52	0	0	0	24	0	0	0	0	50	28	27	0	64	0	52
0	53	0	0	48	45	82	131	28	0	60	48	28	8	30	66	0	0	0	0	0	0	0	0	0	0	0	0	0	72	0	0	0	0	0	62	94	0	53	0	0	0	66	0	0	0	102	75	55	68
0	92	0	0	79	73	90	98	57	44	31	80	59	30	9	17	0	0	0	0	0	0	69	0	59	45	43	61	42	30	0	0	0	0	69	69	0	0	64	0	0	0	0	0	0	0	0	0	110	194
0	0	0	0	0	0	0	0	91	94	0	62	83	66	17	7	0	0	25	100	0	92	77	53	51	0	55	52	49	29	64	70	75	16	0	65	64	0	59	19	0	0	64	0	0	0	0	0	0	175
0	0	0	0	0	0	0	0	0	0	0	16	0	0	0	0	3	5	11	6	9	0	15	0	0	0	0	0	0	0	0	0	0	0	0	0	0	0	0	11	7	0	0	0	0	0	0	0	0	0
0	0	0	0	0	0	0	0	0	0	0	68	0	0	0	0	5	6	8	50	0	75	66	84	56	0	0	42	62	12	0	19	0	16	0	89	77	0	60	29	22	0	77	0	0	0	0	0	0	0
0	0	0	0	0	0	0	0	0	0	0	0	0	0	0	25	11	8	3	39	0	0	0	0	0	0	0	0	0	45	0	0	0	10	0	0	0	0	0	10	0	0	3	0	0	0	0	0	0	0
0	0	0	0	0	0	0	0	0	0	0	26	0	0	0	100	6	50	39	5	15	16	43	0	57	0	0	110	122	88	0	111	0	75	0	30	39	0	48	25	19	0	43	0	0	0	0	0	0	0
0	0	7	0	0	0	0	0	0	0	0	17	0	0	0	0	9	0	0	15	5	7	9	0	0	0	0	0	0	133	0	138	0	0	0	0	0	0	51	37	14	0	60	0	0	0	0	0	0	0
0	0	0	91	0	100	0	0	0	103	0	29	0	0	0	92	0	75	0	16	7	9	18	36	32	0	66	72	95	81	0	111	104	61	0	31	32	0	61	44	26	0	45	0	0	0	0	0	0	0
0	0	0	76	119	89	0	84	132	77	0	33	0	0	69	77	15	66	0	43	9	18	12	15	21	34	30	57	80	78	79	80	76	66	54	45	25	0	50	44	26	0	24	0	0	0	0	0	0	0
0	0	0	0	0	0	0	0	0	0	0	24	0	0	0	53	0	84	0	0	0	36	15	10	39	0	25	60	62	61	0	83	0	0	0	37	0	0	0	0	0	0	0	0	0	0	0	0	0	0
0	0	0	0	90	76	0	55	102	67	0	48	0	0	59	51	0	56	0	57	0	32	21	39	8	50	27	36	64	63	0	59	0	49	0	53	58	0	81	69	39	0	46	0	0	0	0	200	0	0
0	0	0	0	85	68	96	48	45	25	17	31	0	0	45	0	0	0	0	0	0	0	34	0	50	9	28	65	40	69	0	0	0	0	47	45	54	0	53	0	0	0	67	0	0	0	0	0	0	0
0	0	0	0	88	74	88	61	99	56	67	40	0	0	43	55	0	0	0	0	0	66	30	25	27	28	11	48	39	62	0	96	0	0	54	53	61	0	55	0	0	0	67	0	0	0	0	0	0	149
0	0	135	0	100	88	106	70	108	74	57	66	0	0	61	52	0	42	0	110	0	72	57	60	36	65	48	11	40	52	26	27	52	51	76	70	78	0	76	62	101	0	86	0	0	0	0	0	0	0
0	0	145	0	90	84	88	57	59	47	37	56	0	0	42	49	0	62	0	122	0	95	80	62	64	40	39	40	10	18	15	35	23	81	62	58	64	0	65	0	107	0	80	0	0	0	0	0	127	160
0	0	135	0	110	110	153	99	89	122	33	59	100	72	30	29	0	12	45	88	133	81	78	61	63	69	62	52	18	11	19	65	20	36	46	69	75	0	61	22	0	0	79	0	0	166	187	0	156	192
0	0	0	0	0	0	0	0	0	0	0	100	0	0	0	64	0	0	0	0	0	0	79	0	0	0	0	26	15	19	8	48	12	38	0	89	90	0	83	115	0	0	105	0	0	0	0	0	0	0
0	0	0	0	0	0	0	0	0	0	0	94	0	0	0	70	0	19	0	111	138	111	80	83	59	0	96	27	35	65	48	13	22	25	0	96	92	0	90	92	104	0	97	0	0	0	0	0	0	0
0	0	0	0	0	0	0	0	0	0	0	91	0	0	0	75	0	0	0	0	0	104	76	0	0	0	0	52	23	20	12	22	7	20	0	97	109	0	78	64	0	0	98	0	0	0	0	0	0	0
0	0	0	0	0	0	0	0	0	0	0	78	0	0	0	16	0	16	10	75	0	61	66	0	49	0	0	51	81	36	38	25	20	7	0	86	98	0	85	19	77	0	99	0	0	0	0	0	0	0
0	29	28	42	39	40	36	33	47	36	50	24	52	0	69	0	0	0	0	0	0	0	54	0	0	47	54	76	62	46	0	0	0	0	9	25	18	0	16	0	0	10	10	0	108	87	0	116	72	72
0	40	29	45	43	43	41	40	47	44	78	14	0	62	69	65	0	89	0	30	0	31	45	37	53	45	53	70	58	69	89	96	97	86	25	22	34	0	29	38	7	3	19	0	143	146	0	123	97	108
0	3	46	55	58	51	52	47	59	51	65	23	0	94	0	64	0	77	0	39	0	32	25	0	58	54	61	78	64	75	90	92	109	98	18	34	2	0	12	0	5	3	6	0	0	0	0	0	0	0
0	0	0	0	0	0	0	0	0	0	0	0	0	0	0	0	0	0	0	0	0	0	0	0	0	0	0	0	0	0	0	0	0	0	0	0	0	0	0	0	0	0	0	0	0	0	0	0	0	0
0	20	55	64	62	47	58	48	61	53	59	44	24	53	64	59	0	60	0	48	51	61	50	0	81	53	55	76	65	61	83	90	78	85	16	29	12	0	8	27	41	16	19	0	0	129	136	0	111	125
0	0	0	0	0	0	0	0	0	0	0	64	0	0	0	19	11	29	10	25	37	44	44	0	69	0	0	62	0	22	115	92	64	19	0	38	0	0	27	10	32	0	21	0	0	0	0	0	0	0
0	0	45	0	0	0	0	0	0	0	0	14	0	0	0	0	7	22	0	19	14	26	26	0	39	0	0	101	107	0	0	104	0	77	0	7	5	0	41	32	3	0	13	0	0	0	0	0	0	0
0	25	21	0	0	0	0	0	0	0	0	10	0	0	0	0	0	0	0	0	0	0	0	0	0	0	0	0	0	0	0	0	0	0	10	3	3	0	16	0	0	2	5	0	0	0	0	0	0	0
0	4	63	64	68	0	66	67	73	68	85	23	0	66	0	64	0	77	3	43	60	45	24	0	46	67	67	86	80	79	105	97	98	99	10	19	6	0	19	21	13	5	17	0	0	0	0	0	0	0
0	81	81	93	0	0	87	0	96	0	0	0	50	0	0	0	0	0	0	0	0	0	0	0	0	0	0	0	0	0	0	0	0	0	0	0	0	0	0	0	0	0	0	0	0	29	0	0	0	37
80	68	72	98	0	0	87	0	88	0	0	0	28	0	0	0	0	0	0	0	0	0	0	0	0	0	0	0	0	0	0	0	0	0	108	143	0	0	0	0	0	0	0	0	10	14	0	50	0	35
0	66	65	93	106	0	85	0	101	126	0	0	27	0	0	0	0	0	0	0	0	0	0	0	0	0	0	0	0	166	0	0	0	0	87	146	0	0	129	0	0	0	0	29	14	9	16	28	41	31
0	90	105	93	0	0	98	0	101	0	0	0	0	102	0	0	0	0	0	0	0	0	0	0	0	0	0	0	0	187	0	0	0	0	0	0	0	0	136	0	0	0	0	0	0	16	8	23	64	26
0	0	103	126	102	0	89	126	93	131	0	0	64	75	0	0	0	0	0	0	0	0	0	0	200	0	0	0	0	0	0	0	0	0	116	123	0	0	0	0	0	0	0	0	50	28	23	9	27	33
0	0	89	0	108	89	93	91	92	128	145	93	0	55	110	0	0	0	0	0	0	0	0	0	0	0	0	0	127	156	0	0	0	0	72	97	0	0	111	0	0	0	0	0	0	41	64	27	17	48
77	84	83	95	108	126	87	109	88	135	0	105	52	68	194	175	0	0	0	0	0	0	0	0	0	0	149	0	160	192	0	0	0	0	72	108	0	0	125	0	0	0	0	37	35	31	26	33	48	15
0	0	137	0	102	91	90	84	81	94	108	79	72	42	99	0	0	0	0	0	0	0	0	0	0	105	0	146	115	117	0	0	0	0	53	84	0	0	112	0	0	0	0	0	0	0	185	56	43	33
102	89	97	103	96	94	93	88	82	94	102	82	53	40	72	152	0	0	0	0	0	175	0	0	0	112	139	0	123	106	0	0	0	0	70	89	119	0	101	0	0	0	98	34	25	62	66	60	58	47
0	0	144	0	123	102	111	92	90	96	95	96	83	63	77	0	0	0	0	0	0	0	0	223	0	108	0	153	123	98	0	0	0	0	70	90	0	0	87	0	0	0	0	0	0	79	126	74	39	66
0	0	0	0	0	173	139	134	99	94	89	0	74	57	61	50	0	0	0	0	0	0	0	0	0	98	93	118	99	88	0	0	0	0	88	96	123	0	109	0	0	0	114	0	94	0	0	93	111	93
0	0	153	0	101	83	93	84	93	0	0	170	0	44	71	35	0	0	0	209	0	190	162	154	0	0	126	162	147	139	206	202	187	194	77	138	146	0	153	0	0	0	183	47	0	27	50	39	15	50
141	0	91	0	0	0	58	0	71	0	0	0	44	32	0	88	0	0	0	0	0	0	0	0	0	0	0	0	0	148	0	0	0	0	0	0	0	0	0	0	0	0	0	0	15	25	46	36	43	33
0	136	121	0	0	75	97	165	55	0	0	0	38	8	53	80	0	0	0	0	0	0	0	0	0	0	0	0	131	91	0	0	0	0	0	0	0	0	0	0	0	0	0	0	49	41	69	50	43	54
0	0	0	0	0	0	0	0	61	66	67	0	0	26	28	22	0	0	0	0	0	0	0	0	0	76	0	90	64	68	0	0	0	0	0	59	66	0	0	0	0	0	0	108	118	0	0	86	82	80
0	0	0	0	0	0	0	138	120	68	45	0	0	44	55	15	0	0	0	0	0	0	126	0	0	87	84	80	71	55	73	86	76	112	0	0	109	0	94	128	0	0	128	0	0	126	0	100	0	107
0	0	0	0	0	0	0	0	0	0	0	0	0	0	0	0	0	0	0	0	0	0	0	0	0	0	0	0	0	0	0	0	0	0	0	0	0	0	0	54	0	0	0	0	0	0	0	0	0	0
0	0	0	0	0	0	0	0	0	0	0	149	0	0	0	0	0	0	0	181	0	0	0	0	0	0	146	150	168	128	128	171	142	0	0	167	0	0	0	0	0	0	0	0	0	75	0	0	138	0
0	0	0	0	0	0	0	0	0	0	0	0	0	0	0	0	0	0	0	0	0	0	0	0	0	0	0	0	0	168	0	195	0	0	0	0	0	0	0	0	0	0	0	0	0	0	0	0	0	0
0	0	0	0	0	0	0	0	174	159	0	190	0	0	0	127	0	153	0	0	0	198	165	0	171	0	151	154	149	141	0	169	185	0	0	139	0	0	144	0	0	0	147	0	0	133	170	141	129	165
0	0	0	0	0	0	0	0	0	0	0	0	0	0	0	0	0	0	0	0	0	0	0	0	0	0	0	0	0	0	0	0	0	0	0	0	0	0	162	0	0	0	0	0	0	7	0	0	0	0
0	0	0	0	0	0	175	201	141	0	0	175	0	0	96	116	0	0	0	193	0	196	161	0	182	129	134	162	149	148	0	200	177	183	0	0	171	0	150	193	0	0	169	0	0	120	140	131	99	123
0	0	0	0	0	0	0	0	0	0	0	0	0	0	71	78	0	0	0	0	0	207	151	0	0	0	133	158	124	128	0	175	185	191	0	178	0	0	162	0	0	0	0	0	0	27	82	76	116	142
0	0	0	0	0	0	0	0	0	0	0	0	0	0	56	0	0	0	0	0	0	0	0	0	0	0	113	0	138	113	0	0	0	0	0	0	0	0	0	0	0	0	0	0	0	0	0	0	0	105
0	0	0	0	0	0	0	0	0	0	0	87	0	0	0	60	0	0	0	0	0	0	0	0	0	0	0	124	107	98	0	0	0	0	0	144	0	0	0	0	0	0	0	0	0	103	0	98	74	0
0	0	0	0	0	0	144	0	123	108	106	0	0	81	73	97	0	0	0	0	0	0	0	0	0	107	0	115	105	101	0	0	0	0	0	0	0	0	92	0	0	0	0	0	0	47	0	50	66	77
0	0	0	0	0	0	152	135	138	0	0	0	0	0	0	64	0	0	0	0	0	0	0	0	106	114	103	114	103	114	0	0	0	0	0	144	0	0	102	0	0	0	134	0	0	92	110	88	67	103
0	0	180	0	0	143	158	143	143	147	0	150	0	0	0	0	0	0	0	171	0	0	125	0	0	0	0	161	118	96	0	0	0	0	103	0	0	0	123	0	0	0	180	0	0	107	122	103	84	107
0	0	0	0	190	154	129	143	135	119	99	138	0	91	66	72	0	0	0	156	0	141	132	123	108	102	109	121	110	100	130	149	145	145	128	132	178	0	111	0	0	0	122	0	0	123	0	118	89	99
0	0	230	0	0	0	165	0	115	105	101	116	0	71	59	53	0	129	0	165	0	133	123	0	102	99	106	113	101	90	112	134	119	138	112	114	117	0	106	0	150	0	121	0	0	0	155	0	117	123
0	0	0	0	0	0	0	0	0	0	0	0	0	0	0	0	0	0	0	0	0	0	0	0	0	0	0	133	133	118	129	152	132	149	0	0	0	0	134	0	169	0	142	0	0	0	0	0	0	0
0	0	0	0	0	0	0	0	0	176	0	0	0	0	0	0	0	154	0	179	0	0	152	0	138	0	0	149	147	130	142	166	147	175	0	0	0	0	139	0	0	0	0	0	0	150	161	149	0	155
0	0	0	0	0	0	0	0	211	0	0	169	0	0	0	0	0	0	0	0	0	0	143	132	0	0	0	154	124	128	135	157	144	154	0	134	0	0	109	0	0	0	0	0	0	128	174	157	0	166
0	0	0	0	0	0	0	0	0	0	0	108	0	0	0	0	0	0	0	0	0	0	0	0	0	0	0	103	186	86	114	138	108	180	0	0	0	0	258	62	0	0	293	0	0	118	158	166	0	179
62	59	48	58	73	71	59	60	68	73	78	51	64	48	80	0	0	0	0	0	0	0	0	0	0	0	0	0	113	70	0	0	0	0	34	66	0	0	87	0	0	0	0	34	22	29	40	36	32	37
0	0	104	128	157	89	93	83	92	109	100	115	62	0	81	95	0	0	0	0	0	154	142	0	123	109	144	133	126	111	140	167	0	0	70	120	88	0	128	0	176	0	140	44	34	29	47	42	43	49
0	0	110	0	0	0	101	89	92	109	101	0	0	0	73	72	0	164	0	0	0	154	133	0	0	0	125	128	121	118	0	0	0	0	59	103	0	0	116	0	0	0	0	0	0	22	60	52	100	58
0	0	0	0	0	0	0	0	0	0	0	0	0	0	0	0	0	0	0	0	0	0	0	0	0	0	0	0	0	0	0	0	0	0	0	0	0	0	0	0	0	0	0	0	0	0	0	0	0	0
0	0	131	0	109	110	107	91	95	96	115	95	41	48	74	55	0	0	0	0	0	128	121	0	0	85	98	112	99	92	0	133	75	0	81	100	0	0	98	0	0	0	72	186	0	38	65	60	83	65
0	0	0	0	0	182	0	0	0	0	0	130	0	0	0	86	0	0	0	170	0	201	141	0	129	0	117	125	117	90	93	150	80	149	0	133	149	0	122	66	49	0	119	0	0	25	107	0	0	87
0	0	0	0	0	0	0	0	0	0	0	150	0	0	0	104	0	0	0	0	0	186	156	135	131	0	143	156	137	136	0	189	0	0	0	170	153	0	147	176	0	0	0	0	0	6	0	0	0	0
0	0	42	0	0	0	0	0	104	0	0	0	11	0	0	0	0	0	0	0	0	0	0	0	0	0	0	0	0	0	0	0	0	0	0	0	0	0	0	0	0	8	0	0	12	14	0	0	0	49
0	0	0	0	0	167	152	0	117	102	0	129	26	81	0	92	0	0	0	176	0	151	145	0	120	147	120	130	119	111	0	163	154	225	18	115	0	0	105	39	167	9	83	0	22	9	65	79	73	81
[truncated: 36 more columns]
