# Supplementary material for: Analyzing the effects of free water modeling by deep learning on diffusion MRI structural connectivity estimates in glioma patients
Source: PLoS One. 2020 Sep 25;15(9):e0239475. doi: 10.1371/journal.pone.0239475 (PMC7518620; doi:10.1371/journal.pone.0239475)
Supplement: S1 File — All utilized connectivity and length matrices as comma-separated csv files, and the free-water maps as nifti files. (ZIP) [file pone.0239475.s003.zip › S3/CMs/patients/prob_wm/vp32/cm_original.csv]

1	7	2	0	0	0	1	0	1	0	0	0	3	0	0	0	0	0	0	0	0	0	0	0	0	0	0	0	0	0	0	0	0	0	0	0	0	0	0	0	0	0	0	0	1	0	0	0	0	1
7	241	70	0	1	0	8	0	62	0	0	1	106	3	2	0	0	0	0	0	0	0	0	0	0	0	0	0	0	0	0	0	0	0	14	3	1	0	3	0	0	7	23	4	11	54	1	0	0	21
2	70	670	117	55	0	122	1	76	1	1	128	50	0	0	0	0	0	0	0	4	0	0	0	0	0	0	1	1	1	0	0	0	0	228	132	13	0	23	0	1	39	3	28	28	128	2	1	1	58
0	0	117	82	44	0	34	0	24	1	0	24	1	0	0	0	0	0	0	0	0	1	2	0	0	0	0	0	0	0	0	0	0	0	83	42	9	0	15	0	0	0	1	3	1	2	2	2	0	18
0	1	55	44	129	39	108	29	134	18	0	56	0	1	4	0	0	0	0	0	0	0	2	0	3	1	6	10	5	1	0	0	0	0	141	116	7	0	34	0	0	0	5	0	0	1	0	2	1	15
0	0	0	0	39	151	37	123	315	151	7	23	0	1	10	0	0	0	0	0	0	2	22	0	54	15	78	67	18	4	0	0	0	0	53	30	1	0	4	0	0	0	0	0	0	0	0	0	3	2
1	8	122	34	108	37	629	295	506	65	3	94	19	7	9	0	0	0	0	0	0	0	0	0	0	10	5	6	9	4	0	0	0	0	363	158	18	0	60	0	0	0	2	21	16	44	13	37	32	320
0	0	1	0	29	123	295	233	241	174	0	38	0	1	4	0	0	0	0	0	0	0	3	0	5	28	24	31	34	2	0	0	0	0	110	45	6	0	30	0	0	0	3	0	0	0	0	5	20	9
1	62	76	24	134	315	506	241	1052	246	108	238	64	122	109	11	0	0	0	0	0	0	2	0	2	35	3	6	39	58	0	0	0	0	190	491	52	0	225	0	0	0	7	16	29	38	18	77	133	476
0	0	1	1	18	151	65	174	246	711	41	107	1	0	3	1	0	0	0	0	0	1	25	0	70	323	335	130	161	3	0	0	0	0	353	448	315	0	335	0	0	0	50	0	0	1	0	2	4	1
0	0	1	0	0	7	3	0	108	41	113	2	0	4	12	0	0	0	0	0	0	0	0	0	0	6	1	1	10	4	0	0	0	0	39	9	17	0	47	0	0	0	5	0	0	0	0	0	1	0
0	1	128	24	56	23	94	38	238	107	2	391	0	1	9	7	8	45	0	76	23	177	161	6	101	57	166	154	151	31	3	59	5	36	51	397	9	0	21	6	30	1	15	0	0	0	0	0	6	6
3	106	50	1	0	0	19	0	64	1	0	0	69	38	34	3	0	0	0	0	0	0	0	0	0	0	0	0	0	12	0	0	0	0	2	0	0	0	7	0	0	0	0	8	84	148	0	2	0	22
0	3	0	0	1	1	7	1	122	0	4	1	38	68	143	9	0	0	0	0	0	0	0	0	0	0	0	0	0	51	0	0	0	0	0	4	1	0	1	0	0	0	1	0	0	0	1	2	8	4
0	2	0	0	4	10	9	4	109	3	12	9	34	143	151	98	0	0	0	0	0	0	1	0	1	1	3	2	2	132	0	0	0	0	7	10	0	0	10	0	0	0	0	0	0	0	0	0	1	1
0	0	0	0	0	0	0	0	11	1	0	7	3	9	98	191	0	0	38	3	0	5	7	2	1	0	12	6	22	242	4	3	5	18	0	9	3	0	36	10	0	0	4	0	0	0	0	0	0	1
0	0	0	0	0	0	0	0	0	0	0	8	0	0	0	0	50	10	15	11	20	0	1	0	0	0	0	0	0	0	0	0	0	0	0	0	0	0	0	6	33	0	0	0	0	0	0	0	0	0
0	0	0	0	0	0	0	0	0	0	0	45	0	0	0	0	10	160	1	56	0	78	85	1	18	0	0	26	1	1	0	37	0	76	0	21	2	0	12	57	48	0	13	0	0	0	0	0	0	0
0	0	0	0	0	0	0	0	0	0	0	0	0	0	0	38	15	1	32	1	0	0	0	0	0	0	0	0	0	9	0	0	0	25	0	0	0	0	0	67	0	0	4	0	0	0	0	0	0	0
0	0	0	0	0	0	0	0	0	0	0	76	0	0	0	3	11	56	1	212	2	213	25	0	6	0	0	3	2	7	0	42	0	92	0	89	3	0	53	140	89	0	36	0	0	0	0	0	0	0
0	0	4	0	0	0	0	0	0	0	0	23	0	0	0	0	20	0	0	2	18	10	16	0	0	0	0	0	0	1	0	1	0	0	0	0	0	0	1	1	10	0	1	0	0	0	0	0	0	0
0	0	0	1	0	2	0	0	0	1	0	177	0	0	0	5	0	78	0	213	10	564	367	1	70	0	2	45	8	15	0	51	5	106	0	104	1	0	30	13	11	0	8	0	0	0	0	0	0	0
0	0	0	2	2	22	0	3	2	25	0	161	0	0	1	7	1	85	0	25	16	367	873	78	290	12	97	200	46	32	2	220	7	46	1	59	2	0	15	4	4	0	3	0	0	0	0	0	0	0
0	0	0	0	0	0	0	0	0	0	0	6	0	0	0	2	0	1	0	0	0	1	78	83	2	0	5	36	16	6	0	4	0	0	0	3	0	0	0	0	0	0	0	0	0	0	0	0	0	0
0	0	0	0	3	54	0	5	2	70	0	101	0	0	1	1	0	18	0	6	0	70	290	2	113	8	63	54	12	13	0	23	0	5	0	30	2	0	4	1	1	0	1	0	0	0	0	1	0	0
0	0	0	0	1	15	10	28	35	323	6	57	0	0	1	0	0	0	0	0	0	0	12	0	8	393	319	6	38	5	0	0	0	0	25	261	93	0	96	0	0	0	13	0	0	0	0	0	0	0
0	0	0	0	6	78	5	24	3	335	1	166	0	0	3	12	0	0	0	0	0	2	97	5	63	319	616	100	200	46	0	2	0	0	9	117	23	0	28	0	0	0	6	0	0	0	0	0	0	1
0	0	1	0	10	67	6	31	6	130	1	154	0	0	2	6	0	26	0	3	0	45	200	36	54	6	100	515	177	44	6	275	2	3	11	345	52	0	181	2	1	0	28	0	0	0	0	0	0	0
0	0	1	0	5	18	9	34	39	161	10	151	0	0	2	22	0	1	0	2	0	8	46	16	12	38	200	177	372	125	50	69	44	3	29	361	107	0	334	0	1	0	42	0	0	0	0	0	2	1
0	0	1	0	1	4	4	2	58	3	4	31	12	51	132	242	0	1	9	7	1	15	32	6	13	5	46	44	125	202	46	36	83	26	12	49	18	0	164	51	0	0	15	0	0	1	1	0	1	1
0	0	0	0	0	0	0	0	0	0	0	3	0	0	0	4	0	0	0	0	0	0	2	0	0	0	0	6	50	46	77	28	238	6	0	2	1	0	10	1	0	0	1	0	0	0	0	0	0	0
0	0	0	0	0	0	0	0	0	0	0	59	0	0	0	3	0	37	0	42	1	51	220	4	23	0	2	275	69	36	28	469	94	35	0	67	15	0	113	6	6	0	28	0	0	0	0	0	0	0
0	0	0	0	0	0	0	0	0	0	0	5	0	0	0	5	0	0	0	0	0	5	7	0	0	0	0	2	44	83	238	94	118	59	0	3	1	0	10	1	0	0	4	0	0	0	0	0	0	0
0	0	0	0	0	0	0	0	0	0	0	36	0	0	0	18	0	76	25	92	0	106	46	0	5	0	0	3	3	26	6	35	59	277	0	9	2	0	7	163	6	0	3	0	0	0	0	0	0	0
0	14	228	83	141	53	363	110	190	353	39	51	2	0	7	0	0	0	0	0	0	0	1	0	0	25	9	11	29	12	0	0	0	0	89	65	21	0	121	0	0	4	25	0	2	3	0	4	11	26
0	3	132	42	116	30	158	45	491	448	9	397	0	4	10	9	0	21	0	89	0	104	59	3	30	261	117	345	361	49	2	67	3	9	65	59	20	0	47	5	29	2	25	0	1	2	0	3	6	19
0	1	13	9	7	1	18	6	52	315	17	9	0	1	0	3	0	2	0	3	0	1	2	0	2	93	23	52	107	18	1	15	1	2	21	20	12	0	29	0	14	2	129	0	0	0	0	0	0	0
0	0	0	0	0	0	0	0	0	0	0	0	0	0	0	0	0	0	0	0	0	0	0	0	0	0	0	0	0	0	0	0	0	0	0	0	0	0	0	0	0	0	0	0	0	0	0	0	0	0
0	3	23	15	34	4	60	30	225	335	47	21	7	1	10	36	0	12	0	53	1	30	15	0	4	96	28	181	334	164	10	113	10	7	121	47	29	0	59	8	15	6	54	0	0	1	1	0	6	10
0	0	0	0	0	0	0	0	0	0	0	6	0	0	0	10	6	57	67	140	1	13	4	0	1	0	0	2	0	51	1	6	1	163	0	5	0	0	8	48	7	0	8	0	0	0	0	0	0	0
0	0	1	0	0	0	0	0	0	0	0	30	0	0	0	0	33	48	0	89	10	11	4	0	1	0	0	1	1	0	0	6	0	6	0	29	14	0	15	7	18	0	24	0	0	0	0	0	0	0
0	7	39	0	0	0	0	0	0	0	0	1	0	0	0	0	0	0	0	0	0	0	0	0	0	0	0	0	0	0	0	0	0	0	4	2	2	0	6	0	0	1	20	0	0	0	0	0	0	0
0	23	3	1	5	0	2	3	7	50	5	15	0	1	0	4	0	13	4	36	1	8	3	0	1	13	6	28	42	15	1	28	4	3	25	25	129	0	54	8	24	20	56	0	0	0	0	0	0	0
0	4	28	3	0	0	21	0	16	0	0	0	8	0	0	0	0	0	0	0	0	0	0	0	0	0	0	0	0	0	0	0	0	0	0	0	0	0	0	0	0	0	0	0	0	15	0	0	0	7
1	11	28	1	0	0	16	0	29	0	0	0	84	0	0	0	0	0	0	0	0	0	0	0	0	0	0	0	0	0	0	0	0	0	2	1	0	0	0	0	0	0	0	0	170	78	0	1	0	9
0	54	128	2	1	0	44	0	38	1	0	0	148	0	0	0	0	0	0	0	0	0	0	0	0	0	0	0	0	1	0	0	0	0	3	2	0	0	1	0	0	0	0	15	78	732	139	38	3	118
0	1	2	2	0	0	13	0	18	0	0	0	0	1	0	0	0	0	0	0	0	0	0	0	0	0	0	0	0	1	0	0	0	0	0	0	0	0	1	0	0	0	0	0	0	139	27	42	3	72
0	0	1	2	2	0	37	5	77	2	0	0	2	2	0	0	0	0	0	0	0	0	0	0	1	0	0	0	0	0	0	0	0	0	4	3	0	0	0	0	0	0	0	0	1	38	42	147	36	114
0	0	1	0	1	3	32	20	133	4	1	6	0	8	1	0	0	0	0	0	0	0	0	0	0	0	0	0	2	1	0	0	0	0	11	6	0	0	6	0	0	0	0	0	0	3	3	36	94	46
1	21	58	18	15	2	320	9	476	1	0	6	22	4	1	1	0	0	0	0	0	0	0	0	0	0	1	0	1	1	0	0	0	0	26	19	0	0	10	0	0	0	0	7	9	118	72	114	46	894
0	0	1	0	4	15	35	101	221	30	5	24	1	4	3	0	0	0	0	0	0	0	0	0	0	1	0	1	3	4	0	0	0	0	21	21	0	0	3	0	0	0	0	0	0	0	1	13	52	284
1	23	43	12	13	39	349	104	1698	162	38	36	67	92	47	1	0	0	0	0	0	1	0	0	0	3	4	0	5	12	0	0	0	0	59	66	2	0	33	0	0	0	2	2	77	43	36	102	301	523
0	0	1	0	3	9	7	43	190	188	99	7	4	4	28	0	0	0	0	0	0	0	0	1	0	11	0	2	14	35	0	0	0	0	16	9	0	0	7	0	0	0	0	0	0	9	4	15	109	146
0	0	0	0	0	1	1	3	44	51	87	0	3	4	59	13	0	0	0	0	0	0	0	0	0	9	2	1	21	42	0	0	0	0	5	1	1	0	3	0	0	0	1	0	1	0	0	1	2	4
0	0	1	0	1	3	8	3	55	0	0	10	0	3	1	1	0	0	0	3	0	4	6	2	0	0	6	10	12	36	2	5	1	2	6	4	1	0	35	0	0	0	2	2	0	156	47	61	44	84
1	0	4	0	0	0	4	0	25	0	0	0	9	1	0	1	0	0	0	0	0	0	0	0	0	0	0	0	0	1	0	0	0	0	0	0	0	0	0	0	0	0	0	0	52	5	1	1	1	10
0	1	1	0	0	1	3	1	42	0	0	0	2	13	2	1	0	0	0	0	0	0	0	0	0	0	0	0	1	1	0	0	0	0	0	0	0	0	0	0	0	0	0	0	11	1	1	4	16	12
0	0	0	0	0	0	0	0	20	8	13	0	0	6	31	7	0	0	0	0	0	0	0	0	0	1	0	1	2	15	0	0	0	0	0	1	1	0	0	0	0	0	0	1	1	0	0	2	2	7
0	0	0	0	0	0	0	1	8	1	1	0	0	1	6	26	0	0	0	0	0	0	1	0	0	2	2	4	28	73	16	11	12	1	0	0	1	0	13	1	0	0	3	0	0	1	0	1	0	1
0	0	0	0	0	0	0	0	0	0	0	0	0	0	0	0	0	0	0	0	0	0	0	0	0	0	0	0	0	0	0	0	0	0	0	0	0	0	0	1	0	0	0	0	0	0	0	0	0	0
0	0	0	0	0	0	0	0	0	0	0	2	0	0	0	0	0	0	0	1	0	0	0	0	0	0	1	1	3	6	1	3	2	0	0	2	0	0	0	0	0	0	0	0	0	1	0	0	1	0
0	0	0	0	0	0	0	0	0	0	0	0	0	0	0	0	0	0	0	0	0	0	0	0	0	0	0	0	0	1	0	1	0	0	0	0	0	0	0	0	0	0	0	0	0	0	0	0	0	0
0	0	0	0	0	0	0	0	4	1	0	3	0	0	0	2	0	1	0	0	0	2	3	0	1	0	1	5	12	16	0	4	5	0	0	2	0	0	6	0	0	0	1	0	0	7	2	3	6	9
0	0	0	0	0	0	0	0	0	0	0	0	0	0	0	0	0	0	0	0	0	0	0	0	0	0	0	0	0	0	0	0	0	0	0	0	0	0	1	0	0	0	0	0	0	19	0	0	0	0
0	0	0	0	0	0	1	2	1	0	0	3	0	0	3	3	0	0	0	3	0	1	2	0	3	2	1	5	21	15	0	9	3	3	0	0	2	0	10	1	0	0	1	0	0	7	3	4	9	5
0	0	0	0	0	0	0	0	0	0	0	0	0	0	1	3	0	0	0	0	0	1	3	0	0	0	2	3	10	20	0	2	1	1	0	1	0	0	3	0	0	0	0	0	0	11	1	1	4	1
0	0	0	0	0	0	0	0	0	0	0	0	0	0	1	0	0	0	0	0	0	0	0	0	0	0	1	0	1	1	0	0	0	0	0	0	0	0	0	0	0	0	0	0	0	0	0	0	0	1
0	0	0	0	0	0	0	0	0	0	0	1	0	0	0	1	0	0	0	0	0	0	0	0	0	0	0	1	1	4	0	0	0	0	0	1	0	0	0	0	0	0	0	0	0	1	0	2	2	0
0	0	0	0	0	0	1	0	2	10	4	0	0	1	5	4	0	0	0	0	0	0	0	0	0	6	0	1	7	15	0	0	0	0	0	0	0	0	4	0	0	0	0	0	0	2	0	1	5	8
0	0	0	0	0	0	1	2	2	0	0	0	0	0	0	4	0	0	0	0	0	0	0	0	1	2	2	5	17	9	0	0	0	0	0	1	0	0	2	0	0	0	1	0	0	10	4	17	74	15
0	0	1	0	0	2	3	7	19	1	0	2	0	0	0	0	0	0	0	1	0	0	2	0	0	0	0	5	12	5	0	0	0	0	1	0	0	0	6	0	0	0	1	0	0	19	18	51	113	91
0	0	0	0	1	1	1	6	18	8	11	7	0	3	12	38	0	0	0	3	0	4	10	5	6	23	28	72	161	214	12	43	13	11	1	11	1	0	79	0	0	0	4	0	0	3	0	4	8	36
0	0	1	0	0	0	1	0	16	7	18	16	0	1	45	86	0	2	0	3	0	8	14	0	9	14	32	69	179	328	12	37	27	8	2	31	7	0	101	0	1	0	11	0	0	0	2	0	3	8
0	0	0	0	0	0	0	0	0	0	0	0	0	0	0	0	0	0	0	0	0	0	0	0	0	0	0	5	8	12	9	19	18	2	0	0	0	0	3	0	1	0	1	0	0	0	0	0	0	0
0	0	0	0	0	0	0	0	0	1	0	0	0	0	0	0	0	1	0	1	0	0	2	0	1	0	0	5	7	8	2	21	8	9	0	0	0	0	5	0	0	0	0	0	0	3	3	2	0	3
0	0	0	0	0	0	0	0	2	0	0	3	0	0	0	0	0	0	0	0	0	0	1	1	0	0	0	8	5	18	3	19	10	5	0	2	0	0	1	0	0	0	0	0	0	1	1	1	0	2
0	0	0	0	0	0	0	0	0	0	0	1	0	0	0	0	0	0	0	0	0	0	0	0	0	0	0	1	3	12	1	10	4	1	0	0	0	0	1	1	0	0	1	0	0	2	1	2	0	1
1	7	22	3	4	6	84	38	131	19	10	7	3	2	6	0	0	0	0	0	0	0	0	0	0	0	0	0	2	3	0	0	0	0	12	7	0	0	6	0	0	0	0	1	2	52	33	81	64	210
0	0	4	1	1	5	30	16	104	7	1	7	2	0	5	5	0	0	0	0	0	4	5	0	4	2	2	12	36	29	1	7	0	0	6	4	1	0	27	0	1	0	2	5	5	134	145	153	42	262
0	0	1	0	0	0	9	2	27	6	2	0	0	0	1	5	0	1	0	0	0	1	1	0	0	0	3	2	10	14	0	0	0	0	1	1	0	0	5	0	0	0	0	0	0	17	17	8	3	31
0	0	0	0	0	0	0	0	0	0	0	0	0	0	0	0	0	0	0	0	0	0	0	0	0	0	0	0	0	0	0	0	0	0	0	0	0	0	0	0	0	0	0	0	0	0	0	0	0	0
0	0	1	0	2	1	19	13	94	8	2	8	4	3	6	15	0	0	0	0	0	1	5	0	0	3	7	20	39	52	0	5	1	0	6	12	0	0	26	0	0	0	3	1	0	3	15	18	8	82
0	0	0	0	0	1	0	0	0	0	0	12	0	0	0	5	0	0	0	2	0	3	9	0	3	0	5	14	36	69	5	8	10	2	0	7	2	0	40	3	1	0	9	0	0	6	1	0	0	2
0	0	0	0	0	0	0	0	0	0	0	3	0	0	0	2	0	0	0	0	0	1	3	1	1	0	1	6	3	16	0	1	0	0	0	3	1	0	3	1	0	0	0	0	0	20	0	0	0	0
0	0	2	0	0	0	0	0	1	0	0	0	4	0	0	0	0	0	0	0	0	0	0	0	0	0	0	0	0	0	0	0	0	0	0	0	0	0	0	0	0	10	0	0	10	46	0	0	0	1
0	0	0	0	0	1	1	0	7	2	0	10	1	1	0	11	0	0	0	2	0	3	8	0	2	1	11	21	41	63	0	4	1	1	1	10	0	0	38	1	1	2	20	0	4	33	7	4	1	7
[truncated: 36 more columns]
