# Supplementary material for: Analyzing the effects of free water modeling by deep learning on diffusion MRI structural connectivity estimates in glioma patients
Source: PLoS One. 2020 Sep 25;15(9):e0239475. doi: 10.1371/journal.pone.0239475 (PMC7518620; doi:10.1371/journal.pone.0239475)
Supplement: S1 File — All utilized connectivity and length matrices as comma-separated csv files, and the free-water maps as nifti files. (ZIP) [file pone.0239475.s003.zip › S3/CMs/patients/prob_wm/vp32/fiberlengthmatrix_fwm.csv]

1	4	35	0	0	0	6	0	31	0	0	0	40	0	0	0	0	0	0	0	0	0	0	0	0	0	0	0	0	0	0	0	0	0	0	0	0	0	0	0	0	0	0	101	110	89	0	0	0	0
4	10	16	0	0	0	47	0	29	0	0	24	24	55	0	0	0	0	0	0	0	0	0	0	0	0	0	0	0	0	0	0	0	0	34	14	0	0	31	0	0	23	5	81	60	67	98	132	0	85
35	16	12	13	30	0	34	69	57	111	136	26	34	74	104	0	0	0	0	0	8	0	6	0	0	154	0	0	0	133	0	0	0	0	28	31	46	0	56	0	0	21	68	80	71	65	89	98	0	87
0	0	13	4	20	0	31	109	48	97	0	48	56	0	0	0	0	0	0	0	0	0	91	0	0	0	116	131	0	0	0	0	0	0	44	47	56	0	63	0	0	0	67	88	84	95	106	0	0	93
0	0	30	20	15	13	32	55	55	77	0	43	101	39	77	0	0	0	0	0	0	0	81	0	90	92	97	98	94	0	0	0	0	0	38	47	58	0	59	0	0	0	65	0	0	0	102	0	0	103
0	0	0	0	13	7	46	46	55	40	89	25	0	47	69	114	0	0	0	0	0	100	85	0	76	76	73	89	81	121	0	0	0	0	42	51	73	0	61	0	0	0	0	0	0	0	0	149	99	97
6	47	34	31	32	46	24	41	45	74	93	46	46	53	86	0	0	0	0	0	0	0	0	0	0	93	88	108	90	119	0	0	0	0	37	42	55	0	59	0	0	48	57	88	80	85	92	94	92	87
0	0	69	109	55	46	41	16	40	42	82	45	0	90	0	0	0	0	0	0	0	0	97	0	55	54	61	72	60	0	0	0	0	0	33	43	62	0	54	0	0	0	61	0	0	0	0	119	93	107
31	29	57	48	55	55	45	40	22	37	28	49	36	24	53	98	0	0	0	0	0	127	161	0	0	45	99	123	56	86	0	0	0	0	48	48	60	0	64	0	0	67	75	97	89	93	117	94	93	90
0	0	111	97	77	40	74	42	37	17	23	41	93	0	70	0	0	0	0	0	0	94	76	0	67	21	56	76	50	112	0	117	0	0	37	44	52	0	53	0	0	0	67	0	0	0	0	0	120	131
0	0	136	0	0	89	93	82	28	23	9	84	89	55	20	34	0	0	0	0	0	0	0	0	0	29	63	209	32	31	0	123	0	0	47	79	64	0	61	0	0	105	76	0	0	0	0	0	121	118
0	24	26	48	43	25	46	45	49	41	84	14	89	35	74	59	15	79	0	35	19	27	38	41	50	35	36	66	59	63	87	91	93	77	29	14	77	0	46	34	15	0	39	0	0	0	0	0	91	116
40	24	34	56	101	0	46	0	36	93	89	89	9	25	62	85	0	153	0	0	0	0	0	0	107	98	101	108	100	97	0	0	0	126	44	71	127	0	79	0	0	3	0	44	28	25	0	0	0	57
0	55	74	0	39	47	53	90	24	0	55	35	25	7	32	66	0	0	0	0	0	0	0	0	0	0	0	0	0	73	0	0	0	0	37	42	0	0	61	0	0	0	0	145	0	0	0	61	64	87
0	0	104	0	77	69	86	0	53	70	20	74	62	32	10	18	0	0	0	0	0	0	0	0	0	47	51	0	50	30	0	0	0	0	77	72	78	0	66	0	0	0	0	0	0	0	0	141	102	113
0	0	0	0	0	114	0	0	98	0	34	59	85	66	18	8	0	0	27	107	0	95	76	54	59	46	55	59	49	30	54	88	50	16	28	74	0	0	41	14	95	0	38	0	0	0	0	0	0	0
0	0	0	0	0	0	0	0	0	0	0	15	0	0	0	0	4	7	8	9	8	0	13	0	0	0	0	0	0	65	0	0	0	0	0	0	0	0	0	6	8	0	39	0	0	0	0	0	0	0
0	0	0	0	0	0	0	0	0	0	0	79	153	0	0	0	7	12	21	43	15	65	69	93	52	0	87	41	0	23	0	25	0	17	0	86	88	0	71	24	22	0	63	0	0	0	0	0	0	0
0	0	0	0	0	0	0	0	0	0	0	0	0	0	0	27	8	21	6	17	0	0	0	0	0	0	0	0	88	46	0	0	0	17	0	0	0	0	53	10	0	0	16	0	0	0	0	0	0	0
0	0	0	0	0	0	0	0	0	0	0	35	0	0	0	107	9	43	17	15	11	20	42	0	29	0	0	112	116	82	0	64	100	78	0	31	35	0	50	28	20	0	50	0	0	0	0	0	0	0
0	0	8	0	0	0	0	0	0	0	0	19	0	0	0	0	8	15	0	11	4	19	8	0	0	0	0	0	0	0	0	140	0	88	0	41	0	0	0	40	16	0	0	0	0	0	0	0	0	0
0	0	0	0	0	100	0	0	127	94	0	27	0	0	0	95	0	65	0	20	19	10	19	0	16	64	0	72	100	73	0	92	89	74	0	32	50	0	51	35	35	0	43	0	0	0	0	0	0	0
0	0	6	91	81	85	0	97	161	76	0	38	0	0	0	76	13	69	0	42	8	19	12	17	20	53	26	61	83	76	98	80	90	69	83	47	72	0	110	78	34	0	49	0	0	0	219	0	0	0
0	0	0	0	0	0	0	0	0	0	0	41	0	0	0	54	0	93	0	0	0	0	17	8	33	0	24	60	60	61	79	81	0	0	0	103	0	0	138	0	0	0	0	0	0	0	0	0	0	0
0	0	0	0	90	76	0	55	0	67	0	50	107	0	0	59	0	52	0	29	0	16	20	33	7	56	26	35	61	89	0	59	0	59	71	53	0	0	72	50	0	0	62	0	0	0	0	0	0	0
0	0	154	0	92	76	93	54	45	21	29	35	98	0	47	46	0	0	0	0	0	64	53	0	56	9	30	74	31	70	0	0	0	0	46	47	55	0	54	0	0	0	67	0	0	0	222	0	140	0
0	0	0	116	97	73	88	61	99	56	63	36	101	0	51	55	0	87	0	0	0	0	26	24	26	30	11	43	40	61	0	102	0	0	47	53	65	0	54	0	0	0	83	0	0	162	0	0	148	0
0	0	0	131	98	89	108	72	123	76	209	66	108	0	0	59	0	41	0	112	0	72	61	60	35	74	43	12	38	55	35	30	51	51	81	70	78	0	74	81	0	0	85	0	0	0	0	0	0	0
0	0	0	0	94	81	90	60	56	50	32	59	100	0	50	49	0	0	88	116	0	100	83	60	61	31	40	38	10	20	15	33	24	51	55	59	66	0	64	86	90	0	79	0	0	0	0	164	123	172
0	0	133	0	0	121	119	0	86	112	31	63	97	73	30	30	65	23	46	82	0	73	76	61	89	70	61	55	20	12	18	70	19	29	42	73	75	0	61	24	90	0	79	0	0	0	188	0	158	152
0	0	0	0	0	0	0	0	0	0	0	87	0	0	0	54	0	0	0	0	0	0	98	79	0	0	0	35	15	18	9	45	14	43	0	92	0	0	80	0	0	0	100	0	0	0	0	0	0	0
0	0	0	0	0	0	0	0	0	117	123	91	0	0	0	88	0	25	0	64	140	92	80	81	59	0	102	30	33	70	45	15	20	26	105	92	98	0	90	71	112	0	98	0	0	0	0	0	0	0
0	0	0	0	0	0	0	0	0	0	0	93	0	0	0	50	0	0	0	100	0	89	90	0	0	0	0	51	24	19	14	20	8	19	0	91	97	0	79	55	121	135	92	0	0	0	0	0	0	0
0	0	0	0	0	0	0	0	0	0	0	77	126	0	0	16	0	17	17	78	88	74	69	0	59	0	0	51	51	29	43	26	19	8	0	89	105	0	87	21	86	0	95	0	0	227	0	0	0	0
0	34	28	44	38	42	37	33	48	37	47	29	44	37	77	28	0	0	0	0	0	0	83	0	71	46	47	81	55	42	0	105	0	0	9	27	18	0	12	0	0	6	11	70	119	61	93	81	74	84
0	14	31	47	47	51	42	43	48	44	79	14	71	42	72	74	0	86	0	31	41	32	47	103	53	47	53	70	59	73	92	92	91	89	27	22	16	0	43	48	11	3	22	96	0	143	102	108	85	104
0	0	46	56	58	73	55	62	60	52	64	77	127	0	78	0	0	88	0	35	0	50	72	0	0	55	65	78	66	75	0	98	97	105	18	16	2	0	22	0	5	0	7	0	0	0	0	0	105	119
0	0	0	0	0	0	0	0	0	0	0	0	0	0	0	0	0	0	0	0	0	0	0	0	0	0	0	0	0	0	0	0	0	0	0	0	0	0	0	0	0	0	0	0	0	0	0	0	0	0
0	31	56	63	59	61	59	54	64	53	61	46	79	61	66	41	0	71	53	50	0	51	110	138	72	54	54	74	64	61	80	90	79	87	12	43	22	0	17	33	28	18	18	0	0	157	0	144	163	134
0	0	0	0	0	0	0	0	0	0	0	34	0	0	0	14	6	24	10	28	40	35	78	0	50	0	0	81	86	24	0	71	55	21	0	48	0	0	33	8	36	0	10	0	0	0	0	0	0	0
0	0	0	0	0	0	0	0	0	0	0	15	0	0	0	95	8	22	0	20	16	35	34	0	0	0	0	0	90	90	0	112	121	86	0	11	5	0	28	36	5	13	13	0	0	0	0	0	0	0
0	23	21	0	0	0	48	0	67	0	105	0	3	0	0	0	0	0	0	0	0	0	0	0	0	0	0	0	0	0	0	0	135	0	6	3	0	0	18	0	13	16	5	0	0	0	0	0	0	0
0	5	68	67	65	0	57	61	75	67	76	39	0	0	0	38	39	63	16	50	0	43	49	0	62	67	83	85	79	79	100	98	92	95	11	22	7	0	18	10	13	5	16	0	0	0	0	0	0	0
101	81	80	88	0	0	88	0	97	0	0	0	44	145	0	0	0	0	0	0	0	0	0	0	0	0	0	0	0	0	0	0	0	0	70	96	0	0	0	0	0	0	0	1	19	25	0	0	0	33
110	60	71	84	0	0	80	0	89	0	0	0	28	0	0	0	0	0	0	0	0	0	0	0	0	0	0	0	0	0	0	0	0	0	119	0	0	0	0	0	0	0	0	19	9	11	0	0	0	44
89	67	65	95	0	0	85	0	93	0	0	0	25	0	0	0	0	0	0	0	0	0	0	0	0	0	162	0	0	0	0	0	0	227	61	143	0	0	157	0	0	0	0	25	11	10	18	21	51	28
0	98	89	106	102	0	92	0	117	0	0	0	0	0	0	0	0	0	0	0	0	0	219	0	0	222	0	0	0	188	0	0	0	0	93	102	0	0	0	0	0	0	0	0	0	18	6	23	55	27
0	132	98	0	0	149	94	119	94	0	0	0	0	61	141	0	0	0	0	0	0	0	0	0	0	0	0	0	164	0	0	0	0	0	81	108	0	0	144	0	0	0	0	0	0	21	23	10	32	35
0	0	0	0	0	99	92	93	93	120	121	91	0	64	102	0	0	0	0	0	0	0	0	0	0	140	148	0	123	158	0	0	0	0	74	85	105	0	163	0	0	0	0	0	0	51	55	32	16	54
0	85	87	93	103	97	87	107	90	131	118	116	57	87	113	0	0	0	0	0	0	0	0	0	0	0	0	0	172	152	0	0	0	0	84	104	119	0	134	0	0	0	0	33	44	28	27	35	54	15
0	0	0	115	105	99	87	84	81	99	114	81	0	38	92	0	0	0	0	0	0	0	0	0	0	121	133	146	129	123	0	0	0	0	63	80	87	0	97	0	0	0	0	0	0	65	86	52	44	34
96	92	98	106	113	99	92	89	83	94	101	89	53	44	71	131	0	0	0	0	0	0	215	0	0	119	129	182	124	121	0	0	0	0	77	87	103	0	103	0	0	0	0	84	24	60	64	58	57	47
0	0	211	0	130	97	134	89	88	96	97	87	88	51	74	109	0	0	0	0	0	0	0	0	0	105	129	134	114	101	0	0	0	0	68	92	84	0	95	0	0	0	0	0	103	110	91	75	32	67
0	0	0	0	146	120	134	110	92	94	90	99	81	75	57	46	0	0	0	0	0	0	0	0	0	95	107	109	104	88	0	0	0	0	76	115	116	0	87	0	0	0	0	0	0	0	141	121	96	95
0	0	0	0	0	0	87	77	90	72	111	145	0	52	111	118	0	165	0	212	230	183	165	0	136	82	154	165	153	131	185	196	217	184	92	140	163	0	162	141	0	0	183	54	0	25	49	39	18	54
0	42	93	119	0	0	78	0	62	0	0	0	14	32	0	0	0	0	0	0	0	0	0	0	0	0	161	0	0	0	0	0	0	0	0	77	0	0	0	0	0	0	0	32	17	43	0	39	0	38
0	0	79	0	117	0	52	0	42	102	0	0	32	14	0	0	0	0	0	0	0	0	0	0	0	0	0	0	165	0	0	0	0	0	0	126	0	0	0	0	0	0	0	0	40	39	89	65	36	51
0	0	0	0	99	0	0	0	58	68	63	0	0	22	23	29	0	0	0	0	0	0	0	0	0	86	0	131	102	77	0	0	0	0	0	0	0	0	131	0	0	0	0	0	78	0	0	0	87	76
0	0	0	0	0	0	0	0	80	100	62	95	0	0	41	18	0	0	0	110	0	132	99	0	0	74	73	77	76	55	77	94	70	0	0	89	104	0	87	0	217	0	106	0	0	106	0	0	0	114
0	0	0	0	0	0	0	0	0	0	0	0	0	0	0	0	0	0	0	0	0	0	0	0	0	0	0	0	0	0	0	0	0	0	0	0	0	0	0	0	0	0	0	0	0	0	0	0	0	0
0	0	0	0	0	0	0	0	198	0	0	179	0	0	0	0	0	0	0	184	0	0	147	0	0	0	152	145	175	151	127	164	161	164	0	226	0	0	156	133	0	0	0	0	0	0	0	0	146	154
0	0	0	0	0	0	0	0	0	0	0	0	0	0	0	0	0	0	0	0	0	0	0	0	0	112	0	0	128	125	0	0	0	0	0	0	0	0	0	0	125	0	0	0	0	0	0	0	0	0
0	0	0	0	0	0	0	0	183	0	0	176	0	0	0	111	0	181	0	181	0	179	157	134	0	0	158	166	164	136	148	178	153	185	0	165	0	0	153	0	222	0	190	0	0	139	131	149	122	150
0	0	0	0	0	0	0	0	0	0	0	0	0	0	0	0	0	0	0	0	0	0	0	0	0	0	0	0	166	158	0	0	0	0	0	0	0	0	0	0	0	0	0	0	0	7	0	0	0	0
0	0	0	0	0	0	162	0	147	0	0	170	0	0	93	124	0	0	0	202	0	194	174	144	153	0	157	168	161	144	169	184	163	182	122	167	0	0	157	0	192	0	168	0	0	118	144	125	105	133
0	0	0	0	0	0	0	149	0	172	0	162	0	0	109	66	0	0	0	0	0	173	121	0	0	0	102	156	140	133	0	197	0	0	0	146	183	0	133	0	0	0	0	0	0	41	0	112	130	122
0	0	0	0	0	0	0	0	0	0	0	0	0	0	0	68	0	0	0	0	0	0	0	0	0	0	0	0	0	114	0	0	0	0	0	0	0	0	0	0	0	0	0	0	0	0	0	0	0	0
0	0	0	0	0	0	0	0	0	0	0	0	0	0	0	62	0	0	0	0	0	0	0	0	0	0	101	0	94	125	0	0	0	0	0	0	0	0	80	0	0	0	0	0	0	91	111	108	79	110
0	0	0	0	0	0	0	0	123	103	99	0	95	0	72	87	0	0	0	0	0	0	0	0	0	98	108	113	120	97	0	0	0	0	83	0	0	0	0	0	0	0	0	0	0	62	0	119	66	102
0	0	0	0	0	0	0	0	126	111	119	123	93	0	53	67	0	0	0	0	0	0	0	0	0	107	102	117	109	95	0	0	0	0	0	122	0	0	108	0	0	0	0	0	0	89	107	90	69	98
0	0	0	0	0	0	193	155	145	148	122	153	0	161	0	72	0	0	0	0	0	130	135	0	0	135	0	140	132	106	0	0	121	0	117	0	0	0	0	0	0	0	0	0	0	115	119	97	84	106
0	0	0	0	0	152	139	140	128	112	103	132	136	88	68	74	0	147	0	156	0	145	127	129	115	104	106	121	109	101	132	148	138	152	96	118	126	0	105	121	0	0	144	0	0	106	0	129	91	99
0	0	198	202	0	159	144	143	115	110	102	109	98	70	55	54	0	127	0	149	0	141	123	97	103	101	103	117	102	89	113	131	118	127	113	111	122	0	101	116	133	0	128	0	113	0	148	110	103	141
0	0	0	0	0	0	0	0	0	0	0	156	0	0	0	70	0	147	0	184	0	182	145	0	0	0	0	137	107	107	143	149	141	154	0	0	0	0	132	0	0	0	0	0	0	0	0	0	0	148
0	0	0	0	0	0	0	0	203	0	0	141	0	0	0	0	0	159	0	175	0	160	209	0	0	0	0	145	161	143	151	167	146	158	0	148	155	0	152	0	0	0	0	0	0	119	176	157	0	158
0	0	0	0	0	0	0	0	0	0	0	159	0	0	0	0	0	0	0	182	0	159	147	0	0	0	0	137	137	128	138	161	131	160	0	214	0	0	140	0	0	0	0	0	0	140	161	161	0	160
0	0	0	0	0	0	0	0	0	0	0	147	0	0	0	0	0	0	0	184	0	0	125	0	0	0	0	182	145	88	91	98	125	0	0	0	0	0	176	0	0	0	0	0	0	124	0	0	0	203
62	53	51	58	62	66	61	60	66	70	70	56	44	0	62	48	0	0	0	0	0	0	0	0	0	84	87	100	98	101	0	0	0	0	39	63	0	0	81	0	0	0	77	35	31	24	36	37	36	36
0	148	138	103	95	118	102	94	96	101	105	126	68	46	78	77	0	0	0	196	0	156	136	133	119	102	132	132	118	115	141	162	204	155	50	134	0	0	120	0	0	0	0	50	69	29	46	42	51	48
0	0	0	0	0	99	120	93	94	96	88	105	0	66	104	74	0	0	0	0	0	148	121	0	152	0	126	144	122	109	0	0	0	0	138	97	0	0	120	0	0	0	0	0	42	29	52	56	93	57
0	0	0	0	0	0	0	0	0	0	0	0	0	0	0	0	0	0	0	0	0	0	0	0	0	0	0	0	0	0	0	0	0	0	0	0	0	0	0	0	0	0	0	0	0	0	0	0	0	0
0	94	84	0	120	96	99	100	95	89	98	130	53	53	74	54	0	0	0	139	0	154	130	0	99	97	103	112	100	85	112	86	73	88	80	107	118	0	101	0	0	0	10	0	0	45	69	63	118	64
0	0	0	0	0	0	0	0	135	201	0	141	0	0	0	73	0	94	0	176	0	162	137	109	117	0	117	133	114	84	72	128	97	0	0	160	143	0	110	103	0	0	125	0	0	27	78	0	0	0
0	0	0	0	0	0	0	226	0	0	0	175	0	0	0	101	0	78	0	0	0	190	158	0	134	0	147	154	144	136	0	176	153	0	0	169	162	0	124	0	0	27	158	0	13	10	0	0	179	0
0	8	51	0	0	0	136	0	82	0	0	0	8	0	0	0	0	0	0	0	0	0	0	0	0	0	96	0	0	0	0	0	0	0	0	0	0	0	0	0	0	7	0	46	13	17	0	0	0	0
0	64	0	0	0	180	179	0	109	121	96	128	22	0	65	77	0	0	0	0	0	169	141	0	121	109	119	133	119	106	0	164	0	91	36	137	138	0	102	35	19	8	80	0	22	16	67	67	0	79
[truncated: 36 more columns]
