# Supplementary material for: Analyzing the effects of free water modeling by deep learning on diffusion MRI structural connectivity estimates in glioma patients
Source: PLoS One. 2020 Sep 25;15(9):e0239475. doi: 10.1371/journal.pone.0239475 (PMC7518620; doi:10.1371/journal.pone.0239475)
Supplement: S1 File — All utilized connectivity and length matrices as comma-separated csv files, and the free-water maps as nifti files. (ZIP) [file pone.0239475.s003.zip › S3/CMs/patients/prob_wm/vp32/cm_fwm.csv]

3	7	2	0	0	0	2	0	4	0	0	0	3	0	0	0	0	0	0	0	0	0	0	0	0	0	0	0	0	0	0	0	0	0	0	0	0	0	0	0	0	0	0	1	1	2	0	0	0	0
7	296	80	0	0	0	21	0	51	0	0	4	109	6	0	0	0	0	0	0	0	0	0	0	0	0	0	0	0	0	0	0	0	0	11	4	0	0	5	0	0	8	19	7	14	54	1	1	0	27
2	80	700	134	63	0	153	3	114	3	1	135	58	1	1	0	0	0	0	0	4	0	1	0	0	1	0	0	0	1	0	0	0	0	257	149	15	0	33	0	0	36	1	22	35	127	8	1	0	81
0	0	134	66	56	0	31	1	29	1	0	11	4	0	0	0	0	0	0	0	0	0	2	0	0	0	1	1	0	0	0	0	0	0	92	48	9	0	12	0	0	0	3	1	3	4	3	0	0	33
0	0	63	56	143	45	129	36	145	16	0	86	1	2	1	0	0	0	0	0	0	0	6	0	5	3	12	8	6	0	0	0	0	0	146	123	15	0	33	0	0	0	1	0	0	0	1	0	0	16
0	0	0	0	45	127	39	117	267	155	8	37	0	2	4	1	0	0	0	0	0	2	26	0	56	11	106	73	34	4	0	0	0	0	49	31	3	0	9	0	0	0	0	0	0	0	0	1	4	4
2	21	153	31	129	39	647	279	576	65	2	76	18	5	5	0	0	0	0	0	0	0	0	0	0	4	9	7	21	5	0	0	0	0	422	173	26	0	75	0	0	3	1	22	21	58	23	34	47	395
0	0	3	1	36	117	279	236	214	154	1	32	0	2	0	0	0	0	0	0	0	0	4	0	6	23	35	41	27	0	0	0	0	0	93	49	6	0	16	0	0	0	3	0	0	0	0	2	27	15
4	51	114	29	145	267	576	214	1149	225	120	231	88	106	122	9	0	0	0	0	0	1	1	0	0	42	8	4	46	69	0	0	0	0	238	521	58	0	236	0	0	1	7	14	32	58	16	92	169	565
0	0	3	1	16	155	65	154	225	723	38	140	3	0	2	0	0	0	0	0	0	3	21	0	77	316	339	137	145	4	0	1	0	0	367	436	296	0	350	0	0	0	42	0	0	0	0	0	11	5
0	0	1	0	0	8	2	1	120	38	108	3	5	6	13	1	0	0	0	0	0	0	0	0	0	10	2	1	8	6	0	1	0	0	37	4	13	0	51	0	0	1	1	0	0	0	0	0	4	2
0	4	135	11	86	37	76	32	231	140	3	372	1	1	4	12	13	62	0	71	26	179	157	8	100	68	167	187	149	62	2	85	10	73	66	410	3	0	33	10	23	0	8	0	0	0	0	0	6	13
3	109	58	4	1	0	18	0	88	3	5	1	70	46	49	5	0	1	0	0	0	0	0	0	2	1	4	4	1	16	0	0	0	1	3	1	1	0	7	0	0	9	0	18	112	162	0	0	0	32
0	6	1	0	2	2	5	2	106	0	6	1	46	62	139	10	0	0	0	0	0	0	0	0	0	0	0	0	0	52	0	0	0	0	4	7	0	0	2	0	0	0	0	1	0	0	0	1	9	2
0	0	1	0	1	4	5	0	122	2	13	4	49	139	150	93	0	0	0	0	0	0	0	0	0	2	3	0	7	134	0	0	0	0	7	9	1	0	6	0	0	0	0	0	0	0	0	1	4	3
0	0	0	0	0	1	0	0	9	0	1	12	5	10	93	186	0	0	63	3	0	6	6	3	4	1	8	9	10	224	1	7	10	21	2	12	0	0	59	12	1	0	14	0	0	0	0	0	0	0
0	0	0	0	0	0	0	0	0	0	0	13	0	0	0	0	64	8	9	24	13	0	1	0	0	0	0	0	0	2	0	0	0	0	0	0	0	0	0	8	37	0	3	0	0	0	0	0	0	0
0	0	0	0	0	0	0	0	0	0	0	62	1	0	0	0	8	469	23	350	1	236	125	2	33	0	3	64	0	3	0	73	0	132	0	19	1	0	23	269	57	0	16	0	0	0	0	0	0	0
0	0	0	0	0	0	0	0	0	0	0	0	0	0	0	63	9	23	36	12	0	0	0	0	0	0	0	0	2	18	0	0	0	41	0	0	0	0	1	103	0	0	20	0	0	0	0	0	0	0
0	0	0	0	0	0	0	0	0	0	0	71	0	0	0	3	24	350	12	973	7	722	36	0	98	0	0	2	9	28	0	88	10	172	0	76	4	0	57	268	80	0	32	0	0	0	0	0	0	0
0	0	4	0	0	0	0	0	0	0	0	26	0	0	0	0	13	1	0	7	29	12	13	0	0	0	0	0	0	0	0	2	0	1	0	2	0	0	0	2	15	0	0	0	0	0	0	0	0	0
0	0	0	0	0	2	0	0	1	3	0	179	0	0	0	6	0	236	0	722	12	985	366	0	398	1	0	64	13	39	0	102	12	143	0	102	1	0	15	30	17	0	20	0	0	0	0	0	0	0
0	0	1	2	6	26	0	4	1	21	0	157	0	0	0	6	1	125	0	36	13	366	873	95	304	8	136	281	41	44	5	302	8	64	2	46	4	0	6	5	3	0	5	0	0	0	1	0	0	0
0	0	0	0	0	0	0	0	0	0	0	8	0	0	0	3	0	2	0	0	0	0	95	54	2	0	4	41	14	7	1	13	0	0	0	1	0	0	1	0	0	0	0	0	0	0	0	0	0	0
0	0	0	0	5	56	0	6	0	77	0	100	2	0	0	4	0	33	0	98	0	398	304	2	215	8	58	88	13	15	0	41	0	12	3	51	0	0	7	4	0	0	4	0	0	0	0	0	0	0
0	0	1	0	3	11	4	23	42	316	10	68	1	0	2	1	0	0	0	0	0	1	8	0	8	442	314	14	38	5	0	0	0	0	27	219	77	0	112	0	0	0	16	0	0	0	1	0	2	0
0	0	0	1	12	106	9	35	8	339	2	167	4	0	3	8	0	3	0	0	0	0	136	4	58	314	660	118	252	48	0	5	0	0	12	119	18	0	41	0	0	0	4	0	0	1	0	0	1	0
0	0	0	1	8	73	7	41	4	137	1	187	4	0	0	9	0	64	0	2	0	64	281	41	88	14	118	600	179	58	11	427	1	8	17	390	87	0	187	4	0	0	24	0	0	0	0	0	0	0
0	0	0	0	6	34	21	27	46	145	8	149	1	0	7	10	0	0	2	9	0	13	41	14	13	38	252	179	436	119	46	77	41	11	28	417	128	0	348	1	1	0	42	0	0	0	0	1	1	5
0	0	1	0	0	4	5	0	69	4	6	62	16	52	134	224	2	3	18	28	0	39	44	7	15	5	48	58	119	222	51	37	104	51	7	77	16	0	174	45	2	0	13	0	0	0	2	0	1	3
0	0	0	0	0	0	0	0	0	0	0	2	0	0	0	1	0	0	0	0	0	0	5	1	0	0	0	11	46	51	86	26	215	11	0	4	0	0	20	0	0	0	3	0	0	0	0	0	0	0
0	0	0	0	0	0	0	0	0	1	1	85	0	0	0	7	0	73	0	88	2	102	302	13	41	0	5	427	77	37	26	536	80	53	1	91	20	0	145	20	10	0	39	0	0	0	0	0	0	0
0	0	0	0	0	0	0	0	0	0	0	10	0	0	0	10	0	0	0	10	0	12	8	0	0	0	0	1	41	104	215	80	154	101	0	4	2	0	22	3	3	1	7	0	0	0	0	0	0	0
0	0	0	0	0	0	0	0	0	0	0	73	1	0	0	21	0	132	41	172	1	143	64	0	12	0	0	8	11	51	11	53	101	456	0	25	2	0	10	283	13	0	10	0	0	1	0	0	0	0
0	11	257	92	146	49	422	93	238	367	37	66	3	4	7	2	0	0	0	0	0	0	2	0	3	27	12	17	28	7	0	1	0	0	136	60	28	0	161	0	0	3	32	3	1	8	5	2	15	26
0	4	149	48	123	31	173	49	521	436	4	410	1	7	9	12	0	19	0	76	2	102	46	1	51	219	119	390	417	77	4	91	4	25	60	71	33	0	51	4	40	3	32	1	0	1	1	4	3	19
0	0	15	9	15	3	26	6	58	296	13	3	1	0	1	0	0	1	0	4	0	1	4	0	0	77	18	87	128	16	0	20	2	2	28	33	10	0	26	0	22	0	133	0	0	0	0	0	1	5
0	0	0	0	0	0	0	0	0	0	0	0	0	0	0	0	0	0	0	0	0	0	0	0	0	0	0	0	0	0	0	0	0	0	0	0	0	0	0	0	0	0	0	0	0	0	0	0	0	0
0	5	33	12	33	9	75	16	236	350	51	33	7	2	6	59	0	23	1	57	0	15	6	1	7	112	41	187	348	174	20	145	22	10	161	51	26	0	83	15	13	8	77	0	0	1	0	1	2	9
0	0	0	0	0	0	0	0	0	0	0	10	0	0	0	12	8	269	103	268	2	30	5	0	4	0	0	4	1	45	0	20	3	283	0	4	0	0	15	87	5	0	18	0	0	0	0	0	0	0
0	0	0	0	0	0	0	0	0	0	0	23	0	0	0	1	37	57	0	80	15	17	3	0	0	0	0	0	1	2	0	10	3	13	0	40	22	0	13	5	18	1	32	0	0	0	0	0	0	0
0	8	36	0	0	0	3	0	1	0	1	0	9	0	0	0	0	0	0	0	0	0	0	0	0	0	0	0	0	0	0	0	1	0	3	3	0	0	8	0	1	1	21	0	0	0	0	0	0	0
0	19	1	3	1	0	1	3	7	42	1	8	0	0	0	14	3	16	20	32	0	20	5	0	4	16	4	24	42	13	3	39	7	10	32	32	133	0	77	18	32	21	73	0	0	0	0	0	0	0
1	7	22	1	0	0	22	0	14	0	0	0	18	1	0	0	0	0	0	0	0	0	0	0	0	0	0	0	0	0	0	0	0	0	3	1	0	0	0	0	0	0	0	4	2	16	0	0	0	10
1	14	35	3	0	0	21	0	32	0	0	0	112	0	0	0	0	0	0	0	0	0	0	0	0	0	0	0	0	0	0	0	0	0	1	0	0	0	0	0	0	0	0	2	166	59	0	0	0	5
2	54	127	4	0	0	58	0	58	0	0	0	162	0	0	0	0	0	0	0	0	0	0	0	0	0	1	0	0	0	0	0	0	1	8	1	0	0	1	0	0	0	0	16	59	713	153	51	3	109
0	1	8	3	1	0	23	0	16	0	0	0	0	0	0	0	0	0	0	0	0	0	1	0	0	1	0	0	0	2	0	0	0	0	5	1	0	0	0	0	0	0	0	0	0	153	39	64	7	84
0	1	1	0	0	1	34	2	92	0	0	0	0	1	1	0	0	0	0	0	0	0	0	0	0	0	0	0	1	0	0	0	0	0	2	4	0	0	1	0	0	0	0	0	0	51	64	178	37	104
0	0	0	0	0	4	47	27	169	11	4	6	0	9	4	0	0	0	0	0	0	0	0	0	0	2	1	0	1	1	0	0	0	0	15	3	1	0	2	0	0	0	0	0	0	3	7	37	97	52
0	27	81	33	16	4	395	15	565	5	2	13	32	2	3	0	0	0	0	0	0	0	0	0	0	0	0	0	5	3	0	0	0	0	26	19	5	0	9	0	0	0	0	10	5	109	84	104	52	975
0	0	0	1	3	15	31	102	213	35	2	20	0	2	5	0	0	0	0	0	0	0	0	0	0	5	4	1	7	3	0	0	0	0	21	17	2	0	14	0	0	0	0	0	0	1	4	10	75	250
3	30	58	15	15	35	406	147	1795	198	43	40	75	105	42	1	0	0	0	0	0	0	3	0	0	8	2	3	22	17	0	0	0	0	55	52	6	0	29	0	0	0	0	3	64	47	28	129	308	568
0	0	1	0	1	14	14	49	223	216	124	2	7	6	28	1	0	0	0	0	0	0	0	0	0	15	1	2	18	38	0	0	0	0	31	15	2	0	10	0	0	0	0	0	2	6	4	17	104	138
0	0	0	0	2	3	4	4	53	58	72	2	3	6	69	6	0	0	0	0	0	0	0	0	0	14	5	4	21	69	0	0	0	0	1	1	2	0	2	0	0	0	0	0	0	0	1	3	7	10
0	0	0	0	0	0	15	5	61	1	2	19	0	3	2	3	0	2	0	2	1	4	4	0	6	1	5	10	21	31	1	11	2	4	2	5	1	0	22	1	0	0	4	5	0	164	60	69	42	104
0	2	5	1	0	0	5	0	34	0	0	0	16	1	0	0	0	0	0	0	0	0	0	0	0	0	1	0	0	0	0	0	0	0	0	1	0	0	0	0	0	0	0	1	49	3	0	3	0	15
0	0	1	0	1	0	2	0	37	2	0	0	2	8	0	0	0	0	0	0	0	0	0	0	0	0	0	0	1	0	0	0	0	0	0	2	0	0	0	0	0	0	0	0	8	2	1	2	16	12
0	0	0	0	1	0	0	0	31	14	14	0	0	4	20	5	0	0	0	0	0	0	0	0	0	1	0	2	4	13	0	0	0	0	0	0	0	0	1	0	0	0	0	0	2	0	0	0	2	10
0	0	0	0	0	0	0	0	2	1	2	8	0	0	7	52	0	0	0	1	0	4	2	0	0	2	2	4	19	91	18	15	19	0	0	1	3	0	20	0	1	0	1	0	0	1	0	0	0	3
0	0	0	0	0	0	0	0	0	0	0	0	0	0	0	0	0	0	0	0	0	0	0	0	0	0	0	0	0	0	0	0	0	0	0	0	0	0	0	0	0	0	0	0	0	0	0	0	0	0
0	0	0	0	0	0	0	0	2	0	0	1	0	0	0	0	0	0	0	2	0	0	1	0	0	0	1	2	9	10	1	2	2	1	0	1	0	0	1	1	0	0	0	0	0	0	0	0	2	3
0	0	0	0	0	0	0	0	0	0	0	0	0	0	0	0	0	0	0	0	0	0	0	0	0	1	0	0	2	2	0	0	0	0	0	0	0	0	0	0	1	0	0	0	0	0	0	0	0	0
0	0	0	0	0	0	0	0	1	0	0	5	0	0	0	4	0	2	0	4	0	7	2	1	0	0	4	8	19	15	3	6	4	2	0	4	0	0	23	0	1	0	1	0	0	2	2	3	12	15
0	0	0	0	0	0	0	0	0	0	0	0	0	0	0	0	0	0	0	0	0	0	0	0	0	0	0	0	1	1	0	0	0	0	0	0	0	0	0	0	0	0	0	0	0	15	0	0	0	0
0	0	0	0	0	0	1	0	1	0	0	9	0	0	1	3	0	0	0	3	0	1	4	1	3	0	2	10	12	18	1	5	3	1	1	1	0	0	18	0	1	0	2	0	0	4	2	10	11	9
0	0	0	0	0	0	0	1	0	1	0	3	0	0	4	6	0	0	0	0	0	1	1	0	0	0	1	5	11	16	0	3	0	0	0	1	1	0	9	0	0	0	0	0	0	6	0	2	2	1
0	0	0	0	0	0	0	0	0	0	0	0	0	0	0	1	0	0	0	0	0	0	0	0	0	0	0	0	0	1	0	0	0	0	0	0	0	0	0	0	0	0	0	0	0	0	0	0	0	0
0	0	0	0	0	0	0	0	0	0	0	0	0	0	0	3	0	0	0	0	0	0	0	0	0	0	1	0	1	3	0	0	0	0	0	0	0	0	2	0	0	0	0	0	0	2	1	1	7	3
0	0	0	0	0	0	0	0	8	12	6	0	2	0	5	4	0	0	0	0	0	0	0	0	0	6	4	4	12	20	0	0	0	0	3	0	0	0	0	0	0	0	0	0	0	4	0	1	10	5
0	0	0	0	0	0	0	0	3	2	1	2	2	0	1	6	0	0	0	0	0	0	0	0	0	2	4	6	15	35	0	0	0	0	0	2	0	0	9	0	0	0	0	0	0	6	10	23	86	16
0	0	0	0	0	0	1	3	10	3	1	1	0	1	0	3	0	0	0	0	0	1	1	0	0	2	0	4	5	10	0	0	1	0	1	0	0	0	0	0	0	0	0	0	0	14	13	56	119	113
0	0	0	0	0	2	2	4	15	9	12	15	2	1	14	30	0	1	0	3	0	9	11	1	4	16	27	70	218	227	9	56	18	10	5	15	3	0	90	2	0	0	5	0	0	7	0	3	9	29
0	0	1	1	0	1	1	2	14	9	15	27	1	2	33	85	0	3	0	6	0	12	18	4	4	14	19	46	197	319	26	57	33	9	1	22	10	0	111	2	1	0	6	0	3	0	3	2	3	3
0	0	0	0	0	0	0	0	0	0	0	5	0	0	0	1	0	1	0	1	0	1	1	0	0	0	0	4	12	22	7	30	13	2	0	0	0	0	2	0	0	0	0	0	0	0	0	0	0	1
0	0	0	0	0	0	0	0	1	0	0	2	0	0	0	0	0	2	0	1	0	5	3	0	0	0	0	6	6	13	4	26	9	8	0	1	1	0	4	0	0	0	0	0	0	1	4	1	0	5
0	0	0	0	0	0	0	0	0	0	0	7	0	0	0	0	0	0	0	4	0	8	5	0	0	0	0	6	16	17	4	29	7	5	0	2	0	0	9	0	0	0	0	0	0	4	2	2	0	1
0	0	0	0	0	0	0	0	0	0	0	1	0	0	0	0	0	0	0	1	0	0	1	0	0	0	0	4	1	15	2	15	10	0	0	0	0	0	6	0	0	0	0	0	0	2	0	0	0	1
1	7	37	8	4	10	111	60	181	52	51	5	4	0	5	3	0	0	0	0	0	0	0	0	0	11	2	2	12	12	0	0	0	0	14	5	0	0	10	0	0	0	1	1	8	45	74	81	87	290
0	1	3	1	4	4	24	16	124	8	3	6	5	5	3	14	0	0	0	4	0	5	10	2	1	2	9	19	21	38	1	3	1	1	4	12	0	0	25	0	0	0	0	4	4	144	126	151	45	289
0	0	0	0	0	1	5	3	37	5	1	4	0	1	2	3	0	0	0	0	0	1	1	0	1	0	6	5	11	17	0	0	0	0	2	6	0	0	8	0	0	0	0	0	1	11	10	3	2	38
0	0	0	0	0	0	0	0	0	0	0	0	0	0	0	0	0	0	0	0	0	0	0	0	0	0	0	0	0	0	0	0	0	0	0	0	0	0	0	0	0	0	0	0	0	0	0	0	0	0
0	3	1	0	1	3	25	13	83	5	7	2	2	8	4	14	0	0	0	2	0	1	4	0	3	7	15	31	54	79	2	1	8	3	8	7	2	0	30	0	0	0	1	0	0	4	14	13	1	63
0	0	0	0	0	0	0	0	1	1	0	13	0	0	0	8	0	2	0	4	0	7	13	2	5	0	4	23	42	100	4	20	11	0	0	11	1	0	64	5	0	0	7	0	0	6	1	0	0	0
0	0	0	0	0	0	0	1	0	0	0	4	0	0	0	1	0	1	0	0	0	3	1	0	1	0	2	5	8	12	0	2	1	0	0	1	2	0	11	0	0	1	1	0	6	24	0	0	1	0
0	2	1	0	0	0	1	0	1	0	0	0	7	0	0	0	0	0	0	0	0	0	0	0	0	0	1	0	0	0	0	0	0	0	0	0	0	0	0	0	0	9	0	1	15	63	0	0	0	0
0	1	0	0	0	1	1	0	3	3	3	7	10	0	2	9	0	0	0	0	0	4	7	0	3	1	8	20	43	56	0	5	0	1	1	4	1	0	48	1	1	11	20	0	3	51	5	1	0	8
[truncated: 36 more columns]
