# Supplementary material for: Analyzing the effects of free water modeling by deep learning on diffusion MRI structural connectivity estimates in glioma patients
Source: PLoS One. 2020 Sep 25;15(9):e0239475. doi: 10.1371/journal.pone.0239475 (PMC7518620; doi:10.1371/journal.pone.0239475)
Supplement: S1 File — All utilized connectivity and length matrices as comma-separated csv files, and the free-water maps as nifti files. (ZIP) [file pone.0239475.s003.zip › S3/CMs/patients/prob_wm/vp35/fiberlengthmatrix_original.csv]

15	36	44	49	117	0	35	0	59	0	0	57	54	0	88	0	0	0	0	0	0	0	0	0	0	0	0	0	0	0	0	0	0	0	57	73	0	0	102	0	0	60	0	118	106	92	0	162	0	128
36	12	28	80	82	111	48	0	37	0	0	27	28	50	93	142	0	0	0	0	0	0	0	0	0	150	0	0	0	0	0	0	0	0	39	49	54	0	99	0	0	34	51	102	91	93	180	187	0	112
44	28	15	21	30	52	37	87	76	69	0	25	39	45	195	0	0	0	0	160	0	0	0	0	0	0	0	0	0	0	0	0	0	0	37	37	60	0	65	0	0	28	57	133	99	110	0	0	0	118
49	80	21	11	34	62	42	72	75	105	0	57	0	0	114	0	0	169	0	160	0	167	138	0	0	120	0	0	0	0	0	0	0	0	49	52	57	0	76	0	0	51	77	102	0	0	0	0	0	128
117	82	30	34	14	27	42	53	65	63	96	47	166	128	0	0	0	121	0	137	0	135	131	98	108	99	92	117	100	121	0	0	0	0	53	46	54	0	67	0	0	0	104	154	0	0	0	85	0	106
0	111	52	62	27	12	51	35	59	41	0	41	0	228	69	0	0	120	0	128	0	125	105	109	92	66	82	130	122	121	0	202	143	163	44	46	84	0	56	0	0	0	98	0	0	0	123	84	0	95
35	48	37	42	42	51	28	50	54	76	98	61	91	88	59	0	0	154	0	149	0	144	132	0	133	83	105	117	114	125	0	197	168	0	51	54	64	0	70	162	0	0	80	124	101	104	130	97	0	102
0	0	87	72	53	35	50	13	41	39	77	80	0	0	0	0	0	122	0	113	0	108	99	0	85	53	83	104	85	88	0	113	0	0	43	45	96	0	54	0	0	0	102	0	0	0	0	0	95	128
59	37	76	75	65	59	54	41	19	46	46	76	39	35	46	99	0	0	0	147	0	143	152	108	99	73	106	119	86	94	0	0	0	0	56	57	82	0	63	0	0	77	89	113	105	114	116	101	110	104
0	0	69	105	63	41	76	39	46	12	18	39	0	0	52	0	0	124	0	114	0	110	92	93	86	33	57	89	79	98	0	183	0	0	38	45	73	0	49	0	0	0	66	0	0	0	0	0	0	145
0	0	0	0	96	0	98	77	46	18	14	0	132	67	26	0	0	0	0	0	0	150	0	0	0	18	0	136	39	32	0	0	0	0	53	55	84	0	61	0	0	101	0	0	227	0	0	0	0	149
57	27	25	57	47	41	61	80	76	39	0	8	11	0	0	101	0	83	0	72	0	36	26	10	43	36	27	63	76	68	82	85	87	65	53	17	27	0	51	60	0	36	16	0	54	55	0	54	0	101
54	28	39	0	166	0	91	0	39	0	132	11	17	22	56	94	0	0	0	0	0	0	113	0	0	91	0	144	0	112	0	0	0	0	71	87	0	0	129	0	0	15	45	71	50	51	0	0	0	79
0	50	45	0	128	228	88	0	35	0	67	0	22	10	32	66	0	0	0	0	0	0	0	0	0	107	0	0	106	80	0	0	0	0	64	81	0	0	68	0	0	48	0	0	0	107	0	76	0	119
88	93	195	114	0	69	59	0	46	52	26	0	56	32	8	24	0	0	0	93	0	0	0	0	0	0	61	0	67	42	0	0	0	0	56	108	0	0	107	0	0	0	0	116	0	155	0	103	0	93
0	142	0	0	0	0	0	0	99	0	0	101	94	66	24	8	0	59	13	78	0	111	84	0	0	78	82	69	60	29	70	84	60	20	135	71	0	0	67	18	0	0	57	0	0	0	0	0	0	0
0	0	0	0	0	0	0	0	0	0	0	0	0	0	0	0	3	10	8	8	16	0	0	0	0	0	0	0	0	0	0	0	0	0	0	0	0	0	0	11	6	0	0	0	0	0	0	0	0	0
0	0	0	169	121	120	154	122	0	124	0	83	0	0	0	59	10	12	13	30	8	68	76	0	0	125	96	44	76	76	72	34	46	27	0	67	54	0	86	23	0	0	67	0	0	0	0	0	0	0
0	0	0	0	0	0	0	0	0	0	0	0	0	0	0	13	8	13	8	30	0	47	0	0	0	0	0	75	0	40	0	0	67	15	0	76	0	0	0	11	0	0	6	0	0	0	0	0	0	0
0	0	160	160	137	128	149	113	147	114	0	72	0	0	93	78	8	30	30	14	0	37	67	125	47	100	76	61	93	107	106	75	103	74	119	63	68	0	103	34	0	158	63	0	0	0	248	0	0	0
0	0	0	0	0	0	0	0	0	0	0	0	0	0	0	0	16	8	0	0	2	0	0	0	0	0	0	0	0	0	0	0	0	0	0	0	0	0	0	0	0	0	0	0	0	0	0	0	0	0
0	0	0	167	135	125	144	108	143	110	150	36	0	0	0	111	0	68	47	37	0	21	41	105	39	89	69	55	100	109	110	98	100	82	112	48	58	0	88	35	0	0	51	0	0	0	0	0	0	205
0	0	0	138	131	105	132	99	152	92	0	26	113	0	0	84	0	76	0	67	0	41	13	19	20	85	49	75	85	90	97	94	89	77	67	45	41	0	64	96	0	0	56	0	0	0	0	0	0	0
0	0	0	0	98	109	0	0	108	93	0	10	0	0	0	0	0	0	0	125	0	105	19	7	19	0	44	59	75	65	0	0	0	0	0	12	0	0	23	0	0	0	33	0	0	0	0	0	0	0
0	0	0	0	108	92	133	85	99	86	0	43	0	0	0	0	0	0	0	47	0	39	20	19	12	97	40	26	81	64	0	0	0	0	57	99	0	0	69	0	0	0	0	0	0	0	0	0	0	0
0	150	0	120	99	66	83	53	73	33	18	36	91	107	0	78	0	125	0	100	0	89	85	0	97	13	35	71	48	93	0	109	0	0	40	45	61	0	51	0	0	0	63	0	0	0	0	0	0	187
0	0	0	0	92	82	105	83	106	57	0	27	0	0	61	82	0	96	0	76	0	69	49	44	40	35	15	41	52	72	0	96	117	0	56	47	56	0	53	73	0	155	62	0	0	0	0	0	0	188
0	0	0	0	117	130	117	104	119	89	136	63	144	0	0	69	0	44	75	61	0	55	75	59	26	71	41	16	46	61	32	25	126	0	88	71	68	0	73	68	0	0	79	0	0	0	0	199	0	0
0	0	0	0	100	122	114	85	86	79	39	76	0	106	67	60	0	76	0	93	0	100	85	75	81	48	52	46	22	34	18	54	38	48	60	70	77	0	62	69	0	0	88	0	0	230	213	0	0	200
0	0	0	0	121	121	125	88	94	98	32	68	112	80	42	29	0	76	40	107	0	109	90	65	64	93	72	61	34	13	23	49	36	31	86	78	95	0	66	39	0	128	93	0	0	208	222	181	183	210
0	0	0	0	0	0	0	0	0	0	0	82	0	0	0	70	0	72	0	106	0	110	97	0	0	0	0	32	18	23	7	23	10	37	0	79	0	0	84	66	0	0	87	0	0	0	0	0	0	288
0	0	0	0	0	202	197	113	0	183	0	85	0	0	0	84	0	34	0	75	0	98	94	0	0	109	96	25	54	49	23	13	13	29	0	84	82	0	77	69	0	0	86	0	0	0	0	0	0	0
0	0	0	0	0	143	168	0	0	0	0	87	0	0	0	60	0	46	67	103	0	100	89	0	0	0	117	126	38	36	10	13	7	22	0	91	77	0	68	61	0	0	82	0	0	240	0	0	0	0
0	0	0	0	0	163	0	0	0	0	0	65	0	0	0	20	0	27	15	74	0	82	77	0	0	0	0	0	48	31	37	29	22	10	0	67	75	0	67	25	0	0	72	0	0	0	0	0	0	0
57	39	37	49	53	44	51	43	56	38	53	53	71	64	56	135	0	0	0	119	0	112	67	0	57	40	56	88	60	86	0	0	0	0	12	54	48	0	26	0	0	18	26	130	100	135	0	0	136	117
73	49	37	52	46	46	54	45	57	45	55	17	87	81	108	71	0	67	76	63	0	48	45	12	99	45	47	71	70	78	79	84	91	67	54	24	20	0	52	27	0	7	26	126	0	164	0	216	0	132
0	54	60	57	54	84	64	96	82	73	84	27	0	0	0	0	0	54	0	68	0	58	41	0	0	61	56	68	77	95	0	82	77	75	48	20	11	0	49	17	0	5	9	0	163	0	0	125	0	146
0	0	0	0	0	0	0	0	0	0	0	0	0	0	0	0	0	0	0	0	0	0	0	0	0	0	0	0	0	0	0	0	0	0	0	0	0	0	0	0	0	0	0	0	0	0	0	0	0	0
102	99	65	76	67	56	70	54	63	49	61	51	129	68	107	67	0	86	0	103	0	88	64	23	69	51	53	73	62	66	84	77	68	67	26	52	49	0	27	16	0	17	18	192	0	216	0	94	0	125
0	0	0	0	0	0	162	0	0	0	0	60	0	0	0	18	11	23	11	34	0	35	96	0	0	0	73	68	69	39	66	69	61	25	0	27	17	0	16	7	0	0	17	0	0	0	0	0	0	0
0	0	0	0	0	0	0	0	0	0	0	0	0	0	0	0	6	0	0	0	0	0	0	0	0	0	0	0	0	0	0	0	0	0	0	0	0	0	0	0	1	0	25	0	0	0	0	0	0	0
60	34	28	51	0	0	0	0	77	0	101	36	15	48	0	0	0	0	0	158	0	0	0	0	0	0	155	0	0	128	0	0	0	0	18	7	5	0	17	0	0	2	4	0	0	0	0	0	0	0
0	51	57	77	104	98	80	102	89	66	0	16	45	0	0	57	0	67	6	63	0	51	56	33	0	63	62	79	88	93	87	86	82	72	26	26	9	0	18	17	25	4	8	0	0	0	0	0	0	0
118	102	133	102	154	0	124	0	113	0	0	0	71	0	116	0	0	0	0	0	0	0	0	0	0	0	0	0	0	0	0	0	0	0	130	126	0	0	192	0	0	0	0	7	17	18	70	0	0	26
106	91	99	0	0	0	101	0	105	0	227	54	50	0	0	0	0	0	0	0	0	0	0	0	0	0	0	0	0	0	0	0	0	0	100	0	163	0	0	0	0	0	0	17	11	33	57	0	0	54
92	93	110	0	0	0	104	0	114	0	0	55	51	107	155	0	0	0	0	0	0	0	0	0	0	0	0	0	230	208	0	0	240	0	135	164	0	0	216	0	0	0	0	18	33	12	19	31	61	37
0	180	0	0	0	123	130	0	116	0	0	0	0	0	0	0	0	0	0	248	0	0	0	0	0	0	0	0	213	222	0	0	0	0	0	0	0	0	0	0	0	0	0	70	57	19	9	33	48	33
162	187	0	0	85	84	97	0	101	0	0	54	0	76	103	0	0	0	0	0	0	0	0	0	0	0	0	199	0	181	0	0	0	0	0	216	125	0	94	0	0	0	0	0	0	31	33	17	29	41
0	0	0	0	0	0	0	95	110	0	0	0	0	0	0	0	0	0	0	0	0	0	0	0	0	0	0	0	0	183	0	0	0	0	136	0	0	0	0	0	0	0	0	0	0	61	48	29	14	63
128	112	118	128	106	95	102	128	104	145	149	101	79	119	93	0	0	0	0	0	0	205	0	0	0	187	188	0	200	210	288	0	0	0	117	132	146	0	125	0	0	0	0	26	54	37	33	41	63	23
160	0	0	0	126	108	110	95	102	100	0	0	0	0	0	0	0	0	0	0	0	194	0	0	0	0	132	0	0	231	0	0	0	0	121	119	0	0	97	0	0	0	0	0	0	0	90	54	44	43
130	118	132	131	109	101	102	94	96	111	117	142	82	67	50	0	0	0	0	0	0	172	167	0	0	137	152	201	156	170	0	0	0	0	98	138	151	0	124	0	0	155	131	39	36	64	71	61	61	56
0	0	0	0	157	125	187	91	101	111	101	155	0	0	64	0	0	0	0	186	0	185	0	0	0	116	127	152	125	139	0	0	0	0	68	83	0	0	79	0	0	0	130	0	0	85	94	63	35	77
0	0	0	0	0	0	151	196	106	101	92	56	0	68	53	0	0	0	0	127	0	184	0	0	0	105	117	154	114	109	0	0	0	0	65	141	147	0	85	0	0	0	0	0	177	0	0	90	85	118
0	201	172	0	0	0	137	190	161	0	287	0	116	0	0	0	0	202	0	150	0	214	205	0	0	151	0	164	145	151	210	188	200	0	223	0	175	0	116	157	0	0	0	76	63	34	57	48	31	65
73	74	0	0	0	0	120	0	81	0	102	15	11	109	58	0	0	0	0	0	0	0	0	0	0	0	0	0	0	0	0	0	0	0	131	106	0	0	0	0	0	0	23	42	19	26	0	0	0	63
0	143	40	0	0	0	89	0	74	0	0	0	14	37	11	0	0	0	0	0	0	0	0	0	0	0	0	0	0	0	0	0	0	0	51	107	0	0	0	0	0	0	0	48	22	84	54	46	0	58
0	0	191	0	0	0	128	0	119	0	67	0	0	0	11	0	0	0	0	0	0	0	0	0	0	75	0	115	0	61	0	0	0	0	0	0	0	0	0	0	0	0	0	0	71	109	0	0	0	112
0	0	0	0	0	0	0	0	0	0	0	0	0	0	0	8	0	89	0	116	0	0	153	0	0	113	120	70	90	57	84	88	98	47	0	79	120	0	104	26	0	0	0	0	84	196	0	0	0	0
0	0	0	0	0	0	0	0	0	0	0	0	0	0	0	0	0	0	0	0	0	0	0	0	0	0	0	0	0	0	0	0	0	0	0	0	0	0	0	0	0	0	0	0	0	0	0	0	0	0
0	0	0	0	0	0	202	0	0	0	0	0	0	0	0	0	0	185	0	188	0	189	232	0	195	0	0	182	163	137	175	157	172	0	0	149	0	0	180	131	0	0	150	0	0	127	144	0	0	171
0	0	0	0	0	0	0	0	0	0	0	0	0	0	0	0	0	0	0	147	0	0	0	0	0	0	0	0	143	128	0	0	0	0	0	0	0	0	0	45	0	0	0	0	0	0	0	0	0	0
0	0	0	0	0	0	0	0	0	0	194	219	0	0	0	134	0	177	0	196	0	181	219	0	151	0	151	164	153	142	145	178	174	0	0	177	182	0	145	143	0	0	203	0	0	96	114	147	135	149
0	0	0	0	0	0	0	0	0	0	0	0	0	0	0	0	0	0	0	0	0	0	0	0	0	0	0	0	0	0	0	0	0	0	0	0	0	0	0	0	0	0	0	0	0	0	0	0	0	0
0	0	0	0	0	0	191	172	285	0	0	155	0	0	197	0	0	0	0	211	0	217	190	0	0	0	0	154	156	151	194	208	167	161	167	208	206	0	147	153	0	0	181	0	0	90	133	143	128	138
242	0	0	0	0	0	0	0	0	0	0	0	0	0	0	75	0	213	0	224	0	195	165	0	0	156	124	176	157	149	0	210	200	0	0	154	0	0	168	179	0	0	149	0	0	76	132	123	122	144
0	0	0	0	0	0	0	0	0	0	0	0	0	0	0	0	0	0	0	0	0	0	0	0	0	0	0	0	0	0	0	0	0	0	0	0	0	0	0	0	0	0	0	0	0	0	0	0	0	109
0	0	0	0	0	0	0	0	141	0	0	0	0	0	0	0	0	162	0	0	0	0	0	0	0	0	151	0	136	112	0	0	0	0	0	0	0	0	0	0	0	0	0	0	0	0	0	108	92	135
0	0	0	0	0	0	0	0	123	131	103	124	0	0	0	0	0	0	0	0	0	156	0	0	0	120	104	140	126	115	0	0	0	0	83	0	0	0	77	0	0	0	0	0	222	80	81	65	43	90
0	0	0	0	0	0	0	0	134	0	0	0	0	0	0	120	0	0	0	219	0	0	236	0	0	141	125	0	117	122	0	169	0	0	0	0	0	0	0	0	0	0	0	149	0	110	111	84	67	108
0	0	0	0	0	179	198	155	177	0	186	149	0	0	129	70	0	136	0	152	0	162	150	0	137	166	130	123	122	111	138	134	151	112	106	128	0	0	147	105	0	0	177	0	0	147	138	103	99	118
0	0	0	0	0	295	161	0	149	145	99	131	98	0	68	67	0	157	0	157	0	161	158	0	0	118	120	128	119	111	155	145	161	0	107	133	148	0	114	114	0	0	146	0	0	162	138	94	100	148
0	0	0	0	0	0	161	134	165	134	102	135	0	135	85	57	0	144	0	146	0	163	144	0	128	109	123	118	112	99	0	137	131	0	103	147	136	0	120	120	0	0	143	0	165	164	166	141	0	145
0	0	0	0	0	0	0	0	0	0	0	180	0	0	0	79	0	0	0	164	0	0	0	0	0	0	0	128	127	110	167	135	145	44	0	0	0	0	79	126	0	0	182	0	0	0	0	0	0	0
0	0	0	0	0	207	0	0	0	0	174	151	0	0	0	91	0	155	228	182	0	194	193	0	0	0	0	147	154	120	156	155	158	0	0	170	166	0	102	110	0	0	155	0	0	148	172	171	0	166
0	0	0	0	0	0	0	0	222	0	0	183	0	0	0	78	0	157	0	163	0	193	0	0	0	189	0	129	146	117	146	151	136	90	0	174	0	0	143	87	0	0	180	0	0	138	162	0	0	178
0	0	0	0	0	0	0	0	0	0	0	157	0	0	0	45	0	0	69	125	0	173	273	0	0	0	0	153	114	79	131	117	112	87	0	212	0	0	0	53	0	0	0	0	0	112	0	0	0	151
138	82	140	155	0	121	133	167	123	69	60	66	56	206	114	0	0	0	0	0	0	0	0	0	0	117	110	0	138	250	0	0	0	0	75	155	0	0	70	0	0	0	34	47	43	34	42	41	40	48
166	155	171	117	166	121	140	118	136	170	0	0	134	0	0	0	0	176	158	168	0	201	158	0	138	0	124	147	140	128	0	156	193	146	92	202	0	0	143	128	0	0	153	63	64	39	48	52	58	56
211	0	0	0	0	144	146	0	116	104	0	0	131	126	0	133	0	0	0	144	0	178	0	0	0	148	0	137	135	128	0	163	157	0	145	211	0	0	112	0	0	0	0	89	0	63	72	55	73	71
0	0	0	0	0	0	0	0	0	0	0	0	0	0	0	0	0	0	0	0	0	0	0	0	0	0	0	0	0	0	0	0	0	0	0	0	0	0	0	0	0	0	0	0	0	0	0	0	0	0
0	0	0	0	0	133	148	102	120	89	58	42	109	260	0	73	0	159	0	140	0	145	102	0	0	83	75	162	100	111	0	106	136	0	52	85	147	0	69	157	0	0	43	80	0	97	75	68	75	74
0	0	0	0	0	0	0	0	0	0	0	85	0	0	0	0	0	173	0	0	0	0	183	0	0	0	0	142	136	117	0	115	107	51	0	152	0	0	59	40	0	0	64	0	0	93	76	0	0	100
0	0	0	0	0	0	0	0	0	0	0	0	0	0	0	0	0	225	0	0	0	0	217	0	0	0	0	173	150	0	0	0	0	0	0	199	0	0	0	124	0	0	0	0	0	65	0	0	0	0
0	0	0	0	0	0	0	0	0	0	0	10	0	0	0	0	0	0	0	0	0	0	0	0	0	0	0	0	0	0	0	0	0	0	0	0	0	0	0	0	0	16	7	58	25	22	54	0	0	0
0	0	0	0	0	0	0	152	128	0	0	8	0	0	0	113	0	150	0	211	0	168	171	0	0	104	136	161	147	131	0	149	183	0	0	162	0	0	85	101	0	0	34	0	0	114	90	77	113	101
[truncated: 36 more columns]
