# Supplementary material for: Analyzing the effects of free water modeling by deep learning on diffusion MRI structural connectivity estimates in glioma patients
Source: PLoS One. 2020 Sep 25;15(9):e0239475. doi: 10.1371/journal.pone.0239475 (PMC7518620; doi:10.1371/journal.pone.0239475)
Supplement: S1 File — All utilized connectivity and length matrices as comma-separated csv files, and the free-water maps as nifti files. (ZIP) [file pone.0239475.s003.zip › S3/CMs/patients/prob_wm/vp35/cm_original.csv]

4	25	25	6	1	0	26	0	38	0	0	4	12	0	5	0	0	0	0	0	0	0	0	0	0	0	0	0	0	0	0	0	0	0	37	13	0	0	3	0	0	1	0	6	18	5	0	1	0	24
25	129	110	1	1	1	16	0	155	0	0	4	180	12	5	2	0	0	0	0	0	0	0	0	0	1	0	0	0	0	0	0	0	0	79	29	1	0	2	0	0	24	1	20	26	17	1	2	0	58
25	110	703	114	28	5	115	1	14	1	0	133	25	2	1	0	0	0	0	2	0	0	0	0	0	0	0	0	0	0	0	0	0	0	168	286	15	0	23	0	0	31	6	10	13	11	0	0	0	22
6	1	114	92	40	11	113	1	26	2	0	26	0	0	1	0	0	1	0	1	0	3	2	0	0	2	0	0	0	0	0	0	0	0	75	106	36	0	47	0	0	1	7	1	0	0	0	0	0	7
1	1	28	40	177	77	165	23	66	27	1	64	2	1	0	0	0	1	0	12	0	21	10	1	5	8	13	2	2	2	0	0	0	0	63	183	31	0	89	0	0	0	5	1	0	0	0	1	0	10
0	1	5	11	77	116	120	90	135	81	0	64	0	1	1	0	0	1	0	80	0	94	44	2	13	40	71	3	14	2	0	1	1	1	59	152	1	0	82	0	0	0	5	0	0	0	1	2	0	12
26	16	115	113	165	120	1059	135	314	53	4	61	14	5	5	0	0	4	0	34	0	34	16	0	1	49	43	20	16	9	0	2	1	0	295	359	76	0	268	1	0	0	13	18	20	21	4	8	0	216
0	0	1	1	23	90	135	107	52	123	1	5	0	0	0	0	0	2	0	41	0	65	7	0	2	104	60	35	37	2	0	2	0	0	47	118	2	0	87	0	0	0	4	0	0	0	0	0	1	7
38	155	14	26	66	135	314	52	1069	112	144	20	252	211	179	30	0	0	0	7	0	7	5	1	2	36	4	13	49	112	0	0	0	0	183	220	31	0	366	0	0	2	6	36	56	22	7	12	3	451
0	0	1	2	27	81	53	123	112	416	16	44	0	0	7	0	0	4	0	42	0	55	24	2	8	281	154	15	33	7	0	1	0	0	312	370	11	0	428	0	0	0	28	0	0	0	0	0	0	1
0	0	0	0	1	0	4	1	144	16	261	0	2	9	85	0	0	0	0	0	0	1	0	0	0	24	0	2	38	57	0	0	0	0	16	2	1	0	15	0	0	1	0	0	1	0	0	0	0	1
4	4	133	26	64	64	61	5	20	44	0	325	32	0	0	1	0	4	0	26	0	69	69	5	7	54	70	17	12	3	1	19	9	3	11	292	13	0	28	10	0	4	11	0	1	1	0	1	0	3
12	180	25	0	2	0	14	0	252	0	2	32	155	122	47	11	0	0	0	0	0	0	1	0	0	1	0	1	0	11	0	0	0	0	17	5	0	0	1	0	0	15	3	35	91	41	0	0	0	61
0	12	2	0	1	1	5	0	211	0	9	0	122	60	103	23	0	0	0	0	0	0	0	0	0	3	0	0	4	78	0	0	0	0	3	2	0	0	3	0	0	3	0	0	0	1	0	1	0	7
5	5	1	1	0	1	5	0	179	7	85	0	47	103	174	113	0	0	0	1	0	0	0	0	0	0	1	0	5	108	0	0	0	0	1	3	0	0	2	0	0	0	0	2	0	1	0	1	0	16
0	2	0	0	0	0	0	0	30	0	0	1	11	23	113	92	0	2	11	3	0	5	5	0	0	1	2	8	28	263	2	4	10	26	1	5	0	0	4	17	0	0	2	0	0	0	0	0	0	0
0	0	0	0	0	0	0	0	0	0	0	0	0	0	0	0	45	27	5	8	1	0	0	0	0	0	0	0	0	0	0	0	0	0	0	0	0	0	0	23	6	0	0	0	0	0	0	0	0	0
0	0	0	1	1	1	4	2	0	4	0	4	0	0	0	2	27	709	28	379	8	50	16	0	0	3	4	90	16	8	1	334	11	92	0	39	7	0	4	178	0	0	25	0	0	0	0	0	0	0
0	0	0	0	0	0	0	0	0	0	0	0	0	0	0	11	5	28	92	9	0	3	0	0	0	0	0	1	0	3	0	0	3	23	0	1	0	0	0	59	0	0	10	0	0	0	0	0	0	0
0	0	2	1	12	80	34	41	7	42	0	26	0	0	1	3	8	379	9	559	0	304	55	3	17	31	129	200	74	32	5	158	24	86	10	81	13	0	29	117	0	1	36	0	0	0	1	0	0	0
0	0	0	0	0	0	0	0	0	0	0	0	0	0	0	0	1	8	0	0	9	0	0	0	0	0	0	0	0	0	0	0	0	0	0	0	0	0	0	0	0	0	0	0	0	0	0	0	0	0
0	0	0	3	21	94	34	65	7	55	1	69	0	0	0	5	0	50	3	304	0	346	182	1	124	49	259	382	65	43	6	142	31	53	5	209	20	0	38	49	0	0	89	0	0	0	0	0	0	1
0	0	0	2	10	44	16	7	5	24	0	69	1	0	0	5	0	16	0	55	0	182	859	48	164	16	116	80	115	60	1	82	27	12	11	129	12	0	43	3	0	0	22	0	0	0	0	0	0	0
0	0	0	0	1	2	0	0	1	2	0	5	0	0	0	0	0	0	0	3	0	1	48	16	1	0	12	1	5	3	0	0	0	0	0	8	0	0	1	0	0	0	1	0	0	0	0	0	0	0
0	0	0	0	5	13	1	2	2	8	0	7	0	0	0	0	0	0	0	17	0	124	164	1	107	2	56	68	11	3	0	0	0	0	1	4	0	0	2	0	0	0	0	0	0	0	0	0	0	0
0	1	0	2	8	40	49	104	36	281	24	54	1	3	0	1	0	3	0	31	0	49	16	0	2	414	319	59	99	7	0	3	0	0	117	328	33	0	321	0	0	0	14	0	0	0	0	0	0	1
0	0	0	0	13	71	43	60	4	154	0	70	0	0	1	2	0	4	0	129	0	259	116	12	56	319	381	73	218	47	0	4	2	0	27	213	25	0	145	2	0	1	28	0	0	0	0	0	0	1
0	0	0	0	2	3	20	35	13	15	2	17	1	0	0	8	0	90	1	200	0	382	80	1	68	59	73	349	337	81	1	63	3	0	5	67	11	0	55	5	0	0	26	0	0	0	0	1	0	0
0	0	0	0	2	14	16	37	49	33	38	12	0	4	5	28	0	16	0	74	0	65	115	5	11	99	218	337	321	220	36	48	40	20	37	126	35	0	175	24	0	0	44	0	0	2	1	0	0	3
0	0	0	0	2	2	9	2	112	7	57	3	11	78	108	263	0	8	3	32	0	43	60	3	3	7	47	81	220	516	48	38	47	14	15	49	10	0	82	22	0	1	16	0	0	1	3	1	1	7
0	0	0	0	0	0	0	0	0	0	0	1	0	0	0	2	0	1	0	5	0	6	1	0	0	0	0	1	36	48	48	18	108	47	0	2	0	0	2	12	0	0	1	0	0	0	0	0	0	1
0	0	0	0	0	1	2	2	0	1	0	19	0	0	0	4	0	334	0	158	0	142	82	0	0	3	4	63	48	38	18	529	106	18	0	87	6	0	30	22	0	0	61	0	0	0	0	0	0	0
0	0	0	0	0	1	1	0	0	0	0	9	0	0	0	10	0	11	3	24	0	31	27	0	0	0	2	3	40	47	108	106	107	77	0	25	5	0	10	30	0	0	16	0	0	1	0	0	0	0
0	0	0	0	0	1	0	0	0	0	0	3	0	0	0	26	0	92	23	86	0	53	12	0	0	0	0	0	20	14	47	18	77	290	0	26	1	0	2	100	0	0	16	0	0	0	0	0	0	0
37	79	168	75	63	59	295	47	183	312	16	11	17	3	1	1	0	0	0	10	0	5	11	0	1	117	27	5	37	15	0	0	0	0	123	51	13	0	174	0	0	26	35	5	6	1	0	0	1	23
13	29	286	106	183	152	359	118	220	370	2	292	5	2	3	5	0	39	1	81	0	209	129	8	4	328	213	67	126	49	2	87	25	26	51	121	55	0	91	17	0	8	62	1	0	2	0	1	0	9
0	1	15	36	31	1	76	2	31	11	1	13	0	0	0	0	0	7	0	13	0	20	12	0	0	33	25	11	35	10	0	6	5	1	13	55	84	0	10	12	0	9	118	0	1	0	0	1	0	7
0	0	0	0	0	0	0	0	0	0	0	0	0	0	0	0	0	0	0	0	0	0	0	0	0	0	0	0	0	0	0	0	0	0	0	0	0	0	0	0	0	0	0	0	0	0	0	0	0	0
3	2	23	47	89	82	268	87	366	428	15	28	1	3	2	4	0	4	0	29	0	38	43	1	2	321	145	55	175	82	2	30	10	2	174	91	10	0	93	33	0	15	98	1	0	1	0	2	0	9
0	0	0	0	0	0	1	0	0	0	0	10	0	0	0	17	23	178	59	117	0	49	3	0	0	0	2	5	24	22	12	22	30	100	0	17	12	0	33	94	0	0	26	0	0	0	0	0	0	0
0	0	0	0	0	0	0	0	0	0	0	0	0	0	0	0	6	0	0	0	0	0	0	0	0	0	0	0	0	0	0	0	0	0	0	0	0	0	0	0	2	0	1	0	0	0	0	0	0	0
1	24	31	1	0	0	0	0	2	0	1	4	15	3	0	0	0	0	0	1	0	0	0	0	0	0	1	0	0	1	0	0	0	0	26	8	9	0	15	0	0	9	40	0	0	0	0	0	0	0
0	1	6	7	5	5	13	4	6	28	0	11	3	0	0	2	0	25	10	36	0	89	22	1	0	14	28	26	44	16	1	61	16	16	35	62	118	0	98	26	1	40	53	0	0	0	0	0	0	0
6	20	10	1	1	0	18	0	36	0	0	0	35	0	2	0	0	0	0	0	0	0	0	0	0	0	0	0	0	0	0	0	0	0	5	1	0	0	1	0	0	0	0	36	29	41	2	0	0	49
18	26	13	0	0	0	20	0	56	0	1	1	91	0	0	0	0	0	0	0	0	0	0	0	0	0	0	0	0	0	0	0	0	0	6	0	1	0	0	0	0	0	0	29	211	69	1	0	0	20
5	17	11	0	0	0	21	0	22	0	0	1	41	1	1	0	0	0	0	0	0	0	0	0	0	0	0	0	2	1	0	0	1	0	1	2	0	0	1	0	0	0	0	41	69	566	141	40	11	117
0	1	0	0	0	1	4	0	7	0	0	0	0	0	0	0	0	0	0	1	0	0	0	0	0	0	0	0	1	3	0	0	0	0	0	0	0	0	0	0	0	0	0	2	1	141	52	64	10	125
1	2	0	0	1	2	8	0	12	0	0	1	0	1	1	0	0	0	0	0	0	0	0	0	0	0	0	1	0	1	0	0	0	0	0	1	1	0	2	0	0	0	0	0	0	40	64	148	56	200
0	0	0	0	0	0	0	1	3	0	0	0	0	0	0	0	0	0	0	0	0	0	0	0	0	0	0	0	0	1	0	0	0	0	1	0	0	0	0	0	0	0	0	0	0	11	10	56	75	71
24	58	22	7	10	12	216	7	451	1	1	3	61	7	16	0	0	0	0	0	0	1	0	0	0	1	1	0	3	7	1	0	0	0	23	9	7	0	9	0	0	0	0	49	20	117	125	200	71	1218
1	0	0	0	1	3	6	5	18	1	0	0	0	0	0	0	0	0	0	0	0	1	0	0	0	0	1	0	0	1	0	0	0	0	1	2	0	0	1	0	0	0	0	0	0	0	3	38	163	226
17	63	7	12	35	67	324	81	1369	30	25	8	101	38	70	0	0	0	0	0	0	2	1	0	0	10	2	3	7	24	0	0	0	0	45	34	7	0	50	0	0	1	2	11	85	25	30	140	152	514
0	0	0	0	1	1	2	1	42	37	50	2	0	0	4	0	0	0	0	1	0	2	0	0	0	19	1	1	11	10	0	0	0	0	16	3	0	0	4	0	0	0	2	0	0	5	5	36	60	128
0	0	0	0	0	0	2	1	33	59	96	1	0	1	16	0	0	0	0	1	0	1	0	0	0	47	2	2	25	21	0	0	0	0	17	6	2	0	11	0	0	0	0	0	1	0	0	2	1	4
0	1	1	0	0	0	5	1	4	0	1	0	3	0	0	0	0	1	0	2	0	3	1	0	0	2	0	4	15	23	2	1	4	0	1	0	1	0	1	3	0	0	0	7	10	166	38	70	36	132
1	3	0	0	0	0	3	0	6	0	1	8	18	1	2	0	0	0	0	0	0	0	0	0	0	0	0	0	0	0	0	0	0	0	1	2	0	0	0	0	0	0	2	2	89	8	0	0	0	5
0	1	1	0	0	0	8	0	34	0	0	0	17	3	19	0	0	0	0	0	0	0	0	0	0	0	0	0	0	0	0	0	0	0	1	1	0	0	0	0	0	0	0	1	18	2	1	1	0	16
0	0	1	0	0	0	1	0	5	0	3	0	0	0	4	0	0	0	0	0	0	0	0	0	0	3	0	1	0	8	0	0	0	0	0	0	0	0	0	0	0	0	0	0	3	1	0	0	0	1
0	0	0	0	0	0	0	0	0	0	0	0	0	0	0	35	0	1	0	3	0	0	2	0	0	4	2	6	26	99	3	12	6	4	0	1	1	0	5	2	0	0	0	0	1	2	0	0	0	0
0	0	0	0	0	0	0	0	0	0	0	0	0	0	0	0	0	0	0	0	0	0	0	0	0	0	0	0	0	0	0	0	0	0	0	0	0	0	0	0	0	0	0	0	0	0	0	0	0	0
0	0	0	0	0	0	1	0	0	0	0	0	0	0	0	0	0	2	0	5	0	1	2	0	1	0	0	1	5	21	1	2	5	0	0	1	0	0	1	2	0	0	3	0	0	6	3	0	0	4
0	0	0	0	0	0	0	0	0	0	0	0	0	0	0	0	0	0	0	1	0	0	0	0	0	0	0	0	1	2	0	0	0	0	0	0	0	0	0	1	0	0	0	0	0	0	0	0	0	0
0	0	0	0	0	0	0	0	0	0	2	1	0	0	0	5	0	9	0	13	0	12	2	0	1	0	3	22	33	71	1	21	17	0	0	8	2	0	10	4	0	0	3	0	0	6	7	12	9	50
0	0	0	0	0	0	0	0	0	0	0	0	0	0	0	0	0	0	0	0	0	0	0	0	0	0	0	0	0	0	0	0	0	0	0	0	0	0	0	0	0	0	0	0	0	0	0	0	0	0
0	0	0	0	0	0	1	1	1	0	0	1	0	0	1	0	0	0	0	4	0	6	2	0	0	0	0	9	20	34	4	7	7	1	2	8	2	0	2	7	0	0	2	0	0	11	5	7	4	48
1	0	0	0	0	0	0	0	0	0	0	0	0	0	0	1	0	1	0	3	0	4	5	0	0	2	1	7	19	32	0	3	2	0	0	5	0	0	5	3	0	0	1	0	0	4	6	2	2	10
0	0	0	0	0	0	0	0	0	0	0	0	0	0	0	0	0	0	0	0	0	0	0	0	0	0	0	0	0	0	0	0	0	0	0	0	0	0	0	0	0	0	0	0	0	0	0	0	0	1
0	0	0	0	0	0	0	0	1	0	0	0	0	0	0	0	0	1	0	0	0	0	0	0	0	0	2	0	2	1	0	0	0	0	0	0	0	0	0	0	0	0	0	0	0	0	0	5	5	3
0	0	0	0	0	0	0	0	4	5	13	1	0	0	0	0	0	0	0	0	0	1	0	0	0	30	2	4	8	10	0	0	0	0	3	0	0	0	3	0	0	0	0	0	1	2	7	32	49	25
0	0	0	0	0	0	0	0	1	0	0	0	0	0	0	1	0	0	0	1	0	0	1	0	0	1	3	0	4	10	0	1	0	0	0	0	0	0	0	0	0	0	0	1	0	2	7	38	57	37
0	0	0	0	0	3	1	2	7	0	2	6	0	0	1	5	0	7	0	17	0	17	6	0	1	2	2	28	57	104	3	15	7	1	2	11	0	0	12	3	0	0	6	0	0	3	9	50	68	181
0	0	0	0	0	1	2	0	8	2	10	4	2	0	1	11	0	4	0	22	0	23	10	0	0	21	20	36	115	204	2	16	6	0	6	25	5	0	22	3	0	0	12	0	0	2	2	3	6	10
0	0	0	0	0	0	2	3	8	5	21	4	0	1	3	28	0	8	0	29	0	21	19	0	2	29	11	43	169	396	0	18	15	0	4	16	3	0	35	15	0	0	7	0	1	4	2	8	0	12
0	0	0	0	0	0	0	0	0	0	0	1	0	0	0	2	0	0	0	2	0	0	0	0	0	0	0	2	2	14	1	3	3	4	0	0	0	0	1	2	0	0	1	0	0	0	0	0	0	0
0	0	0	0	0	1	0	0	0	0	1	1	0	0	0	5	0	10	1	4	0	4	3	0	0	0	0	14	28	74	8	20	9	0	0	3	1	0	5	9	0	0	4	0	0	18	3	1	0	14
0	0	0	0	0	0	0	0	1	0	0	1	0	0	0	2	0	7	0	2	0	6	0	0	0	1	0	5	24	85	8	27	24	1	0	2	0	0	3	6	0	0	1	0	0	6	5	0	0	3
0	0	0	0	0	0	0	0	0	0	0	1	0	0	0	1	0	0	1	1	0	2	1	0	0	0	0	2	10	43	4	12	9	3	0	1	0	0	0	5	0	0	0	0	0	4	0	0	0	4
3	10	2	3	0	1	7	3	28	4	2	2	22	1	2	0	0	0	0	0	0	0	0	0	0	1	1	0	3	1	0	0	0	0	6	1	0	0	2	0	0	0	1	59	61	134	54	44	18	437
1	1	2	1	1	4	12	2	34	3	0	0	4	0	0	0	0	2	1	8	0	5	5	0	2	0	5	9	13	55	0	4	3	1	2	6	0	0	10	3	0	0	1	22	11	246	198	149	46	681
1	0	0	0	0	1	3	0	6	1	0	0	6	1	0	1	0	0	0	1	0	1	0	0	0	2	0	2	8	11	0	1	1	0	2	2	0	0	1	0	0	0	0	1	0	7	23	12	11	130
0	0	0	0	0	0	0	0	0	0	0	0	0	0	0	0	0	0	0	0	0	0	0	0	0	0	0	0	0	0	0	0	0	0	0	0	0	0	0	0	0	0	0	0	0	0	0	0	0	0
0	0	0	0	0	4	3	4	20	11	9	5	4	1	0	2	0	3	0	3	0	2	3	0	0	22	8	2	21	43	0	5	3	0	7	2	1	0	10	1	0	0	6	3	0	12	14	19	12	178
0	0	0	0	0	0	0	0	0	0	0	3	0	0	0	0	0	1	0	0	0	0	2	0	0	0	0	2	11	18	0	5	5	1	0	2	0	0	9	10	0	0	1	0	0	5	2	0	0	4
0	0	0	0	0	0	0	0	0	0	0	0	0	0	0	0	0	1	0	0	0	0	2	0	0	0	0	2	1	0	0	0	0	0	0	1	0	0	0	1	0	0	0	0	0	1	0	0	0	0
0	0	0	0	0	0	0	0	0	0	0	3	0	0	0	0	0	0	0	0	0	0	0	0	0	0	0	0	0	0	0	0	0	0	0	0	0	0	0	0	0	1	1	5	42	71	2	0	0	0
0	0	0	0	0	0	0	1	6	0	0	2	0	0	0	1	0	1	0	3	0	4	2	0	0	1	1	6	22	33	0	3	3	0	0	3	0	0	8	2	0	0	12	0	0	4	6	2	2	31
[truncated: 36 more columns]
