# Supplementary material for: Analyzing the effects of free water modeling by deep learning on diffusion MRI structural connectivity estimates in glioma patients
Source: PLoS One. 2020 Sep 25;15(9):e0239475. doi: 10.1371/journal.pone.0239475 (PMC7518620; doi:10.1371/journal.pone.0239475)
Supplement: S1 File — All utilized connectivity and length matrices as comma-separated csv files, and the free-water maps as nifti files. (ZIP) [file pone.0239475.s003.zip › S3/CMs/patients/prob_wm/vp35/fiberlengthmatrix_fwm.csv]

15	24	44	49	96	0	54	0	40	0	131	61	59	68	63	0	0	0	0	0	0	0	0	0	0	0	0	0	0	0	0	0	0	0	53	64	0	0	101	0	0	61	0	114	106	102	106	103	0	117
24	13	27	64	89	0	79	0	42	125	117	44	27	50	73	136	12	0	0	0	0	0	0	0	0	0	0	0	152	142	0	0	0	0	39	44	96	0	114	0	0	28	0	106	92	94	151	95	0	113
44	27	15	22	34	54	32	0	68	92	0	25	56	56	79	0	10	0	0	173	5	0	6	0	0	94	0	0	0	0	0	0	0	0	37	37	53	0	77	0	14	25	58	111	100	98	113	0	0	108
49	64	22	11	40	55	37	94	62	104	0	57	0	0	0	0	0	265	0	152	0	172	8	0	132	152	140	0	0	0	0	0	0	0	51	51	64	0	76	0	0	99	74	0	119	0	0	0	0	119
96	89	34	40	14	29	46	64	69	85	123	50	0	86	0	0	0	0	0	135	0	136	121	120	109	88	102	129	121	184	0	0	0	0	59	48	56	0	69	0	0	0	111	109	174	0	0	114	0	123
0	0	54	55	29	17	52	39	53	41	86	39	0	49	84	0	0	0	0	125	0	120	100	0	93	69	78	122	123	125	0	180	0	204	47	45	78	0	60	123	0	0	88	0	0	0	0	95	106	107
54	79	32	37	46	52	26	50	52	82	101	58	114	66	60	0	0	148	0	141	0	144	141	0	0	91	105	124	110	119	0	157	0	0	49	57	62	0	71	0	0	55	85	111	99	112	109	109	134	103
0	0	0	94	64	39	50	12	41	39	0	70	0	0	0	0	0	127	0	116	0	109	107	0	75	56	83	102	97	153	0	134	0	0	42	44	111	0	56	0	0	0	124	0	0	178	0	0	0	149
40	42	68	62	69	53	52	41	20	44	50	64	38	33	45	96	0	0	0	159	0	147	143	0	0	76	121	120	88	100	0	0	0	0	57	56	81	0	64	0	0	0	88	112	106	118	128	115	103	103
0	125	92	104	85	41	82	39	44	12	14	37	0	85	62	0	0	127	0	112	0	106	94	108	86	32	60	97	85	99	0	140	172	0	37	45	67	0	49	0	0	89	82	0	0	0	0	0	177	151
131	117	0	0	123	86	101	0	50	14	14	104	104	70	26	0	0	0	0	0	0	0	93	0	0	30	63	0	33	33	0	0	0	0	40	73	0	0	66	0	0	0	113	186	0	0	0	0	0	168
61	44	25	57	50	39	58	70	64	37	104	9	14	0	0	72	5	26	0	39	4	34	15	15	0	33	28	81	75	101	0	81	80	62	60	14	30	0	57	43	6	5	18	78	62	76	0	0	0	90
59	27	56	0	0	0	114	0	38	0	104	14	13	25	58	99	0	0	0	0	0	0	0	0	0	0	133	0	153	113	0	0	0	0	75	79	106	0	0	0	0	12	102	69	49	48	79	95	0	75
68	50	56	0	86	49	66	0	33	85	70	0	25	11	32	70	0	0	0	0	0	0	0	0	0	93	0	0	105	83	0	0	0	0	69	53	66	0	90	0	0	50	0	146	0	121	0	0	75	102
63	73	79	0	0	84	60	0	45	62	26	0	58	32	9	26	0	0	0	0	0	0	0	0	0	62	0	0	69	41	0	0	0	0	109	106	0	0	83	0	0	0	0	0	47	124	0	0	0	89
0	136	0	0	0	0	0	0	96	0	0	72	99	70	26	7	0	88	12	88	0	96	102	0	58	0	0	62	63	29	69	68	45	21	0	76	86	0	77	11	0	0	56	0	0	0	0	0	0	0
0	12	10	0	0	0	0	0	0	0	0	5	0	0	0	0	4	13	10	7	10	22	0	0	0	0	0	0	0	0	0	0	0	60	0	29	0	0	0	11	6	0	12	0	0	0	0	0	0	0
0	0	0	265	0	0	148	127	0	127	0	26	0	0	0	88	13	12	17	29	13	59	55	89	53	92	83	51	83	77	72	32	49	30	0	51	73	0	77	25	9	0	55	0	0	0	0	0	0	0
0	0	0	0	0	0	0	0	0	0	0	0	0	0	0	12	10	17	7	29	0	43	55	0	0	0	0	88	95	48	0	85	59	22	0	0	0	0	16	9	0	0	11	0	0	0	0	0	0	0
0	0	173	152	135	125	141	116	159	112	0	39	0	0	0	88	7	29	29	14	7	34	53	0	50	98	78	65	96	96	107	76	91	74	117	56	66	0	97	30	26	0	64	0	0	0	0	0	0	0
0	0	5	0	0	0	0	0	0	0	0	4	0	0	0	0	10	13	0	7	3	5	16	0	0	0	0	0	0	0	0	0	0	0	0	49	0	0	0	29	0	0	0	0	0	0	0	0	0	0
0	0	0	172	136	120	144	109	147	106	0	34	0	0	0	96	22	59	43	34	5	21	36	0	41	99	68	55	106	103	128	96	99	77	114	47	50	0	95	38	0	0	49	0	0	0	0	0	0	0
0	0	6	8	121	100	141	107	143	94	93	15	0	0	0	102	0	55	55	53	16	36	12	17	20	92	49	79	82	99	98	90	87	77	63	39	48	0	63	35	9	0	45	0	0	0	0	0	0	0
0	0	0	0	120	0	0	0	0	108	0	15	0	0	0	0	0	89	0	0	0	0	17	6	25	0	51	71	65	66	0	211	0	0	45	17	29	0	40	0	0	0	66	0	0	0	0	0	0	0
0	0	0	132	109	93	0	75	0	86	0	0	0	0	0	58	0	53	0	50	0	41	20	25	10	45	35	28	73	78	0	60	0	0	0	60	0	0	56	0	0	0	64	0	0	0	0	0	0	0
0	0	94	152	88	69	91	56	76	32	30	33	0	93	62	0	0	92	0	98	0	99	92	0	45	13	37	72	41	144	0	130	0	0	39	45	62	0	50	0	0	0	74	0	0	0	0	250	0	184
0	0	0	140	102	78	105	83	121	60	63	28	133	0	0	0	0	83	0	78	0	68	49	51	35	37	14	40	55	73	0	101	122	169	45	50	56	0	50	52	0	117	67	0	0	0	0	0	0	192
0	0	0	0	129	122	124	102	120	97	0	81	0	0	0	62	0	51	88	65	0	55	79	71	28	72	40	16	47	56	0	24	133	74	79	72	76	0	71	62	0	0	74	0	0	0	279	0	0	0
0	152	0	0	121	123	110	97	88	85	33	75	153	105	69	63	0	83	95	96	0	106	82	65	73	41	55	47	18	35	23	55	39	51	60	71	74	0	64	70	0	0	86	266	0	216	0	0	0	229
0	142	0	0	184	125	119	153	100	99	33	101	113	83	41	29	0	77	48	96	0	103	99	66	78	144	73	56	35	14	22	66	44	29	76	75	77	0	65	43	0	124	94	0	0	200	225	0	196	207
0	0	0	0	0	0	0	0	0	0	0	0	0	0	0	69	0	72	0	107	0	128	98	0	0	0	0	0	23	22	4	20	12	37	0	91	87	0	0	75	0	0	78	0	0	259	0	0	0	0
0	0	0	0	0	180	157	134	0	140	0	81	0	0	0	68	0	32	85	76	0	96	90	211	60	130	101	24	55	66	20	12	16	26	0	81	81	0	81	64	0	0	87	0	0	0	0	0	0	0
0	0	0	0	0	0	0	0	0	172	0	80	0	0	0	45	0	49	59	91	0	99	87	0	0	0	122	133	39	44	12	16	8	22	0	77	76	0	70	62	0	0	86	0	0	0	0	0	0	0
0	0	0	0	0	204	0	0	0	0	0	62	0	0	0	21	60	30	22	74	0	77	77	0	0	0	169	74	51	29	37	26	22	10	0	71	0	0	85	27	0	0	78	0	0	0	0	0	0	0
53	39	37	51	59	47	49	42	57	37	40	60	75	69	109	0	0	0	0	117	0	114	63	45	0	39	45	79	60	76	0	0	0	0	13	48	22	0	24	0	0	9	14	75	108	86	61	66	0	109
64	44	37	51	48	45	57	44	56	45	73	14	79	53	106	76	29	51	0	56	49	47	39	17	60	45	50	72	71	75	91	81	77	71	48	21	26	0	59	34	9	12	25	147	152	0	0	171	0	152
0	96	53	64	56	78	62	111	81	67	0	30	106	66	0	86	0	73	0	66	0	50	48	29	0	62	56	76	74	77	87	81	76	0	22	26	9	0	52	13	3	7	9	163	0	0	0	0	0	130
0	0	0	0	0	0	0	0	0	0	0	0	0	0	0	0	0	0	0	0	0	0	0	0	0	0	0	0	0	0	0	0	0	0	0	0	0	0	0	0	0	0	0	0	0	0	0	0	0	0
101	114	77	76	69	60	71	56	64	49	66	57	0	90	83	77	0	77	16	97	0	95	63	40	56	50	50	71	64	65	0	81	70	85	24	59	52	0	17	19	0	21	17	0	145	0	0	100	183	147
0	0	0	0	0	123	0	0	0	0	0	43	0	0	0	11	11	25	9	30	29	38	35	0	0	0	52	62	70	43	75	64	62	27	0	34	13	0	19	7	5	65	13	0	0	0	0	0	198	0
0	0	14	0	0	0	0	0	0	0	0	6	0	0	0	0	6	9	0	26	0	0	9	0	0	0	0	0	0	0	0	0	0	0	0	9	3	0	0	5	3	0	5	0	0	0	0	0	0	0
61	28	25	99	0	0	55	0	0	89	0	5	12	50	0	0	0	0	0	0	0	0	0	0	0	0	117	0	0	124	0	0	0	0	9	12	7	0	21	65	0	2	5	0	61	0	0	0	0	152
0	0	58	74	111	88	85	124	88	82	113	18	102	0	0	56	12	55	11	64	0	49	45	66	64	74	67	74	86	94	78	87	86	78	14	25	9	0	17	13	5	5	12	87	65	0	0	0	0	69
114	106	111	0	109	0	111	0	112	0	186	78	69	146	0	0	0	0	0	0	0	0	0	0	0	0	0	0	266	0	0	0	0	0	75	147	163	0	0	0	0	0	87	11	23	30	64	93	0	25
106	92	100	119	174	0	99	0	106	0	0	62	49	0	47	0	0	0	0	0	0	0	0	0	0	0	0	0	0	0	0	0	0	0	108	152	0	0	145	0	0	61	65	23	10	29	93	85	100	43
102	94	98	0	0	0	112	178	118	0	0	76	48	121	124	0	0	0	0	0	0	0	0	0	0	0	0	0	216	200	259	0	0	0	86	0	0	0	0	0	0	0	0	30	29	11	17	33	54	42
106	151	113	0	0	0	109	0	128	0	0	0	79	0	0	0	0	0	0	0	0	0	0	0	0	0	0	279	0	225	0	0	0	0	61	0	0	0	0	0	0	0	0	64	93	17	9	30	47	39
103	95	0	0	114	95	109	0	115	0	0	0	95	0	0	0	0	0	0	0	0	0	0	0	0	250	0	0	0	0	0	0	0	0	66	171	0	0	100	0	0	0	0	93	85	33	30	17	31	42
0	0	0	0	0	106	134	0	103	177	0	0	0	75	0	0	0	0	0	0	0	0	0	0	0	0	0	0	0	196	0	0	0	0	0	0	0	0	183	198	0	0	0	0	100	54	47	31	12	55
117	113	108	119	123	107	103	149	103	151	168	90	75	102	89	0	0	0	0	0	0	0	0	0	0	184	192	0	229	207	0	0	0	0	109	152	130	0	147	0	0	152	69	25	43	42	39	42	55	21
0	0	0	0	137	98	104	94	104	149	109	0	161	0	0	0	0	0	0	0	0	186	282	0	0	140	139	0	190	0	0	0	185	0	89	0	0	0	142	0	0	0	0	0	0	191	103	57	44	45
135	124	135	134	114	100	106	97	96	104	122	121	77	71	49	212	0	0	0	0	0	170	198	0	0	126	132	248	147	168	0	0	0	0	101	133	147	0	127	0	0	0	85	71	26	76	69	60	61	55
0	0	0	0	0	114	137	135	103	107	104	196	97	90	94	101	0	162	0	0	0	0	0	0	0	115	0	155	124	119	0	0	286	0	72	126	0	0	87	0	0	0	0	263	0	0	95	62	41	80
0	0	0	0	0	124	148	108	103	100	89	0	0	0	50	58	0	0	0	149	0	0	123	0	0	108	119	131	116	111	0	0	0	0	69	96	153	0	88	0	0	0	96	118	0	0	171	0	96	103
0	152	0	0	0	0	161	0	171	0	134	0	0	0	0	130	0	189	0	206	0	0	180	0	0	0	0	166	170	153	0	201	189	0	0	0	181	0	0	0	0	0	106	69	43	35	63	49	39	69
61	123	133	0	0	0	89	0	81	0	0	17	8	140	42	0	0	0	0	0	0	0	0	0	0	0	0	0	0	0	0	0	0	0	28	103	98	0	42	0	0	12	0	42	19	29	0	0	108	55
110	109	0	142	101	73	88	0	85	0	143	35	17	32	20	103	0	0	0	0	0	0	0	0	0	0	0	0	0	0	0	0	0	0	79	0	0	0	105	0	0	0	0	61	26	85	0	45	0	65
0	0	0	0	0	0	130	0	58	83	49	0	85	0	31	0	0	0	0	0	0	0	0	0	0	76	0	0	74	66	0	0	0	0	0	0	0	0	0	0	0	0	0	0	71	0	0	0	0	102
0	0	0	0	0	0	165	0	0	0	0	108	0	118	0	12	0	96	0	104	0	125	149	83	0	104	161	75	80	52	88	88	75	47	0	128	0	0	103	30	0	0	122	0	0	0	0	0	0	119
0	0	0	0	0	0	0	0	0	0	0	0	0	0	0	0	141	0	0	0	0	0	0	0	0	0	0	0	0	0	0	0	0	88	0	0	0	0	0	0	0	0	52	0	0	4	0	0	0	0
0	0	0	0	0	0	0	0	0	0	0	0	0	0	0	90	0	0	0	293	0	199	0	0	0	0	0	156	141	140	224	193	172	0	0	0	0	0	115	85	0	0	120	0	0	116	241	0	0	186
0	0	0	0	0	0	0	0	0	0	0	0	0	0	0	0	0	255	51	0	0	0	0	0	0	0	0	0	0	70	0	0	0	0	0	0	0	0	165	0	0	0	165	0	0	0	0	0	0	0
0	0	0	0	0	0	0	0	0	0	148	180	0	0	0	113	0	193	0	191	0	190	174	0	0	147	0	163	149	147	153	179	167	179	0	187	0	0	178	146	0	0	187	0	0	104	137	152	143	147
0	0	0	0	0	0	0	0	0	0	0	0	0	0	0	0	0	0	0	0	0	0	0	0	0	0	0	0	0	198	0	0	0	0	0	0	0	0	0	177	0	0	0	0	0	72	0	0	0	98
0	0	0	0	0	270	0	0	0	0	0	228	0	0	0	158	0	0	0	197	0	225	185	244	0	0	0	166	176	149	0	177	162	0	0	179	0	0	168	169	0	0	172	118	0	89	89	137	129	143
0	0	0	0	0	0	0	332	188	0	199	0	0	0	0	0	0	195	0	182	0	242	187	133	0	209	166	182	162	142	0	174	257	222	0	201	184	0	154	141	0	0	170	0	100	94	0	118	115	131
0	0	0	0	0	0	0	0	0	0	0	0	0	0	0	0	0	0	0	0	0	0	0	0	0	0	0	0	126	0	0	0	0	0	0	0	0	0	125	0	0	0	0	0	0	0	0	0	0	0
0	0	0	0	0	0	0	0	0	0	0	0	0	0	0	0	0	0	0	0	0	0	0	0	0	0	0	150	0	149	0	169	0	246	0	156	0	0	0	151	0	0	0	181	0	119	166	107	91	120
0	0	159	0	0	138	145	191	122	115	110	103	0	0	0	0	0	0	0	0	0	0	0	0	0	118	125	180	131	123	0	0	0	0	83	173	0	0	69	0	0	0	163	0	0	105	77	65	47	87
0	0	0	0	0	0	0	0	0	145	103	0	0	0	0	194	0	0	0	238	0	0	0	0	0	0	132	154	125	146	0	0	0	0	0	0	0	0	109	0	0	0	146	157	0	92	106	91	74	107
0	183	0	0	0	191	0	159	162	178	152	134	0	0	157	70	0	148	0	163	0	162	136	0	0	161	136	122	122	110	0	140	135	0	107	141	132	0	126	111	0	0	161	0	0	135	126	106	98	118
0	0	0	0	0	148	225	0	165	130	111	150	94	0	115	75	0	157	0	152	0	168	144	113	118	114	124	130	121	111	136	152	147	0	108	141	144	0	118	118	0	0	138	0	169	0	0	125	112	128
0	0	0	0	0	0	173	173	160	124	108	103	211	159	85	52	0	143	0	145	0	163	146	0	134	117	127	129	113	96	104	129	124	114	96	139	125	0	109	109	0	0	132	0	0	154	152	164	115	146
0	0	0	0	0	0	0	0	0	0	0	0	0	0	0	73	0	162	0	171	0	203	0	0	0	0	0	138	138	106	4	92	138	39	0	0	0	0	82	83	0	0	0	0	0	0	0	0	0	0
0	0	0	0	0	0	0	0	0	0	0	0	244	0	196	78	0	161	0	196	0	195	0	0	0	0	0	141	155	121	165	162	152	76	0	173	0	0	170	98	0	0	186	0	0	159	164	0	0	175
0	0	0	0	0	0	0	0	184	0	0	167	0	0	0	79	0	155	81	158	0	184	167	0	0	0	199	132	138	108	144	151	137	98	0	187	0	0	171	97	0	0	158	0	0	150	147	0	0	170
0	0	0	0	0	0	0	0	0	0	0	0	0	0	0	45	0	107	0	213	0	180	0	0	0	0	0	109	116	82	104	124	101	46	0	141	0	0	105	43	0	0	92	0	0	125	0	0	0	164
127	119	96	94	0	165	135	64	126	0	103	28	70	0	93	315	0	0	0	0	0	300	0	0	0	0	127	134	0	137	0	0	0	0	51	112	0	0	182	0	0	33	158	51	37	33	43	51	52	46
152	161	115	134	0	160	159	179	138	154	134	114	91	153	87	110	0	193	0	189	0	173	158	0	0	103	132	156	155	142	151	161	164	0	107	177	0	0	126	136	0	0	86	65	67	40	47	53	60	57
198	208	0	0	0	0	153	0	127	118	97	0	0	83	0	80	0	0	0	150	0	199	123	0	0	0	133	148	150	133	0	182	0	0	70	0	0	0	126	0	0	0	194	61	0	53	63	64	72	74
0	0	0	0	0	0	0	0	0	0	0	0	0	0	0	0	0	0	0	0	0	0	0	0	0	0	0	0	0	0	0	0	0	0	0	0	0	0	0	0	0	0	0	0	0	0	0	0	0	0
0	0	0	0	0	111	158	98	121	92	68	40	87	0	85	100	0	155	0	150	0	168	102	142	0	67	104	140	103	112	0	156	110	41	65	123	0	0	59	115	0	0	32	85	103	92	73	73	68	73
0	0	0	0	0	0	124	0	0	0	0	58	0	0	73	0	0	168	0	152	0	178	140	0	0	0	0	166	123	98	88	124	103	55	0	149	0	0	56	58	0	0	0	0	0	86	90	0	0	119
0	0	0	0	0	0	0	0	0	0	0	0	0	0	0	0	0	227	0	0	0	0	0	0	0	0	0	165	153	179	191	0	0	0	0	0	0	0	130	172	0	0	215	0	0	66	0	0	0	168
161	150	0	0	0	0	172	0	0	0	0	4	21	0	0	0	0	0	0	0	0	0	0	0	0	0	0	0	0	0	0	0	0	0	0	0	0	0	58	0	0	9	0	54	31	20	0	0	0	58
0	72	0	0	87	0	115	0	154	0	187	44	167	201	66	0	176	156	12	168	0	205	176	0	0	103	128	134	137	142	170	169	152	91	121	151	129	0	78	80	0	0	67	85	34	108	95	0	84	91
[truncated: 36 more columns]
