# Supplementary material for: Analyzing the effects of free water modeling by deep learning on diffusion MRI structural connectivity estimates in glioma patients
Source: PLoS One. 2020 Sep 25;15(9):e0239475. doi: 10.1371/journal.pone.0239475 (PMC7518620; doi:10.1371/journal.pone.0239475)
Supplement: S1 File — All utilized connectivity and length matrices as comma-separated csv files, and the free-water maps as nifti files. (ZIP) [file pone.0239475.s003.zip › S3/CMs/patients/prob_wm/vp35/cm_fwm.csv]

10	56	24	5	2	0	21	0	67	0	2	4	20	2	1	0	0	0	0	0	0	0	0	0	0	0	0	0	0	0	0	0	0	0	63	15	0	0	5	0	0	4	0	20	22	13	1	1	0	29
56	172	99	5	1	0	16	0	173	1	2	6	207	18	8	1	12	0	0	0	0	0	0	0	0	0	0	0	1	1	0	0	0	0	105	29	2	0	3	0	0	36	0	36	31	26	1	1	0	85
24	99	835	114	32	3	117	0	30	2	0	150	27	7	1	0	33	0	0	2	7	0	11	0	0	2	0	0	0	0	0	0	0	0	191	263	17	0	25	0	8	37	4	7	10	11	2	0	0	33
5	5	114	96	52	7	165	4	28	2	0	41	0	0	0	0	0	1	0	1	0	4	12	0	1	1	4	0	0	0	0	0	0	0	57	143	29	0	59	0	0	1	6	0	1	0	0	0	0	9
2	1	32	52	177	88	188	31	80	25	1	80	0	2	0	0	0	0	0	25	0	16	10	1	4	5	14	5	1	2	0	0	0	0	73	199	13	0	101	0	0	0	8	1	1	0	0	1	0	15
0	0	3	7	88	105	151	99	150	79	1	62	0	2	1	0	0	0	0	93	0	86	37	0	16	42	76	13	9	5	0	3	0	3	68	158	10	0	111	1	0	0	5	0	0	0	0	4	1	8
21	16	117	165	188	151	1205	177	348	56	6	61	21	7	7	0	0	1	0	23	0	40	7	0	0	46	52	19	30	7	0	2	0	0	390	320	67	0	259	0	0	2	17	37	33	12	3	7	3	304
0	0	0	4	31	99	177	123	63	140	0	9	0	0	0	0	0	1	0	60	0	69	8	0	1	115	85	35	37	5	0	2	0	0	78	110	2	0	84	0	0	0	6	0	0	1	0	0	0	5
67	173	30	28	80	150	348	63	1087	128	156	23	254	198	220	27	0	0	0	5	0	8	3	0	0	61	15	13	62	119	0	0	0	0	220	221	29	0	349	0	0	0	2	64	44	40	6	19	5	524
0	1	2	2	25	79	56	140	128	465	29	78	0	1	4	0	0	2	0	33	0	59	21	1	8	305	181	12	39	5	0	2	1	0	367	385	13	0	469	0	0	1	17	0	0	0	0	0	1	5
2	2	0	0	1	1	6	0	156	29	228	1	3	16	87	0	0	0	0	0	0	0	3	0	0	22	2	0	29	74	0	0	0	0	22	4	0	0	14	0	0	0	1	1	0	0	0	0	0	1
4	6	150	41	80	62	61	9	23	78	1	431	35	0	0	2	12	17	0	45	1	86	170	2	0	51	82	14	24	6	0	31	4	9	17	375	12	0	39	15	57	5	27	4	1	2	0	0	0	13
20	207	27	0	0	0	21	0	254	0	3	35	167	135	43	6	0	0	0	0	0	0	0	0	0	0	1	0	1	16	0	0	0	0	15	2	1	0	0	0	0	22	3	56	135	49	3	2	0	84
2	18	7	0	2	2	7	0	198	1	16	0	135	82	97	24	0	0	0	0	0	0	0	0	0	1	0	0	3	85	0	0	0	0	5	7	1	0	3	0	0	2	0	3	0	1	0	0	1	12
1	8	1	0	0	1	7	0	220	4	87	0	43	97	153	133	0	0	0	0	0	0	0	0	0	7	0	0	7	117	0	0	0	0	2	4	0	0	7	0	0	0	0	0	4	2	0	0	0	15
0	1	0	0	0	0	0	0	27	0	0	2	6	24	133	120	0	6	15	3	0	5	3	0	2	0	0	9	24	270	4	4	7	31	0	4	1	0	3	15	0	0	4	0	0	0	0	0	0	0
0	12	33	0	0	0	0	0	0	0	0	12	0	0	0	0	55	32	8	19	10	1	0	0	0	0	0	0	0	0	0	0	0	1	0	2	0	0	0	36	14	0	4	0	0	0	0	0	0	0
0	0	0	1	0	0	1	1	0	2	0	17	0	0	0	6	32	769	50	444	15	64	21	1	1	6	3	82	14	11	2	367	15	129	0	33	9	0	2	212	11	0	16	0	0	0	0	0	0	0
0	0	0	0	0	0	0	0	0	0	0	0	0	0	0	15	8	50	105	13	0	1	1	0	0	0	0	1	1	1	0	3	1	39	0	0	0	0	2	78	0	0	28	0	0	0	0	0	0	0
0	0	2	1	25	93	23	60	5	33	0	45	0	0	0	3	19	444	13	613	18	294	93	0	27	29	132	207	65	43	3	182	27	66	7	142	22	0	32	166	4	0	43	0	0	0	0	0	0	0
0	0	7	0	0	0	0	0	0	0	0	1	0	0	0	0	10	15	0	18	24	5	2	0	0	0	0	0	0	0	0	0	0	0	0	1	0	0	0	3	0	0	0	0	0	0	0	0	0	0
0	0	0	4	16	86	40	69	8	59	0	86	0	0	0	5	1	64	1	294	5	395	252	0	103	48	238	378	89	45	4	134	32	48	6	222	18	0	49	86	0	0	69	0	0	0	0	0	0	0
0	0	11	12	10	37	7	8	3	21	3	170	0	0	0	3	0	21	1	93	2	252	1047	66	151	8	104	66	97	39	1	82	20	9	7	152	17	0	47	25	2	0	28	0	0	0	0	0	0	0
0	0	0	0	1	0	0	0	0	1	0	2	0	0	0	0	0	1	0	0	0	0	66	22	3	0	13	2	7	2	0	1	0	0	1	7	3	0	5	0	0	0	2	0	0	0	0	0	0	0
0	0	0	1	4	16	0	1	0	8	0	0	0	0	0	2	0	1	0	27	0	103	151	3	97	3	49	57	9	5	0	2	0	0	0	3	0	0	6	0	0	0	1	0	0	0	0	0	0	0
0	0	2	1	5	42	46	115	61	305	22	51	0	1	7	0	0	6	0	29	0	48	8	0	3	437	353	74	116	3	0	2	0	0	109	354	27	0	302	0	0	0	24	0	0	0	0	1	0	1
0	0	0	4	14	76	52	85	15	181	2	82	1	0	0	0	0	3	0	132	0	238	104	13	49	353	481	99	208	44	0	5	1	1	33	222	30	0	131	2	0	1	17	0	0	0	0	0	0	2
0	0	0	0	5	13	19	35	13	12	0	14	0	0	0	9	0	82	1	207	0	378	66	2	57	74	99	403	379	90	0	72	7	1	9	94	11	0	60	5	0	0	25	0	0	0	1	0	0	0
0	1	0	0	1	9	30	37	62	39	29	24	1	3	7	24	0	14	1	65	0	89	97	7	9	116	208	379	368	245	26	46	41	20	41	127	40	0	183	28	0	0	45	1	0	1	0	0	0	3
0	1	0	0	2	5	7	5	119	5	74	6	16	85	117	270	0	11	1	43	0	45	39	2	5	3	44	90	245	535	48	39	31	10	17	59	19	0	88	34	0	1	21	0	0	3	1	0	1	3
0	0	0	0	0	0	0	0	0	0	0	0	0	0	0	4	0	2	0	3	0	4	1	0	0	0	0	0	26	48	66	13	147	48	0	5	1	0	0	11	0	0	4	0	0	1	0	0	0	0
0	0	0	0	0	3	2	2	0	2	0	31	0	0	0	4	0	367	3	182	0	134	82	1	2	2	5	72	46	39	13	576	123	31	0	88	9	0	41	24	0	0	69	0	0	0	0	0	0	0
0	0	0	0	0	0	0	0	0	1	0	4	0	0	0	7	0	15	1	27	0	32	20	0	0	0	1	7	41	31	147	123	120	97	0	19	2	0	17	24	0	0	14	0	0	0	0	0	0	0
0	0	0	0	0	3	0	0	0	0	0	9	0	0	0	31	1	129	39	66	0	48	9	0	0	0	1	1	20	10	48	31	97	326	0	21	0	0	3	111	0	0	26	0	0	0	0	0	0	0
63	105	191	57	73	68	390	78	220	367	22	17	15	5	2	0	0	0	0	7	0	6	7	1	0	109	33	9	41	17	0	0	0	0	152	76	11	0	164	0	0	18	23	3	5	3	1	2	0	29
15	29	263	143	199	158	320	110	221	385	4	375	2	7	4	4	2	33	0	142	1	222	152	7	3	354	222	94	127	59	5	88	19	21	76	161	68	0	84	18	3	15	62	1	2	0	0	1	0	19
0	2	17	29	13	10	67	2	29	13	0	12	1	1	0	1	0	9	0	22	0	18	17	3	0	27	30	11	40	19	1	9	2	0	11	68	68	0	20	26	3	15	142	1	0	0	0	0	0	5
0	0	0	0	0	0	0	0	0	0	0	0	0	0	0	0	0	0	0	0	0	0	0	0	0	0	0	0	0	0	0	0	0	0	0	0	0	0	0	0	0	0	0	0	0	0	0	0	0	0
5	3	25	59	101	111	259	84	349	469	14	39	0	3	7	3	0	2	2	32	0	49	47	5	6	302	131	60	183	88	0	41	17	3	164	84	20	0	108	33	0	20	108	0	1	0	0	1	1	13
0	0	0	0	0	1	0	0	0	0	0	15	0	0	0	15	36	212	78	166	3	86	25	0	0	0	2	5	28	34	11	24	24	111	0	18	26	0	33	103	4	1	56	0	0	0	0	0	1	0
0	0	8	0	0	0	0	0	0	0	0	57	0	0	0	0	14	11	0	4	0	0	2	0	0	0	0	0	0	0	0	0	0	0	0	3	3	0	0	4	7	0	3	0	0	0	0	0	0	0
4	36	37	1	0	0	2	0	0	1	0	5	22	2	0	0	0	0	0	0	0	0	0	0	0	0	1	0	0	1	0	0	0	0	18	15	15	0	20	1	0	14	31	0	1	0	0	0	0	2
0	0	4	6	8	5	17	6	2	17	1	27	3	0	0	4	4	16	28	43	0	69	28	2	1	24	17	25	45	21	4	69	14	26	23	62	142	0	108	56	3	31	83	1	3	0	0	0	0	1
20	36	7	0	1	0	37	0	64	0	1	4	56	3	0	0	0	0	0	0	0	0	0	0	0	0	0	0	1	0	0	0	0	0	3	1	1	0	0	0	0	0	1	55	50	52	1	1	0	61
22	31	10	1	1	0	33	0	44	0	0	1	135	0	4	0	0	0	0	0	0	0	0	0	0	0	0	0	0	0	0	0	0	0	5	2	0	0	1	0	0	1	3	50	201	59	2	2	1	21
13	26	11	0	0	0	12	1	40	0	0	2	49	1	2	0	0	0	0	0	0	0	0	0	0	0	0	0	1	3	1	0	0	0	3	0	0	0	0	0	0	0	0	52	59	601	137	33	8	136
1	1	2	0	0	0	3	0	6	0	0	0	3	0	0	0	0	0	0	0	0	0	0	0	0	0	0	1	0	1	0	0	0	0	1	0	0	0	0	0	0	0	0	1	2	137	69	64	11	119
1	1	0	0	1	4	7	0	19	0	0	0	2	0	0	0	0	0	0	0	0	0	0	0	0	1	0	0	0	0	0	0	0	0	2	1	0	0	1	0	0	0	0	1	2	33	64	201	54	213
0	0	0	0	0	1	3	0	5	1	0	0	0	1	0	0	0	0	0	0	0	0	0	0	0	0	0	0	0	1	0	0	0	0	0	0	0	0	1	1	0	0	0	0	1	8	11	54	107	58
29	85	33	9	15	8	304	5	524	5	1	13	84	12	15	0	0	0	0	0	0	0	0	0	0	1	2	0	3	3	0	0	0	0	29	19	5	0	13	0	0	2	1	61	21	136	119	213	58	1388
0	0	0	0	1	2	7	12	16	1	1	0	1	0	0	0	0	0	0	0	0	1	1	0	0	2	2	0	2	0	0	0	2	0	7	0	0	0	5	0	0	0	0	0	0	2	5	38	163	260
21	53	18	13	46	73	414	89	1484	38	25	7	112	40	74	1	0	0	0	0	0	3	2	0	0	12	2	1	8	16	0	0	0	0	68	35	6	0	39	0	0	0	3	30	105	33	21	164	164	599
0	0	0	0	0	1	1	4	37	44	49	1	1	1	2	1	0	1	0	0	0	0	0	0	0	27	0	2	9	16	0	0	1	0	22	4	0	0	9	0	0	0	0	1	0	0	12	43	55	131
0	0	0	0	0	1	3	6	53	84	80	0	0	0	24	1	0	0	0	1	0	0	4	0	0	58	6	1	31	39	0	0	0	0	26	3	1	0	10	0	0	0	1	1	0	0	1	0	2	8
0	1	0	0	0	0	2	0	9	0	1	0	0	0	0	1	0	3	0	4	0	0	2	0	0	0	0	1	17	29	0	6	4	0	0	0	1	0	0	0	0	0	4	9	16	221	59	60	47	162
1	3	1	0	0	0	5	0	9	0	0	11	57	1	5	0	0	0	0	0	0	0	0	0	0	0	0	0	0	0	0	0	0	0	2	1	1	0	1	0	0	2	0	9	112	12	0	0	1	9
1	2	0	1	1	1	13	0	43	0	1	1	30	3	18	1	0	0	0	0	0	0	0	0	0	0	0	0	0	0	0	0	0	0	1	0	0	0	1	0	0	0	0	2	20	2	0	3	0	18
0	0	0	0	0	0	3	0	4	4	6	0	1	0	11	0	0	0	0	0	0	0	0	0	0	4	0	0	1	9	0	0	0	0	0	0	0	0	0	0	0	0	0	0	7	0	0	0	0	3
0	0	0	0	0	0	1	0	0	0	0	1	0	1	0	76	0	3	0	4	0	4	2	1	0	1	1	9	26	137	5	15	11	7	0	2	0	0	1	4	0	0	2	0	0	0	0	0	0	2
0	0	0	0	0	0	0	0	0	0	0	0	0	0	0	0	1	0	0	0	0	0	0	0	0	0	0	0	0	0	0	0	0	1	0	0	0	0	0	0	0	0	4	0	0	20	0	0	0	0
0	0	0	0	0	0	0	0	0	0	0	0	0	0	0	1	0	0	0	1	0	1	0	0	0	0	0	3	3	22	2	7	7	0	0	0	0	0	1	2	0	0	4	0	0	7	2	0	0	4
0	0	0	0	0	0	0	0	0	0	0	0	0	0	0	0	0	1	1	0	0	0	0	0	0	0	0	0	0	1	0	0	0	0	0	0	0	0	1	0	0	0	1	0	0	0	0	0	0	0
0	0	0	0	0	0	0	0	0	0	1	1	0	0	0	5	0	9	0	13	0	13	4	0	0	1	0	28	41	96	2	15	20	4	0	5	0	0	13	5	0	0	11	0	0	10	7	16	14	38
0	0	0	0	0	0	0	0	0	0	0	0	0	0	0	0	0	0	0	0	0	0	0	0	0	0	0	0	0	2	0	0	0	0	0	0	0	0	0	1	0	0	0	0	0	1	0	0	0	1
0	0	0	0	0	1	0	0	0	0	0	1	0	0	0	1	0	0	0	10	0	2	2	1	0	0	0	5	23	42	0	7	5	0	0	4	0	0	6	3	0	0	3	1	0	24	2	10	14	43
0	0	0	0	0	0	0	1	2	0	1	0	0	0	0	0	0	2	0	7	0	1	3	1	0	1	2	6	20	40	0	2	1	1	0	2	1	0	6	4	0	0	1	0	1	7	0	3	2	8
0	0	0	0	0	0	0	0	0	0	0	0	0	0	0	0	0	0	0	0	0	0	0	0	0	0	0	0	1	0	0	0	0	0	0	0	0	0	1	0	0	0	0	0	0	0	0	0	0	0
0	0	0	0	0	0	0	0	0	0	0	0	0	0	0	0	0	0	0	0	0	0	0	0	0	0	0	1	0	1	0	1	0	1	0	1	0	0	0	1	0	0	0	1	0	1	1	2	5	12
0	0	1	0	0	1	1	2	2	4	15	2	0	0	0	0	0	0	0	0	0	0	0	0	0	26	2	1	12	16	0	0	0	0	1	2	0	0	2	0	0	0	1	0	0	1	8	41	53	32
0	0	0	0	0	0	0	0	0	1	1	0	0	0	0	1	0	0	0	1	0	0	0	0	0	0	2	2	10	12	0	0	0	0	0	0	0	0	1	0	0	0	1	1	0	3	8	48	55	43
0	1	0	0	0	1	0	1	12	3	1	3	0	0	1	12	0	14	0	22	0	18	4	0	0	2	4	43	76	139	0	19	11	0	2	9	2	0	15	5	0	0	7	0	0	6	5	59	78	181
0	0	0	0	0	1	1	0	4	5	18	6	1	0	1	10	0	10	0	21	0	21	18	1	1	22	27	40	121	227	1	18	7	0	6	13	2	0	42	5	0	0	9	0	2	0	0	1	4	22
0	0	0	0	0	0	4	1	7	6	29	1	1	1	3	40	0	9	0	30	0	24	24	0	2	20	24	56	162	447	5	11	18	1	2	27	8	0	43	11	0	0	14	0	0	2	2	4	5	10
0	0	0	0	0	0	0	0	0	0	0	0	0	0	0	1	0	3	0	3	0	2	0	0	0	0	0	1	4	10	1	8	4	4	0	0	0	0	2	4	0	0	0	0	0	0	0	0	0	0
0	0	0	0	0	0	0	0	0	0	0	0	1	0	1	3	0	5	0	5	0	4	0	0	0	0	0	13	34	77	6	22	8	1	0	5	0	0	2	1	0	0	2	0	0	5	5	0	0	6
0	0	0	0	0	0	0	0	1	0	0	1	0	0	0	3	0	9	1	5	0	3	4	0	0	0	2	7	26	73	5	13	16	6	0	3	0	0	1	9	0	0	2	0	0	6	4	0	0	5
0	0	0	0	0	0	0	0	0	0	0	0	0	0	0	3	0	3	0	3	0	1	0	0	0	0	0	3	11	42	4	10	16	3	0	1	0	0	2	3	0	0	3	0	0	7	0	0	0	6
2	12	5	1	0	1	22	3	47	0	1	2	28	0	4	1	0	0	0	0	0	1	0	0	0	0	2	2	0	2	0	0	0	0	8	4	0	0	1	0	0	1	1	85	44	160	112	69	24	558
2	6	1	2	0	1	10	1	34	1	4	2	1	3	3	4	0	7	0	5	0	4	6	0	0	1	8	12	37	64	2	9	3	0	3	2	0	0	6	5	0	0	2	29	10	234	195	143	39	594
1	1	0	0	0	0	6	0	21	2	2	0	0	1	0	1	0	0	0	1	0	1	1	0	0	0	1	6	7	14	0	3	0	0	2	0	0	0	1	0	0	0	2	1	0	9	24	29	9	125
0	0	0	0	0	0	0	0	0	0	0	0	0	0	0	0	0	0	0	0	0	0	0	0	0	0	0	0	0	0	0	0	0	0	0	0	0	0	0	0	0	0	0	0	0	0	0	0	0	0
0	0	0	0	0	1	5	1	16	6	7	19	5	0	3	3	0	1	0	5	0	5	3	1	0	17	9	8	34	40	0	2	2	2	6	7	0	0	20	6	0	0	16	4	2	11	15	21	13	185
0	0	0	0	0	0	1	0	0	0	0	1	0	0	1	0	0	3	0	3	0	2	1	0	0	0	0	3	15	27	4	8	15	3	0	2	0	0	5	4	0	0	0	0	0	7	5	0	0	4
0	0	0	0	0	0	0	0	0	0	0	0	0	0	0	0	0	1	0	0	0	0	0	0	0	0	0	1	1	4	1	0	0	0	0	0	0	0	2	2	0	0	1	0	0	2	0	0	0	1
1	1	0	0	0	0	1	0	0	0	0	1	2	0	0	0	0	0	0	0	0	0	0	0	0	0	0	0	0	0	0	0	0	0	0	0	0	0	1	0	0	4	0	7	31	53	0	0	0	2
0	1	0	0	2	0	2	0	5	0	1	4	1	1	1	0	1	3	1	3	0	4	3	0	0	2	3	1	11	24	1	6	2	1	2	1	1	0	7	7	0	0	31	1	5	9	5	0	3	45
[truncated: 36 more columns]
