# Supplementary material for: Analyzing the effects of free water modeling by deep learning on diffusion MRI structural connectivity estimates in glioma patients
Source: PLoS One. 2020 Sep 25;15(9):e0239475. doi: 10.1371/journal.pone.0239475 (PMC7518620; doi:10.1371/journal.pone.0239475)
Supplement: S1 File — All utilized connectivity and length matrices as comma-separated csv files, and the free-water maps as nifti files. (ZIP) [file pone.0239475.s003.zip › S3/CMs/patients/prob_wm/vp9/fiberlengthmatrix_original.csv]

6	26	28	33	102	0	57	0	50	0	0	73	51	61	124	0	0	179	0	148	0	0	0	0	0	0	0	0	0	0	0	217	0	0	52	62	70	0	115	0	0	62	0	119	113	131	0	184	0	112
26	14	25	64	77	0	45	0	29	0	104	38	24	41	74	94	0	147	0	70	60	75	0	99	0	0	0	0	111	112	0	138	0	134	39	40	0	0	38	67	22	12	10	112	98	92	0	0	0	106
28	25	16	26	36	58	44	102	64	98	130	35	32	61	106	119	0	109	77	80	61	99	119	0	0	0	108	164	0	0	0	162	0	164	30	37	58	0	71	74	0	30	90	118	94	85	0	126	0	110
33	64	26	12	28	50	40	98	70	0	0	60	0	75	0	0	0	154	110	170	0	132	133	0	0	0	102	0	225	0	0	182	0	0	51	60	66	0	83	107	0	73	74	110	110	147	174	113	118	116
102	77	36	28	20	30	50	71	75	73	126	57	0	66	94	139	0	144	147	138	119	121	115	0	158	131	83	0	155	136	0	186	0	185	56	60	66	0	77	113	0	0	87	0	0	132	0	145	124	124
0	0	58	50	30	15	56	46	69	50	111	39	0	64	68	132	0	176	0	117	0	113	96	0	87	84	65	0	112	120	0	146	0	0	55	58	81	0	66	0	0	0	101	0	0	0	0	133	122	113
57	45	44	40	50	56	19	39	50	81	97	61	54	67	88	132	0	139	115	137	98	127	110	0	0	108	86	152	171	155	0	195	0	214	50	60	69	0	73	104	0	61	81	121	127	116	114	119	124	106
0	0	102	98	71	46	39	14	50	52	102	55	0	0	80	123	0	178	0	109	0	107	99	0	77	62	67	144	92	0	0	178	0	0	38	53	63	0	66	0	0	0	76	0	0	0	0	0	129	143
50	29	64	70	75	69	50	50	22	69	36	67	42	43	51	99	0	154	147	154	0	143	135	0	116	85	111	188	93	92	0	209	0	191	59	66	73	0	73	131	133	79	87	129	122	129	107	123	127	111
0	0	98	0	73	50	81	52	69	36	28	53	0	179	102	0	0	109	131	120	0	106	81	74	88	50	59	113	71	154	0	158	0	0	51	61	69	0	66	0	0	0	85	0	90	0	0	0	0	185
0	104	130	0	126	111	97	102	36	28	11	41	0	82	33	71	0	0	0	114	0	122	137	0	150	26	60	0	34	20	0	114	0	138	54	72	80	0	65	0	0	0	82	0	0	0	0	0	0	156
73	38	35	60	57	39	61	55	67	53	41	11	44	76	76	129	16	68	52	52	18	50	36	9	65	47	34	104	98	105	117	108	104	105	52	22	77	0	63	45	18	25	53	172	106	87	0	105	154	125
51	24	32	0	0	0	54	0	42	0	0	44	9	24	74	84	0	0	0	0	0	125	0	0	0	0	0	0	0	93	0	0	0	0	46	33	125	0	0	106	0	19	24	86	43	35	0	0	0	80
61	41	61	75	66	64	67	0	43	179	82	76	24	13	38	77	0	178	106	0	0	107	146	0	0	131	0	0	219	80	0	0	0	93	66	68	75	0	77	119	0	44	92	109	136	215	0	0	93	107
124	74	106	0	94	68	88	80	51	102	33	76	74	38	15	31	0	162	0	0	0	158	134	0	0	58	55	0	58	40	0	239	0	0	81	96	95	0	97	0	0	82	101	0	0	0	0	0	157	162
0	94	119	0	139	132	132	123	99	0	71	129	84	77	31	10	65	46	25	93	0	142	92	71	0	0	100	158	83	34	78	82	65	34	127	102	113	0	95	32	0	0	156	228	0	0	0	0	178	0
0	0	0	0	0	0	0	0	0	0	0	16	0	0	0	65	4	16	13	12	11	16	18	0	0	0	0	0	186	0	0	125	0	83	0	0	0	0	0	19	9	0	63	0	0	0	0	0	0	0
179	147	109	154	144	176	139	178	154	109	0	68	0	178	162	46	16	14	27	40	40	74	81	0	116	0	0	141	139	125	65	36	56	28	110	88	90	0	80	42	44	63	71	0	229	0	0	210	0	213
0	0	77	110	147	0	115	0	147	131	0	52	0	106	0	25	13	27	9	40	35	43	59	0	0	0	83	117	75	91	0	106	0	30	0	62	0	0	27	15	14	52	33	0	0	0	0	0	0	0
148	70	80	170	138	117	137	109	154	120	114	52	0	0	0	93	12	40	40	19	32	37	76	71	49	113	80	56	114	121	117	61	95	98	148	82	99	0	92	45	37	48	68	0	0	0	0	0	0	184
0	60	61	0	119	0	98	0	0	0	0	18	0	0	0	0	11	40	35	32	3	22	13	0	0	156	133	0	0	160	0	143	0	81	0	42	0	0	70	40	16	49	72	0	0	0	0	0	0	0
0	75	99	132	121	113	127	107	143	106	122	50	125	107	158	142	16	74	43	37	22	17	43	90	34	108	73	44	107	118	147	102	122	114	107	89	113	0	85	44	55	56	67	0	0	0	0	0	0	190
0	0	119	133	115	96	110	99	135	81	137	36	0	146	134	92	18	81	59	76	13	43	18	23	21	113	46	84	114	101	118	110	102	108	84	55	76	0	65	53	79	0	61	0	0	0	0	0	0	0
0	99	0	0	0	0	0	0	0	74	0	9	0	0	0	71	0	0	0	71	0	90	23	6	76	0	40	95	84	73	0	198	0	0	26	7	0	0	23	0	0	0	59	0	0	0	0	0	0	0
0	0	0	0	158	87	0	77	116	88	150	65	0	0	0	0	0	116	0	49	0	34	21	76	11	90	43	28	90	92	88	87	75	0	0	72	0	0	57	75	0	0	82	0	0	0	0	0	0	0
0	0	0	0	131	84	108	62	85	50	26	47	0	131	58	0	0	0	0	113	156	108	113	0	90	20	50	111	51	118	0	109	0	0	50	60	68	0	64	0	0	0	80	0	0	0	0	0	0	0
0	0	108	102	83	65	86	67	111	59	60	34	0	0	55	100	0	0	83	80	133	73	46	40	43	50	12	25	63	84	146	144	0	107	61	46	57	0	52	81	0	0	70	0	0	0	0	220	0	173
0	0	164	0	0	0	152	144	188	113	0	104	0	0	0	158	0	141	117	56	0	44	84	95	28	111	25	10	85	45	0	41	0	78	93	94	83	0	78	104	106	0	99	0	0	0	0	0	0	0
0	111	0	225	155	112	171	92	93	71	34	98	0	219	58	83	186	139	75	114	0	107	114	84	90	51	63	85	14	22	19	83	31	114	85	75	87	0	69	126	106	0	94	0	163	203	0	271	191	262
0	112	0	0	136	120	155	0	92	154	20	105	93	80	40	34	0	125	91	121	160	118	101	73	92	118	84	45	22	14	35	55	19	37	81	86	89	0	71	100	0	0	88	0	0	206	0	0	193	200
0	0	0	0	0	0	0	0	0	0	0	117	0	0	0	78	0	65	0	117	0	147	118	0	88	0	146	0	19	35	13	20	15	41	0	102	115	0	93	0	125	0	107	0	0	0	0	0	0	0
217	138	162	182	186	146	195	178	209	158	114	108	0	0	239	82	125	36	106	61	143	102	110	198	87	109	144	41	83	55	20	16	22	26	109	101	96	0	93	87	104	135	100	0	0	0	0	0	308	303
0	0	0	0	0	0	0	0	0	0	0	104	0	0	0	65	0	56	0	95	0	122	102	0	75	0	0	0	31	19	15	22	7	17	111	92	0	0	90	79	0	0	115	0	0	0	0	0	0	288
0	134	164	0	185	0	214	0	191	0	138	105	0	93	0	34	83	28	30	98	81	114	108	0	0	0	107	78	114	37	41	26	17	14	109	106	88	0	58	30	103	0	112	0	0	0	0	0	0	238
52	39	30	51	56	55	50	38	59	51	54	52	46	66	81	127	0	110	0	148	0	107	84	26	0	50	61	93	85	81	0	109	111	109	14	33	21	0	16	55	0	9	26	96	74	57	0	138	189	115
62	40	37	60	60	58	60	53	66	61	72	22	33	68	96	102	0	88	62	82	42	89	55	7	72	60	46	94	75	86	102	101	92	106	33	24	34	0	44	41	14	8	22	0	164	0	146	135	157	141
70	0	58	66	66	81	69	63	73	69	80	77	125	75	95	113	0	90	0	99	0	113	76	0	0	68	57	83	87	89	115	96	0	88	21	34	24	0	17	6	6	0	7	0	0	0	0	139	0	126
0	0	0	0	0	0	0	0	0	0	0	0	0	0	0	0	0	0	0	0	0	0	0	0	0	0	0	0	0	0	0	0	0	0	0	0	0	0	0	0	0	0	0	0	0	0	0	0	0	0
115	38	71	83	77	66	73	66	73	66	65	63	0	77	97	95	0	80	27	92	70	85	65	23	57	64	52	78	69	71	93	93	90	58	16	44	17	0	13	21	38	18	26	0	0	76	0	216	0	154
0	67	74	107	113	0	104	0	131	0	0	45	106	119	0	32	19	42	15	45	40	44	53	0	75	0	81	104	126	100	0	87	79	30	55	41	6	0	21	13	9	53	42	0	0	0	0	178	0	204
0	22	0	0	0	0	0	0	133	0	0	18	0	0	0	0	9	44	14	37	16	55	79	0	0	0	0	106	106	0	125	104	0	103	0	14	6	0	38	9	7	26	13	0	0	0	0	0	0	0
62	12	30	73	0	0	61	0	79	0	0	25	19	44	82	0	0	63	52	48	49	56	0	0	0	0	0	0	0	0	0	135	0	0	9	8	0	0	18	53	26	3	9	0	87	78	0	0	0	0
0	10	90	74	87	101	81	76	87	85	82	53	24	92	101	156	63	71	33	68	72	67	61	59	82	80	70	99	94	88	107	100	115	112	26	22	7	0	26	42	13	9	10	0	0	0	0	0	0	181
119	112	118	110	0	0	121	0	129	0	0	172	86	109	0	228	0	0	0	0	0	0	0	0	0	0	0	0	0	0	0	0	0	0	96	0	0	0	0	0	0	0	0	4	32	43	215	0	0	38
113	98	94	110	0	0	127	0	122	90	0	106	43	136	0	0	0	229	0	0	0	0	0	0	0	0	0	0	163	0	0	0	0	0	74	164	0	0	0	0	0	87	0	32	12	26	0	0	0	40
131	92	85	147	132	0	116	0	129	0	0	87	35	215	0	0	0	0	0	0	0	0	0	0	0	0	0	0	203	206	0	0	0	0	57	0	0	0	76	0	0	78	0	43	26	16	20	36	55	39
0	0	0	174	0	0	114	0	107	0	0	0	0	0	0	0	0	0	0	0	0	0	0	0	0	0	0	0	0	0	0	0	0	0	0	146	0	0	0	0	0	0	0	215	0	20	8	27	52	34
184	0	126	113	145	133	119	0	123	0	0	105	0	0	0	0	0	210	0	0	0	0	0	0	0	0	220	0	271	0	0	0	0	0	138	135	139	0	216	178	0	0	0	0	0	36	27	12	25	43
0	0	0	118	124	122	124	129	127	0	0	154	0	93	157	178	0	0	0	0	0	0	0	0	0	0	0	0	191	193	0	308	0	0	189	157	0	0	0	0	0	0	0	0	0	55	52	25	16	46
112	106	110	116	124	113	106	143	111	185	156	125	80	107	162	0	0	213	0	184	0	190	0	0	0	0	173	0	262	200	0	303	288	238	115	141	126	0	154	204	0	0	181	38	40	39	34	43	46	21
0	124	0	0	109	93	108	96	104	122	103	128	0	127	122	145	0	0	0	0	0	0	0	0	0	0	0	0	173	165	0	0	0	0	0	141	96	0	155	0	0	0	0	0	0	97	87	78	47	48
132	123	125	132	121	123	112	104	105	117	114	135	108	68	130	175	0	211	237	211	0	195	179	0	0	149	217	205	170	165	0	262	0	0	121	131	134	0	137	182	0	108	187	40	30	82	78	74	68	47
0	0	0	0	167	131	173	97	122	126	115	0	0	0	85	0	0	0	0	0	0	167	0	0	0	132	129	0	152	160	0	172	0	0	89	185	157	0	108	247	0	0	0	0	0	109	115	103	54	80
0	0	0	0	150	0	142	122	109	120	104	133	0	91	68	117	0	0	0	170	0	184	0	0	0	118	130	0	125	116	0	0	0	0	111	121	119	0	128	0	0	0	123	307	0	0	0	140	104	125
0	163	114	0	163	137	135	97	133	0	0	175	52	72	231	125	0	0	0	0	0	206	152	0	0	116	149	198	142	165	215	207	0	185	89	157	213	0	148	144	0	21	177	71	50	33	53	50	48	64
71	59	69	118	128	0	104	0	88	0	142	125	7	26	0	0	0	0	221	0	0	0	236	0	0	170	0	0	0	203	0	0	0	0	33	116	93	0	0	0	0	0	0	48	22	27	0	0	0	38
0	121	65	101	92	75	83	147	58	0	104	84	69	16	77	100	0	163	0	0	0	0	0	0	0	0	0	0	137	127	0	252	0	0	67	80	79	0	96	0	0	60	0	0	49	50	59	70	60	72
0	0	198	0	0	76	142	131	89	90	48	0	0	113	29	78	0	0	0	0	0	106	69	0	0	85	78	0	84	68	0	0	0	0	154	86	0	0	0	0	0	0	0	105	63	82	0	108	0	75
0	0	0	0	0	0	0	0	0	103	93	0	0	0	121	24	0	0	135	0	0	0	117	0	0	83	105	0	105	69	121	124	88	69	0	179	0	0	102	0	0	0	0	0	131	133	0	166	0	146
0	0	0	0	0	0	0	0	0	0	0	0	0	0	0	0	0	0	0	0	0	0	0	0	0	0	0	0	0	0	0	0	0	0	0	0	0	0	0	0	0	0	0	0	0	94	0	0	0	101
0	0	0	0	0	0	0	0	0	0	0	0	0	0	0	102	0	0	0	0	0	0	0	0	0	0	0	0	171	185	200	186	158	150	0	0	0	0	107	147	0	0	0	141	129	143	155	145	166	158
0	0	0	0	243	0	0	0	0	0	0	0	0	0	0	121	0	0	0	0	0	0	0	0	0	0	0	0	0	169	0	0	0	0	0	0	0	0	0	0	0	0	0	0	0	105	112	111	0	115
0	131	0	0	0	0	264	0	194	0	0	156	0	0	0	115	0	0	0	0	0	228	164	0	181	0	0	198	173	169	224	217	0	175	0	0	140	0	184	158	0	0	0	113	106	91	136	180	157	144
0	0	0	0	0	0	0	0	0	0	0	0	0	0	0	0	0	0	0	0	0	0	0	0	0	0	0	0	0	212	0	0	0	0	0	0	0	0	0	0	0	0	0	0	107	61	0	0	0	102
0	0	162	0	0	0	206	0	238	168	0	186	0	0	0	142	0	0	0	211	0	198	227	0	0	132	151	209	177	177	0	229	0	224	241	204	0	0	135	176	0	0	0	110	108	94	109	134	138	126
156	0	0	0	0	0	0	0	206	0	0	235	0	0	177	174	0	0	0	0	0	185	213	0	0	180	153	192	159	168	202	233	0	230	0	0	0	0	161	128	0	0	0	107	103	100	100	113	107	120
0	0	0	0	0	0	0	0	0	0	0	0	0	0	0	123	0	0	0	0	0	0	0	0	0	96	199	0	129	138	0	0	0	0	0	0	0	0	0	0	0	0	0	0	0	0	0	149	127	0
0	0	0	0	0	0	0	0	0	0	117	211	0	0	0	0	0	0	0	0	0	181	0	0	0	148	158	160	145	124	223	196	0	0	0	0	0	0	0	0	0	0	0	0	0	137	126	124	98	125
0	88	0	0	0	0	0	169	135	137	128	0	0	0	69	0	0	0	0	0	0	0	0	0	0	132	140	0	139	141	256	206	0	0	0	136	0	0	115	216	0	0	139	0	0	82	134	95	63	104
0	110	0	0	0	0	0	0	0	0	108	0	0	0	72	0	0	0	0	207	0	151	0	103	0	134	123	0	132	147	0	192	0	0	0	143	0	0	0	0	0	0	145	0	0	132	101	100	68	115
0	112	0	0	0	0	261	195	203	199	0	175	0	0	0	130	0	145	131	0	199	181	160	0	163	130	136	149	148	129	167	173	141	153	0	138	162	0	118	122	159	0	166	0	105	147	162	132	99	133
0	101	0	0	0	149	192	162	162	140	116	130	0	157	93	97	0	148	122	177	0	179	158	135	147	141	130	155	137	121	170	172	159	148	163	134	138	0	116	143	164	0	141	0	103	168	187	168	110	148
262	110	0	0	201	0	208	183	160	136	108	144	0	132	92	68	0	133	127	167	0	173	158	126	135	128	125	157	128	110	145	157	126	112	92	141	126	0	110	129	159	0	150	0	108	157	160	144	125	161
0	0	0	0	0	0	0	0	0	0	0	0	0	0	0	106	0	0	0	0	0	0	0	0	0	0	0	0	172	137	145	192	45	159	0	0	0	0	96	0	0	0	0	0	0	0	0	0	0	0
0	0	0	269	0	0	264	0	263	0	0	0	0	0	0	109	0	0	0	0	0	0	225	0	0	0	0	177	193	158	179	184	181	151	0	219	0	0	101	130	0	0	0	182	194	164	183	179	194	182
0	0	0	0	0	0	0	0	0	0	0	0	0	240	0	102	0	163	0	0	0	0	0	0	0	0	0	181	184	140	186	187	167	158	0	0	0	0	93	115	0	0	0	0	0	0	198	184	0	179
0	0	0	0	0	0	0	0	0	0	0	0	0	0	0	67	0	0	0	0	0	0	0	0	0	0	0	0	0	144	183	141	151	126	0	145	0	0	82	0	0	0	0	139	0	171	173	151	0	139
81	70	78	0	81	0	99	63	104	82	124	93	40	112	191	0	0	185	0	154	0	0	107	0	0	90	0	0	151	0	0	191	0	0	83	153	145	0	64	0	0	0	0	49	35	36	45	58	59	49
112	56	191	167	153	0	133	129	127	177	128	180	0	77	131	135	0	239	0	187	0	205	160	0	179	173	155	0	156	152	208	189	195	197	92	136	141	0	153	0	0	25	140	59	57	41	54	58	70	59
0	123	135	0	0	0	125	119	124	0	160	213	0	140	164	136	0	0	0	0	0	171	178	0	0	0	148	152	183	151	0	187	0	214	0	155	0	0	122	195	0	0	0	0	0	56	63	67	109	66
0	0	0	0	0	0	0	0	0	0	0	0	0	0	0	0	0	0	0	0	0	0	0	0	0	0	0	0	0	0	0	0	0	0	0	0	0	0	0	0	0	0	0	0	0	0	0	0	0	0
247	69	112	0	162	0	141	110	140	116	116	170	0	81	174	29	0	134	0	222	0	160	142	130	134	0	129	161	129	116	121	113	99	74	131	159	184	0	36	32	0	32	93	73	52	68	79	75	89	73
0	120	0	168	0	0	0	0	172	0	0	0	0	0	0	70	0	109	0	252	0	0	177	0	0	0	0	135	155	133	160	184	161	127	0	0	0	0	68	0	0	0	0	98	0	72	101	93	0	107
0	0	0	0	0	0	0	0	0	0	0	220	223	0	0	140	0	0	0	0	0	222	0	0	0	0	224	0	0	168	196	0	0	0	0	0	0	0	0	0	0	0	0	0	18	44	66	0	0	0
0	4	0	0	0	0	0	0	0	0	0	0	14	0	0	0	0	0	0	0	0	0	0	0	0	0	0	0	0	0	0	0	0	138	39	0	0	0	45	68	0	10	0	0	16	12	0	88	0	0
0	0	0	0	0	0	153	0	189	140	0	164	23	174	0	124	0	123	152	169	0	209	152	0	160	0	138	145	147	137	188	162	177	153	0	196	0	0	86	160	0	0	41	0	28	66	90	104	176	87
[truncated: 36 more columns]
