# Supplementary material for: Analyzing the effects of free water modeling by deep learning on diffusion MRI structural connectivity estimates in glioma patients
Source: PLoS One. 2020 Sep 25;15(9):e0239475. doi: 10.1371/journal.pone.0239475 (PMC7518620; doi:10.1371/journal.pone.0239475)
Supplement: S1 File — All utilized connectivity and length matrices as comma-separated csv files, and the free-water maps as nifti files. (ZIP) [file pone.0239475.s003.zip › S3/CMs/patients/prob_wm/vp9/cm_original.csv]

10	31	25	1	2	0	12	0	17	0	0	10	13	3	1	0	0	1	0	2	0	0	0	0	0	0	0	0	0	0	0	1	0	0	34	12	2	0	1	0	0	2	0	17	42	3	0	1	0	79
31	263	120	1	2	0	5	0	95	0	1	45	275	32	5	1	0	1	0	4	1	3	0	1	0	0	0	0	1	2	0	4	0	3	84	16	0	0	25	9	14	55	22	14	162	30	0	0	0	85
25	120	542	91	69	10	128	5	81	5	1	159	96	37	5	1	0	10	1	12	3	11	4	0	0	0	2	2	0	0	0	8	0	2	266	128	12	0	14	2	0	54	7	10	86	28	0	2	0	46
1	1	91	61	82	3	93	2	37	0	0	61	0	7	0	0	0	10	1	3	0	5	1	0	0	0	1	0	2	0	0	9	0	0	59	75	28	0	20	3	0	1	2	1	2	1	1	1	1	36
2	2	69	82	221	111	208	32	370	54	2	102	0	19	7	8	0	25	1	9	2	16	13	0	4	4	20	0	4	3	0	10	0	2	111	163	41	0	60	4	0	0	16	0	0	1	0	6	1	40
0	0	10	3	111	199	107	375	709	158	2	33	0	4	3	3	0	1	0	33	0	49	27	0	19	39	103	0	8	4	0	1	0	0	13	43	4	0	13	0	0	0	4	0	0	0	0	1	1	1
12	5	128	93	208	107	1470	223	1037	70	8	166	4	64	24	7	0	22	2	22	1	42	15	0	0	12	17	1	2	9	0	13	0	6	247	280	57	0	97	9	0	3	29	9	40	6	2	36	4	437
0	0	5	2	32	375	223	348	308	266	3	64	0	0	2	1	0	2	0	75	0	170	13	0	21	137	72	7	23	0	0	5	0	0	124	113	17	0	72	0	0	0	10	0	0	0	0	0	1	6
17	95	81	37	370	709	1037	308	1602	449	92	383	106	437	161	67	0	19	2	39	0	63	16	0	6	30	34	6	29	32	0	24	0	6	209	933	172	0	559	13	1	2	69	18	45	6	3	32	20	500
0	0	5	0	54	158	70	266	449	1036	93	138	0	2	3	0	0	1	1	61	0	155	26	1	44	543	372	5	69	7	0	13	0	0	64	690	302	0	342	0	0	0	83	0	1	0	0	0	0	1
0	1	1	0	2	2	8	3	92	93	274	3	0	6	62	4	0	0	0	3	0	3	2	0	1	50	9	0	28	59	0	1	0	1	11	25	15	0	40	0	0	0	9	0	0	0	0	0	0	2
10	45	159	61	102	33	166	64	383	138	3	325	25	19	5	2	11	156	20	167	63	119	148	11	7	63	73	27	38	12	5	187	2	22	36	216	3	0	28	44	18	22	34	1	4	3	0	1	1	26
13	275	96	0	0	0	4	0	106	0	0	25	195	53	3	1	0	0	0	0	0	1	0	0	0	0	0	0	0	1	0	0	0	0	10	10	1	0	0	1	0	13	1	4	52	28	0	0	0	25
3	32	37	7	19	4	64	0	437	2	6	19	53	101	169	149	0	1	1	0	0	3	1	0	0	1	0	0	1	48	0	0	0	2	20	36	3	0	11	2	0	4	2	2	1	2	0	0	2	35
1	5	5	0	7	3	24	2	161	3	62	5	3	169	129	163	0	1	0	0	0	2	3	0	0	3	2	0	13	95	0	2	0	0	4	28	1	0	8	0	0	1	2	0	0	0	0	0	1	10
0	1	1	0	8	3	7	1	67	0	4	2	1	149	163	416	1	2	32	4	0	6	4	1	0	0	10	2	25	292	28	64	49	187	1	10	1	0	12	24	0	0	1	1	0	0	0	0	1	0
0	0	0	0	0	0	0	0	0	0	0	11	0	0	0	1	66	20	30	7	31	3	1	0	0	0	0	0	1	0	0	1	0	2	0	0	0	0	0	39	36	0	2	0	0	0	0	0	0	0
1	1	10	10	25	1	22	2	19	1	0	156	0	1	1	2	20	939	38	385	40	189	112	0	2	0	0	7	20	8	4	592	8	144	2	58	4	0	21	123	28	8	49	0	1	0	0	2	0	4
0	0	1	1	1	0	2	0	2	1	0	20	0	1	0	32	30	38	112	22	1	17	16	0	0	0	1	1	1	3	0	11	0	42	0	7	0	0	3	80	4	1	1	0	0	0	0	0	0	0
2	4	12	3	9	33	22	75	39	61	3	167	0	0	0	4	7	385	22	1174	31	577	146	1	43	84	56	98	241	22	4	401	1	21	4	76	10	0	23	89	30	6	44	0	0	0	0	0	0	2
0	1	3	0	2	0	1	0	0	0	0	63	0	0	0	0	31	40	1	31	34	5	11	0	0	2	1	0	0	1	0	3	0	1	0	4	0	0	1	13	35	1	6	0	0	0	0	0	0	0
0	3	11	5	16	49	42	170	63	155	3	119	1	3	2	6	3	189	17	577	5	923	309	1	224	105	233	247	447	56	5	399	2	40	5	87	9	0	52	51	6	1	43	0	0	0	0	0	0	4
0	0	4	1	13	27	15	13	16	26	2	148	0	1	3	4	1	112	16	146	11	309	778	51	138	17	123	87	107	71	9	270	2	33	10	89	5	0	51	27	4	0	29	0	0	0	0	0	0	0
0	1	0	0	0	0	0	0	0	1	0	11	0	0	0	1	0	0	0	1	0	1	51	37	2	0	15	1	6	5	0	2	0	0	1	1	0	0	2	0	0	0	2	0	0	0	0	0	0	0
0	0	0	0	4	19	0	21	6	44	1	7	0	0	0	0	0	2	0	43	0	224	138	2	165	19	186	59	48	17	2	13	2	0	0	16	0	0	12	1	0	0	1	0	0	0	0	0	0	0
0	0	0	0	4	39	12	137	30	543	50	63	0	1	3	0	0	0	0	84	2	105	17	0	19	806	491	18	107	6	0	7	0	0	30	382	82	0	161	0	0	0	65	0	0	0	0	0	0	0
0	0	2	1	20	103	17	72	34	372	9	73	0	0	2	10	0	0	1	56	1	233	123	15	186	491	796	187	1093	106	1	10	0	1	11	248	33	0	109	1	0	0	36	0	0	0	0	1	0	1
0	0	2	0	0	0	1	7	6	5	0	27	0	0	0	2	0	7	1	98	0	247	87	1	59	18	187	898	513	66	0	62	0	2	1	36	5	0	32	4	2	0	6	0	0	0	0	0	0	0
0	1	0	2	4	8	2	23	29	69	28	38	0	1	13	25	1	20	1	241	0	447	107	6	48	107	1093	513	1189	503	115	183	6	18	14	262	35	0	232	13	2	0	94	0	1	1	0	1	3	2
0	2	0	0	3	4	9	0	32	7	59	12	1	48	95	292	0	8	3	22	1	56	71	5	17	6	106	66	503	856	68	80	68	25	5	49	6	0	62	6	0	0	20	0	0	1	0	0	3	6
0	0	0	0	0	0	0	0	0	0	0	5	0	0	0	28	0	4	0	4	0	5	9	0	2	0	1	0	115	68	153	127	315	105	0	10	6	0	15	0	1	0	2	0	0	0	0	0	0	0
1	4	8	9	10	1	13	5	24	13	1	187	0	0	2	64	1	592	11	401	3	399	270	2	13	7	10	62	183	80	127	809	82	472	13	217	37	0	203	78	22	1	96	0	0	0	0	0	2	2
0	0	0	0	0	0	0	0	0	0	0	2	0	0	0	49	0	8	0	1	0	2	2	0	2	0	0	0	6	68	315	82	285	370	1	4	0	0	14	4	0	0	2	0	0	0	0	0	0	1
0	3	2	0	2	0	6	0	6	0	1	22	0	2	0	187	2	144	42	21	1	40	33	0	0	0	1	2	18	25	105	472	370	723	5	19	1	0	50	99	4	0	6	0	0	0	0	0	0	3
34	84	266	59	111	13	247	124	209	64	11	36	10	20	4	1	0	2	0	4	0	5	10	1	0	30	11	1	14	5	0	13	1	5	134	110	55	0	226	8	0	23	63	7	26	9	0	3	1	33
12	16	128	75	163	43	280	113	933	690	25	216	10	36	28	10	0	58	7	76	4	87	89	1	16	382	248	36	262	49	10	217	4	19	110	141	39	0	72	14	21	32	84	0	1	0	1	2	1	33
2	0	12	28	41	4	57	17	172	302	15	3	1	3	1	1	0	4	0	10	0	9	5	0	0	82	33	5	35	6	6	37	0	1	55	39	7	0	39	1	8	0	176	0	0	0	0	1	0	9
0	0	0	0	0	0	0	0	0	0	0	0	0	0	0	0	0	0	0	0	0	0	0	0	0	0	0	0	0	0	0	0	0	0	0	0	0	0	0	0	0	0	0	0	0	0	0	0	0	0
1	25	14	20	60	13	97	72	559	342	40	28	0	11	8	12	0	21	3	23	1	52	51	2	12	161	109	32	232	62	15	203	14	50	226	72	39	0	148	49	7	27	68	0	0	1	0	2	0	9
0	9	2	3	4	0	9	0	13	0	0	44	1	2	0	24	39	123	80	89	13	51	27	0	1	0	1	4	13	6	0	78	4	99	8	14	1	0	49	88	26	1	21	0	0	0	0	1	0	2
0	14	0	0	0	0	0	0	1	0	0	18	0	0	0	0	36	28	4	30	35	6	4	0	0	0	0	2	2	0	1	22	0	4	0	21	8	0	7	26	23	12	130	0	0	0	0	0	0	0
2	55	54	1	0	0	3	0	2	0	0	22	13	4	1	0	0	8	1	6	1	1	0	0	0	0	0	0	0	0	0	1	0	0	23	32	0	0	27	1	12	24	34	0	1	1	0	0	0	0
0	22	7	2	16	4	29	10	69	83	9	34	1	2	2	1	2	49	1	44	6	43	29	2	1	65	36	6	94	20	2	96	2	6	63	84	176	0	68	21	130	34	66	0	0	0	0	0	0	4
17	14	10	1	0	0	9	0	18	0	0	1	4	2	0	1	0	0	0	0	0	0	0	0	0	0	0	0	0	0	0	0	0	0	7	0	0	0	0	0	0	0	0	1	22	29	1	0	0	24
42	162	86	2	0	0	40	0	45	1	0	4	52	1	0	0	0	1	0	0	0	0	0	0	0	0	0	0	1	0	0	0	0	0	26	1	0	0	0	0	0	1	0	22	497	110	0	0	0	33
3	30	28	1	1	0	6	0	6	0	0	3	28	2	0	0	0	0	0	0	0	0	0	0	0	0	0	0	1	1	0	0	0	0	9	0	0	0	1	0	0	1	0	29	110	648	85	67	13	258
0	0	0	1	0	0	2	0	3	0	0	0	0	0	0	0	0	0	0	0	0	0	0	0	0	0	0	0	0	0	0	0	0	0	0	1	0	0	0	0	0	0	0	1	0	85	57	70	7	109
1	0	2	1	6	1	36	0	32	0	0	1	0	0	0	0	0	2	0	0	0	0	0	0	0	0	1	0	1	0	0	0	0	0	3	2	1	0	2	1	0	0	0	0	0	67	70	325	153	327
0	0	0	1	1	1	4	1	20	0	0	1	0	2	1	1	0	0	0	0	0	0	0	0	0	0	0	0	3	3	0	2	0	0	1	1	0	0	0	0	0	0	0	0	0	13	7	153	212	221
79	85	46	36	40	1	437	6	500	1	2	26	25	35	10	0	0	4	0	2	0	4	0	0	0	0	1	0	2	6	0	2	1	3	33	33	9	0	9	2	0	0	4	24	33	258	109	327	221	1610
0	1	0	0	2	1	18	17	134	2	2	1	0	5	3	1	0	0	0	0	0	0	0	0	0	0	0	0	5	1	0	0	0	0	0	1	1	0	4	0	0	0	0	0	0	6	4	58	311	203
29	27	23	21	70	21	490	91	1640	31	39	35	12	72	22	4	0	5	1	5	0	5	1	0	0	2	3	1	5	11	0	4	0	0	40	66	15	0	35	3	0	1	3	12	168	33	25	279	500	814
0	0	0	0	1	1	1	2	71	73	73	0	0	0	1	0	0	0	0	0	0	3	0	0	0	7	2	0	7	3	0	1	0	0	2	2	1	0	2	2	0	0	0	0	0	4	2	17	127	112
0	0	0	0	3	0	7	2	165	193	296	7	0	2	9	2	0	0	0	6	0	3	0	0	0	55	11	0	51	22	0	0	0	0	3	13	1	0	8	0	0	0	3	1	0	0	0	3	3	3
0	1	4	0	2	1	7	1	7	0	0	2	6	1	1	1	0	0	0	0	0	3	1	0	0	4	1	1	8	15	2	5	0	2	2	4	1	0	4	1	0	1	1	14	45	223	33	136	65	249
12	21	6	1	2	0	29	0	35	0	1	3	110	20	0	0	0	0	1	0	0	0	1	0	0	2	0	0	0	2	0	0	0	0	1	2	1	0	0	0	0	0	0	13	171	66	0	0	0	88
0	7	4	1	6	1	31	1	152	0	2	4	6	68	2	5	0	1	0	0	0	0	0	0	0	0	0	0	2	5	0	1	0	0	7	8	2	0	7	0	0	1	0	0	34	21	2	8	4	34
0	0	1	0	0	1	6	1	23	4	29	0	0	1	12	6	0	0	0	0	0	1	1	0	0	7	1	0	28	13	0	0	0	0	1	1	0	0	0	0	0	0	0	1	16	14	0	3	0	5
0	0	0	0	0	0	0	0	0	1	4	0	0	0	1	98	0	0	1	0	0	0	1	0	0	1	1	0	17	35	4	6	4	21	0	1	0	0	1	0	0	0	0	0	4	2	0	2	0	5
0	0	0	0	0	0	0	0	0	0	0	0	0	0	0	0	0	0	0	0	0	0	0	0	0	0	0	0	0	0	0	0	0	0	0	0	0	0	0	0	0	0	0	0	0	1	0	0	0	2
0	0	0	0	0	0	0	0	0	0	0	0	0	0	0	6	0	0	0	0	0	0	0	0	0	0	0	0	1	8	5	18	2	3	0	0	0	0	1	1	0	0	0	1	1	6	4	7	3	33
0	0	0	0	1	0	0	0	0	0	0	0	0	0	0	1	0	0	0	0	0	0	0	0	0	0	0	0	0	2	0	0	0	0	0	0	0	0	0	0	0	0	0	0	0	3	1	1	0	2
0	1	0	0	0	0	2	0	1	0	0	1	0	0	0	2	0	0	0	0	0	1	3	0	1	0	0	2	8	13	7	6	0	4	0	0	1	0	2	1	0	0	0	2	1	22	8	5	19	74
0	0	0	0	0	0	0	0	0	0	0	0	0	0	0	0	0	0	0	0	0	0	0	0	0	0	0	0	0	1	0	0	0	0	0	0	0	0	0	0	0	0	0	0	2	10	0	0	0	9
0	0	2	0	0	0	2	0	1	1	0	1	0	0	0	3	0	0	0	1	0	1	1	0	0	1	2	1	7	13	0	9	0	4	1	4	0	0	1	1	0	0	0	3	3	35	9	23	32	106
1	0	0	0	0	0	0	0	2	0	0	1	0	0	2	3	0	0	0	0	0	3	1	0	0	2	2	1	6	20	4	4	0	1	0	0	0	0	2	1	0	0	0	6	5	50	8	8	4	56
0	0	0	0	0	0	0	0	0	0	0	0	0	0	0	2	0	0	0	0	0	0	0	0	0	1	1	0	6	2	0	0	0	0	0	0	0	0	0	0	0	0	0	0	0	0	0	1	3	0
0	0	0	0	0	0	0	0	0	0	2	1	0	0	0	0	0	0	0	0	0	1	0	0	0	2	3	2	6	2	1	1	0	0	0	0	0	0	0	0	0	0	0	0	0	2	1	13	27	21
0	1	0	0	0	0	0	1	2	14	27	0	0	0	1	0	0	0	0	0	0	0	0	0	0	13	6	0	9	3	1	1	0	0	0	1	0	0	1	2	0	0	2	0	0	2	4	15	69	27
0	1	0	0	0	0	0	0	0	0	5	0	0	0	1	0	0	0	0	1	0	1	0	1	0	6	9	0	21	6	0	2	0	0	0	4	0	0	0	0	0	0	2	0	0	4	2	30	90	20
0	1	0	0	0	0	1	1	4	2	0	6	0	0	0	12	0	5	2	0	1	7	6	0	1	1	7	4	22	43	14	18	1	10	0	2	1	0	8	5	1	0	2	0	1	19	11	57	212	181
0	3	0	0	0	2	3	2	9	4	58	8	0	4	12	120	0	7	1	20	0	33	38	5	9	32	79	30	343	376	67	156	33	72	1	24	4	0	58	18	1	0	8	0	1	3	3	12	40	43
1	1	0	0	3	0	8	3	15	27	92	10	0	13	22	108	0	5	2	10	0	14	29	4	3	39	38	17	359	394	32	53	16	39	1	17	6	0	41	10	1	0	10	0	1	2	3	2	9	18
0	0	0	0	0	0	0	0	0	0	0	0	0	0	0	7	0	0	0	0	0	0	0	0	0	0	0	0	2	7	5	11	4	9	0	0	0	0	7	0	0	0	0	0	0	0	0	0	0	0
0	0	0	2	0	0	2	0	1	0	0	0	0	0	0	37	0	0	0	0	0	0	2	0	0	0	0	1	8	10	12	25	5	23	0	1	0	0	9	1	0	0	0	3	4	18	18	37	2	94
0	0	0	0	0	0	0	0	0	0	0	0	0	1	0	9	0	1	0	0	0	0	0	0	0	0	0	1	1	4	4	15	4	21	0	0	0	0	9	1	0	0	0	0	0	0	1	2	0	5
0	0	0	0	0	0	0	0	0	0	0	0	0	0	0	21	0	0	0	0	0	0	0	0	0	0	0	0	0	2	3	6	3	10	0	1	0	0	3	0	0	0	0	1	0	1	1	2	0	4
2	9	14	0	2	0	19	10	43	5	4	7	4	4	1	0	0	1	0	1	0	0	1	0	0	6	0	0	5	0	0	2	0	0	4	4	2	0	2	0	0	0	0	40	75	126	35	52	26	508
1	2	1	2	2	0	23	4	33	1	2	4	0	4	1	5	0	1	0	4	0	4	6	0	2	3	6	0	38	35	2	9	4	7	4	4	3	0	12	0	0	5	1	19	28	178	44	159	73	439
0	1	1	0	0	0	6	1	18	0	2	1	0	2	1	7	0	0	0	0	0	3	1	0	0	0	2	1	7	7	0	3	0	3	0	2	0	0	1	2	0	0	0	0	0	6	20	26	13	115
0	0	0	0	0	0	0	0	0	0	0	0	0	0	0	0	0	0	0	0	0	0	0	0	0	0	0	0	0	0	0	0	0	0	0	0	0	0	0	0	0	0	0	0	0	0	0	0	0	0
1	6	1	0	4	0	20	2	24	4	8	1	0	7	2	25	0	5	0	1	0	2	8	1	1	0	8	2	33	36	17	49	14	58	1	4	1	0	31	5	0	4	2	1	9	18	20	54	13	266
0	1	0	1	0	0	0	0	1	0	0	0	0	0	0	10	0	2	0	1	0	0	4	0	0	0	0	2	6	9	3	14	4	5	0	0	0	0	3	0	0	0	0	2	0	4	6	8	0	20
0	0	0	0	0	0	0	0	0	0	0	2	1	0	0	1	0	0	0	0	0	1	0	0	0	0	1	0	0	8	2	0	0	0	0	0	0	0	0	0	0	0	0	0	4	1	1	0	0	0
0	9	0	0	0	0	0	0	0	0	0	0	2	0	0	0	0	0	0	0	0	0	0	0	0	0	0	0	0	0	0	0	0	1	1	0	0	0	1	2	0	2	0	0	42	63	0	1	0	0
0	0	0	0	0	0	2	0	5	1	0	1	1	1	0	10	0	3	1	1	0	4	4	0	1	0	3	2	18	21	1	8	1	4	0	2	0	0	5	4	0	0	8	0	19	16	3	12	2	59
[truncated: 36 more columns]
