# Supplementary material for: Analyzing the effects of free water modeling by deep learning on diffusion MRI structural connectivity estimates in glioma patients
Source: PLoS One. 2020 Sep 25;15(9):e0239475. doi: 10.1371/journal.pone.0239475 (PMC7518620; doi:10.1371/journal.pone.0239475)
Supplement: S1 File — All utilized connectivity and length matrices as comma-separated csv files, and the free-water maps as nifti files. (ZIP) [file pone.0239475.s003.zip › S3/CMs/patients/prob_wm/vp9/fiberlengthmatrix_fwm.csv]

17	44	48	143	49	0	30	112	44	0	0	70	53	69	107	0	0	159	135	402	0	129	123	0	0	0	0	0	0	0	0	214	0	185	53	63	71	0	78	0	0	0	115	123	114	117	0	115	0	114
44	14	26	103	78	0	71	0	31	0	95	21	26	38	85	105	0	74	108	79	0	147	115	0	0	0	142	156	118	105	147	138	147	104	37	29	0	0	47	72	17	13	11	110	95	81	0	0	0	105
48	26	15	25	32	59	37	88	72	125	119	34	35	54	108	124	0	118	101	95	5	101	41	0	0	119	136	0	0	118	0	165	0	106	35	38	72	0	72	87	22	27	62	117	94	83	0	164	117	110
143	103	25	12	24	51	37	100	73	125	0	60	85	72	145	0	0	129	0	143	0	139	131	0	0	0	116	179	0	152	0	185	0	186	53	59	68	0	81	108	112	61	88	0	112	118	136	121	110	117
49	78	32	24	22	26	48	73	77	84	138	59	80	67	107	147	0	138	112	134	0	121	127	0	97	105	93	189	155	164	0	188	196	174	57	60	69	0	74	103	126	84	82	0	90	102	181	131	135	117
0	0	59	51	26	13	60	45	69	51	94	38	0	59	82	0	0	173	0	117	0	110	91	0	83	79	63	0	97	109	0	185	0	0	61	56	76	0	87	0	143	0	103	0	0	0	0	124	0	108
30	71	37	37	48	60	20	41	52	87	113	63	58	59	94	116	0	132	124	131	105	126	131	0	116	100	93	188	230	110	0	189	0	246	50	57	71	0	70	107	167	63	86	122	106	135	131	123	130	106
112	0	88	100	73	45	41	15	49	50	90	53	0	113	134	0	0	155	0	112	0	106	100	70	83	63	71	127	95	129	0	150	0	0	40	54	64	0	65	149	0	0	81	0	0	0	0	0	128	129
44	31	72	73	77	69	52	49	23	68	42	68	41	43	56	99	0	148	134	151	0	138	134	0	141	91	110	184	107	90	0	205	229	170	56	65	75	0	73	132	0	93	88	135	122	126	144	134	153	113
0	0	125	125	84	51	87	50	68	35	28	62	79	238	91	174	0	183	0	115	0	108	74	41	81	48	61	121	77	133	0	134	0	268	53	61	67	0	66	193	0	0	85	141	116	0	0	131	0	153
0	95	119	0	138	94	113	90	42	28	11	53	0	56	37	87	0	135	0	123	0	132	68	45	0	18	72	0	33	24	0	119	0	273	71	65	82	0	67	0	0	0	84	0	0	0	0	0	0	129
70	21	34	60	59	38	63	53	68	62	53	10	43	70	93	144	11	74	57	51	17	49	39	6	66	52	37	101	112	113	114	109	107	114	42	23	65	0	63	44	14	23	41	0	161	112	0	135	111	143
53	26	35	85	80	0	58	0	41	79	0	43	9	24	68	89	0	0	0	110	0	211	0	0	0	0	0	0	0	113	0	147	0	167	43	39	134	0	0	128	0	23	28	82	43	34	0	84	0	85
69	38	54	72	67	59	59	113	43	238	56	70	24	14	39	75	0	159	0	140	0	118	149	0	0	0	136	0	161	82	0	196	0	83	62	75	79	0	83	263	132	57	110	0	104	129	0	151	68	108
107	85	108	145	107	82	94	134	56	91	37	93	68	39	13	32	0	195	0	96	0	0	91	0	0	63	55	0	65	42	139	186	0	63	102	94	112	0	72	0	0	0	114	0	0	187	0	0	0	149
0	105	124	0	147	0	116	0	99	174	87	144	89	75	32	10	52	117	23	100	0	109	101	0	0	0	78	70	89	36	82	87	62	37	123	87	0	0	81	21	0	0	86	0	0	0	0	207	0	202
0	0	0	0	0	0	0	0	0	0	0	11	0	0	0	52	4	12	15	15	12	0	0	0	0	0	0	0	0	0	0	0	0	52	0	0	0	0	0	16	8	0	0	0	0	0	0	0	0	0
159	74	118	129	138	173	132	155	148	183	135	74	0	159	195	117	12	13	21	38	41	71	78	0	147	180	0	82	117	99	48	35	55	23	114	78	70	0	83	50	40	69	76	0	0	0	0	229	0	224
135	108	101	0	112	0	124	0	134	0	0	57	0	0	0	23	15	21	7	46	50	43	57	0	88	0	71	0	93	110	0	78	0	27	57	32	20	0	24	11	13	57	21	0	0	0	0	0	0	0
402	79	95	143	134	117	131	112	151	115	123	51	110	140	96	100	15	38	46	18	37	38	73	0	49	115	88	64	116	112	118	58	96	93	130	78	111	0	82	44	37	58	67	0	126	0	0	0	321	188
0	0	5	0	0	0	105	0	0	0	0	17	0	0	0	0	12	41	50	37	4	21	23	0	0	0	0	0	155	0	0	138	0	0	0	40	0	0	0	45	15	55	60	0	0	0	0	0	0	0
129	147	101	139	121	110	126	106	138	108	132	49	211	118	0	109	0	71	43	38	21	17	39	38	34	104	74	43	107	116	143	101	130	110	106	84	117	0	85	40	48	0	67	0	0	0	261	0	0	217
123	115	41	131	127	91	131	100	134	74	68	39	0	149	91	101	0	78	57	73	23	39	17	23	21	100	45	80	109	96	111	110	125	106	77	52	71	0	57	54	47	0	56	0	0	0	0	201	215	235
0	0	0	0	0	0	0	70	0	41	45	6	0	0	0	0	0	0	0	0	0	38	23	6	45	82	48	92	89	73	0	0	0	0	25	12	0	0	34	0	0	0	0	0	0	0	0	0	0	0
0	0	0	0	97	83	116	83	141	81	0	66	0	0	0	0	0	147	88	49	0	34	21	45	10	87	45	31	88	93	94	90	83	91	63	82	37	0	39	91	0	0	0	0	0	0	0	0	0	0
0	0	119	0	105	79	100	63	91	48	18	52	0	0	63	0	0	180	0	115	0	104	100	82	87	20	49	114	49	123	0	128	0	214	47	59	69	0	64	87	0	0	78	0	0	0	0	0	188	242
0	142	136	116	93	63	93	71	110	61	72	37	0	136	55	78	0	0	71	88	0	74	45	48	45	49	13	36	63	82	116	161	0	0	51	48	62	0	54	119	0	0	62	0	0	0	0	0	0	233
0	156	0	179	189	0	188	127	184	121	0	101	0	0	0	70	0	82	0	64	0	43	80	92	31	114	36	13	67	59	69	55	49	237	107	86	88	0	72	135	91	0	86	0	0	0	0	0	0	0
0	118	0	0	155	97	230	95	107	77	33	112	0	161	65	89	0	117	93	116	155	107	109	89	88	49	63	67	13	24	14	86	65	95	77	73	79	0	71	111	0	230	89	0	0	299	0	0	0	220
0	105	118	152	164	109	110	129	90	133	24	113	113	82	42	36	0	99	110	112	0	116	96	73	93	123	82	59	24	15	24	75	16	35	81	90	83	0	66	89	117	99	100	0	0	161	0	0	255	218
0	147	0	0	0	0	0	0	0	0	0	114	0	0	139	82	0	48	0	118	0	143	111	0	94	0	116	69	14	24	15	24	16	48	106	104	104	0	94	0	110	0	121	0	0	0	0	0	0	0
214	138	165	185	188	185	189	150	205	134	119	109	147	196	186	87	0	35	78	58	138	101	110	0	90	128	161	55	86	75	24	16	16	30	109	101	101	0	92	88	107	136	102	0	149	172	0	0	0	272
0	147	0	0	196	0	0	0	229	0	0	107	0	0	0	62	0	55	0	96	0	130	125	0	83	0	0	49	65	16	16	16	7	18	109	98	101	0	90	65	0	0	151	0	0	0	273	0	0	0
185	104	106	186	174	0	246	0	170	268	273	114	167	83	63	37	52	23	27	93	0	110	106	0	91	214	0	237	95	35	48	30	18	13	107	98	95	0	82	35	103	136	97	0	143	0	0	0	0	247
53	37	35	53	57	61	50	40	56	53	71	42	43	62	102	123	0	114	57	130	0	106	77	25	63	47	51	107	77	81	106	109	109	107	14	30	32	0	17	46	113	14	28	112	70	77	0	131	136	114
63	29	38	59	60	56	57	54	65	61	65	23	39	75	94	87	0	78	32	78	40	84	52	12	82	59	48	86	73	90	104	101	98	98	30	22	33	0	45	47	13	11	23	101	95	151	0	141	122	127
71	0	72	68	69	76	71	64	75	67	82	65	134	79	112	0	0	70	20	111	0	117	71	0	37	69	62	88	79	83	104	101	101	95	32	33	3	0	17	70	4	8	8	0	0	0	0	0	173	129
0	0	0	0	0	0	0	0	0	0	0	0	0	0	0	0	0	0	0	0	0	0	0	0	0	0	0	0	0	0	0	0	0	0	0	0	0	0	0	0	0	0	0	0	0	0	0	0	0	0
78	47	72	81	74	87	70	65	73	66	67	63	0	83	72	81	0	83	24	82	0	85	57	34	39	64	54	72	71	66	94	92	90	82	17	45	17	0	9	17	39	21	29	0	176	57	264	176	0	132
0	72	87	108	103	0	107	149	132	193	0	44	128	263	0	21	16	50	11	44	45	40	54	0	91	87	119	135	111	89	0	88	65	35	46	47	70	0	17	10	17	57	33	0	0	67	0	0	0	208
0	17	22	112	126	143	167	0	0	0	0	14	0	132	0	0	8	40	13	37	15	48	47	0	0	0	0	91	0	117	110	107	0	103	113	13	4	0	39	17	5	16	13	0	0	0	0	0	0	0
0	13	27	61	84	0	63	0	93	0	0	23	23	57	0	0	0	69	57	58	55	0	0	0	0	0	0	0	230	99	0	136	0	136	14	11	8	0	21	57	16	4	12	0	95	0	0	0	0	0
115	11	62	88	82	103	86	81	88	85	84	41	28	110	114	86	0	76	21	67	60	67	56	0	0	78	62	86	89	100	121	102	151	97	28	23	8	0	29	33	13	12	7	82	0	50	0	176	0	144
123	110	117	0	0	0	122	0	135	141	0	0	82	0	0	0	0	0	0	0	0	0	0	0	0	0	0	0	0	0	0	0	0	0	112	101	0	0	0	0	0	0	82	2	18	46	106	0	0	51
114	95	94	112	90	0	106	0	122	116	0	161	43	104	0	0	0	0	0	126	0	0	0	0	0	0	0	0	0	0	0	149	0	143	70	95	0	0	176	0	0	95	0	18	13	31	0	0	0	39
117	81	83	118	102	0	135	0	126	0	0	112	34	129	187	0	0	0	0	0	0	0	0	0	0	0	0	0	299	161	0	172	0	0	77	151	0	0	57	67	0	0	50	46	31	15	20	32	52	37
0	0	0	136	181	0	131	0	144	0	0	0	0	0	0	0	0	0	0	0	0	261	0	0	0	0	0	0	0	0	0	0	273	0	0	0	0	0	264	0	0	0	0	106	0	20	9	21	53	30
115	0	164	121	131	124	123	0	134	131	0	135	84	151	0	207	0	229	0	0	0	0	201	0	0	0	0	0	0	0	0	0	0	0	131	141	0	0	176	0	0	0	176	0	0	32	21	12	26	46
0	0	117	110	135	0	130	128	153	0	0	111	0	68	0	0	0	0	0	321	0	0	215	0	0	188	0	0	0	255	0	0	0	0	136	122	173	0	0	0	0	0	0	0	0	52	53	26	13	52
114	105	110	117	117	108	106	129	113	153	129	143	85	108	149	202	0	224	0	188	0	217	235	0	0	242	233	0	220	218	0	272	0	247	114	127	129	0	132	208	0	0	144	51	39	37	30	46	52	22
0	66	0	0	119	103	120	103	103	0	0	99	0	121	126	0	0	0	0	0	0	0	0	0	0	139	154	0	160	179	0	240	0	0	129	128	107	0	156	0	0	0	0	154	72	89	106	76	51	52
126	110	122	126	127	124	113	101	104	114	114	134	93	66	122	152	0	197	0	221	0	192	261	0	193	150	0	205	180	187	0	260	0	238	124	122	128	0	134	189	0	0	129	40	31	87	99	75	70	51
0	0	0	0	205	142	137	101	115	131	118	103	0	92	89	0	0	264	0	0	0	161	0	0	0	134	152	208	159	120	0	0	0	0	100	135	124	0	113	0	0	0	145	0	0	118	139	95	50	87
0	0	0	0	217	138	143	119	108	120	104	115	0	91	48	71	0	0	0	189	0	172	129	0	143	124	117	187	122	117	0	0	0	0	106	121	111	0	111	0	0	0	121	0	111	140	0	121	98	144
157	52	0	130	135	0	135	0	137	110	107	0	42	142	0	129	0	0	0	164	0	176	233	0	0	106	126	0	143	163	211	228	0	232	51	211	219	0	0	0	0	0	0	66	48	29	63	53	48	67
89	56	76	95	120	0	86	0	83	0	200	90	6	14	0	0	0	0	0	0	0	0	0	0	187	0	0	0	243	169	0	0	0	0	57	151	0	0	173	0	0	0	0	48	25	22	0	106	0	38
70	64	94	91	103	151	83	41	60	129	100	102	70	17	79	111	0	163	0	0	0	154	209	0	0	148	215	0	0	148	0	0	0	201	71	85	122	0	113	0	0	52	87	198	54	54	98	88	122	55
156	154	159	0	0	0	114	0	67	76	59	0	0	89	21	76	0	0	0	166	0	223	0	0	0	84	63	0	82	71	0	0	0	0	0	0	0	0	50	0	0	0	0	0	67	93	0	81	131	91
0	0	0	0	0	0	180	173	152	171	84	0	0	100	68	21	0	211	0	95	0	228	98	0	92	120	0	164	92	72	100	97	78	77	0	0	0	0	106	0	0	0	106	0	98	142	0	245	0	116
0	0	0	0	0	0	0	0	0	0	0	0	0	0	0	0	0	0	0	0	0	0	0	0	0	0	0	0	0	0	0	0	0	0	0	0	0	0	0	0	0	0	0	0	0	0	0	0	0	100
0	0	0	0	0	0	227	0	224	0	0	0	0	0	0	160	0	118	0	0	0	0	0	0	0	0	176	167	0	159	190	189	211	187	0	206	0	0	110	82	0	0	0	0	139	121	160	158	188	154
0	0	0	0	0	0	0	0	0	0	0	0	0	0	0	52	0	0	0	0	0	0	0	0	0	0	0	0	175	159	0	0	0	0	0	0	0	0	0	0	0	0	0	0	0	97	0	0	0	126
0	146	0	0	0	0	217	0	207	210	163	149	0	0	0	114	0	0	0	224	0	220	216	152	0	167	147	258	193	175	204	227	272	212	214	226	215	0	219	0	0	0	158	116	153	88	137	166	152	134
0	0	0	0	0	0	0	0	0	0	0	0	0	0	0	0	0	0	0	0	0	0	0	0	0	0	0	0	0	189	0	280	0	0	0	0	0	0	226	0	0	0	0	97	103	96	0	94	0	105
0	155	0	0	0	0	0	0	230	0	175	208	127	216	0	153	0	249	0	233	0	0	201	0	157	0	179	249	204	180	239	224	0	245	182	0	0	0	187	155	0	0	183	112	120	91	105	130	142	125
0	143	0	0	0	0	164	0	185	0	136	0	104	0	164	146	0	0	0	193	0	187	182	0	0	158	163	0	176	164	231	209	267	0	0	223	0	0	142	176	0	0	0	103	109	79	101	146	149	111
0	0	0	0	0	0	0	0	0	0	0	0	0	0	0	0	0	0	0	0	0	0	136	0	0	0	145	0	0	112	0	0	0	0	0	0	208	0	89	0	0	0	0	0	0	191	0	0	0	124
0	0	0	0	0	0	0	0	242	129	0	0	0	0	0	0	0	0	0	174	0	187	161	0	0	120	138	0	136	114	0	171	0	0	0	115	0	0	116	0	0	0	0	0	0	140	141	125	98	127
0	105	0	0	187	161	171	259	149	133	129	144	0	0	101	125	0	0	0	187	0	170	0	0	0	130	137	0	146	131	208	0	0	0	0	130	115	0	107	0	0	0	144	0	0	102	0	98	63	106
0	0	0	0	156	146	182	0	182	123	105	130	0	0	0	0	0	0	0	152	0	165	147	93	0	128	114	179	129	124	0	187	0	0	89	120	144	0	86	0	0	0	99	0	84	89	141	101	72	109
0	0	243	0	0	0	193	150	221	192	139	160	0	187	244	92	0	137	0	0	0	194	184	0	0	139	148	149	143	124	169	173	145	144	0	159	147	0	157	92	0	0	156	0	168	138	153	129	100	131
0	118	238	0	215	210	179	156	173	151	115	165	116	146	99	95	0	156	147	180	0	182	155	155	136	132	135	155	135	118	169	174	154	146	150	137	143	0	110	144	187	0	142	0	118	173	180	161	101	146
0	0	0	0	206	0	185	174	153	144	109	146	0	125	85	69	0	183	130	170	0	167	144	134	137	129	129	143	125	100	153	162	127	124	161	140	138	0	121	110	0	0	138	0	117	144	185	157	133	145
0	0	0	296	0	0	0	0	0	0	0	0	0	0	0	104	0	158	0	0	0	0	0	0	0	0	0	157	0	33	106	156	31	152	0	274	0	0	98	114	0	0	0	0	0	0	0	182	0	0
334	0	0	0	0	0	265	0	240	0	0	0	0	243	0	112	0	241	185	0	0	0	170	0	0	0	0	164	179	155	194	186	176	169	0	259	0	0	115	117	0	0	0	185	181	160	176	177	161	179
0	0	0	0	0	0	0	0	0	0	0	0	0	0	0	104	0	0	0	0	0	0	0	0	0	0	0	191	0	153	186	187	178	153	253	0	0	0	125	105	0	0	0	0	163	207	0	0	0	184
0	0	0	0	0	0	0	0	209	0	211	0	0	0	0	68	0	101	0	0	0	0	0	0	0	0	0	0	148	125	195	163	151	65	0	188	0	0	66	0	0	0	0	0	0	148	0	169	0	146
91	71	69	121	134	189	113	64	87	140	104	59	38	43	137	104	0	288	0	139	0	0	0	0	0	76	139	0	123	152	0	182	0	194	44	101	0	0	74	92	0	54	0	49	37	34	47	57	61	48
367	58	116	160	140	116	137	157	140	139	130	156	54	89	126	131	0	190	212	172	0	223	171	0	139	152	165	193	164	158	195	204	187	192	142	136	0	0	152	0	0	25	159	55	56	36	57	62	69	60
0	141	0	179	166	0	138	0	142	115	139	107	112	79	0	115	0	164	0	183	0	187	0	164	0	0	129	0	166	146	0	178	0	0	0	141	0	0	134	0	0	0	0	120	92	53	60	66	98	69
0	0	0	0	0	0	0	0	0	0	0	0	0	0	0	0	0	0	0	0	0	0	0	0	0	0	0	0	0	0	0	0	0	0	0	0	0	0	0	0	0	0	0	0	0	0	0	0	0	0
183	47	142	255	167	0	146	142	149	102	99	0	78	122	99	42	0	108	0	180	0	160	171	0	115	106	136	164	127	123	114	116	104	78	147	163	111	0	32	35	0	17	52	0	53	62	88	74	92	76
0	0	0	0	0	0	219	0	223	0	0	149	0	0	0	37	0	0	154	156	0	182	200	0	0	185	163	157	158	133	178	168	89	156	172	220	145	0	105	140	0	0	144	0	125	104	86	104	0	106
0	0	0	0	0	0	0	0	169	0	0	0	0	0	0	155	0	188	161	195	0	193	0	0	235	0	0	185	166	152	0	211	0	220	0	218	0	0	0	0	0	0	0	0	24	34	0	120	0	228
0	7	0	0	95	118	63	0	0	0	0	0	14	0	0	0	0	0	0	0	0	0	0	0	0	0	0	0	103	0	0	152	110	0	0	0	0	0	0	64	0	10	0	55	18	17	0	0	0	75
0	37	121	0	118	184	93	83	115	157	0	213	93	0	165	123	0	0	133	185	0	186	171	0	0	149	166	161	160	137	0	196	0	181	157	115	0	0	99	51	0	0	33	78	26	104	91	109	109	81
[truncated: 36 more columns]
