# Supplementary material for: Analyzing the effects of free water modeling by deep learning on diffusion MRI structural connectivity estimates in glioma patients
Source: PLoS One. 2020 Sep 25;15(9):e0239475. doi: 10.1371/journal.pone.0239475 (PMC7518620; doi:10.1371/journal.pone.0239475)
Supplement: S1 File — All utilized connectivity and length matrices as comma-separated csv files, and the free-water maps as nifti files. (ZIP) [file pone.0239475.s003.zip › S3/CMs/patients/prob_wm/vp9/cm_fwm.csv]

20	34	38	2	1	0	66	1	48	0	0	13	25	12	2	0	0	2	1	1	0	2	1	0	0	0	0	0	0	0	0	1	0	2	78	24	8	0	1	0	0	0	1	21	72	14	0	2	0	145
34	306	107	5	1	0	27	0	130	0	1	64	326	55	6	1	0	5	1	3	0	3	2	0	0	0	2	1	6	11	2	6	1	2	100	30	0	0	28	7	34	65	52	32	160	46	0	0	0	112
38	107	604	97	62	7	196	2	79	4	2	195	102	32	1	1	0	23	2	15	7	17	5	0	0	3	1	0	0	1	0	9	0	1	343	187	5	0	20	8	3	41	10	16	97	39	0	2	1	56
2	5	97	68	110	7	115	2	43	1	0	42	2	6	1	0	0	7	0	9	0	5	6	0	0	0	1	1	0	1	0	5	0	1	109	78	35	0	19	5	1	1	5	0	4	1	1	4	1	55
1	1	62	110	245	117	245	45	401	32	2	79	1	23	13	3	0	21	2	15	0	13	14	0	1	8	26	3	5	10	0	13	1	5	147	163	42	0	70	7	1	1	8	0	4	2	1	9	2	45
0	0	7	7	117	208	124	374	730	170	8	33	0	3	8	0	0	1	0	27	0	47	21	0	18	36	122	0	7	4	0	3	0	0	19	38	5	0	12	0	1	0	5	0	0	0	0	1	0	2
66	27	196	115	245	124	1688	218	1190	64	12	141	14	91	31	7	0	18	3	32	1	40	22	0	5	13	25	2	5	8	0	15	0	1	430	335	63	0	113	9	1	2	31	11	43	10	6	47	14	495
1	0	2	2	45	374	218	366	304	333	2	53	0	3	1	0	0	6	0	98	0	184	19	1	32	151	106	11	31	2	0	6	0	0	154	140	22	0	70	2	0	0	7	0	0	0	0	0	3	7
48	130	79	43	401	730	1190	304	1750	498	78	400	108	478	173	70	0	34	2	48	0	76	12	0	7	39	34	8	28	37	0	21	1	5	397	1003	179	0	542	12	0	1	97	16	65	14	4	30	24	575
0	0	4	1	32	170	64	333	498	1123	100	133	1	1	4	2	0	2	0	57	0	141	30	2	44	567	380	14	87	6	0	8	0	1	105	666	289	0	316	1	0	0	68	2	3	0	0	2	0	6
0	1	2	0	2	8	12	2	78	100	312	10	0	3	82	3	0	1	0	2	0	6	5	1	0	64	18	0	40	44	0	1	0	1	23	31	20	0	49	0	0	0	14	0	0	0	0	0	0	5
13	64	195	42	79	33	141	53	400	133	10	344	19	24	8	4	15	143	12	167	73	160	179	18	5	76	98	39	55	23	6	188	4	34	67	274	9	0	29	39	59	21	37	0	4	5	0	1	1	28
25	326	102	2	1	0	14	0	108	1	0	19	231	64	10	2	0	0	0	2	0	1	0	0	0	0	0	0	0	2	0	2	0	1	22	14	1	0	0	1	0	11	1	6	86	26	0	2	0	31
12	55	32	6	23	3	91	3	478	1	3	24	64	106	187	147	0	1	0	4	0	3	2	0	0	0	2	0	1	53	0	7	0	2	32	37	9	0	9	1	1	6	4	0	7	2	0	4	2	28
2	6	1	1	13	8	31	1	173	4	82	8	10	187	165	169	0	1	0	3	0	0	1	0	0	3	1	0	10	73	1	3	0	2	10	13	2	0	17	0	0	0	2	0	0	1	0	0	0	12
0	1	1	0	3	0	7	0	70	2	3	4	2	147	169	491	2	3	30	11	0	10	16	0	0	0	15	17	38	391	34	66	49	232	2	11	0	0	16	27	0	0	2	0	0	0	0	1	0	1
0	0	0	0	0	0	0	0	0	0	0	15	0	0	0	2	67	9	49	9	38	0	0	0	0	0	0	0	0	0	0	0	0	2	0	0	0	0	0	67	67	0	0	0	0	0	0	0	0	0
2	5	23	7	21	1	18	6	34	2	1	143	0	1	1	3	9	1020	55	430	33	181	124	0	1	4	0	10	19	15	5	597	8	219	7	69	3	0	20	125	36	6	48	0	0	0	0	1	0	2
1	1	2	0	2	0	3	0	2	0	0	12	0	0	0	30	49	55	162	19	4	15	7	0	1	0	1	0	4	6	0	17	0	59	2	3	1	0	5	116	3	1	15	0	0	0	0	0	0	0
1	3	15	9	15	27	32	98	48	57	2	167	2	4	3	11	9	430	19	1372	22	595	156	0	47	65	50	145	256	46	1	443	1	24	7	80	11	0	25	90	40	13	54	0	1	0	0	0	1	5
0	0	7	0	0	0	1	0	0	0	0	73	0	0	0	0	38	33	4	22	54	1	19	0	0	0	0	0	1	0	0	4	0	0	0	3	0	0	0	16	49	3	6	0	0	0	0	0	0	0
2	3	17	5	13	47	40	184	76	141	6	160	1	3	0	10	0	181	15	595	1	989	332	1	203	143	255	295	488	81	4	426	2	49	12	95	13	0	40	67	6	0	44	0	0	0	1	0	0	4
1	2	5	6	14	21	22	19	12	30	5	179	0	2	1	16	0	124	7	156	19	332	876	48	154	15	143	131	132	106	9	311	7	27	15	89	7	0	50	36	3	0	21	0	0	0	0	2	1	2
0	0	0	0	0	0	0	1	0	2	1	18	0	0	0	0	0	0	0	0	0	1	48	43	1	2	8	4	10	5	0	0	0	0	1	4	0	0	2	0	0	0	0	0	0	0	0	0	0	0
0	0	0	0	1	18	5	32	7	44	0	5	0	0	0	0	0	1	1	47	0	203	154	1	196	13	164	78	47	29	1	19	3	1	5	9	1	0	7	1	0	0	0	0	0	0	0	0	0	0
0	0	3	0	8	36	13	151	39	567	64	76	0	0	3	0	0	4	0	65	0	143	15	2	13	882	530	20	164	11	0	13	0	1	41	381	76	0	181	2	0	0	58	0	0	0	0	0	1	2
0	2	1	1	26	122	25	106	34	380	18	98	0	2	1	15	0	0	1	50	0	255	143	8	164	530	906	242	1148	191	1	11	0	0	24	278	28	0	108	3	0	0	34	0	0	0	0	0	0	1
0	1	0	1	3	0	2	11	8	14	0	39	0	0	0	17	0	10	0	145	0	295	131	4	78	20	242	2341	1476	231	7	94	3	2	12	94	18	0	59	1	2	0	16	0	0	0	0	0	0	0
0	6	0	0	5	7	5	31	28	87	40	55	0	1	10	38	0	19	4	256	1	488	132	10	47	164	1148	1476	1850	981	341	274	14	7	14	283	48	0	283	14	0	1	80	0	0	1	0	0	0	3
0	11	1	1	10	4	8	2	37	6	44	23	2	53	73	391	0	15	6	46	0	81	106	5	29	11	191	231	981	1600	172	143	205	33	12	61	23	0	121	14	1	1	31	0	0	2	0	0	1	3
0	2	0	0	0	0	0	0	0	0	0	6	0	0	1	34	0	5	0	1	0	4	9	0	1	0	1	7	341	172	310	172	381	93	3	22	3	0	19	0	1	0	4	0	0	0	0	0	0	0
1	6	9	5	13	3	15	6	21	8	1	188	2	7	3	66	0	597	17	443	4	426	311	0	19	13	11	94	274	143	172	939	103	473	33	266	40	0	199	87	25	2	108	0	1	5	0	0	0	1
0	1	0	0	1	0	0	0	1	0	0	4	0	0	0	49	0	8	0	1	0	2	7	0	3	0	0	3	14	205	381	103	456	452	1	6	4	0	12	3	0	0	1	0	0	0	2	0	0	0
2	2	1	1	5	0	1	0	5	1	1	34	1	2	2	232	2	219	59	24	0	49	27	0	1	1	0	2	7	33	93	473	452	969	7	22	4	0	60	113	3	1	20	0	1	0	0	0	0	2
78	100	343	109	147	19	430	154	397	105	23	67	22	32	10	2	0	7	2	7	0	12	15	1	5	41	24	12	14	12	3	33	1	7	185	119	55	0	212	22	1	32	75	10	35	7	0	2	1	52
24	30	187	78	163	38	335	140	1003	666	31	274	14	37	13	11	0	69	3	80	3	95	89	4	9	381	278	94	283	61	22	266	6	22	119	155	54	0	92	17	26	32	102	1	3	1	0	5	1	44
8	0	5	35	42	5	63	22	179	289	20	9	1	9	2	0	0	3	1	11	0	13	7	0	1	76	28	18	48	23	3	40	4	4	55	54	6	0	32	2	10	1	150	0	0	0	0	0	1	9
0	0	0	0	0	0	0	0	0	0	0	0	0	0	0	0	0	0	0	0	0	0	0	0	0	0	0	0	0	0	0	0	0	0	0	0	0	0	0	0	0	0	0	0	0	0	0	0	0	0
1	28	20	19	70	12	113	70	542	316	49	29	0	9	17	16	0	20	5	25	0	40	50	2	7	181	108	59	283	121	19	199	12	60	212	92	32	0	164	48	5	39	71	0	2	4	1	2	0	12
0	7	8	5	7	0	9	2	12	1	0	39	1	1	0	27	67	125	116	90	16	67	36	0	1	2	3	1	14	14	0	87	3	113	22	17	2	0	48	94	35	4	22	0	0	1	0	0	0	1
0	34	3	1	1	1	1	0	0	0	0	59	0	1	0	0	67	36	3	40	49	6	3	0	0	0	0	2	0	1	1	25	0	3	1	26	10	0	5	35	26	8	106	0	0	0	0	0	0	0
0	65	41	1	1	0	2	0	1	0	0	21	11	6	0	0	0	6	1	13	3	0	0	0	0	0	0	0	1	1	0	2	0	1	32	32	1	0	39	4	8	24	38	0	2	0	0	0	0	0
1	52	10	5	8	5	31	7	97	68	14	37	1	4	2	2	0	48	15	54	6	44	21	0	0	58	34	16	80	31	4	108	1	20	75	102	150	0	71	22	106	38	96	2	0	1	0	1	0	3
21	32	16	0	0	0	11	0	16	2	0	0	6	0	0	0	0	0	0	0	0	0	0	0	0	0	0	0	0	0	0	0	0	0	10	1	0	0	0	0	0	0	2	5	22	23	1	0	0	31
72	160	97	4	4	0	43	0	65	3	0	4	86	7	0	0	0	0	0	1	0	0	0	0	0	0	0	0	0	0	0	1	0	1	35	3	0	0	2	0	0	2	0	22	556	145	0	0	0	58
14	46	39	1	2	0	10	0	14	0	0	5	26	2	1	0	0	0	0	0	0	0	0	0	0	0	0	0	1	2	0	5	0	0	7	1	0	0	4	1	0	0	1	23	145	792	116	63	20	337
0	0	0	1	1	0	6	0	4	0	0	0	0	0	0	0	0	0	0	0	0	1	0	0	0	0	0	0	0	0	0	0	2	0	0	0	0	0	1	0	0	0	0	1	0	116	90	46	8	124
2	0	2	4	9	1	47	0	30	2	0	1	2	4	0	1	0	1	0	0	0	0	2	0	0	0	0	0	0	0	0	0	0	0	2	5	0	0	2	0	0	0	1	0	0	63	46	331	162	373
0	0	1	1	2	0	14	3	24	0	0	1	0	2	0	0	0	0	0	1	0	0	1	0	0	1	0	0	0	1	0	0	0	0	1	1	1	0	0	0	0	0	0	0	0	20	8	162	271	239
145	112	56	55	45	2	495	7	575	6	5	28	31	28	12	1	0	2	0	5	0	4	2	0	0	2	1	0	3	3	0	1	0	2	52	44	9	0	12	1	0	0	3	31	58	337	124	373	239	1815
0	1	0	0	6	1	24	34	138	0	0	1	0	2	4	0	0	0	0	0	0	0	0	0	0	1	2	0	2	2	0	1	0	0	1	3	1	0	7	0	0	0	0	1	1	3	2	45	302	195
49	47	30	34	79	26	522	108	1734	34	36	45	17	99	19	11	0	3	0	2	0	3	3	0	1	6	0	1	6	11	0	3	0	1	41	90	17	0	38	3	0	0	10	10	185	35	25	292	531	917
0	0	0	0	1	4	2	1	57	84	85	2	0	1	1	0	0	1	0	0	0	2	0	0	0	11	2	1	6	2	0	0	0	0	2	5	2	0	5	0	0	0	2	0	0	6	1	23	141	117
0	0	0	0	1	2	5	4	177	254	290	3	0	6	17	1	0	0	0	3	0	3	2	0	1	63	12	1	46	25	0	0	0	0	4	11	11	0	9	0	0	0	2	0	2	2	0	2	7	6
3	4	0	3	3	0	8	0	16	1	4	0	5	3	0	6	0	0	0	2	0	1	4	0	0	4	5	0	16	17	3	8	0	1	2	1	2	0	0	0	0	0	0	12	47	246	22	128	49	270
11	17	2	1	1	0	20	0	43	0	1	1	133	17	0	0	0	0	0	0	0	0	0	0	1	0	0	0	1	1	0	0	0	0	3	1	0	0	1	0	0	0	0	4	194	47	0	4	0	73
1	5	4	4	8	1	45	1	165	1	2	6	7	94	2	3	0	3	0	0	0	3	1	0	0	2	1	0	0	3	0	0	0	1	6	10	2	0	5	0	0	1	1	1	24	22	3	3	2	43
1	2	1	0	0	0	5	0	37	3	46	0	0	6	27	4	0	0	0	1	0	1	0	0	0	4	1	0	34	21	0	0	0	0	0	0	0	0	2	0	0	0	0	0	13	9	0	1	1	14
0	0	0	0	0	0	1	1	6	1	6	0	0	2	6	151	0	1	0	1	0	1	1	0	2	3	0	2	18	58	6	7	4	14	0	0	0	0	3	0	0	0	1	0	1	2	0	1	0	4
0	0	0	0	0	0	0	0	0	0	0	0	0	0	0	0	0	0	0	0	0	0	0	0	0	0	0	0	0	0	0	0	0	0	0	0	0	0	0	0	0	0	0	0	0	0	0	0	0	1
0	0	0	0	0	0	2	0	2	0	0	0	0	0	0	5	0	2	0	0	0	0	0	0	0	0	1	3	0	20	7	12	3	10	0	2	0	0	3	1	0	0	0	0	2	9	3	7	3	30
0	0	0	0	0	0	0	0	0	0	0	0	0	0	0	1	0	0	0	0	0	0	0	0	0	0	0	0	2	2	0	0	0	0	0	0	0	0	0	0	0	0	0	0	0	1	0	0	0	1
0	1	0	0	0	0	3	0	3	1	1	2	0	0	0	4	0	0	0	2	0	1	3	1	0	3	1	1	11	21	2	6	1	3	1	1	2	0	3	0	0	0	1	2	1	16	4	5	23	92
0	0	0	0	0	0	0	0	0	0	0	0	0	0	0	0	0	0	0	0	0	0	0	0	0	0	0	0	0	1	0	1	0	0	0	0	0	0	1	0	0	0	0	1	2	6	0	1	0	7
0	1	0	0	0	0	0	0	2	0	1	1	1	1	0	5	0	1	0	1	0	0	1	0	1	0	3	2	8	15	4	3	0	1	1	0	0	0	2	2	0	0	2	3	3	36	13	24	25	127
0	3	0	0	0	0	1	0	1	0	1	0	2	0	1	3	0	0	0	3	0	2	4	0	0	2	6	0	30	28	1	5	2	0	0	4	0	0	6	4	0	0	0	7	3	43	9	11	2	47
0	0	0	0	0	0	0	0	0	0	0	0	0	0	0	0	0	0	0	0	0	0	2	0	0	0	2	0	0	2	0	0	0	0	0	0	1	0	1	0	0	0	0	0	0	1	0	0	0	1
0	0	0	0	0	0	0	0	1	1	0	0	0	0	0	0	0	0	0	1	0	1	1	0	0	2	2	0	11	3	0	2	0	0	0	1	0	0	2	0	0	0	0	0	0	4	1	8	25	32
0	1	0	0	1	1	1	1	6	27	24	1	0	0	2	1	0	0	0	1	0	4	0	0	0	19	7	0	9	5	1	0	0	0	0	3	1	0	4	0	0	0	1	0	0	5	0	6	66	28
0	0	0	0	1	1	1	0	1	4	8	1	0	0	0	0	0	0	0	1	0	4	2	1	0	12	7	2	25	14	0	2	0	0	1	4	1	0	4	0	0	0	1	0	1	5	5	18	125	22
0	0	1	0	0	0	2	1	6	2	2	2	0	3	2	12	0	1	0	0	0	7	5	0	0	2	5	12	25	76	15	40	4	22	0	5	2	0	5	3	0	0	3	0	3	11	10	60	253	216
0	9	2	0	3	2	3	2	12	22	56	19	2	5	18	132	0	9	1	28	0	24	47	5	9	22	102	22	394	535	49	151	31	69	3	41	11	0	69	16	1	0	15	0	11	10	4	12	55	60
0	0	0	0	3	0	8	2	27	35	104	13	0	8	32	125	0	6	5	5	0	30	33	3	10	43	74	24	338	522	20	70	17	50	3	31	10	0	32	10	0	0	16	0	6	15	1	1	9	21
0	0	0	1	0	0	0	0	0	0	0	0	0	0	0	18	0	1	0	0	0	0	0	0	0	0	0	1	0	11	7	11	21	11	0	1	0	0	4	1	0	0	0	0	0	0	0	1	0	0
2	0	0	0	0	0	2	0	1	0	0	0	0	1	0	39	0	1	1	0	0	0	1	0	0	0	0	5	4	25	10	22	10	28	0	1	0	0	13	1	0	0	0	4	1	19	19	23	5	95
0	0	0	0	0	0	0	0	0	0	0	0	0	0	0	19	0	0	0	0	0	0	0	0	0	0	0	1	0	9	3	12	2	13	1	0	0	0	8	1	0	0	0	0	1	2	0	0	0	5
0	0	0	0	0	0	0	0	1	0	2	0	0	0	0	17	0	5	0	0	0	0	0	0	0	0	0	0	1	1	1	11	3	20	0	1	0	0	6	0	0	0	0	0	0	2	0	2	0	4
4	30	18	5	1	1	32	9	50	2	7	2	5	2	1	2	0	1	0	1	0	0	0	0	0	1	1	0	2	8	0	1	0	2	11	7	0	0	2	1	0	1	0	57	121	163	44	92	38	637
1	8	2	5	5	1	27	2	43	4	2	5	4	2	1	18	0	1	1	1	0	2	6	0	1	6	11	7	43	60	5	18	4	5	6	9	0	0	5	0	0	1	2	22	21	182	56	145	83	515
0	2	0	1	2	0	11	0	18	1	5	1	1	2	0	3	0	1	0	4	0	3	0	1	0	0	2	0	6	5	0	2	0	0	0	3	0	0	3	0	0	0	0	1	2	16	24	26	13	135
0	0	0	0	0	0	0	0	0	0	0	0	0	0	0	0	0	0	0	0	0	0	0	0	0	0	0	0	0	0	0	0	0	0	0	0	0	0	0	0	0	0	0	0	0	0	0	0	0	0
1	10	2	1	3	0	17	2	22	3	3	0	4	4	2	31	0	4	0	1	0	5	3	0	2	7	7	2	60	44	18	58	22	64	2	8	2	0	36	3	0	5	16	0	13	27	8	65	14	266
0	0	0	0	0	0	1	0	1	0	0	3	0	0	0	14	0	0	3	1	0	1	1	0	0	1	3	4	14	21	4	11	2	8	1	2	1	0	6	2	0	0	1	0	1	6	3	7	0	14
0	0	0	0	0	0	0	0	1	0	0	0	0	0	0	4	0	1	1	1	0	1	0	0	2	0	0	1	1	5	0	2	0	1	0	1	0	0	0	0	0	0	0	0	7	1	0	1	0	3
0	11	0	0	1	1	1	0	0	0	0	0	3	0	0	0	0	0	0	0	0	0	0	0	0	0	0	0	1	0	0	2	1	0	0	0	0	0	0	1	0	3	0	1	45	59	0	0	0	4
0	15	2	0	6	1	12	1	10	3	0	1	1	0	2	13	0	0	2	1	0	4	1	0	0	1	3	2	23	27	0	14	0	8	3	2	0	0	9	2	0	0	16	1	33	7	3	13	9	57
[truncated: 36 more columns]
