# Supplementary material for: Analyzing the effects of free water modeling by deep learning on diffusion MRI structural connectivity estimates in glioma patients
Source: PLoS One. 2020 Sep 25;15(9):e0239475. doi: 10.1371/journal.pone.0239475 (PMC7518620; doi:10.1371/journal.pone.0239475)
Supplement: S1 File — All utilized connectivity and length matrices as comma-separated csv files, and the free-water maps as nifti files. (ZIP) [file pone.0239475.s003.zip › S3/CMs/patients/prob_wm/vp7/fiberlengthmatrix_original.csv]

2	17	40	56	0	0	6	0	20	0	0	0	39	60	110	0	0	0	0	0	0	0	0	0	0	0	0	0	0	144	0	0	0	0	43	54	60	0	0	0	0	0	0	0	0	80	0	0	0	84
17	9	17	54	34	0	20	0	32	0	0	20	20	53	69	135	0	76	0	82	0	50	69	0	91	104	143	148	0	159	0	122	178	0	28	38	56	0	44	64	0	22	7	92	59	64	0	0	0	87
40	17	11	25	27	45	26	141	50	118	0	34	32	54	95	141	0	86	0	88	72	74	72	0	0	124	100	121	157	136	0	148	0	0	31	39	60	0	65	65	58	16	72	88	65	67	99	111	0	90
56	54	25	6	16	51	19	95	55	0	0	65	42	65	0	150	0	0	0	0	89	96	86	0	0	0	125	158	162	170	0	168	0	0	42	50	58	0	64	0	0	0	97	98	92	92	100	82	0	88
0	34	27	16	8	21	30	62	56	87	0	46	42	54	95	115	0	0	0	120	0	130	128	0	0	73	95	124	81	127	0	177	0	0	53	49	56	0	67	0	0	0	0	0	0	0	0	102	0	90
0	0	45	51	21	11	36	36	55	54	101	43	101	51	78	0	0	0	0	106	0	101	95	90	82	76	64	105	102	134	0	160	0	0	71	53	0	0	63	0	0	0	0	0	0	0	0	103	131	97
6	20	26	19	30	36	13	31	33	71	106	48	31	42	82	138	0	70	0	136	0	116	100	165	110	101	91	117	119	144	0	166	0	0	46	45	54	0	59	0	77	46	78	86	78	80	95	97	97	81
0	0	141	95	62	36	31	14	34	37	0	67	0	47	58	88	0	81	0	92	0	86	97	130	74	58	71	83	82	108	0	208	0	0	35	61	61	0	61	0	0	0	64	0	0	0	0	109	106	98
20	32	50	55	56	55	33	34	18	55	37	55	42	32	51	99	0	126	0	119	0	124	133	0	125	92	105	109	74	95	0	198	0	0	46	55	61	0	65	0	0	71	78	95	97	102	127	106	106	91
0	0	118	0	87	54	71	37	55	18	24	50	115	81	58	73	0	114	0	83	0	80	70	145	63	29	49	73	52	75	0	0	0	0	48	49	60	0	56	99	114	0	74	0	0	0	0	0	92	152
0	0	0	0	0	101	106	0	37	24	11	96	0	68	37	0	0	0	0	0	0	0	0	0	0	20	115	0	50	54	0	0	0	0	44	60	63	0	58	0	0	0	75	0	0	0	0	0	0	126
0	20	34	65	46	43	48	67	55	50	96	10	66	57	74	81	0	63	0	72	19	42	39	26	54	43	40	70	63	83	136	107	118	114	54	23	72	0	55	51	7	30	23	0	85	133	0	99	119	104
39	20	32	42	42	101	31	0	42	115	0	66	12	20	56	95	0	0	0	0	99	67	0	0	134	103	0	0	162	112	0	177	0	0	44	55	61	0	72	0	0	18	98	52	35	38	49	0	0	46
60	53	54	65	54	51	42	47	32	81	68	57	20	12	31	74	0	0	0	0	0	104	124	96	120	96	108	131	113	81	0	0	0	0	49	51	57	0	65	0	0	48	96	85	0	94	0	72	61	53
110	69	95	0	95	78	82	58	51	58	37	74	56	31	10	24	0	0	0	88	0	110	90	58	72	57	60	101	67	41	0	234	0	53	49	56	53	0	53	59	0	101	69	0	0	103	0	0	86	129
0	135	141	150	115	0	138	88	99	73	0	81	95	74	24	11	46	75	16	74	108	86	74	57	61	0	54	52	52	31	64	70	59	16	0	70	75	0	69	29	85	0	71	0	0	163	0	0	176	153
0	0	0	0	0	0	0	0	0	0	0	0	0	0	0	46	2	8	8	12	10	0	0	0	0	0	0	0	0	0	0	0	0	0	0	29	0	0	0	10	13	0	50	0	0	0	0	0	0	0
0	76	86	0	0	0	70	81	126	114	0	63	0	0	0	75	8	15	19	22	18	44	61	0	54	0	0	36	66	98	69	39	57	25	134	58	0	0	73	36	26	0	64	0	0	0	0	0	0	223
0	0	0	0	0	0	0	0	0	0	0	0	0	0	0	16	8	19	7	0	0	0	0	0	0	0	0	71	70	41	67	70	65	21	0	0	0	0	0	13	0	0	0	0	0	0	0	0	0	0
0	82	88	0	120	106	136	92	119	83	0	72	0	0	88	74	12	22	0	12	23	31	59	71	36	91	63	46	80	81	76	65	91	70	60	58	103	0	73	32	17	0	57	0	247	223	251	0	0	188
0	0	72	89	0	0	0	0	0	0	0	19	99	0	0	108	10	18	0	23	2	9	25	0	0	0	0	0	134	0	0	0	0	0	0	34	0	0	61	33	17	0	53	0	0	240	0	0	0	0
0	50	74	96	130	101	116	86	124	80	0	42	67	104	110	86	0	44	0	31	9	13	29	57	19	74	54	39	84	82	121	94	104	87	104	47	124	0	52	37	25	0	55	0	0	226	0	0	0	0
0	69	72	86	128	95	100	97	133	70	0	39	0	124	90	74	0	61	0	59	25	29	15	16	19	83	30	60	75	86	225	93	92	97	72	58	36	0	54	0	35	0	53	0	0	233	193	0	233	248
0	0	0	0	0	90	165	130	0	145	0	26	0	96	58	57	0	0	0	71	0	57	16	7	36	91	49	54	65	68	0	78	0	0	0	44	0	0	47	101	0	0	69	0	0	0	0	0	0	0
0	91	0	0	0	82	110	74	125	63	0	54	134	120	72	61	0	54	0	36	0	19	19	36	9	70	24	24	67	73	0	65	70	0	126	74	75	0	69	0	0	0	0	0	0	0	0	0	0	176
0	104	124	0	73	76	101	58	92	29	20	43	103	96	57	0	0	0	0	91	0	74	83	91	70	14	36	66	37	76	0	91	0	0	51	51	72	0	65	0	0	0	69	0	0	0	195	0	127	144
0	143	100	125	95	64	91	71	105	49	115	40	0	108	60	54	0	0	0	63	0	54	30	49	24	36	14	36	47	71	0	0	0	0	74	65	75	0	91	0	0	0	63	222	0	0	0	0	0	167
0	148	121	158	124	105	117	83	109	73	0	70	0	131	101	52	0	36	71	46	0	39	60	54	24	66	36	12	39	55	49	30	0	68	91	70	70	0	70	85	96	0	69	0	153	167	0	0	293	0
0	0	157	162	81	102	119	82	74	52	50	63	162	113	67	52	0	66	70	80	134	84	75	65	67	37	47	39	16	38	16	38	19	40	76	71	81	0	70	64	93	0	78	0	0	217	0	0	0	146
144	159	136	170	127	134	144	108	95	75	54	83	112	81	41	31	0	98	41	81	0	82	86	68	73	76	71	55	38	19	55	71	35	27	98	80	81	0	73	60	100	0	86	0	0	176	0	0	130	147
0	0	0	0	0	0	0	0	0	0	0	136	0	0	0	64	0	69	67	76	0	121	225	0	0	0	0	49	16	55	5	12	9	34	0	85	0	0	0	60	0	0	0	0	0	0	0	0	0	0
0	122	148	168	177	160	166	208	198	0	0	107	177	0	234	70	0	39	70	65	0	94	93	78	65	91	0	30	38	71	12	11	10	34	128	91	106	0	95	75	105	0	96	0	0	217	0	0	0	224
0	178	0	0	0	0	0	0	0	0	0	118	0	0	0	59	0	57	65	91	0	104	92	0	70	0	0	0	19	35	9	10	6	21	0	0	0	0	0	56	0	0	0	0	0	0	0	0	0	0
0	0	0	0	0	0	0	0	0	0	0	114	0	0	53	16	0	25	21	70	0	87	97	0	0	0	0	68	40	27	34	34	21	11	0	0	0	0	38	29	0	0	0	0	0	0	0	0	0	0
43	28	31	42	53	71	46	35	46	48	44	54	44	49	49	0	0	134	0	60	0	104	72	0	126	51	74	91	76	98	0	128	0	0	5	19	18	0	14	45	0	3	31	110	61	73	91	0	0	98
54	38	39	50	49	53	45	61	55	49	60	23	55	51	56	70	29	58	0	58	34	47	58	44	74	51	65	70	71	80	85	91	0	0	19	28	16	0	36	49	14	6	22	0	79	104	88	107	118	96
60	56	60	58	56	0	54	61	61	60	63	72	61	57	53	75	0	0	0	103	0	124	36	0	75	72	75	70	81	81	0	106	0	0	18	16	9	0	17	0	6	5	6	0	0	92	0	150	119	103
0	0	0	0	0	0	0	0	0	0	0	0	0	0	0	0	0	0	0	0	0	0	0	0	0	0	0	0	0	0	0	0	0	0	0	0	0	0	0	0	0	0	0	0	0	0	0	0	0	0
0	44	65	64	67	63	59	61	65	56	58	55	72	65	53	69	0	73	0	73	61	52	54	47	69	65	91	70	70	73	0	95	0	38	14	36	17	0	6	20	41	11	16	107	138	141	0	107	123	113
0	64	65	0	0	0	0	0	0	99	0	51	0	0	59	29	10	36	13	32	33	37	0	101	0	0	0	85	64	60	60	75	56	29	45	49	0	0	20	9	11	0	12	0	0	0	0	0	0	129
0	0	58	0	0	0	77	0	0	114	0	7	0	0	0	85	13	26	0	17	17	25	35	0	0	0	0	96	93	100	0	105	0	0	0	14	6	0	41	11	5	0	18	0	0	0	0	0	0	0
0	22	16	0	0	0	46	0	71	0	0	30	18	48	101	0	0	0	0	0	0	0	0	0	0	0	0	0	0	0	0	0	0	0	3	6	5	0	11	0	0	0	6	0	0	44	0	0	0	0
0	7	72	97	0	0	78	64	78	74	75	23	98	96	69	71	50	64	0	57	53	55	53	69	0	69	63	69	78	86	0	96	0	0	31	22	6	0	16	12	18	6	16	0	0	0	0	132	0	128
0	92	88	98	0	0	86	0	95	0	0	0	52	85	0	0	0	0	0	0	0	0	0	0	0	0	222	0	0	0	0	0	0	0	110	0	0	0	107	0	0	0	0	4	16	16	36	0	0	9
0	59	65	92	0	0	78	0	97	0	0	85	35	0	0	0	0	0	0	247	0	0	0	0	0	0	0	153	0	0	0	0	0	0	61	79	0	0	138	0	0	0	0	16	6	18	21	67	0	18
80	64	67	92	0	0	80	0	102	0	0	133	38	94	103	163	0	0	0	223	240	226	233	0	0	0	0	167	217	176	0	217	0	0	73	104	92	0	141	0	0	44	0	16	18	11	19	26	0	24
0	0	99	100	0	0	95	0	127	0	0	0	49	0	0	0	0	0	0	251	0	0	193	0	0	195	0	0	0	0	0	0	0	0	91	88	0	0	0	0	0	0	0	36	21	19	6	39	40	19
0	0	111	82	102	103	97	109	106	0	0	99	0	72	0	0	0	0	0	0	0	0	0	0	0	0	0	0	0	0	0	0	0	0	0	107	150	0	107	0	0	0	132	0	67	26	39	14	24	29
0	0	0	0	0	131	97	106	106	92	0	119	0	61	86	176	0	0	0	0	0	0	233	0	0	127	0	293	0	130	0	0	0	0	0	118	119	0	123	0	0	0	0	0	0	0	40	24	11	36
84	87	90	88	90	97	81	98	91	152	126	104	46	53	129	153	0	223	0	188	0	0	248	0	176	144	167	0	146	147	0	224	0	0	98	96	103	0	113	129	0	0	128	9	18	24	19	29	36	13
0	0	0	0	77	104	99	91	92	114	120	106	81	59	89	0	0	0	0	161	0	165	121	0	145	131	135	148	138	153	0	178	0	211	85	104	96	0	109	0	0	0	0	0	0	0	91	52	36	26
88	83	103	93	102	110	90	94	91	102	119	100	58	52	59	121	0	0	0	158	0	176	197	173	167	148	165	164	146	135	0	218	0	0	95	98	97	0	109	0	0	0	137	25	23	48	66	60	58	40
0	0	0	0	162	116	127	102	97	108	109	114	0	89	74	111	0	0	0	191	0	166	131	117	0	114	144	163	129	125	0	0	0	0	97	105	114	0	105	147	182	0	114	0	0	89	0	73	42	64
0	0	0	0	0	0	0	103	100	104	101	114	0	0	54	0	0	0	0	0	0	142	96	0	123	115	0	145	129	130	0	0	0	0	84	101	101	0	103	0	0	0	103	0	0	0	0	100	99	109
0	68	143	107	96	119	96	106	110	108	125	153	68	68	64	115	0	159	0	174	0	195	175	0	140	104	136	159	124	125	0	189	0	0	90	142	116	0	137	150	204	0	158	47	39	18	48	37	32	43
63	48	51	59	82	0	56	138	53	0	0	73	12	88	102	0	0	0	0	0	0	0	0	0	0	0	0	0	0	177	0	183	0	0	52	71	124	0	73	0	0	0	0	33	17	29	41	41	0	30
0	0	59	51	63	115	49	72	58	124	83	93	14	12	80	93	0	0	0	122	0	0	0	0	0	0	0	0	0	0	0	0	0	0	82	63	0	0	91	0	0	0	0	59	57	73	103	56	55	40
0	0	0	0	0	134	87	57	66	68	66	0	0	94	12	44	0	0	0	112	0	0	82	0	0	64	0	0	74	58	0	0	0	0	0	67	61	0	87	0	0	0	86	0	111	0	0	71	82	81
0	0	135	0	0	0	135	135	0	0	0	82	151	0	37	12	0	126	92	112	0	115	98	71	93	112	72	65	76	60	0	111	72	99	56	105	83	0	79	102	0	0	88	0	0	121	169	114	118	122
0	0	0	0	0	0	0	0	0	0	0	0	0	0	0	0	0	0	0	0	0	0	0	0	0	0	0	0	0	0	0	0	0	0	0	0	0	0	0	0	0	0	0	0	0	0	0	0	0	0
0	0	0	0	0	0	0	0	0	0	0	177	0	0	0	0	0	117	0	154	0	157	0	0	0	0	0	0	165	186	0	153	0	0	0	189	0	0	216	0	0	0	0	0	0	113	141	0	0	129
0	0	0	0	0	0	0	0	0	0	0	0	0	0	0	37	0	0	0	0	0	0	230	0	0	0	0	0	126	0	0	121	127	0	0	204	0	0	0	58	0	0	0	0	0	0	0	0	0	0
0	97	219	0	0	0	213	0	252	0	0	182	66	172	0	108	0	147	95	155	0	177	176	167	149	0	0	131	149	137	147	160	154	0	0	184	0	0	149	163	185	0	170	0	50	63	0	118	0	95
0	0	0	0	0	0	0	0	0	0	0	0	0	0	0	0	0	0	0	0	0	0	0	0	0	0	0	0	0	0	0	0	0	0	0	0	0	0	228	0	0	0	0	0	0	42	0	0	0	0
0	238	212	0	0	0	166	154	160	138	0	192	0	0	0	104	0	163	0	172	213	198	180	213	179	0	128	144	148	144	188	169	0	0	0	176	158	0	163	145	194	0	161	87	70	61	104	0	90	104
0	244	206	0	0	0	259	224	227	0	0	165	244	0	132	96	0	147	0	159	0	175	157	138	141	0	112	145	141	129	0	171	223	157	0	152	166	0	137	158	163	0	146	94	85	55	74	83	115	130
0	0	206	0	199	0	0	0	114	0	0	165	0	0	53	0	0	167	0	146	0	142	107	0	112	113	0	0	117	142	0	0	0	0	0	121	0	0	119	0	0	0	114	0	0	0	0	0	0	0
0	135	211	0	0	0	173	0	230	0	0	165	0	0	0	87	0	136	0	142	0	168	154	0	122	121	130	138	134	126	0	158	211	0	139	138	130	0	126	136	149	0	146	0	0	123	0	97	80	98
0	0	0	0	0	0	0	137	137	121	122	124	0	0	66	107	0	0	0	132	0	142	134	113	115	111	119	109	111	119	0	0	0	0	94	120	137	0	121	0	0	0	130	0	0	0	0	107	51	100
0	0	174	0	0	0	130	148	139	107	0	139	0	122	51	90	0	147	0	161	0	153	130	114	105	106	111	110	113	116	212	258	0	0	155	127	128	0	106	108	150	0	133	0	0	0	93	84	57	84
0	0	185	0	0	0	149	175	149	169	0	152	0	114	0	52	0	135	0	134	0	152	143	0	124	0	0	231	0	124	0	140	0	0	135	143	0	0	148	0	154	0	0	0	0	0	117	95	73	94
0	0	194	247	0	177	202	152	145	133	110	138	214	156	58	74	0	124	112	134	190	152	139	107	121	118	114	115	121	110	154	141	137	126	126	126	126	0	119	135	148	0	135	0	0	137	0	120	95	114
0	176	189	0	0	0	173	150	138	123	118	145	0	114	52	51	0	111	0	124	175	138	131	115	124	116	108	111	105	100	123	120	113	98	0	125	136	0	112	144	152	0	133	171	154	136	159	130	120	119
0	0	0	0	0	0	0	0	0	0	0	0	0	0	0	78	0	0	116	0	0	128	184	0	0	0	0	139	135	114	153	148	164	167	0	0	0	0	0	0	0	0	0	0	0	0	0	0	0	0
0	0	217	0	0	0	0	0	0	0	0	194	0	0	162	83	0	140	0	163	0	169	171	191	148	0	125	129	138	121	149	150	154	111	201	196	153	0	143	106	0	0	0	0	0	146	0	0	132	149
0	0	187	0	0	0	0	0	0	0	0	193	0	0	0	86	0	0	0	0	0	152	0	0	0	0	0	0	146	125	0	157	0	0	0	0	0	0	92	101	199	0	0	0	0	155	0	0	0	0
0	0	182	0	0	0	0	0	0	0	0	139	0	0	0	72	0	0	0	0	0	0	0	0	0	0	0	0	173	165	0	147	139	170	0	0	0	0	89	112	0	0	227	0	0	98	0	0	0	0
0	76	132	103	85	138	86	87	111	92	86	116	69	76	42	133	0	0	0	196	0	218	123	0	0	122	0	116	146	146	0	0	0	0	98	83	129	0	121	0	0	0	0	44	27	23	43	79	39	42
0	0	150	113	130	95	90	98	98	107	112	147	67	61	74	105	0	158	0	163	0	179	147	164	135	116	118	143	121	128	194	180	0	0	106	134	117	0	134	157	159	0	138	49	38	32	45	38	33	42
0	0	0	0	0	110	120	97	102	101	117	126	0	71	77	0	0	160	0	174	165	154	148	0	0	211	0	126	119	117	0	161	0	0	83	125	152	0	119	0	0	0	160	0	0	118	52	69	74	60
0	0	0	0	0	0	0	0	0	0	0	0	0	0	0	0	0	0	0	0	0	0	0	0	0	0	0	0	0	0	0	0	0	0	0	0	0	0	0	0	0	0	0	0	0	0	0	0	0	0
0	90	0	148	118	129	110	103	104	122	99	115	82	71	68	59	0	129	0	147	0	156	113	0	119	101	115	123	109	113	0	162	149	0	137	110	111	0	108	0	142	0	99	74	116	81	71	63	52	62
0	137	0	0	0	0	0	0	0	175	0	168	0	0	91	58	0	74	0	143	0	179	165	0	0	0	114	166	108	95	0	135	0	0	0	169	0	0	126	82	194	0	142	0	80	58	0	0	0	80
0	0	0	0	0	0	0	0	0	0	0	0	0	0	162	95	0	183	0	196	0	193	178	0	0	0	0	0	0	143	0	173	0	0	0	0	150	0	144	0	197	0	0	0	0	93	0	0	0	0
62	36	158	0	0	0	0	0	138	0	0	57	57	0	0	0	0	0	0	0	0	0	0	0	0	0	0	0	0	0	0	0	0	0	0	0	0	0	0	0	0	0	0	52	16	19	0	0	0	52
0	0	220	279	0	0	0	113	113	139	104	158	0	82	71	86	0	155	0	169	184	182	150	0	123	130	117	129	129	123	0	156	0	0	0	146	161	0	92	142	175	0	67	69	0	46	0	0	73	74
[truncated: 36 more columns]
