# Supplementary material for: Analyzing the effects of free water modeling by deep learning on diffusion MRI structural connectivity estimates in glioma patients
Source: PLoS One. 2020 Sep 25;15(9):e0239475. doi: 10.1371/journal.pone.0239475 (PMC7518620; doi:10.1371/journal.pone.0239475)
Supplement: S1 File — All utilized connectivity and length matrices as comma-separated csv files, and the free-water maps as nifti files. (ZIP) [file pone.0239475.s003.zip › S3/CMs/patients/prob_wm/vp7/cm_original.csv]

8	26	4	3	0	0	33	0	16	0	0	0	12	1	1	0	0	0	0	0	0	0	0	0	0	0	0	0	0	2	0	0	0	0	4	4	3	0	0	0	0	0	0	0	0	3	0	0	0	5
26	230	129	2	1	0	69	0	53	0	0	58	149	2	7	2	0	1	0	4	0	2	2	0	1	2	1	1	0	2	0	3	1	0	25	26	3	0	15	1	0	9	21	1	15	62	0	0	0	10
4	129	565	121	54	2	285	2	87	3	0	168	133	11	11	12	0	8	0	14	3	43	11	0	0	4	1	11	8	17	0	34	0	0	57	232	12	0	28	4	1	6	5	7	27	118	6	3	0	52
3	2	121	74	36	3	112	1	58	0	0	33	24	4	0	1	0	0	0	0	1	5	2	0	0	0	1	3	2	4	0	2	0	0	25	88	6	0	26	0	0	0	3	2	2	7	2	1	0	36
0	1	54	36	163	31	159	9	103	5	0	69	10	23	4	3	0	0	0	1	0	3	4	0	0	3	5	3	1	2	0	1	0	0	5	68	4	0	27	0	0	0	0	0	0	0	0	2	0	45
0	0	2	3	31	216	140	277	580	106	4	82	1	30	5	0	0	0	0	34	0	24	28	1	58	60	145	22	28	4	0	2	0	0	11	24	0	0	7	0	0	0	0	0	0	0	0	1	4	18
33	69	285	112	159	140	1345	346	840	33	1	177	182	126	40	10	0	1	0	7	0	15	6	1	12	13	15	26	11	9	0	7	0	0	142	366	44	0	204	0	1	1	7	8	17	54	7	40	14	578
0	0	2	1	9	277	346	575	454	381	0	44	0	23	6	4	0	1	0	57	0	92	21	2	44	123	195	367	159	31	0	1	0	0	24	60	6	0	32	0	0	0	2	0	0	0	0	4	16	38
16	53	87	58	103	580	840	454	1218	437	101	418	144	348	237	45	0	1	0	17	0	19	12	0	13	49	36	30	144	131	0	3	0	0	141	742	92	0	304	0	0	2	23	1	4	14	3	26	27	273
0	0	3	0	5	106	33	381	437	864	101	199	1	5	40	3	0	1	0	44	0	65	34	1	62	513	372	114	335	29	0	0	0	0	30	641	113	0	137	1	1	0	42	0	0	0	0	0	1	5
0	0	0	0	0	4	1	0	101	101	160	6	0	18	78	0	0	0	0	0	0	0	0	0	0	38	3	0	22	11	0	0	0	0	2	44	8	0	27	0	0	0	4	0	0	0	0	0	0	2
0	58	168	33	69	82	177	44	418	199	6	505	17	50	24	51	0	24	0	63	65	139	131	16	29	301	106	151	279	134	2	132	5	1	10	224	9	0	45	7	20	4	30	0	2	14	0	3	3	38
12	149	133	24	10	1	182	0	144	1	0	17	73	41	56	9	0	0	0	0	1	1	0	0	1	1	0	0	1	7	0	4	0	0	15	35	2	0	12	0	0	4	2	47	48	96	8	0	0	154
1	2	11	4	23	30	126	23	348	5	18	50	41	91	144	44	0	0	0	0	0	1	1	1	1	3	4	6	8	64	0	0	0	0	2	100	10	0	37	0	0	2	1	2	0	3	0	17	4	107
1	7	11	0	4	5	40	6	237	40	78	24	56	144	216	97	0	0	0	2	0	5	12	1	2	33	18	3	30	179	0	1	0	2	5	69	14	0	50	4	0	1	5	0	0	1	0	0	2	4
0	2	12	1	3	0	10	4	45	3	0	51	9	44	97	160	1	10	31	60	2	49	71	8	19	0	18	54	139	183	13	120	12	43	0	47	7	0	33	38	1	0	23	0	0	2	0	0	1	5
0	0	0	0	0	0	0	0	0	0	0	0	0	0	0	1	32	8	8	4	13	0	0	0	0	0	0	0	0	0	0	0	0	0	0	1	0	0	0	9	16	0	1	0	0	0	0	0	0	0
0	1	8	0	0	0	1	1	1	1	0	24	0	0	0	10	8	452	36	268	23	96	16	0	1	0	0	10	9	4	4	257	11	56	1	6	0	0	4	13	3	0	2	0	0	0	0	0	0	1
0	0	0	0	0	0	0	0	0	0	0	0	0	0	0	31	8	36	80	0	0	0	0	0	0	0	0	1	9	19	4	9	6	49	0	0	0	0	0	60	0	0	0	0	0	0	0	0	0	0
0	4	14	0	1	34	7	57	17	44	0	63	0	0	2	60	4	268	0	811	11	281	69	5	49	19	10	156	97	99	2	442	5	12	1	88	4	0	26	61	27	0	11	0	1	3	1	0	0	3
0	0	3	1	0	0	0	0	0	0	0	65	1	0	0	2	13	23	0	11	16	24	8	0	0	0	0	0	2	0	0	0	0	0	0	15	0	0	1	2	25	0	1	0	0	1	0	0	0	0
0	2	43	5	3	24	15	92	19	65	0	139	1	1	5	49	0	96	0	281	24	581	208	1	191	13	36	223	77	105	2	286	5	9	5	164	2	0	38	37	6	0	26	0	0	8	0	0	0	0
0	2	11	2	4	28	6	21	12	34	0	131	0	1	12	71	0	16	0	69	8	208	910	84	180	11	120	281	226	210	1	237	1	3	2	69	5	0	31	0	2	0	14	0	0	4	1	0	1	2
0	0	0	0	0	1	1	2	0	1	0	16	0	1	1	8	0	0	0	5	0	1	84	31	4	1	2	10	32	20	0	6	0	0	0	4	0	0	3	1	0	0	3	0	0	0	0	0	0	0
0	1	0	0	0	58	12	44	13	62	0	29	1	1	2	19	0	1	0	49	0	191	180	4	84	11	61	138	55	34	0	32	1	0	1	34	1	0	9	0	0	0	0	0	0	0	0	0	0	2
0	2	4	0	3	60	13	123	49	513	38	301	1	3	33	0	0	0	0	19	0	13	11	1	11	904	427	95	196	18	0	2	0	0	3	390	7	0	29	0	0	0	22	0	0	0	1	0	1	2
0	1	1	1	5	145	15	195	36	372	3	106	0	4	18	18	0	0	0	10	0	36	120	2	61	427	595	139	414	52	0	0	0	0	2	78	2	0	6	0	0	0	2	1	0	0	0	0	0	1
0	1	11	3	3	22	26	367	30	114	0	151	0	6	3	54	0	10	1	156	0	223	281	10	138	95	139	428	579	195	2	123	0	1	5	182	12	0	33	2	2	0	25	0	1	1	0	0	1	0
0	0	8	2	1	28	11	159	144	335	22	279	1	8	30	139	0	9	9	97	2	77	226	32	55	196	414	579	714	229	36	73	14	33	8	349	25	0	84	36	10	0	37	0	0	1	0	0	0	1
2	2	17	4	2	4	9	31	131	29	11	134	7	64	179	183	0	4	19	99	0	105	210	20	34	18	52	195	229	194	5	64	4	9	6	156	15	0	77	22	6	0	40	0	0	3	0	0	1	2
0	0	0	0	0	0	0	0	0	0	0	2	0	0	0	13	0	4	4	2	0	2	1	0	0	0	0	2	36	5	27	15	25	30	0	1	0	0	0	16	0	0	0	0	0	0	0	0	0	0
0	3	34	2	1	2	7	1	3	0	0	132	4	0	1	120	0	257	9	442	0	286	237	6	32	2	0	123	73	64	15	821	6	50	4	108	8	0	38	45	12	0	31	0	0	2	0	0	0	2
0	1	0	0	0	0	0	0	0	0	0	5	0	0	0	12	0	11	6	5	0	5	1	0	1	0	0	0	14	4	25	6	16	60	0	0	0	0	0	20	0	0	0	0	0	0	0	0	0	0
0	0	0	0	0	0	0	0	0	0	0	1	0	0	2	43	0	56	49	12	0	9	3	0	0	0	0	1	33	9	30	50	60	205	0	0	0	0	1	30	0	0	0	0	0	0	0	0	0	0
4	25	57	25	5	11	142	24	141	30	2	10	15	2	5	0	0	1	0	1	0	5	2	0	1	3	2	5	8	6	0	4	0	0	135	68	17	0	171	3	0	1	10	3	3	11	1	0	0	32
4	26	232	88	68	24	366	60	742	641	44	224	35	100	69	47	1	6	0	88	15	164	69	4	34	390	78	182	349	156	1	108	0	0	68	100	38	0	80	3	29	14	48	0	4	9	2	12	9	99
3	3	12	6	4	0	44	6	92	113	8	9	2	10	14	7	0	0	0	4	0	2	5	0	1	7	2	12	25	15	0	8	0	0	17	38	8	0	47	0	4	4	153	0	0	2	0	2	4	12
0	0	0	0	0	0	0	0	0	0	0	0	0	0	0	0	0	0	0	0	0	0	0	0	0	0	0	0	0	0	0	0	0	0	0	0	0	0	0	0	0	0	0	0	0	0	0	0	0	0
0	15	28	26	27	7	204	32	304	137	27	45	12	37	50	33	0	4	0	26	1	38	31	3	9	29	6	33	84	77	0	38	0	1	171	80	47	0	99	53	10	3	34	2	2	3	0	2	2	41
0	1	4	0	0	0	0	0	0	1	0	7	0	0	4	38	9	13	60	61	2	37	0	1	0	0	0	2	36	22	16	45	20	30	3	3	0	0	53	75	13	0	8	0	0	0	0	0	0	1
0	0	1	0	0	0	1	0	0	1	0	20	0	0	0	1	16	3	0	27	25	6	2	0	0	0	0	2	10	6	0	12	0	0	0	29	4	0	10	13	11	0	9	0	0	0	0	0	0	0
0	9	6	0	0	0	1	0	2	0	0	4	4	2	1	0	0	0	0	0	0	0	0	0	0	0	0	0	0	0	0	0	0	0	1	14	4	0	3	0	0	0	2	0	0	4	0	0	0	0
0	21	5	3	0	0	7	2	23	42	4	30	2	1	5	23	1	2	0	11	1	26	14	3	0	22	2	25	37	40	0	31	0	0	10	48	153	0	34	8	9	2	86	0	0	0	0	1	0	7
0	1	7	2	0	0	8	0	1	0	0	0	47	2	0	0	0	0	0	0	0	0	0	0	0	0	1	0	0	0	0	0	0	0	3	0	0	0	2	0	0	0	0	28	33	57	4	0	0	50
0	15	27	2	0	0	17	0	4	0	0	2	48	0	0	0	0	0	0	1	0	0	0	0	0	0	0	1	0	0	0	0	0	0	3	4	0	0	2	0	0	0	0	33	274	72	1	2	0	23
3	62	118	7	0	0	54	0	14	0	0	14	96	3	1	2	0	0	0	3	1	8	4	0	0	0	0	1	1	3	0	2	0	0	11	9	2	0	3	0	0	4	0	57	72	597	132	48	0	226
0	0	6	2	0	0	7	0	3	0	0	0	8	0	0	0	0	0	0	1	0	0	1	0	0	1	0	0	0	0	0	0	0	0	1	2	0	0	0	0	0	0	0	4	1	132	76	25	2	126
0	0	3	1	2	1	40	4	26	0	0	3	0	17	0	0	0	0	0	0	0	0	0	0	0	0	0	0	0	0	0	0	0	0	0	12	2	0	2	0	0	0	1	0	2	48	25	234	72	134
0	0	0	0	0	4	14	16	27	1	0	3	0	4	2	1	0	0	0	0	0	0	1	0	0	1	0	1	0	1	0	0	0	0	0	9	4	0	2	0	0	0	0	0	0	0	2	72	135	50
5	10	52	36	45	18	578	38	273	5	2	38	154	107	4	5	0	1	0	3	0	0	2	0	2	2	1	0	1	2	0	2	0	0	32	99	12	0	41	1	0	0	7	50	23	226	126	134	50	1677
0	0	0	0	1	18	37	114	163	15	2	20	1	28	5	0	0	0	0	2	0	4	1	0	1	8	4	9	9	4	0	1	0	1	5	28	1	0	20	0	0	0	0	0	0	0	1	42	80	442
1	2	14	25	18	50	272	214	700	93	13	83	65	193	43	2	0	0	0	3	0	2	2	2	4	10	8	7	23	3	0	1	0	0	22	140	19	0	87	0	0	0	2	26	136	76	12	223	361	1434
0	0	0	0	1	4	4	33	153	133	46	10	0	10	16	1	0	0	0	2	0	3	3	1	0	35	10	2	15	6	0	0	0	0	10	41	8	0	45	1	2	0	8	0	0	1	0	24	65	79
0	0	0	0	0	0	0	1	73	93	73	10	0	0	40	0	0	0	0	0	0	1	2	0	1	18	0	3	11	3	0	0	0	0	6	48	14	0	46	0	0	0	4	0	0	0	0	1	8	8
0	6	5	5	6	6	32	8	26	2	1	27	2	17	1	9	0	8	0	35	0	29	24	0	2	5	2	9	21	14	0	28	0	0	3	30	3	0	22	5	2	0	11	2	9	113	19	106	60	163
1	7	21	16	2	0	36	1	28	0	0	9	94	2	2	0	0	0	0	0	0	0	0	0	0	0	0	0	0	1	0	1	0	0	5	16	2	0	5	0	0	0	0	28	118	58	3	10	0	158
0	0	6	5	8	1	45	4	29	1	1	3	12	58	1	1	0	0	0	1	0	0	0	0	0	0	0	0	0	0	0	0	0	0	2	8	0	0	6	0	0	0	0	1	5	5	1	22	11	150
0	0	0	0	0	2	1	1	28	19	16	0	0	2	36	5	0	0	0	3	0	0	1	0	0	8	0	0	6	4	0	0	0	0	0	13	2	0	8	0	0	0	1	0	2	0	0	2	3	15
0	0	2	0	0	0	2	1	0	0	0	15	1	0	3	160	0	1	1	14	0	19	20	1	7	1	3	9	23	28	0	12	2	4	1	10	1	0	11	1	0	0	7	0	0	3	1	1	2	4
0	0	0	0	0	0	0	0	0	0	0	0	0	0	0	0	0	0	0	0	0	0	0	0	0	0	0	0	0	0	0	0	0	0	0	0	0	0	0	0	0	0	0	0	0	0	0	0	0	0
0	0	0	0	0	0	0	0	0	0	0	2	0	0	0	0	0	1	0	2	0	1	0	0	0	0	0	0	1	1	0	11	0	0	0	2	0	0	2	0	0	0	0	0	0	1	1	0	0	1
0	0	0	0	0	0	0	0	0	0	0	0	0	0	0	1	0	0	0	0	0	0	1	0	0	0	0	0	1	0	0	1	1	0	0	1	0	0	0	3	0	0	0	0	0	0	0	0	0	0
0	2	6	0	0	0	4	0	1	0	0	15	1	1	0	7	0	11	1	48	0	35	21	1	5	0	0	8	18	8	1	83	4	0	0	9	0	0	6	3	2	0	2	0	1	19	0	1	0	3
0	0	0	0	0	0	0	0	0	0	0	0	0	0	0	0	0	0	0	0	0	0	0	0	0	0	0	0	0	0	0	0	0	0	0	0	0	0	1	0	0	0	0	0	0	2	0	0	0	0
0	1	6	0	0	0	2	2	3	1	0	25	0	0	0	5	0	15	0	49	1	52	51	1	4	0	1	10	12	13	1	73	0	0	0	16	1	0	16	3	5	0	2	1	4	35	1	0	13	23
0	1	9	0	0	0	1	2	1	0	0	53	2	0	4	17	0	16	0	62	0	56	69	7	9	0	3	17	47	46	0	49	2	1	0	37	3	0	40	10	10	0	16	1	2	19	2	1	5	7
0	0	1	0	1	0	0	0	1	0	0	1	0	0	2	0	0	1	0	1	0	1	1	0	2	1	0	0	5	5	0	0	0	0	0	1	0	0	5	0	0	0	1	0	0	0	0	0	0	0
0	1	1	0	0	0	1	0	2	0	0	12	0	0	0	9	0	4	0	18	0	16	18	0	1	1	2	9	12	8	0	10	2	0	1	6	1	0	8	2	2	0	3	0	0	2	0	15	25	16
0	0	0	0	0	0	0	3	5	13	9	9	0	0	7	2	0	0	0	1	0	1	3	1	3	38	4	1	13	8	0	0	0	0	3	13	1	0	16	0	0	0	2	0	0	0	0	1	28	8
0	0	2	0	0	0	1	1	1	1	0	7	0	1	4	8	0	1	0	1	0	4	12	3	1	3	1	1	8	9	1	1	0	0	1	13	1	0	9	1	3	0	5	0	0	0	2	28	171	65
0	0	1	0	0	0	2	2	4	1	0	3	0	1	0	1	0	3	0	5	0	3	2	0	1	0	0	1	0	3	0	4	0	0	1	5	0	0	6	0	2	0	0	0	0	0	1	21	51	47
0	0	10	1	0	2	6	6	15	11	7	53	2	2	29	101	0	12	1	83	4	72	76	5	19	21	8	34	98	94	3	169	2	10	3	46	6	0	69	14	8	0	22	0	0	8	0	10	33	24
0	1	8	0	0	0	3	2	7	6	2	47	0	1	24	75	0	8	0	50	2	51	45	3	11	4	7	36	57	51	1	110	2	2	0	37	6	0	41	8	6	0	20	1	1	8	1	3	3	19
0	0	0	0	0	0	0	0	0	0	0	0	0	0	0	20	0	0	1	0	0	1	1	0	0	0	0	2	11	3	6	34	1	1	0	0	0	0	0	0	0	0	0	0	0	0	0	0	0	0
0	0	2	0	0	0	0	0	0	0	0	14	0	0	1	74	0	11	0	32	0	29	11	1	2	0	1	30	102	46	13	414	10	7	2	4	1	0	5	8	0	0	0	0	0	14	0	0	1	4
0	0	1	0	0	0	0	0	0	0	0	1	0	0	0	14	0	0	0	0	0	1	0	0	0	0	0	0	8	2	0	40	0	0	0	0	0	0	1	3	1	0	0	0	0	2	0	0	0	0
0	0	1	0	0	0	0	0	0	0	0	1	0	0	0	19	0	0	0	0	0	0	0	0	0	0	0	0	6	3	0	28	5	1	0	0	0	0	1	1	0	0	2	0	0	5	0	0	0	0
0	2	5	2	1	1	23	1	6	3	4	2	3	5	2	1	0	0	0	2	0	1	4	0	0	3	0	1	3	1	0	0	0	0	2	4	2	0	2	0	0	0	0	10	19	97	15	14	6	129
0	0	13	7	7	1	59	10	64	12	4	33	13	13	12	12	0	5	0	30	0	27	39	2	6	11	6	8	23	26	1	16	0	0	5	44	8	0	29	4	3	0	11	10	24	167	73	134	47	467
0	0	0	0	0	1	4	4	13	7	2	5	0	5	4	0	0	1	0	1	1	2	2	0	0	1	0	1	3	2	0	1	0	0	1	3	1	0	3	0	0	0	3	0	0	2	6	3	2	48
0	0	0	0	0	0	0	0	0	0	0	0	0	0	0	0	0	0	0	0	0	0	0	0	0	0	0	0	0	0	0	0	0	0	0	0	0	0	0	0	0	0	0	0	0	0	0	0	0	0
0	2	0	1	3	5	45	12	51	15	7	20	7	31	9	2	0	2	0	5	0	10	20	0	5	11	8	2	27	19	0	3	1	0	2	36	5	0	19	0	2	0	6	5	1	9	10	27	6	186
0	2	0	0	0	0	0	0	0	2	0	5	0	0	1	10	0	1	0	11	0	7	10	0	0	0	1	3	8	7	0	13	0	0	0	4	0	0	5	9	3	0	2	0	1	6	0	0	0	1
0	0	0	0	0	0	0	0	0	0	0	0	0	0	1	1	0	3	0	2	0	6	2	0	0	0	0	0	0	3	0	6	0	0	0	0	1	0	2	0	1	0	0	0	0	1	0	0	0	0
1	2	1	0	0	0	0	0	1	0	0	2	2	0	0	0	0	0	0	0	0	0	0	0	0	0	0	0	0	0	0	0	0	0	0	0	0	0	0	0	0	0	0	1	16	35	0	0	0	5
0	0	4	1	0	0	0	1	4	1	2	17	0	1	3	7	0	4	0	15	1	12	12	0	2	3	3	1	8	10	0	6	0	0	0	14	1	0	21	2	5	0	29	1	0	3	0	0	4	5
[truncated: 36 more columns]
