# Supplementary material for: Analyzing the effects of free water modeling by deep learning on diffusion MRI structural connectivity estimates in glioma patients
Source: PLoS One. 2020 Sep 25;15(9):e0239475. doi: 10.1371/journal.pone.0239475 (PMC7518620; doi:10.1371/journal.pone.0239475)
Supplement: S1 File — All utilized connectivity and length matrices as comma-separated csv files, and the free-water maps as nifti files. (ZIP) [file pone.0239475.s003.zip › S3/CMs/patients/prob_wm/vp7/fiberlengthmatrix_fwm.csv]

3	19	38	57	0	0	14	0	17	0	0	64	37	0	0	0	0	0	0	0	0	0	0	0	0	0	0	0	0	0	0	0	0	0	46	52	0	0	70	0	0	0	0	96	91	90	0	0	0	91
19	10	16	86	82	0	22	0	28	0	0	24	19	61	65	128	0	78	0	97	0	63	0	0	0	0	0	132	137	153	0	139	0	0	32	34	158	0	37	68	0	7	8	84	68	61	0	0	0	77
38	16	10	25	29	82	28	83	50	170	0	34	31	54	85	141	11	91	0	112	66	68	73	0	114	0	146	112	147	158	0	143	166	151	31	39	66	0	65	109	83	23	68	88	72	68	86	110	0	89
57	86	25	6	17	41	23	0	51	92	0	65	39	47	97	172	0	131	0	121	0	95	95	0	213	119	98	142	151	0	0	164	0	0	41	50	59	0	68	0	0	0	77	97	79	84	0	99	0	91
0	82	29	17	9	18	31	57	55	72	107	38	76	47	90	146	0	0	0	0	0	108	142	0	94	97	72	0	117	146	0	149	0	0	53	48	55	0	79	0	0	0	70	0	0	158	0	99	0	93
0	0	82	41	18	10	38	34	55	52	116	37	0	52	79	113	0	0	0	104	0	108	85	118	81	75	61	110	104	131	0	0	0	0	57	48	62	0	65	0	0	0	0	0	0	89	0	129	0	96
14	22	28	23	31	38	12	34	35	79	115	53	31	39	77	134	0	0	0	132	0	103	105	0	123	100	100	118	122	135	186	157	0	131	39	45	54	0	60	0	0	54	76	85	76	79	82	95	110	82
0	0	83	0	57	34	34	13	35	36	62	56	70	37	67	114	0	0	0	90	0	87	105	97	73	63	69	83	80	113	0	126	0	0	34	58	59	0	70	0	0	0	84	0	0	0	110	109	111	105
17	28	50	51	55	55	35	35	16	54	38	55	37	34	51	99	0	176	0	121	0	120	120	0	111	85	102	112	77	93	0	172	0	116	48	55	61	0	67	122	72	71	87	105	107	99	106	107	103	93
0	0	170	92	72	52	79	36	54	19	23	51	0	80	54	73	0	0	0	86	0	81	79	107	66	31	49	68	51	80	130	97	0	0	44	50	58	0	60	0	0	94	70	0	0	0	0	168	123	149
0	0	0	0	107	116	115	62	38	23	9	69	101	68	42	0	0	0	0	0	0	0	0	0	0	22	147	75	37	43	0	0	0	0	47	65	63	0	66	0	0	0	76	0	0	0	0	0	0	143
64	24	34	65	38	37	53	56	55	51	69	12	70	55	64	77	10	49	105	69	21	41	47	18	57	47	43	74	60	83	102	102	122	100	53	25	33	0	61	60	20	48	36	116	72	119	0	107	151	109
37	19	31	39	76	0	31	70	37	0	101	70	8	20	57	104	0	0	152	109	0	116	0	0	0	0	0	120	120	117	0	187	177	0	34	58	56	0	70	0	0	21	0	53	31	42	51	0	0	45
0	61	54	47	47	52	39	37	34	80	68	55	20	10	31	76	0	0	111	0	0	155	101	0	127	100	91	140	99	86	0	176	0	95	61	53	59	0	67	100	142	0	74	0	79	59	0	75	70	55
0	65	85	97	90	79	77	67	51	54	42	64	57	31	10	28	0	163	84	103	0	112	76	83	85	54	66	82	57	43	0	0	0	68	64	59	51	0	53	65	85	79	71	0	0	133	0	0	105	114
0	128	141	172	146	113	134	114	99	73	0	77	104	76	28	10	40	59	17	71	110	81	74	62	59	63	52	49	56	31	79	70	54	18	109	77	0	0	53	22	85	113	72	0	0	176	0	243	0	191
0	0	11	0	0	0	0	0	0	0	0	10	0	0	0	40	3	10	7	23	8	37	0	0	0	0	0	0	0	0	0	0	0	0	0	0	0	0	57	11	9	0	108	0	0	0	0	0	0	0
0	78	91	131	0	0	0	0	176	0	0	49	0	0	163	59	10	15	17	22	17	49	73	75	61	0	0	32	91	144	59	41	66	26	132	58	60	0	72	27	14	65	65	0	0	113	0	0	0	0
0	0	0	0	0	0	0	0	0	0	0	105	152	111	84	17	7	17	7	36	0	132	109	0	0	0	0	0	69	32	59	73	69	16	0	0	0	0	33	11	0	0	102	0	0	0	0	0	0	0
0	97	112	121	0	104	132	90	121	86	0	69	109	0	103	71	23	22	36	13	14	30	63	70	23	85	64	46	80	80	82	64	82	77	82	55	0	0	67	30	22	157	49	0	0	187	220	0	186	203
0	0	66	0	0	0	0	0	0	0	0	21	0	0	0	110	8	17	0	14	2	15	14	0	0	0	0	102	0	0	0	133	123	0	0	35	0	0	62	30	17	0	55	0	0	0	0	0	0	0
0	63	68	95	108	108	103	87	120	81	0	41	116	155	112	81	37	49	132	30	15	12	30	110	21	92	48	41	85	94	101	96	111	100	88	45	100	0	59	33	42	115	51	0	0	215	241	0	0	167
0	0	73	95	142	85	105	105	120	79	0	47	0	101	76	74	0	73	109	63	14	30	14	19	21	71	30	58	74	83	87	93	86	112	94	46	70	0	48	37	44	0	46	0	0	207	0	0	0	142
0	0	0	0	0	118	0	97	0	107	0	18	0	0	83	62	0	75	0	70	0	110	19	6	43	0	37	59	64	72	0	63	0	0	0	16	0	0	112	0	0	0	144	0	0	0	0	0	0	0
0	0	114	213	94	81	123	73	111	66	0	57	0	127	85	59	0	61	0	23	0	21	21	43	8	82	23	25	67	73	0	63	0	0	127	69	0	0	118	93	0	0	36	0	0	0	0	0	0	146
0	0	0	119	97	75	100	63	85	31	22	47	0	100	54	63	0	0	0	85	0	92	71	0	82	13	37	61	32	75	0	100	0	0	60	51	64	0	62	0	0	0	68	0	0	0	0	0	155	0
0	0	146	98	72	61	100	69	102	49	147	43	0	91	66	52	0	0	0	64	0	48	30	37	23	37	12	35	48	67	0	126	0	0	93	66	79	0	71	0	0	0	95	0	0	0	0	0	147	0
0	132	112	142	0	110	118	83	112	68	75	74	120	140	82	49	0	32	0	46	102	41	58	59	25	61	35	10	39	55	0	32	0	81	80	71	81	0	69	69	84	0	76	0	0	192	0	236	181	207
0	137	147	151	117	104	122	80	77	51	37	60	120	99	57	56	0	91	69	80	0	85	74	64	67	32	48	39	15	40	18	37	20	43	103	70	77	0	72	64	100	154	79	0	0	177	0	171	175	146
0	153	158	0	146	131	135	113	93	80	43	83	117	86	43	31	0	144	32	80	0	94	83	72	73	75	67	55	40	14	36	74	0	26	110	81	81	0	79	52	104	0	89	0	0	171	0	0	0	176
0	0	0	0	0	0	186	0	0	130	0	102	0	0	0	79	0	59	59	82	0	101	87	0	0	0	0	0	18	36	3	26	8	32	0	84	0	0	0	60	0	0	0	0	0	0	0	0	0	0
0	139	143	164	149	0	157	126	172	97	0	102	187	176	0	70	0	41	73	64	133	96	93	63	63	100	126	32	37	74	26	11	16	29	111	97	84	0	98	75	109	132	95	0	209	202	246	0	0	204
0	0	166	0	0	0	0	0	0	0	0	122	177	0	0	54	0	66	69	82	123	111	86	0	0	0	0	0	20	0	8	16	5	19	0	116	0	0	103	54	0	0	0	0	0	0	0	0	0	212
0	0	151	0	0	0	131	0	116	0	0	100	0	95	68	18	0	26	16	77	0	100	112	0	0	0	0	81	43	26	32	29	19	9	0	120	0	0	63	28	0	0	69	0	0	0	0	0	0	0
46	32	31	41	53	57	39	34	48	44	47	53	34	61	64	109	0	132	0	82	0	88	94	0	127	60	93	80	103	110	0	111	0	0	8	22	24	0	18	41	66	13	37	0	53	66	0	94	0	85
52	34	39	50	48	48	45	58	55	50	65	25	58	53	59	77	0	58	0	55	35	45	46	16	69	51	66	71	70	81	84	97	116	120	22	24	13	0	34	61	17	11	17	0	78	93	88	107	105	98
0	158	66	59	55	62	54	59	61	58	63	33	56	59	51	0	0	60	0	0	0	100	70	0	0	64	79	81	77	81	0	84	0	0	24	13	3	0	17	103	19	5	6	0	0	99	0	148	118	111
0	0	0	0	0	0	0	0	0	0	0	0	0	0	0	0	0	0	0	0	0	0	0	0	0	0	0	0	0	0	0	0	0	0	0	0	0	0	0	0	0	0	0	0	0	0	0	0	0	0
70	37	65	68	79	65	60	70	67	60	66	61	70	67	53	53	57	72	33	67	62	59	48	112	118	62	71	69	72	79	0	98	103	63	18	34	17	0	7	24	40	20	18	173	100	111	0	134	126	109
0	68	109	0	0	0	0	0	122	0	0	60	0	100	65	22	11	27	11	30	30	33	37	0	93	0	0	69	64	52	60	75	54	28	41	61	103	0	24	8	14	66	7	0	0	207	0	0	0	0
0	0	83	0	0	0	0	0	72	0	0	20	0	142	85	85	9	14	0	22	17	42	44	0	0	0	0	84	100	104	0	109	0	0	66	17	19	0	40	14	4	0	28	0	0	0	0	0	0	0
0	7	23	0	0	0	54	0	71	94	0	48	21	0	79	113	0	65	0	157	0	115	0	0	0	0	0	0	154	0	0	132	0	0	13	11	5	0	20	66	0	7	6	0	49	47	0	0	0	0
0	8	68	77	70	0	76	84	87	70	76	36	0	74	71	72	108	65	102	49	55	51	46	144	36	68	95	76	79	89	0	95	0	69	37	17	6	0	18	7	28	6	17	0	0	115	0	144	0	110
96	84	88	97	0	0	85	0	105	0	0	116	53	0	0	0	0	0	0	0	0	0	0	0	0	0	0	0	0	0	0	0	0	0	0	0	0	0	173	0	0	0	0	5	19	24	52	0	0	10
91	68	72	79	0	0	76	0	107	0	0	72	31	79	0	0	0	0	0	0	0	0	0	0	0	0	0	0	0	0	0	209	0	0	53	78	0	0	100	0	0	49	0	19	7	19	30	0	0	23
90	61	68	84	158	89	79	0	99	0	0	119	42	59	133	176	0	113	0	187	0	215	207	0	0	0	0	192	177	171	0	202	0	0	66	93	99	0	111	207	0	47	115	24	19	10	18	25	0	25
0	0	86	0	0	0	82	110	106	0	0	0	51	0	0	0	0	0	0	220	0	241	0	0	0	0	0	0	0	0	0	246	0	0	0	88	0	0	0	0	0	0	0	52	30	18	8	33	52	21
0	0	110	99	99	129	95	109	107	168	0	107	0	75	0	243	0	0	0	0	0	0	0	0	0	0	0	236	171	0	0	0	0	0	94	107	148	0	134	0	0	0	144	0	0	25	33	13	21	30
0	0	0	0	0	0	110	111	103	123	0	151	0	70	105	0	0	0	0	186	0	0	0	0	0	155	147	181	175	0	0	0	0	0	0	105	118	0	126	0	0	0	0	0	0	0	52	21	10	41
91	77	89	91	93	96	82	105	93	149	143	109	45	55	114	191	0	0	0	203	0	167	142	0	146	0	0	207	146	176	0	204	212	0	85	98	111	0	109	0	0	0	110	10	23	25	21	30	41	13
0	0	0	0	94	108	98	91	91	103	0	102	0	60	89	122	0	0	0	167	0	167	141	0	161	134	163	161	146	158	0	0	0	0	96	95	97	0	112	0	0	0	106	0	0	81	0	53	42	27
112	71	103	98	100	108	90	93	92	105	104	103	53	54	54	141	0	0	0	186	0	173	153	0	153	140	153	156	147	172	0	234	0	0	95	100	103	0	108	0	0	0	143	24	23	49	48	61	59	39
0	100	0	0	0	121	139	97	99	110	104	109	0	106	77	68	0	164	0	177	0	183	148	0	0	115	128	143	133	122	0	0	0	0	92	104	112	0	100	95	0	94	129	0	0	0	128	71	48	67
0	91	0	166	0	132	0	113	103	105	97	100	0	0	58	32	0	0	0	0	0	0	124	100	129	112	109	134	104	124	0	0	0	0	88	101	102	0	102	0	0	96	131	0	0	0	0	104	101	112
0	67	122	105	107	109	108	88	107	156	120	176	75	65	58	132	0	168	0	171	0	184	170	122	168	95	123	156	144	148	183	177	0	263	98	137	121	0	135	173	171	0	146	0	42	15	52	39	34	44
97	43	46	53	95	147	54	183	57	0	0	90	8	62	112	0	0	0	0	0	0	0	0	0	0	0	0	166	0	0	0	149	0	0	55	90	67	0	74	0	0	44	0	33	17	27	45	43	0	32
0	42	57	80	57	95	56	125	58	0	0	94	40	15	34	91	0	0	0	0	0	227	153	0	0	175	0	0	0	87	0	180	0	0	52	73	75	0	120	0	0	0	0	57	62	67	62	50	51	41
0	0	0	0	0	76	121	53	54	60	62	66	0	38	12	30	0	0	0	0	0	0	75	0	0	60	71	84	81	89	0	0	0	0	62	56	71	0	55	0	0	0	75	0	0	0	0	91	70	81
0	166	169	0	0	0	0	0	151	98	0	119	106	109	34	11	0	130	113	104	0	104	102	64	75	162	58	73	71	61	0	100	189	94	0	94	0	0	68	76	0	0	111	353	0	101	0	0	0	131
0	0	0	0	0	0	0	0	0	0	0	0	0	0	0	0	0	0	0	0	0	0	0	0	0	0	0	0	0	0	0	0	0	0	0	0	0	0	0	0	0	0	115	0	0	0	0	0	0	0
0	0	0	0	0	0	0	0	0	0	0	0	0	0	0	72	0	0	0	129	0	155	194	0	0	0	0	113	170	0	0	147	0	0	0	0	0	0	63	108	0	0	83	0	0	91	0	116	0	130
0	0	0	0	0	0	225	0	0	0	0	0	0	0	0	111	0	0	0	0	0	0	184	0	0	0	0	0	0	0	0	156	0	0	0	0	0	0	0	67	0	0	0	0	0	79	0	0	0	0
0	0	200	243	0	0	223	221	0	0	0	183	0	0	0	108	0	154	117	158	0	178	182	180	183	0	0	139	160	140	0	156	0	0	0	183	0	0	167	128	186	0	176	94	67	61	65	111	117	113
0	0	0	0	0	0	0	0	0	0	0	0	0	0	0	0	0	0	0	0	0	0	0	0	0	0	0	0	0	0	0	0	0	0	0	0	0	0	0	0	0	0	0	0	0	54	0	0	0	0
0	230	212	0	0	0	242	151	180	0	0	192	0	163	184	106	0	166	0	180	215	189	186	154	176	0	155	149	145	159	164	173	187	153	102	174	192	0	155	200	191	166	171	0	77	60	0	111	90	100
0	213	208	280	0	0	238	171	237	0	140	170	0	0	76	95	0	150	176	158	196	172	160	129	133	146	136	137	139	133	166	171	197	166	216	150	145	0	138	135	166	0	151	0	65	78	0	109	80	98
0	0	0	0	0	0	0	0	126	0	0	133	0	0	60	0	0	0	0	156	0	195	143	0	111	99	0	113	102	114	0	0	0	0	0	130	0	0	117	131	0	0	120	0	0	0	0	0	0	0
0	0	0	0	0	0	165	171	223	165	0	164	0	115	153	70	0	137	0	158	0	156	152	0	120	0	166	120	131	118	200	164	0	220	178	141	0	0	138	140	157	0	131	0	0	53	122	98	77	98
0	0	0	0	0	0	155	130	134	119	94	114	0	0	73	95	0	164	0	136	0	184	116	0	118	116	138	0	116	86	0	202	0	0	121	126	0	0	114	125	0	0	123	86	0	0	0	118	66	92
0	0	0	0	0	0	163	144	166	0	0	115	0	90	61	61	0	0	0	149	0	177	119	0	129	96	107	161	112	133	0	0	0	0	188	103	0	0	121	134	143	116	104	0	0	87	118	81	54	83
0	0	172	0	0	144	166	144	137	0	155	158	0	154	0	126	0	179	0	145	0	161	141	0	0	0	0	101	122	117	190	148	0	0	119	187	0	0	132	191	0	0	160	161	0	125	0	92	74	92
0	196	189	0	175	158	230	162	173	130	122	138	234	137	65	74	0	133	125	133	0	145	131	120	119	110	114	122	120	111	146	141	145	122	118	132	153	0	112	115	156	188	134	0	135	138	0	124	93	118
0	165	195	227	0	0	0	156	171	140	123	141	151	0	56	53	0	119	0	122	0	136	131	114	125	113	105	98	103	76	18	124	92	165	103	121	118	0	116	126	144	0	129	0	0	129	152	129	106	137
0	0	0	0	0	0	0	0	0	0	0	0	0	0	0	81	0	149	0	172	0	143	210	0	0	0	0	134	92	110	84	150	145	131	0	0	0	0	0	93	0	0	0	0	0	0	0	0	0	0
0	0	214	0	0	191	252	0	0	0	0	183	0	0	0	86	0	143	119	150	0	179	175	0	0	0	0	133	141	122	154	150	151	121	0	167	0	0	149	111	0	0	170	143	0	140	166	184	0	161
0	0	0	0	0	0	0	195	0	0	0	190	0	0	0	88	0	123	0	0	0	163	0	0	0	0	0	0	149	111	96	157	146	93	0	0	171	0	92	103	0	0	0	0	170	161	0	0	0	0
0	0	0	0	0	0	0	0	0	0	0	0	0	0	0	61	0	135	0	189	0	150	171	0	0	139	0	82	146	114	136	144	101	104	0	0	0	0	0	58	0	0	0	0	122	113	0	0	0	0
109	65	74	98	95	85	76	104	96	88	105	80	62	92	48	81	0	0	0	140	89	164	128	96	99	80	0	0	107	110	0	0	0	0	69	114	112	0	96	0	0	25	107	40	27	24	46	55	59	44
122	186	134	106	103	101	90	110	103	106	114	146	89	67	74	102	0	154	0	160	0	176	154	122	144	121	126	135	120	126	168	179	0	0	88	129	120	0	126	157	163	44	137	49	35	32	44	42	43	43
0	0	0	0	0	125	103	99	106	105	113	124	0	0	59	103	0	0	0	143	0	164	132	0	0	130	0	118	97	161	0	0	0	0	77	138	0	0	125	0	0	0	124	70	44	39	57	59	114	57
0	0	0	0	0	0	0	0	0	0	0	0	0	0	0	0	0	0	0	0	0	0	0	0	0	0	0	0	0	0	0	0	0	0	0	0	0	0	0	0	0	0	0	0	0	0	0	0	0	0
0	65	176	142	122	141	111	109	112	105	106	129	0	71	59	74	0	124	0	135	0	162	115	0	121	106	105	142	102	108	158	140	0	107	104	111	115	0	67	116	153	0	111	73	62	67	67	61	54	61
0	0	120	0	0	0	0	0	133	0	0	158	0	0	0	56	0	126	61	151	0	150	156	0	130	0	0	130	115	119	0	148	102	0	0	165	0	0	116	35	0	0	130	0	0	68	0	0	82	0
0	248	0	0	0	0	266	0	0	0	0	199	0	0	0	112	0	0	0	182	0	201	169	0	0	0	0	151	0	139	0	0	0	0	0	0	164	0	0	0	173	0	0	0	0	7	0	0	0	0
0	35	68	0	0	0	90	0	99	0	0	88	16	0	0	0	0	0	0	0	0	0	0	0	0	0	0	0	0	0	0	172	0	0	0	63	0	0	68	0	0	45	0	79	15	23	56	0	0	57
0	0	208	0	242	0	113	0	132	115	111	152	0	0	79	88	0	148	45	163	0	166	150	134	129	128	131	136	142	128	175	158	0	73	133	133	139	0	84	157	157	0	50	0	11	39	0	101	56	80
[truncated: 36 more columns]
