# Supplementary material for: Analyzing the effects of free water modeling by deep learning on diffusion MRI structural connectivity estimates in glioma patients
Source: PLoS One. 2020 Sep 25;15(9):e0239475. doi: 10.1371/journal.pone.0239475 (PMC7518620; doi:10.1371/journal.pone.0239475)
Supplement: S1 File — All utilized connectivity and length matrices as comma-separated csv files, and the free-water maps as nifti files. (ZIP) [file pone.0239475.s003.zip › S3/CMs/patients/prob_wm/vp7/cm_fwm.csv]

15	17	13	1	0	0	35	0	25	0	0	1	18	0	0	0	0	0	0	0	0	0	0	0	0	0	0	0	0	0	0	0	0	0	5	5	0	0	1	0	0	0	0	1	1	2	0	0	0	4
17	283	152	2	1	0	57	0	79	0	0	72	167	4	12	2	0	1	0	3	0	7	0	0	0	0	0	1	2	4	0	10	0	0	55	66	1	0	25	3	0	25	29	6	12	52	0	0	0	14
13	152	590	144	46	6	271	1	96	1	0	191	142	15	7	6	2	7	0	13	6	36	9	0	2	0	1	11	9	15	0	40	1	1	122	268	4	0	27	4	1	24	6	4	32	120	2	3	0	63
1	2	144	75	44	1	116	0	47	2	0	43	27	1	5	1	0	3	0	1	0	1	4	0	1	1	1	1	5	0	0	6	0	0	54	73	9	0	27	0	0	0	2	1	1	7	0	2	0	58
0	1	46	44	165	49	174	11	106	8	2	61	4	16	13	4	0	0	0	0	0	3	3	0	3	6	5	0	4	4	0	1	0	0	15	70	5	0	19	0	0	0	1	0	0	1	0	5	0	53
0	0	6	1	49	234	160	286	518	105	5	99	0	40	4	2	0	0	0	32	0	21	37	1	61	51	176	27	37	5	0	0	0	0	7	29	5	0	7	0	0	0	0	0	0	2	0	5	0	16
35	57	271	116	174	160	1586	321	849	49	4	178	171	144	29	12	0	0	0	21	0	26	16	0	8	10	24	42	29	19	1	8	0	1	240	362	45	0	202	0	0	3	5	15	20	67	11	48	14	617
0	0	1	0	11	286	321	594	492	418	3	58	1	34	10	5	0	0	0	72	0	84	19	1	46	113	226	410	167	20	0	4	0	0	45	69	6	0	28	0	0	0	2	0	0	0	1	9	26	43
25	79	96	47	106	518	849	492	1467	442	127	417	133	399	219	45	0	1	0	18	0	17	13	0	13	43	28	41	166	148	0	4	0	3	245	748	90	0	387	2	1	1	12	5	4	16	3	31	28	305
0	0	1	2	8	105	49	418	442	823	98	233	0	3	58	1	0	0	0	40	0	71	22	1	61	551	388	156	367	31	1	1	0	0	94	632	107	0	141	0	0	1	43	0	0	0	0	1	3	3
0	0	0	0	2	5	4	3	127	98	179	5	2	13	101	0	0	0	0	0	0	0	0	0	0	53	2	2	21	22	0	0	0	0	7	51	11	0	21	0	0	0	6	0	0	0	0	0	0	1
1	72	191	43	61	99	178	58	417	233	5	529	16	45	22	54	1	27	1	65	63	133	111	16	32	277	114	131	275	142	1	147	1	6	22	227	3	0	43	13	25	6	35	1	6	12	0	2	3	54
18	167	142	27	4	0	171	1	133	0	2	16	85	59	80	7	0	0	1	1	0	3	0	0	0	0	0	1	1	11	0	5	1	0	39	34	4	0	12	0	0	8	0	28	75	67	9	0	0	148
0	4	15	1	16	40	144	34	399	3	13	45	59	114	154	28	0	0	1	0	0	1	2	0	2	3	1	2	3	72	0	1	0	2	10	81	5	0	38	1	1	0	3	0	1	1	0	19	5	107
0	12	7	5	13	4	29	10	219	58	101	22	80	154	242	114	0	1	1	5	0	5	13	1	3	28	11	6	22	185	0	0	0	2	21	54	11	0	57	1	1	1	9	0	0	3	0	0	5	1
0	2	6	1	4	2	12	5	45	1	0	54	7	28	114	199	1	11	43	49	2	53	75	7	12	3	18	59	122	178	12	116	9	60	4	54	0	0	43	44	6	1	24	0	0	1	0	1	0	3
0	0	2	0	0	0	0	0	0	0	0	1	0	0	0	1	54	8	14	5	13	1	0	0	0	0	0	0	0	0	0	0	0	0	0	0	0	0	1	10	22	0	1	0	0	0	0	0	0	0
0	1	7	3	0	0	0	0	1	0	0	27	0	0	1	11	8	499	51	345	13	97	12	1	1	0	0	25	10	6	7	266	13	74	1	11	1	0	4	38	2	1	2	0	0	1	0	0	0	0
0	0	0	0	0	0	0	0	0	0	0	1	1	1	1	43	14	51	109	6	0	1	3	0	0	0	0	0	12	9	1	13	6	51	0	0	0	0	1	70	0	0	1	0	0	0	0	0	0	0
0	3	13	1	0	32	21	72	18	40	0	65	1	0	5	49	5	345	6	865	10	307	59	6	45	9	17	131	97	112	2	442	7	13	5	93	0	0	29	111	32	1	12	0	0	2	1	0	1	4
0	0	6	0	0	0	0	0	0	0	0	63	0	0	0	2	13	13	0	10	30	27	19	0	0	0	0	1	0	0	0	3	1	0	0	20	0	0	7	6	38	0	3	0	0	0	0	0	0	0
0	7	36	1	3	21	26	84	17	71	0	133	3	1	5	53	1	97	1	307	27	637	184	2	191	15	31	205	112	104	2	241	7	5	9	152	2	0	50	51	12	2	21	0	0	7	1	0	0	2
0	0	9	4	3	37	16	19	13	22	0	111	0	2	13	75	0	12	3	59	19	184	1029	86	158	14	122	292	249	215	1	233	3	2	2	72	2	0	29	2	2	0	19	0	0	2	0	0	0	1
0	0	0	0	0	1	0	1	0	1	0	16	0	0	1	7	0	1	0	6	0	2	86	23	3	0	14	21	40	26	0	4	0	0	0	3	0	0	1	0	0	0	1	0	0	0	0	0	0	0
0	0	2	1	3	61	8	46	13	61	0	32	0	2	3	12	0	1	0	45	0	191	158	3	88	8	82	128	54	36	0	38	0	0	1	28	0	0	4	1	0	0	1	0	0	0	0	0	0	1
0	0	0	1	6	51	10	113	43	551	53	277	0	3	28	3	0	0	0	9	0	15	14	0	8	1165	479	94	214	17	0	1	0	0	8	423	8	0	39	0	0	0	12	0	0	0	0	0	1	0
0	0	1	1	5	176	24	226	28	388	2	114	0	1	11	18	0	0	0	17	0	31	122	14	82	479	658	174	459	61	0	1	0	0	5	76	3	0	11	0	0	0	6	0	0	0	0	0	1	0
0	1	11	1	0	27	42	410	41	156	2	131	1	2	6	59	0	25	0	131	1	205	292	21	128	94	174	476	605	227	0	136	0	3	12	148	11	0	39	6	3	0	35	0	0	1	0	1	1	2
0	2	9	5	4	37	29	167	166	367	21	275	1	3	22	122	0	10	12	97	0	112	249	40	54	214	459	605	819	267	46	72	30	54	10	322	13	0	107	21	8	1	51	0	0	5	0	1	3	4
0	4	15	0	4	5	19	20	148	31	22	142	11	72	185	178	0	6	9	112	0	104	215	26	36	17	61	227	267	208	5	78	0	12	4	156	14	0	89	13	3	0	36	0	0	1	0	0	0	6
0	0	0	0	0	0	1	0	0	1	0	1	0	0	0	12	0	7	1	2	0	2	1	0	0	0	0	0	46	5	44	23	36	47	0	1	0	0	0	15	0	0	0	0	0	0	0	0	0	0
0	10	40	6	1	0	8	4	4	1	0	147	5	1	0	116	0	266	13	442	3	241	233	4	38	1	1	136	72	78	23	886	16	55	1	110	2	0	45	49	10	3	44	0	2	10	1	0	0	1
0	0	1	0	0	0	0	0	0	0	0	1	1	0	0	9	0	13	6	7	1	7	3	0	0	0	0	0	30	0	36	16	21	67	0	1	0	0	3	21	0	0	0	0	0	0	0	0	0	1
0	0	1	0	0	0	1	0	3	0	0	6	0	2	2	60	0	74	51	13	0	5	2	0	0	0	0	3	54	12	47	55	67	230	0	1	0	0	2	61	0	0	4	0	0	0	0	0	0	0
5	55	122	54	15	7	240	45	245	94	7	22	39	10	21	4	0	1	0	5	0	9	2	0	1	8	5	12	10	4	0	1	0	0	220	104	25	0	200	8	2	7	16	0	7	20	0	1	0	31
5	66	268	73	70	29	362	69	748	632	51	227	34	81	54	54	0	11	0	93	20	152	72	3	28	423	76	148	322	156	1	110	1	1	104	84	32	0	112	4	23	19	58	0	6	20	1	9	10	118
0	1	4	9	5	5	45	6	90	107	11	3	4	5	11	0	0	1	0	0	0	2	2	0	0	8	3	11	13	14	0	2	0	0	25	32	10	0	35	1	4	1	170	0	0	1	0	1	1	10
0	0	0	0	0	0	0	0	0	0	0	0	0	0	0	0	0	0	0	0	0	0	0	0	0	0	0	0	0	0	0	0	0	0	0	0	0	0	0	0	0	0	0	0	0	0	0	0	0	0
1	25	27	27	19	7	202	28	387	141	21	43	12	38	57	43	1	4	1	29	7	50	29	1	4	39	11	39	107	89	0	45	3	2	200	112	35	0	134	71	12	15	42	1	1	4	0	4	7	43
0	3	4	0	0	0	0	0	2	0	0	13	0	1	1	44	10	38	70	111	6	51	2	0	1	0	0	6	21	13	15	49	21	61	8	4	1	0	71	141	34	1	10	0	0	2	0	0	0	0
0	0	1	0	0	0	0	0	1	0	0	25	0	1	1	6	22	2	0	32	38	12	2	0	0	0	0	3	8	3	0	10	0	0	2	23	4	0	12	34	25	0	8	0	0	0	0	0	0	0
0	25	24	0	0	0	3	0	1	1	0	6	8	0	1	1	0	1	0	1	0	2	0	0	0	0	0	0	1	0	0	3	0	0	7	19	1	0	15	1	0	5	20	0	3	7	0	0	0	0
0	29	6	2	1	0	5	2	12	43	6	35	0	3	9	24	1	2	1	12	3	21	19	1	1	12	6	35	51	36	0	44	0	4	16	58	170	0	42	10	8	20	110	0	0	1	0	1	0	1
1	6	4	1	0	0	15	0	5	0	0	1	28	0	0	0	0	0	0	0	0	0	0	0	0	0	0	0	0	0	0	0	0	0	0	0	0	0	1	0	0	0	0	27	35	52	3	0	0	59
1	12	32	1	0	0	20	0	4	0	0	6	75	1	0	0	0	0	0	0	0	0	0	0	0	0	0	0	0	0	0	2	0	0	7	6	0	0	1	0	0	3	0	35	297	81	2	0	0	42
2	52	120	7	1	2	67	0	16	0	0	12	67	1	3	1	0	1	0	2	0	7	2	0	0	0	0	1	5	1	0	10	0	0	20	20	1	0	4	2	0	7	1	52	81	699	124	66	0	268
0	0	2	0	0	0	11	1	3	0	0	0	9	0	0	0	0	0	0	1	0	1	0	0	0	0	0	0	0	0	0	1	0	0	0	1	0	0	0	0	0	0	0	3	2	124	100	33	5	143
0	0	3	2	5	5	48	9	31	1	0	2	0	19	0	1	0	0	0	0	0	0	0	0	0	0	0	1	1	0	0	0	0	0	1	9	1	0	4	0	0	0	1	0	0	66	33	236	75	172
0	0	0	0	0	0	14	26	28	3	0	3	0	5	5	0	0	0	0	1	0	0	0	0	0	1	1	1	3	0	0	0	0	0	0	10	1	0	7	0	0	0	0	0	0	0	5	75	146	52
4	14	63	58	53	16	617	43	305	3	1	54	148	107	1	3	0	0	0	4	0	2	1	0	1	0	0	2	4	6	0	1	1	0	31	118	10	0	43	0	0	0	1	59	42	268	143	172	52	1882
0	0	0	0	2	26	29	124	176	18	0	20	0	20	3	1	0	0	0	3	0	4	3	0	1	6	5	3	8	3	0	0	0	0	11	38	4	0	19	0	0	0	1	0	0	2	0	33	88	416
3	2	17	18	32	53	326	230	651	109	14	60	76	168	49	4	0	0	0	3	0	2	1	0	5	11	5	14	15	8	0	1	0	0	36	141	21	0	90	0	0	0	5	33	157	106	18	249	374	1459
0	1	0	0	0	5	3	42	182	143	78	24	0	4	22	1	0	1	0	2	0	7	6	0	0	34	14	7	18	26	0	0	0	0	24	56	14	0	66	1	0	1	9	0	0	0	3	25	78	60
0	1	0	1	0	3	0	5	69	97	68	7	0	0	35	1	0	0	0	0	0	0	1	1	1	22	8	2	9	15	0	0	0	0	10	69	13	0	38	0	0	2	4	0	0	0	0	2	4	6
0	2	9	1	3	3	44	11	37	6	2	28	2	15	6	11	0	10	0	24	0	35	24	3	3	8	2	10	22	15	1	33	0	1	4	37	2	0	22	5	4	0	7	0	3	155	24	106	55	155
1	3	20	15	3	1	48	1	37	0	0	8	114	3	1	0	0	0	0	0	0	0	0	0	0	0	0	1	0	0	0	1	0	0	8	16	2	0	7	0	0	1	0	22	115	56	9	7	0	157
0	1	6	5	5	2	36	4	52	0	0	5	6	81	6	1	0	0	0	0	0	1	1	0	0	1	0	0	0	2	0	1	0	0	3	15	3	0	3	0	0	0	0	2	7	4	1	25	7	170
0	0	0	0	0	1	3	1	28	15	13	1	0	2	60	2	0	0	0	0	0	0	2	0	0	10	3	2	6	5	0	0	0	0	5	12	6	0	8	0	0	0	1	0	0	0	0	5	4	16
0	1	6	0	0	0	0	0	1	2	0	16	1	1	6	193	0	6	1	15	0	6	21	2	4	1	2	10	13	20	0	13	1	3	0	11	0	0	10	2	0	0	3	1	0	2	0	0	0	7
0	0	0	0	0	0	0	0	0	0	0	0	0	0	0	0	0	0	0	0	0	0	0	0	0	0	0	0	0	0	0	0	0	0	0	0	0	0	0	0	0	0	1	0	0	0	0	0	0	0
0	0	0	0	0	0	0	0	0	0	0	0	0	0	0	1	0	0	0	2	0	1	2	0	0	0	0	1	1	0	0	9	0	0	0	0	0	0	1	3	0	0	1	0	0	13	0	1	0	1
0	0	0	0	0	0	1	0	0	0	0	0	0	0	0	1	0	0	0	0	0	0	1	0	0	0	0	0	0	0	0	3	0	0	0	0	0	0	0	2	0	0	0	0	0	1	0	0	0	0
0	0	7	2	0	0	2	1	0	0	0	24	0	0	0	14	0	14	2	54	0	46	19	1	3	0	0	15	16	19	0	97	0	0	0	16	0	0	9	3	2	0	5	1	2	21	1	1	1	2
0	0	0	0	0	0	0	0	0	0	0	0	0	0	0	0	0	0	0	0	0	0	0	0	0	0	0	0	0	0	0	0	0	0	0	0	0	0	0	0	0	0	0	0	0	1	0	0	0	0
0	1	4	0	0	0	3	1	2	0	0	24	0	1	1	15	0	15	0	46	2	44	30	2	6	0	2	16	15	14	2	59	2	1	2	17	3	0	10	3	8	2	3	0	2	28	0	7	22	14
0	1	10	1	0	0	6	3	1	0	1	46	0	0	8	22	0	16	2	70	1	68	65	3	6	2	4	38	39	36	1	41	3	1	1	40	7	0	48	6	12	0	15	0	1	22	0	2	8	13
0	0	0	0	0	0	0	0	1	0	0	2	0	0	2	0	0	0	0	1	0	1	3	0	3	1	0	1	3	3	0	0	0	0	0	3	0	0	7	1	0	0	2	0	0	0	0	0	0	0
0	0	0	0	0	0	2	1	2	1	0	17	0	1	3	5	0	5	0	19	0	14	13	0	5	0	2	9	11	10	2	11	0	1	1	10	0	0	7	1	3	0	1	0	0	1	1	11	18	28
0	0	0	0	0	0	1	2	7	16	13	9	0	0	4	4	0	1	0	1	0	1	6	0	3	41	6	0	10	22	0	3	0	0	3	8	0	0	26	1	0	0	1	1	0	0	0	3	21	8
0	0	0	0	0	0	5	3	4	0	0	10	0	2	11	2	0	0	0	4	0	4	9	0	2	5	4	1	12	5	0	0	0	0	1	6	0	0	13	2	3	1	1	0	0	1	1	24	163	45
0	0	1	0	0	1	2	6	6	0	1	2	0	3	0	5	0	2	0	3	0	6	6	0	0	0	0	2	1	3	1	10	0	0	1	3	0	0	1	2	0	0	2	1	0	3	0	22	69	58
0	1	7	0	1	3	3	5	11	12	5	65	2	3	37	106	0	12	1	92	0	68	71	10	18	25	21	40	94	81	8	163	9	6	4	77	5	0	54	15	4	1	20	0	1	12	0	10	24	30
0	2	10	1	0	0	0	6	1	8	4	48	2	0	17	103	0	12	0	69	0	60	60	5	11	7	5	48	62	94	3	113	1	2	1	33	4	0	32	6	4	0	12	0	0	7	1	3	5	14
0	0	0	0	0	0	0	0	0	0	0	0	0	0	0	27	0	1	0	2	0	3	2	0	0	0	0	1	19	4	8	46	1	5	0	0	0	0	0	4	0	0	0	0	0	0	0	0	0	0
0	0	2	0	0	1	1	0	0	0	0	11	0	0	0	76	0	9	4	42	0	23	17	0	0	0	0	24	104	27	14	418	15	14	0	4	0	0	5	25	0	0	5	1	0	18	2	1	0	5
0	0	0	0	0	0	0	1	0	0	0	1	0	0	0	15	0	1	0	0	0	3	0	0	0	0	0	0	12	4	13	30	2	3	0	0	1	0	2	8	0	0	0	0	1	2	0	0	0	0
0	0	0	0	0	0	0	0	0	0	0	0	0	0	0	23	0	1	0	5	0	1	2	0	0	1	0	1	13	3	5	19	1	2	0	0	0	0	0	4	0	0	0	0	1	6	0	0	0	0
1	5	12	4	1	1	21	2	15	6	1	5	13	5	4	2	0	0	0	2	1	2	5	1	1	2	0	0	9	3	0	0	0	0	6	7	5	0	6	0	0	1	3	18	28	76	18	16	1	230
1	2	11	8	6	3	64	17	79	27	3	42	10	21	16	15	0	11	0	30	0	27	36	3	4	11	6	13	19	20	2	24	0	0	6	42	5	0	26	2	2	2	13	11	22	167	85	123	56	449
0	0	0	0	0	2	6	3	24	4	1	3	0	0	2	3	0	0	0	2	0	4	2	0	0	2	0	1	1	2	0	0	0	0	1	4	0	0	4	0	0	0	1	1	2	9	3	2	5	45
0	0	0	0	0	0	0	0	0	0	0	0	0	0	0	0	0	0	0	0	0	0	0	0	0	0	0	0	0	0	0	0	0	0	0	0	0	0	0	0	0	0	0	0	0	0	0	0	0	0
0	5	2	3	4	4	43	5	64	13	11	28	0	25	16	5	0	5	0	6	0	9	26	0	4	18	4	7	22	17	1	2	0	1	9	37	5	0	76	2	1	0	13	3	4	17	11	23	7	199
0	0	1	0	0	0	0	0	1	0	0	9	0	0	0	17	0	3	3	8	0	5	15	0	1	0	0	9	9	2	0	13	2	0	0	10	0	0	4	9	0	0	6	0	0	6	0	0	1	0
0	1	0	0	0	0	1	0	0	0	0	1	0	0	0	1	0	0	0	2	0	6	4	0	0	0	0	1	0	1	0	0	0	0	0	0	1	0	0	0	1	0	0	0	0	8	0	0	0	0
0	8	10	0	0	0	2	0	1	0	0	3	10	0	0	0	0	0	0	0	0	0	0	0	0	0	0	0	0	0	0	3	0	0	0	1	0	0	2	0	0	1	0	2	14	56	2	0	0	3
0	0	4	0	1	0	2	0	8	3	3	19	0	0	5	7	0	8	1	18	0	11	16	1	2	6	7	7	9	6	1	7	0	2	2	11	6	0	24	6	3	0	67	0	1	8	0	2	1	7
[truncated: 36 more columns]
