# Supplementary material for: Analyzing the effects of free water modeling by deep learning on diffusion MRI structural connectivity estimates in glioma patients
Source: PLoS One. 2020 Sep 25;15(9):e0239475. doi: 10.1371/journal.pone.0239475 (PMC7518620; doi:10.1371/journal.pone.0239475)
Supplement: S1 File — All utilized connectivity and length matrices as comma-separated csv files, and the free-water maps as nifti files. (ZIP) [file pone.0239475.s003.zip › S3/CMs/patients/prob_wm/vp1/fiberlengthmatrix_original.csv]

2	30	28	0	0	0	31	0	44	0	0	72	45	56	88	124	0	113	0	0	0	0	0	0	0	0	0	0	0	152	0	175	0	0	56	55	0	0	74	0	0	0	0	95	83	91	91	0	0	93
30	8	17	48	0	0	39	0	29	0	0	5	22	41	80	135	0	0	0	0	0	0	0	0	0	0	0	0	169	125	0	127	0	0	35	71	7	0	44	0	11	15	5	84	30	70	92	73	0	84
28	17	16	22	25	41	36	0	52	82	0	36	24	63	97	152	0	116	0	73	0	0	62	0	115	117	101	139	145	151	134	141	153	135	33	39	52	0	68	75	49	23	58	89	64	70	89	101	0	89
0	48	22	10	23	44	26	88	59	108	0	53	44	96	0	0	0	142	0	114	0	144	129	0	0	116	143	154	227	0	0	163	0	173	43	46	62	0	70	102	0	0	102	93	0	107	94	94	0	94
0	0	25	23	9	30	36	80	67	90	116	50	116	66	0	152	0	139	0	128	0	131	112	0	112	105	116	149	130	133	0	159	0	179	51	51	57	0	68	87	75	0	92	0	0	141	119	100	109	96
0	0	41	44	30	12	41	42	56	54	113	40	0	57	69	109	0	120	0	105	0	101	99	101	88	82	81	140	112	120	0	138	0	0	43	69	86	0	85	0	0	0	90	0	0	0	123	143	102	103
31	39	36	26	36	41	17	38	38	72	143	55	37	54	81	120	0	140	0	113	0	117	112	0	112	91	107	130	127	125	0	151	168	170	45	49	62	0	70	102	63	51	82	91	81	82	101	95	93	88
0	0	0	88	80	42	38	13	38	41	0	67	0	40	50	85	0	104	0	89	0	86	86	0	73	67	77	94	84	102	0	90	0	233	37	56	64	0	54	159	160	0	70	0	0	157	0	0	104	115
44	29	52	59	67	56	38	38	17	40	46	59	45	33	41	102	0	149	0	119	0	156	119	0	104	95	135	142	68	83	0	170	177	168	52	51	57	0	61	95	0	0	79	126	96	98	107	97	101	90
0	0	82	108	90	54	72	41	40	16	15	39	0	98	58	0	0	108	0	98	0	98	87	74	82	31	58	81	52	70	0	88	0	0	38	50	50	0	52	154	0	0	62	0	0	0	0	160	173	139
0	0	0	0	116	113	143	0	46	15	11	91	0	79	35	0	0	0	0	0	0	0	201	0	0	26	67	76	41	34	0	0	0	0	52	66	60	0	62	0	0	0	72	0	0	0	0	185	0	154
72	5	36	53	50	40	55	67	59	39	91	17	58	60	62	97	9	87	52	36	9	59	43	36	66	54	48	92	80	95	0	106	112	113	90	27	106	0	124	34	18	0	64	0	153	89	0	136	0	122
45	22	24	44	116	0	37	0	45	0	0	58	7	28	61	106	0	0	0	112	0	0	108	0	0	0	0	168	128	115	0	162	179	0	48	48	0	0	30	94	0	34	80	54	23	41	0	84	0	64
56	41	63	96	66	57	54	40	33	98	79	60	28	7	33	74	0	194	0	140	0	148	125	0	113	83	114	159	101	87	0	176	0	190	38	52	75	0	63	123	0	0	86	0	111	97	79	0	54	82
88	80	97	0	0	69	81	50	41	58	35	62	61	33	11	26	0	0	0	109	0	0	74	84	82	52	49	229	58	42	0	0	0	0	39	52	50	0	47	90	154	0	66	0	0	124	0	0	160	138
124	135	152	0	152	109	120	85	102	0	0	97	106	74	26	7	0	64	13	82	0	70	73	0	64	53	52	55	56	30	61	65	59	33	97	71	113	0	50	55	95	0	80	0	0	0	0	0	0	0
0	0	0	0	0	0	0	0	0	0	0	9	0	0	0	0	3	3	6	9	3	0	0	0	0	0	0	0	0	0	0	0	0	0	0	0	0	0	0	15	5	0	0	0	0	0	0	0	0	0
113	0	116	142	139	120	140	104	149	108	0	87	0	194	0	64	3	15	16	38	0	81	86	75	0	77	83	41	53	66	53	33	50	28	0	98	0	0	85	47	62	0	83	0	0	0	0	194	0	207
0	0	0	0	0	0	0	0	0	0	0	52	0	0	0	13	6	16	5	35	0	0	0	0	0	0	0	0	0	0	0	0	0	11	0	0	0	0	0	5	0	0	4	0	0	0	0	0	0	0
0	0	73	114	128	105	113	89	119	98	0	36	112	140	109	82	9	38	35	12	6	19	46	0	37	100	61	68	96	89	0	73	100	85	92	86	69	0	92	32	14	0	82	0	0	242	0	154	0	198
0	0	0	0	0	0	0	0	0	0	0	9	0	0	0	0	3	0	0	6	1	3	4	0	0	0	0	0	0	0	0	0	0	0	0	0	0	0	0	0	8	0	0	0	0	0	0	0	0	0
0	0	0	144	131	101	117	86	156	98	0	59	0	148	0	70	0	81	0	19	3	8	22	0	22	85	51	67	93	91	0	64	130	106	0	87	0	0	75	51	28	0	65	0	0	0	0	0	0	0
0	0	62	129	112	99	112	86	119	87	201	43	108	125	74	73	0	86	0	46	4	22	13	17	25	65	52	84	86	87	118	97	117	119	73	64	104	0	107	60	42	0	87	0	0	259	0	0	201	202
0	0	0	0	0	101	0	0	0	74	0	36	0	0	84	0	0	75	0	0	0	0	17	6	0	36	62	81	73	70	0	0	0	0	0	48	0	0	0	140	0	0	0	0	0	0	0	0	0	0
0	0	115	0	112	88	112	73	104	82	0	66	0	113	82	64	0	0	0	37	0	22	25	0	10	79	32	44	62	73	0	98	0	0	43	67	0	0	84	67	161	0	72	0	0	0	0	0	0	0
0	0	117	116	105	82	91	67	95	31	26	54	0	83	52	53	0	77	0	100	0	85	65	36	79	14	36	64	37	92	0	60	0	0	42	52	50	0	53	0	0	0	64	0	0	0	0	0	161	177
0	0	101	143	116	81	107	77	135	58	67	48	0	114	49	52	0	83	0	61	0	51	52	62	32	36	17	36	44	67	0	66	0	0	0	61	65	0	52	65	0	0	68	0	0	0	0	0	165	0
0	0	139	154	149	140	130	94	142	81	76	92	168	159	229	55	0	41	0	68	0	67	84	81	44	64	36	16	42	56	0	29	48	94	110	88	104	0	67	78	88	0	78	0	0	196	0	224	0	235
0	169	145	227	130	112	127	84	68	52	41	80	128	101	58	56	0	53	0	96	0	93	86	73	62	37	44	42	14	29	20	41	25	64	87	72	79	0	63	78	97	0	79	0	0	249	0	0	152	208
152	125	151	0	133	120	125	102	83	70	34	95	115	87	42	30	0	66	0	89	0	91	87	70	73	92	67	56	29	12	33	58	30	15	47	83	119	0	62	64	94	0	74	0	0	169	0	186	167	191
0	0	134	0	0	0	0	0	0	0	0	0	0	0	0	61	0	53	0	0	0	0	118	0	0	0	0	0	20	33	8	34	10	35	0	139	0	0	97	89	0	0	91	0	0	0	0	0	0	0
175	127	141	163	159	138	151	90	170	88	0	106	162	176	0	65	0	33	0	73	0	64	97	0	98	60	66	29	41	58	34	13	19	39	223	104	146	0	79	76	94	0	83	0	0	242	0	218	0	226
0	0	153	0	0	0	168	0	177	0	0	112	179	0	0	59	0	50	0	100	0	130	117	0	0	0	0	48	25	30	10	19	10	15	0	95	0	0	78	78	96	0	92	0	0	0	0	0	0	0
0	0	135	173	179	0	170	233	168	0	0	113	0	190	0	33	0	28	11	85	0	106	119	0	0	0	0	94	64	15	35	39	15	8	174	117	0	0	77	44	107	0	102	0	0	0	0	0	0	171
56	35	33	43	51	43	45	37	52	38	52	90	48	38	39	97	0	0	0	92	0	0	73	0	43	42	0	110	87	47	0	223	0	174	10	33	23	0	16	35	56	11	18	75	74	46	114	113	77	86
55	71	39	46	51	69	49	56	51	50	66	27	48	52	52	71	0	98	0	86	0	87	64	48	67	52	61	88	72	83	139	104	95	117	33	25	42	0	52	95	16	0	23	0	78	93	170	103	99	97
0	7	52	62	57	86	62	64	57	50	60	106	0	75	50	113	0	0	0	69	0	0	104	0	0	50	65	104	79	119	0	146	0	0	23	42	15	0	16	0	8	5	7	0	0	0	0	101	0	112
0	0	0	0	0	0	0	0	0	0	0	0	0	0	0	0	0	0	0	0	0	0	0	0	0	0	0	0	0	0	0	0	0	0	0	0	0	0	0	0	0	0	0	0	0	0	0	0	0	0
74	44	68	70	68	85	70	54	61	52	62	124	30	63	47	50	0	85	0	92	0	75	107	0	84	53	52	67	63	62	97	79	78	77	16	52	16	0	13	22	30	7	16	0	24	110	132	118	108	124
0	0	75	102	87	0	102	159	95	154	0	34	94	123	90	55	15	47	5	32	0	51	60	140	67	0	65	78	78	64	89	76	78	44	35	95	0	0	22	7	14	0	22	0	0	181	0	0	0	213
0	11	49	0	75	0	63	160	0	0	0	18	0	0	154	95	5	62	0	14	8	28	42	0	161	0	0	88	97	94	0	94	96	107	56	16	8	0	30	14	3	22	12	0	0	0	0	0	0	0
0	15	23	0	0	0	51	0	0	0	0	0	34	0	0	0	0	0	0	0	0	0	0	0	0	0	0	0	0	0	0	0	0	0	11	0	5	0	7	0	22	2	6	63	37	48	0	0	0	0
0	5	58	102	92	90	82	70	79	62	72	64	80	86	66	80	0	83	4	82	0	65	87	0	72	64	68	78	79	74	91	83	92	102	18	23	7	0	16	22	12	6	9	0	0	130	0	0	0	131
95	84	89	93	0	0	91	0	126	0	0	0	54	0	0	0	0	0	0	0	0	0	0	0	0	0	0	0	0	0	0	0	0	0	75	0	0	0	0	0	0	63	0	2	21	20	0	0	0	11
83	30	64	0	0	0	81	0	96	0	0	153	23	111	0	0	0	0	0	0	0	0	0	0	0	0	0	0	0	0	0	0	0	0	74	78	0	0	24	0	0	37	0	21	9	14	0	174	0	30
91	70	70	107	141	0	82	157	98	0	0	89	41	97	124	0	0	0	0	242	0	0	259	0	0	0	0	196	249	169	0	242	0	0	46	93	0	0	110	181	0	48	130	20	14	12	15	30	37	37
91	92	89	94	119	123	101	0	107	0	0	0	0	79	0	0	0	0	0	0	0	0	0	0	0	0	0	0	0	0	0	0	0	0	114	170	0	0	132	0	0	0	0	0	0	15	11	27	52	32
0	73	101	94	100	143	95	0	97	160	185	136	84	0	0	0	0	194	0	154	0	0	0	0	0	0	0	224	0	186	0	218	0	0	113	103	101	0	118	0	0	0	0	0	174	30	27	14	34	34
0	0	0	0	109	102	93	104	101	173	0	0	0	54	160	0	0	0	0	0	0	0	201	0	0	161	165	0	152	167	0	0	0	0	77	99	0	0	108	0	0	0	0	0	0	37	52	34	14	45
93	84	89	94	96	103	88	115	90	139	154	122	64	82	138	0	0	207	0	198	0	0	202	0	0	177	0	235	208	191	0	226	0	171	86	97	112	0	124	213	0	0	131	11	30	37	32	34	45	17
0	0	143	140	114	95	102	88	89	110	118	104	0	82	117	0	0	0	0	182	0	0	157	0	0	162	146	180	150	157	0	182	0	0	84	92	94	0	109	157	0	0	118	163	129	88	96	54	42	38
96	92	106	103	104	100	90	87	88	98	105	113	67	61	55	189	0	218	0	165	0	191	288	0	214	130	0	171	139	150	0	209	258	219	89	101	105	0	101	136	260	0	116	34	27	58	82	66	57	38
0	0	0	0	133	155	146	95	99	100	103	112	0	75	66	0	0	0	0	142	0	0	132	0	124	112	111	149	119	125	0	166	0	0	87	105	97	0	97	241	0	0	110	0	0	90	80	68	41	70
0	0	0	0	138	142	136	120	96	97	99	129	0	159	53	0	0	0	0	144	0	0	0	0	0	117	126	140	120	103	0	0	0	0	87	96	102	0	97	0	0	0	115	0	0	0	0	105	83	86
0	119	114	176	0	214	118	0	117	143	0	135	0	0	0	123	0	177	0	210	0	227	0	0	0	0	0	180	186	152	0	198	0	172	0	138	0	0	151	151	205	0	182	66	62	32	47	46	32	58
57	37	42	64	73	0	67	0	55	0	0	52	7	0	0	0	0	0	0	0	0	0	0	0	0	0	0	0	0	185	0	223	245	0	92	52	0	0	81	0	0	0	0	39	14	24	34	0	0	39
71	76	74	91	79	63	59	53	50	88	145	71	51	15	8	141	0	173	0	166	0	0	0	0	112	112	0	164	132	107	192	188	227	197	55	63	83	0	66	0	0	0	74	112	46	95	65	64	59	51
0	0	0	129	0	87	100	66	52	65	61	86	82	0	12	0	0	0	0	110	0	77	95	0	65	89	0	0	74	79	0	0	0	0	59	68	74	0	54	0	0	0	68	0	83	0	0	91	91	82
0	0	0	0	164	0	212	0	140	96	69	79	152	0	34	12	0	93	0	112	0	100	97	116	0	96	81	66	72	49	68	88	72	76	62	102	0	0	62	24	0	0	79	0	107	116	0	129	129	108
0	0	0	0	0	0	0	0	0	0	0	0	0	0	0	0	0	0	0	0	0	0	0	0	0	0	0	0	0	0	0	0	0	0	0	0	0	0	0	0	0	0	0	0	0	0	0	0	0	0
0	0	198	0	0	0	194	0	0	0	0	178	0	0	0	78	0	130	0	171	0	0	154	0	0	0	0	126	131	114	135	140	134	132	0	0	0	0	124	112	0	0	127	159	0	120	142	149	127	147
0	0	0	0	0	0	0	0	0	0	0	0	0	0	0	0	0	0	0	0	0	0	0	0	0	0	0	0	0	113	0	0	0	0	0	0	0	0	0	0	0	0	0	0	0	0	0	0	0	96
0	0	267	0	0	0	239	0	203	0	163	192	103	0	223	92	0	172	0	179	0	194	193	0	171	0	145	146	143	156	129	150	158	139	0	193	0	0	123	154	162	0	151	0	0	97	137	139	116	125
0	0	0	0	0	0	0	0	0	0	0	0	0	0	0	0	0	0	0	0	0	0	0	0	0	0	0	0	0	0	0	0	0	0	0	0	0	0	0	0	0	0	0	0	0	3	0	0	0	0
0	0	0	0	0	0	253	177	186	121	0	198	0	0	0	77	0	155	0	181	0	210	178	0	0	0	138	155	133	125	147	160	155	154	0	145	0	0	131	154	180	0	160	0	0	108	145	141	112	135
0	0	245	0	0	0	284	0	0	124	189	221	0	0	0	106	0	202	0	202	0	138	173	146	0	131	139	160	149	133	0	180	0	182	0	142	0	0	145	194	164	0	150	0	214	114	123	132	131	152
0	0	0	0	0	0	0	0	0	0	0	0	0	0	0	0	0	0	0	0	0	0	0	0	0	0	0	0	0	0	0	0	0	0	0	0	0	0	0	0	0	0	0	0	0	0	0	0	0	0
0	0	0	0	0	0	0	0	0	0	135	0	0	0	0	0	0	0	0	146	0	147	116	0	0	106	129	127	112	113	0	0	0	0	0	123	0	0	106	0	0	0	0	0	0	113	125	116	76	117
0	0	0	0	149	148	185	126	130	111	110	131	0	209	64	0	0	0	0	154	0	0	125	0	103	109	109	134	110	105	0	0	0	0	86	111	0	0	101	0	0	0	133	125	0	130	105	92	53	97
0	0	189	0	186	186	169	135	231	140	120	179	0	0	64	0	0	219	0	129	0	0	139	0	0	133	104	117	120	117	0	148	0	262	100	120	0	0	112	114	0	0	123	0	0	112	118	98	72	107
0	0	198	0	205	165	196	167	183	162	0	176	0	117	206	88	0	139	0	161	0	158	159	0	136	133	131	130	132	117	139	141	142	106	0	143	146	0	121	133	157	0	135	0	0	137	136	121	98	124
0	0	205	228	200	203	211	142	157	125	113	169	227	155	92	85	0	139	0	149	0	156	141	156	114	116	120	133	121	113	150	146	138	129	103	128	130	0	108	125	158	0	141	196	0	149	140	117	88	119
0	169	203	0	163	161	195	137	143	117	109	156	0	0	69	60	0	128	0	146	0	146	142	0	114	109	120	121	112	105	137	129	122	128	99	123	123	0	106	124	149	0	124	0	124	148	164	143	116	131
0	0	0	0	0	0	0	0	0	0	0	0	0	0	0	86	0	0	0	0	0	0	0	0	0	0	0	154	141	112	148	154	140	104	0	0	0	0	89	87	0	0	0	0	0	0	0	0	0	183
251	0	200	240	0	0	214	0	214	0	0	0	0	0	0	89	0	140	0	190	0	217	191	0	0	0	0	138	146	116	152	155	143	133	0	199	0	0	131	105	0	0	169	0	0	137	156	157	146	162
0	0	0	0	0	0	0	0	225	0	0	165	0	0	0	83	0	142	0	0	0	0	189	0	0	0	0	145	145	114	150	152	145	122	0	153	0	0	152	85	0	0	0	0	0	0	0	169	0	176
0	0	0	0	0	0	0	0	0	0	0	0	0	0	0	43	0	164	0	0	0	0	0	0	0	0	0	0	129	97	97	135	107	87	0	0	0	0	0	46	0	0	0	0	0	159	0	0	0	0
0	63	98	100	112	91	89	90	87	82	101	109	43	87	67	0	0	0	0	0	0	0	0	0	0	96	0	0	0	0	0	0	0	0	0	94	73	0	93	0	0	0	132	51	31	32	45	42	37	42
0	97	191	134	134	101	97	111	97	109	0	147	116	72	51	119	0	179	0	154	0	142	165	0	0	96	122	141	136	136	0	157	151	136	80	123	174	0	129	148	182	0	159	52	21	32	53	54	65	50
112	113	114	113	112	105	104	111	104	155	0	147	66	58	153	0	0	0	0	178	0	0	209	0	0	0	118	0	136	152	0	217	0	0	117	120	158	0	121	152	0	0	137	60	169	50	68	61	96	58
0	0	0	0	0	0	0	0	0	0	0	0	0	0	0	0	0	0	0	0	0	0	0	0	0	0	0	0	0	0	0	0	0	0	0	0	0	0	0	0	0	0	0	0	0	0	0	0	0	0
0	0	0	219	127	109	112	104	107	120	99	137	0	64	81	66	0	138	0	147	0	143	119	121	120	95	103	124	108	103	158	137	157	131	94	124	124	0	91	114	144	0	113	78	28	106	72	69	87	64
0	0	0	232	243	205	253	0	259	0	0	171	0	0	127	74	0	148	110	158	0	134	147	0	0	113	126	134	131	106	146	151	128	127	0	150	0	0	112	96	161	0	132	0	0	55	80	69	0	86
0	0	226	122	0	0	250	0	299	185	0	200	0	0	0	0	0	162	0	190	0	175	213	0	0	0	159	162	181	150	0	181	178	191	0	0	0	0	142	173	0	0	146	0	35	23	81	0	0	120
0	0	39	0	0	0	0	0	0	0	0	0	0	0	0	0	0	0	0	0	0	0	0	0	0	0	0	0	0	0	0	0	0	0	0	0	0	0	0	0	0	0	0	0	12	25	0	0	0	45
151	0	0	0	0	0	121	102	117	104	0	177	0	0	71	80	0	185	29	159	0	138	179	0	0	225	126	140	134	121	160	156	158	130	0	176	0	0	95	139	162	0	21	73	4	13	83	72	105	77
[truncated: 36 more columns]
