# Supplementary material for: Analyzing the effects of free water modeling by deep learning on diffusion MRI structural connectivity estimates in glioma patients
Source: PLoS One. 2020 Sep 25;15(9):e0239475. doi: 10.1371/journal.pone.0239475 (PMC7518620; doi:10.1371/journal.pone.0239475)
Supplement: S1 File — All utilized connectivity and length matrices as comma-separated csv files, and the free-water maps as nifti files. (ZIP) [file pone.0239475.s003.zip › S3/CMs/patients/prob_wm/vp1/cm_original.csv]

5	4	12	0	0	0	11	0	8	0	0	1	18	3	2	1	0	1	0	0	0	0	0	0	0	0	0	0	0	1	0	1	0	0	4	2	0	0	1	0	0	0	0	3	3	7	2	0	0	19
4	350	140	2	0	0	16	0	62	0	0	12	226	5	7	3	0	0	0	0	0	0	0	0	0	0	0	0	1	2	0	1	0	0	18	9	5	0	2	0	1	15	29	9	35	54	1	1	0	34
12	140	754	182	75	6	184	0	86	5	0	146	114	10	7	1	0	18	0	20	0	0	7	0	1	2	2	9	3	5	1	36	3	5	127	176	8	0	9	16	2	25	5	28	42	177	2	4	0	100
0	2	182	61	68	25	193	6	42	9	0	45	2	3	0	0	0	10	0	16	0	2	3	0	0	7	1	3	1	0	0	15	0	5	31	107	6	0	28	9	0	0	6	2	0	4	4	2	0	37
0	0	75	68	175	91	212	26	143	63	2	149	3	6	0	1	0	13	0	44	0	14	18	0	13	38	12	19	7	4	0	23	0	1	38	154	5	0	32	5	1	0	6	0	0	2	2	14	2	66
0	0	6	25	91	194	137	210	398	102	1	55	0	32	12	3	0	4	0	71	0	69	55	2	44	47	46	22	26	9	0	5	0	0	20	28	2	0	8	0	0	0	3	0	0	0	1	2	3	12
11	16	184	193	212	137	1261	184	650	159	6	163	64	50	22	7	0	25	0	100	0	49	35	0	13	33	44	85	31	19	0	76	6	9	271	393	40	0	139	19	1	3	20	26	27	71	22	66	14	688
0	0	0	6	26	210	184	295	200	306	0	50	0	20	4	1	0	12	0	93	0	71	15	0	12	84	85	230	68	5	0	18	0	1	33	73	10	0	26	1	1	0	4	0	0	2	0	0	6	11
8	62	86	42	143	398	650	200	1565	227	120	425	119	419	346	29	0	21	0	49	0	9	14	0	3	32	7	64	329	220	0	56	5	7	133	823	165	0	382	17	0	0	31	12	9	22	13	54	19	536
0	0	5	9	63	102	159	306	227	653	45	135	0	4	40	0	0	7	0	72	0	37	26	1	16	320	227	176	239	15	0	14	0	0	76	566	304	0	230	1	0	0	49	0	0	0	0	1	1	1
0	0	0	0	2	1	6	0	120	45	93	1	0	10	150	0	0	0	0	0	0	0	1	0	0	19	1	1	42	46	0	0	0	0	8	12	9	0	36	0	0	0	2	0	0	0	0	1	0	1
1	12	146	45	149	55	163	50	425	135	1	322	13	16	7	12	5	96	1	212	5	30	161	10	21	76	61	144	144	34	0	184	13	30	6	155	3	0	8	33	21	0	12	0	2	3	0	2	0	33
18	226	114	2	3	0	64	0	119	0	0	13	152	57	62	15	0	0	0	2	0	0	1	0	0	0	0	2	2	35	0	6	2	0	7	29	0	0	72	3	0	1	1	12	48	43	0	1	0	47
3	5	10	3	6	32	50	20	419	4	10	16	57	73	155	75	0	1	0	3	0	2	2	0	1	1	3	3	19	151	0	3	0	1	8	54	5	0	47	1	0	0	3	0	2	2	1	0	2	22
2	7	7	0	0	12	22	4	346	40	150	7	62	155	201	57	0	0	0	7	0	0	2	1	2	16	3	1	49	257	0	0	0	0	19	50	17	0	44	3	1	0	8	0	0	2	0	0	2	1
1	3	1	0	1	3	7	1	29	0	0	12	15	75	57	127	0	23	2	27	0	8	27	0	2	1	11	37	128	174	15	59	17	19	2	36	1	0	74	22	3	0	18	0	0	0	0	0	0	0
0	0	0	0	0	0	0	0	0	0	0	5	0	0	0	0	95	3	42	2	1	0	0	0	0	0	0	0	0	0	0	0	0	0	0	0	0	0	0	2	9	0	0	0	0	0	0	0	0	0
1	0	18	10	13	4	25	12	21	7	0	96	0	1	0	23	3	666	7	491	0	25	93	2	0	5	3	188	55	17	2	279	10	109	0	42	0	0	24	74	33	0	37	0	0	0	0	2	0	4
0	0	0	0	0	0	0	0	0	0	0	1	0	0	0	2	42	7	70	13	0	0	0	0	0	0	0	0	0	0	0	0	0	2	0	0	0	0	0	60	0	0	8	0	0	0	0	0	0	0
0	0	20	16	44	71	100	93	49	72	0	212	2	3	7	27	2	491	13	626	2	171	93	0	63	14	81	311	115	56	0	292	17	55	3	69	1	0	22	119	128	0	13	0	0	1	0	2	0	3
0	0	0	0	0	0	0	0	0	0	0	5	0	0	0	0	1	0	0	2	9	9	3	0	0	0	0	0	0	0	0	0	0	0	0	0	0	0	0	0	2	0	0	0	0	0	0	0	0	0
0	0	0	2	14	69	49	71	9	37	0	30	0	2	0	8	0	25	0	171	9	186	96	0	122	8	73	117	28	14	0	66	4	6	0	20	0	0	11	3	1	0	2	0	0	0	0	0	0	0
0	0	7	3	18	55	35	15	14	26	1	161	1	2	2	27	0	93	0	93	3	96	462	16	100	10	96	294	126	43	1	229	11	14	1	48	1	0	9	15	13	0	10	0	0	1	0	0	1	2
0	0	0	0	0	2	0	0	0	1	0	10	0	0	1	0	0	2	0	0	0	0	16	3	0	1	2	11	11	1	0	0	0	0	0	6	0	0	0	1	0	0	0	0	0	0	0	0	0	0
0	0	1	0	13	44	13	12	3	16	0	21	0	1	2	2	0	0	0	63	0	122	100	0	122	3	59	52	12	5	0	6	0	0	1	7	0	0	1	2	1	0	1	0	0	0	0	0	0	0
0	0	2	7	38	47	33	84	32	320	19	76	0	1	16	1	0	5	0	14	0	8	10	1	3	689	329	61	86	4	0	3	0	0	52	438	91	0	202	0	0	0	57	0	0	0	0	0	2	1
0	0	2	1	12	46	44	85	7	227	1	61	0	3	3	11	0	3	0	81	0	73	96	2	59	329	403	113	219	17	0	11	0	0	0	94	7	0	54	5	0	0	6	0	0	0	0	0	1	0
0	0	9	3	19	22	85	230	64	176	1	144	2	3	1	37	0	188	0	311	0	117	294	11	52	61	113	436	467	50	0	223	1	1	2	315	22	0	175	56	46	0	123	0	0	1	0	1	0	2
0	1	3	1	7	26	31	68	329	239	42	144	2	19	49	128	0	55	0	115	0	28	126	11	12	86	219	467	493	161	38	160	75	14	9	346	27	0	315	49	21	0	110	0	0	1	0	0	1	3
1	2	5	0	4	9	19	5	220	15	46	34	35	151	257	174	0	17	0	56	0	14	43	1	5	4	17	50	161	350	52	49	50	43	7	67	6	0	112	23	5	0	27	0	0	1	0	1	1	4
0	0	1	0	0	0	0	0	0	0	0	0	0	0	0	15	0	2	0	0	0	0	1	0	0	0	0	0	38	52	52	36	245	20	0	1	0	0	1	4	0	0	1	0	0	0	0	0	0	0
1	1	36	15	23	5	76	18	56	14	0	184	6	3	0	59	0	279	0	292	0	66	229	0	6	3	11	223	160	49	36	929	222	29	2	86	2	0	75	185	65	0	113	0	0	1	0	1	0	9
0	0	3	0	0	0	6	0	5	0	0	13	2	0	0	17	0	10	0	17	0	4	11	0	0	0	0	1	75	50	245	222	221	242	0	2	0	0	2	27	6	0	13	0	0	0	0	0	0	0
0	0	5	5	1	0	9	1	7	0	0	30	0	1	0	19	0	109	2	55	0	6	14	0	0	0	0	1	14	43	20	29	242	409	3	6	0	0	1	84	4	0	3	0	0	0	0	0	0	1
4	18	127	31	38	20	271	33	133	76	8	6	7	8	19	2	0	0	0	3	0	0	1	0	1	52	0	2	9	7	0	2	0	3	137	46	23	0	171	11	2	27	38	1	2	6	2	2	1	31
2	9	176	107	154	28	393	73	823	566	12	155	29	54	50	36	0	42	0	69	0	20	48	6	7	438	94	315	346	67	1	86	2	6	46	92	28	0	37	8	12	0	10	0	3	9	2	8	2	88
0	5	8	6	5	2	40	10	165	304	9	3	0	5	17	1	0	0	0	1	0	0	1	0	0	91	7	22	27	6	0	2	0	0	23	28	15	0	17	0	19	1	125	0	0	0	0	1	0	10
0	0	0	0	0	0	0	0	0	0	0	0	0	0	0	0	0	0	0	0	0	0	0	0	0	0	0	0	0	0	0	0	0	0	0	0	0	0	0	0	0	0	0	0	0	0	0	0	0	0
1	2	9	28	32	8	139	26	382	230	36	8	72	47	44	74	0	24	0	22	0	11	9	0	1	202	54	175	315	112	1	75	2	1	171	37	17	0	97	66	1	14	71	0	33	1	1	3	1	23
0	0	16	9	5	0	19	1	17	1	0	33	3	1	3	22	2	74	60	119	0	3	15	1	2	0	5	56	49	23	4	185	27	84	11	8	0	0	66	61	35	0	25	0	0	3	0	0	0	4
0	1	2	0	1	0	1	1	0	0	0	21	0	0	1	3	9	33	0	128	2	1	13	0	1	0	0	46	21	5	0	65	6	4	2	12	19	0	1	35	27	2	57	0	0	0	0	0	0	0
0	15	25	0	0	0	3	0	0	0	0	0	1	0	0	0	0	0	0	0	0	0	0	0	0	0	0	0	0	0	0	0	0	0	27	0	1	0	14	0	2	10	29	1	1	2	0	0	0	0
0	29	5	6	6	3	20	4	31	49	2	12	1	3	8	18	0	37	8	13	0	2	10	0	1	57	6	123	110	27	1	113	13	3	38	10	125	0	71	25	57	29	37	0	0	1	0	0	0	3
3	9	28	2	0	0	26	0	12	0	0	0	12	0	0	0	0	0	0	0	0	0	0	0	0	0	0	0	0	0	0	0	0	0	1	0	0	0	0	0	0	1	0	21	18	32	0	0	0	55
3	35	42	0	0	0	27	0	9	0	0	2	48	2	0	0	0	0	0	0	0	0	0	0	0	0	0	0	0	0	0	0	0	0	2	3	0	0	33	0	0	1	0	18	309	138	0	1	0	39
7	54	177	4	2	0	71	2	22	0	0	3	43	2	2	0	0	0	0	1	0	0	1	0	0	0	0	1	1	1	0	1	0	0	6	9	0	0	1	3	0	2	1	32	138	756	156	25	10	198
2	1	2	4	2	1	22	0	13	0	0	0	0	1	0	0	0	0	0	0	0	0	0	0	0	0	0	0	0	0	0	0	0	0	2	2	0	0	1	0	0	0	0	0	0	156	71	125	28	227
0	1	4	2	14	2	66	0	54	1	1	2	1	0	0	0	0	2	0	2	0	0	0	0	0	0	0	1	0	1	0	1	0	0	2	8	1	0	3	0	0	0	0	0	1	25	125	136	88	253
0	0	0	0	2	3	14	6	19	1	0	0	0	2	2	0	0	0	0	0	0	0	1	0	0	2	1	0	1	1	0	0	0	0	1	2	0	0	1	0	0	0	0	0	0	10	28	88	78	123
19	34	100	37	66	12	688	11	536	1	1	33	47	22	1	0	0	4	0	3	0	0	2	0	0	1	0	2	3	4	0	9	0	1	31	88	10	0	23	4	0	0	3	55	39	198	227	253	123	1397
0	0	1	1	7	32	54	124	160	8	1	6	0	6	2	0	0	0	0	1	0	0	3	0	0	1	3	5	4	7	0	1	0	0	4	21	6	0	10	1	0	0	1	1	1	2	15	77	148	329
11	15	37	25	47	60	507	214	948	158	32	35	36	52	29	1	0	2	0	9	0	2	1	0	1	7	0	12	30	8	0	8	1	1	37	125	18	0	65	2	1	0	6	22	115	35	26	98	185	694
0	0	0	0	2	3	7	33	117	300	86	2	0	2	13	0	0	0	0	1	0	0	1	0	1	38	1	14	32	6	0	1	0	0	21	24	10	0	31	1	0	0	3	0	0	8	11	66	71	253
0	0	0	0	1	1	2	7	77	94	52	2	0	1	27	0	0	0	0	1	0	0	0	0	0	25	2	2	24	8	0	0	0	0	7	13	3	0	14	0	0	0	4	0	0	0	0	4	9	4
0	1	1	2	0	1	10	0	10	1	0	3	0	0	0	2	0	7	0	10	0	1	0	0	0	0	0	9	7	6	0	16	0	5	0	8	0	0	6	11	3	0	3	5	3	172	110	129	25	406
2	21	29	4	3	0	32	0	51	0	0	1	84	0	0	0	0	0	0	0	0	0	0	0	0	0	0	0	0	1	0	1	1	0	1	5	0	0	2	0	0	0	0	9	119	26	2	0	0	57
1	7	5	5	15	39	102	31	448	4	2	15	6	58	6	4	0	4	0	5	0	0	0	0	1	2	0	3	9	6	1	4	1	1	12	60	4	0	28	0	0	0	1	3	34	4	3	25	20	81
0	0	0	2	0	3	7	23	143	33	45	1	1	0	72	0	0	0	0	3	0	1	2	0	1	7	0	0	28	23	0	0	0	0	6	12	11	0	15	0	0	0	1	0	4	0	0	1	5	14
0	0	0	0	1	0	1	0	1	3	2	1	1	0	1	149	0	10	0	9	0	2	7	1	0	3	4	14	54	45	4	42	16	7	1	5	0	0	11	4	0	0	3	0	3	1	0	1	1	6
0	0	0	0	0	0	0	0	0	0	0	0	0	0	0	0	0	0	0	0	0	0	0	0	0	0	0	0	0	0	0	0	0	0	0	0	0	0	0	0	0	0	0	0	0	0	0	0	0	0
0	0	3	0	0	0	1	0	0	0	0	3	0	0	0	1	0	9	0	10	0	0	1	0	0	0	0	9	19	10	3	38	11	3	0	0	0	0	3	7	0	0	1	1	0	18	6	3	1	58
0	0	0	0	0	0	0	0	0	0	0	0	0	0	0	0	0	0	0	0	0	0	0	0	0	0	0	0	0	1	0	0	0	0	0	0	0	0	0	0	0	0	0	0	0	0	0	0	0	1
0	0	2	0	0	0	2	0	3	0	1	7	1	0	1	2	0	9	0	16	0	2	4	0	1	0	2	11	15	2	1	39	9	2	0	5	0	0	7	12	2	0	9	0	0	13	5	16	6	55
0	0	0	0	0	0	0	0	0	0	0	0	0	0	0	0	0	0	0	0	0	0	0	0	0	0	0	0	0	0	0	0	0	0	0	0	0	0	0	0	0	0	0	0	0	8	0	0	0	0
0	0	0	0	0	0	1	2	1	1	0	3	0	0	0	1	0	5	0	11	0	3	2	0	0	0	1	6	15	7	1	19	1	1	0	6	0	0	13	8	5	0	3	0	0	4	4	6	5	31
0	0	1	0	0	0	2	0	0	2	1	3	0	0	0	3	0	1	0	7	0	1	2	1	0	1	2	6	5	6	0	6	0	2	0	1	0	0	3	6	1	0	3	0	1	1	3	4	2	9
0	0	0	0	0	0	0	0	0	0	0	0	0	0	0	0	0	0	0	0	0	0	0	0	0	0	0	0	0	0	0	0	0	0	0	0	0	0	0	0	0	0	0	0	0	0	0	0	0	0
0	0	0	0	0	0	0	0	0	0	1	0	0	0	0	0	0	0	0	2	0	1	2	0	0	1	1	1	4	4	0	0	0	0	0	1	0	0	8	0	0	0	0	0	0	2	3	12	5	14
0	0	0	0	1	1	2	4	6	29	25	3	0	1	5	0	0	0	0	3	0	0	6	0	1	69	14	5	51	22	0	0	0	0	6	8	0	0	27	0	0	0	5	1	0	2	3	16	29	46
0	0	1	0	1	1	4	2	1	3	2	3	0	0	2	0	0	1	0	6	0	0	9	0	0	10	4	5	20	6	0	1	0	1	1	3	0	0	12	6	0	0	3	0	0	13	48	91	152	107
0	0	1	0	2	1	8	9	15	10	0	12	0	2	1	7	0	17	0	31	0	3	7	0	1	2	5	33	41	27	3	54	15	4	0	8	2	0	27	32	5	0	15	0	0	24	50	120	101	295
0	0	1	1	1	3	7	10	22	48	37	30	1	2	18	50	0	31	0	74	0	18	39	1	6	61	41	70	250	139	12	134	35	18	10	42	2	0	128	67	19	0	23	1	0	4	7	32	41	96
0	1	3	0	1	3	8	8	29	50	26	30	0	0	31	42	0	23	0	78	0	10	31	0	6	41	34	70	185	132	4	70	11	6	18	34	2	0	94	35	6	0	20	0	1	2	4	8	10	31
0	0	0	0	0	0	0	0	0	0	0	0	0	0	0	12	0	0	0	0	0	0	0	0	0	0	0	1	9	18	3	25	9	2	0	0	0	0	1	10	0	0	0	0	0	0	0	0	0	1
1	0	1	1	0	0	1	0	4	0	0	0	0	0	0	17	0	14	0	9	0	3	3	0	0	0	0	8	51	66	14	157	50	24	0	2	0	0	6	22	0	0	2	0	0	18	11	6	2	56
0	0	0	0	0	0	0	0	1	0	0	1	0	0	0	11	0	4	0	0	0	0	1	0	0	0	0	1	29	39	1	53	30	10	0	1	0	0	3	20	0	0	0	0	0	0	0	1	0	2
0	0	0	0	0	0	0	0	0	0	0	0	0	0	0	4	0	1	0	0	0	0	0	0	0	0	0	0	9	7	2	14	3	4	0	0	0	0	0	7	0	0	0	0	0	1	0	0	0	0
0	2	3	5	6	1	35	5	34	8	1	1	2	4	2	0	0	0	0	0	0	0	0	0	0	1	0	0	0	0	0	0	0	0	0	6	1	0	1	0	0	0	2	2	3	48	39	56	11	347
0	1	4	4	6	8	60	9	74	9	0	7	6	3	4	4	0	6	0	5	0	2	6	0	0	3	3	9	13	15	0	12	1	4	1	19	1	0	15	4	1	0	7	15	6	153	109	115	28	540
1	1	2	2	2	4	33	7	44	1	0	4	1	3	1	0	0	0	0	2	0	0	1	0	0	0	1	0	1	1	0	1	0	0	1	11	1	0	1	1	0	0	1	1	1	18	25	14	2	169
0	0	0	0	0	0	0	0	0	0	0	0	0	0	0	0	0	0	0	0	0	0	0	0	0	0	0	0	0	0	0	0	0	0	0	0	0	0	0	0	0	0	0	0	0	0	0	0	0	0
0	0	0	1	4	5	45	11	71	11	4	12	0	4	9	7	0	7	0	27	0	7	9	1	2	12	17	23	42	36	1	12	3	3	7	22	1	0	30	15	5	0	4	1	5	6	6	23	19	164
0	0	0	1	1	2	4	0	2	0	0	12	0	0	1	4	0	14	1	42	0	1	7	0	0	1	7	25	23	15	2	38	9	6	0	7	0	0	19	32	2	0	10	0	0	6	3	1	0	29
0	0	2	1	0	0	1	0	1	1	0	3	0	0	0	0	0	6	0	4	0	2	2	0	0	0	1	4	4	3	0	9	2	2	0	0	0	0	5	9	0	0	5	0	9	7	1	0	0	8
0	0	1	0	0	0	0	0	0	0	0	0	0	0	0	0	0	0	0	0	0	0	0	0	0	0	0	0	0	0	0	0	0	0	0	0	0	0	0	0	0	0	0	0	16	85	0	0	0	26
1	0	0	0	0	0	2	1	5	1	0	2	0	0	1	5	0	2	1	9	0	2	3	0	0	1	3	7	6	6	1	8	4	1	0	4	0	0	7	7	1	0	4	1	3	23	2	2	1	29
[truncated: 36 more columns]
