# Supplementary material for: Analyzing the effects of free water modeling by deep learning on diffusion MRI structural connectivity estimates in glioma patients
Source: PLoS One. 2020 Sep 25;15(9):e0239475. doi: 10.1371/journal.pone.0239475 (PMC7518620; doi:10.1371/journal.pone.0239475)
Supplement: S1 File — All utilized connectivity and length matrices as comma-separated csv files, and the free-water maps as nifti files. (ZIP) [file pone.0239475.s003.zip › S3/CMs/patients/prob_wm/vp1/fiberlengthmatrix_fwm.csv]

2	25	39	52	79	0	21	0	26	0	0	71	68	0	0	0	0	0	0	0	0	0	0	0	0	0	0	0	0	0	0	0	0	0	61	65	79	0	0	0	0	57	0	118	80	94	0	0	0	98
25	7	21	43	70	77	37	0	32	0	0	11	21	41	0	0	10	0	0	86	0	0	0	0	0	0	0	0	0	0	0	0	0	0	30	45	7	0	31	104	8	9	7	79	32	68	88	105	132	93
39	21	15	26	38	60	36	91	61	86	0	30	33	64	0	0	10	0	0	72	4	0	28	76	0	0	0	312	126	168	0	0	0	0	31	35	61	0	84	55	16	26	48	98	69	78	98	126	136	100
52	43	26	11	22	61	31	94	68	0	0	61	58	75	0	0	0	0	0	123	0	94	0	0	0	0	0	0	0	0	0	0	0	0	53	57	71	0	120	0	0	0	0	0	90	100	104	98	124	105
79	70	38	22	13	29	37	80	66	85	0	44	62	67	94	180	0	75	0	83	0	0	91	0	0	0	0	0	0	0	0	0	0	0	54	49	62	0	74	0	0	0	0	140	98	106	119	114	110	108
0	77	60	61	29	16	40	46	67	44	98	39	80	65	80	176	0	98	137	96	0	111	95	106	184	67	79	128	116	119	0	148	0	0	52	51	63	0	66	119	108	0	94	0	132	149	113	112	130	123
21	37	36	31	37	40	21	36	41	73	123	53	48	53	85	153	0	0	0	103	0	113	113	0	82	98	94	133	85	113	0	0	0	120	47	52	64	0	71	86	64	77	71	111	83	99	119	116	120	105
0	0	91	94	80	46	36	19	43	45	76	53	95	55	58	133	0	131	0	134	0	127	97	0	92	63	71	110	94	122	0	135	0	0	50	58	60	0	63	96	0	0	91	0	0	0	223	0	112	122
26	32	61	68	66	67	41	43	19	50	38	66	40	41	46	78	0	152	0	128	0	172	123	0	112	83	104	124	89	93	0	0	0	0	54	64	70	0	76	146	0	75	98	97	88	107	129	112	119	104
0	0	86	0	85	44	73	45	50	24	33	50	96	95	65	89	0	116	0	112	0	108	93	59	83	38	60	93	61	79	0	144	105	154	54	60	65	0	68	114	184	0	92	0	81	0	0	250	184	130
0	0	0	0	0	98	123	76	38	33	16	79	0	86	37	67	0	97	0	144	0	87	78	0	67	36	96	81	45	47	0	177	140	0	47	71	55	0	70	102	0	0	69	0	0	0	0	0	0	0
71	11	30	61	44	39	53	53	66	50	79	16	63	79	84	80	4	54	40	44	24	60	34	30	66	50	52	86	82	79	147	105	97	112	44	23	45	0	52	39	17	50	40	0	86	104	99	139	132	106
68	21	33	58	62	80	48	95	40	96	0	63	9	21	59	0	0	0	0	0	0	0	0	0	0	0	0	0	0	0	0	0	0	0	35	54	53	0	24	65	0	14	6	70	26	47	69	90	132	66
0	41	64	75	67	65	53	55	41	95	86	79	21	13	36	68	0	0	0	0	0	0	0	0	0	154	95	130	114	97	0	0	0	0	49	60	72	0	68	0	0	0	78	122	101	130	81	103	79	75
0	0	0	0	94	80	85	58	46	65	37	84	59	36	17	28	0	114	0	101	0	95	85	66	82	69	89	79	59	40	0	112	138	85	57	70	52	0	66	87	104	0	93	0	89	0	0	103	90	119
0	0	0	0	180	176	153	133	78	89	67	80	0	68	28	15	0	81	17	100	0	82	94	74	88	90	80	69	62	32	62	76	69	31	64	83	109	0	80	43	144	0	81	0	0	0	0	0	140	157
0	10	10	0	0	0	0	0	0	0	0	4	0	0	0	0	3	5	6	12	5	0	9	0	0	0	0	0	0	0	0	0	0	0	0	36	0	0	0	24	6	0	25	0	0	0	0	0	0	0
0	0	0	0	75	98	0	131	152	116	97	54	0	0	114	81	5	12	16	25	30	56	53	113	64	124	93	64	79	79	77	33	40	27	135	78	110	0	87	36	22	0	65	0	0	0	0	0	0	0
0	0	0	0	0	137	0	0	0	0	0	40	0	0	0	17	6	16	5	29	0	55	63	0	0	77	0	86	79	64	0	93	55	9	0	124	0	0	18	7	38	0	14	0	0	0	0	0	0	0
0	86	72	123	83	96	103	134	128	112	144	44	0	0	101	100	12	25	29	13	15	21	32	51	38	96	69	64	96	89	97	58	82	63	132	62	98	0	82	36	21	0	68	0	0	0	0	0	0	217
0	0	4	0	0	0	0	0	0	0	0	24	0	0	0	0	5	30	0	15	2	4	7	0	0	0	0	0	0	0	0	0	0	0	0	0	0	0	0	37	8	0	0	0	0	0	0	0	0	0
0	0	0	94	0	111	113	127	172	108	87	60	0	0	95	82	0	56	55	21	4	7	22	56	22	95	63	64	101	84	86	46	70	74	79	71	97	0	81	50	42	0	61	0	0	0	0	0	0	0
0	0	28	0	91	95	113	97	123	93	78	34	0	0	85	94	9	53	63	32	7	22	11	14	24	90	51	70	89	83	82	92	100	102	85	49	84	0	60	40	28	0	52	0	0	0	0	0	0	0
0	0	76	0	0	106	0	0	0	59	0	30	0	0	66	74	0	113	0	51	0	56	14	9	53	58	68	94	58	76	0	83	98	60	53	36	0	0	44	48	0	0	37	0	0	0	0	0	0	0
0	0	0	0	0	184	82	92	112	83	67	66	0	0	82	88	0	64	0	38	0	22	24	53	11	75	34	43	76	80	87	79	105	64	63	74	107	0	68	63	101	0	61	0	0	0	0	0	0	0
0	0	0	0	0	67	98	63	83	38	36	50	0	154	69	90	0	124	77	96	0	95	90	58	75	14	35	75	45	72	131	90	102	104	57	66	67	0	73	110	0	0	98	0	0	0	0	0	0	0
0	0	0	0	0	79	94	71	104	60	96	52	0	95	89	80	0	93	0	69	0	63	51	68	34	35	19	37	58	74	73	81	151	129	68	73	76	0	69	83	86	0	91	0	0	0	0	216	146	0
0	0	312	0	0	128	133	110	124	93	81	86	0	130	79	69	0	64	86	64	0	64	70	94	43	75	37	22	46	60	57	41	55	70	87	92	96	0	79	85	97	0	90	0	0	0	0	0	0	0
0	0	126	0	0	116	85	94	89	61	45	82	0	114	59	62	0	79	79	96	0	101	89	58	76	45	58	46	19	36	22	49	34	82	76	83	80	0	72	78	114	0	90	0	0	0	0	0	157	0
0	0	168	0	0	119	113	122	93	79	47	79	0	97	40	32	0	79	64	89	0	84	83	76	80	72	74	60	36	19	37	66	40	28	75	86	84	0	72	83	111	0	92	0	0	0	0	0	0	0
0	0	0	0	0	0	0	0	0	0	0	147	0	0	0	62	0	77	0	97	0	86	82	0	87	131	73	57	22	37	6	35	11	42	0	134	0	0	0	111	0	0	100	0	0	0	0	0	0	0
0	0	0	0	0	148	0	135	0	144	177	105	0	0	112	76	0	33	93	58	0	46	92	83	79	90	81	41	49	66	35	14	24	30	137	95	156	0	92	81	110	0	89	0	0	0	0	0	0	0
0	0	0	0	0	0	0	0	0	105	140	97	0	0	138	69	0	40	55	82	0	70	100	98	105	102	151	55	34	40	11	24	11	16	0	107	0	0	91	77	0	0	91	0	0	0	0	0	0	0
0	0	0	0	0	0	120	0	0	154	0	112	0	0	85	31	0	27	9	63	0	74	102	60	64	104	129	70	82	28	42	30	16	7	140	117	0	0	55	20	0	0	93	0	0	0	0	0	0	0
61	30	31	53	54	52	47	50	54	54	47	44	35	49	57	64	0	135	0	132	0	79	85	53	63	57	68	87	76	75	0	137	0	140	15	32	22	0	20	48	43	9	28	82	42	68	73	102	111	89
65	45	35	57	49	51	52	58	64	60	71	23	54	60	70	83	36	78	124	62	0	71	49	36	74	66	73	92	83	86	134	95	107	117	32	31	39	0	47	54	20	20	21	0	84	89	108	122	106	111
79	7	61	71	62	63	64	60	70	65	55	45	53	72	52	109	0	110	0	98	0	97	84	0	107	67	76	96	80	84	0	156	0	0	22	39	17	0	18	108	7	11	8	0	120	0	0	0	170	129
0	0	0	0	0	0	0	0	0	0	0	0	0	0	0	0	0	0	0	0	0	0	0	0	0	0	0	0	0	0	0	0	0	0	0	0	0	0	0	0	0	0	0	0	0	0	0	0	0	0
0	31	84	120	74	66	71	63	76	68	70	52	24	68	66	80	0	87	18	82	0	81	60	44	68	73	69	79	72	72	0	92	91	55	20	47	18	0	18	32	50	11	19	0	23	68	0	0	126	124
0	104	55	0	0	119	86	96	146	114	102	39	65	0	87	43	24	36	7	36	37	50	40	48	63	110	83	85	78	83	111	81	77	20	48	54	108	0	32	12	19	0	30	0	63	0	0	0	0	0
0	8	16	0	0	108	64	0	0	184	0	17	0	0	104	144	6	22	38	21	8	42	28	0	101	0	86	97	114	111	0	110	0	0	43	20	7	0	50	19	4	14	13	0	0	0	0	0	0	0
57	9	26	0	0	0	77	0	75	0	0	50	14	0	0	0	0	0	0	0	0	0	0	0	0	0	0	0	0	0	0	0	0	0	9	20	11	0	11	0	14	3	8	70	21	52	0	0	0	85
0	7	48	0	0	94	71	91	98	92	69	40	6	78	93	81	25	65	14	68	0	61	52	37	61	98	91	90	90	92	100	89	91	93	28	21	8	0	19	30	13	8	19	0	7	15	0	0	0	0
118	79	98	0	140	0	111	0	97	0	0	0	70	122	0	0	0	0	0	0	0	0	0	0	0	0	0	0	0	0	0	0	0	0	82	0	0	0	0	0	0	70	0	2	12	16	50	0	0	14
80	32	69	90	98	132	83	0	88	81	0	86	26	101	89	0	0	0	0	0	0	0	0	0	0	0	0	0	0	0	0	0	0	0	42	84	120	0	23	63	0	21	7	12	7	21	50	72	0	33
94	68	78	100	106	149	99	0	107	0	0	104	47	130	0	0	0	0	0	0	0	0	0	0	0	0	0	0	0	0	0	0	0	0	68	89	0	0	68	0	0	52	15	16	21	13	22	34	80	38
0	88	98	104	119	113	119	223	129	0	0	99	69	81	0	0	0	0	0	0	0	0	0	0	0	0	0	0	0	0	0	0	0	0	73	108	0	0	0	0	0	0	0	50	50	22	9	23	59	33
0	105	126	98	114	112	116	0	112	250	0	139	90	103	103	0	0	0	0	0	0	0	0	0	0	0	216	0	0	0	0	0	0	0	102	122	0	0	0	0	0	0	0	0	72	34	23	14	31	32
0	132	136	124	110	130	120	112	119	184	0	132	132	79	90	140	0	0	0	0	0	0	0	0	0	0	146	0	157	0	0	0	0	0	111	106	170	0	126	0	0	0	0	0	0	80	59	31	20	42
98	93	100	105	108	123	105	122	104	130	0	106	66	75	119	157	0	0	0	217	0	0	0	0	0	0	0	0	0	0	0	0	0	0	89	111	129	0	124	0	0	85	0	14	33	38	33	32	42	21
0	0	137	143	117	115	121	103	100	126	158	133	108	67	83	0	0	0	0	0	0	0	124	0	0	0	153	191	0	155	0	0	0	0	104	133	110	0	139	0	0	0	0	0	142	103	97	55	45	39
112	81	104	108	111	123	102	110	97	120	126	124	69	71	73	166	0	0	0	0	0	0	207	113	0	157	159	186	160	129	0	0	0	187	89	108	123	0	132	174	0	0	0	25	30	61	65	67	65	40
0	0	0	0	128	144	159	134	120	117	118	123	0	100	87	131	0	162	0	282	0	148	140	0	0	133	139	224	137	143	0	183	165	0	106	126	126	0	126	144	0	0	147	0	101	67	125	75	39	80
0	0	0	0	0	0	162	100	106	119	104	0	0	102	74	87	0	0	0	0	0	0	0	0	0	125	133	132	118	109	0	0	0	0	68	124	78	0	101	0	0	0	111	0	0	0	0	0	86	110
0	96	118	151	124	126	112	146	124	120	139	127	100	88	117	126	0	157	0	203	0	151	143	0	0	174	173	152	134	134	175	155	157	148	112	153	144	0	121	138	144	57	196	0	53	30	53	44	39	54
102	48	54	66	92	155	68	141	69	0	147	82	15	34	0	0	0	0	0	0	0	0	0	0	0	0	0	0	0	0	0	0	0	0	58	64	0	0	68	0	0	29	0	48	13	39	58	53	62	42
63	93	89	93	77	75	67	79	62	98	98	92	41	27	48	139	0	0	0	125	0	0	0	0	0	108	0	143	195	95	0	0	0	0	60	79	70	0	89	0	0	0	153	88	55	76	68	62	56	46
0	0	0	0	117	90	119	83	68	87	77	110	51	78	31	81	0	169	0	124	0	180	102	0	105	109	114	114	109	96	0	165	0	0	68	92	104	0	76	97	0	0	0	0	0	105	0	73	81	76
0	0	0	0	0	0	0	75	119	87	91	110	0	100	84	19	0	103	0	147	0	116	101	0	140	134	107	88	93	71	75	102	84	61	91	101	162	0	79	68	167	0	102	0	0	0	0	0	0	0
0	0	0	0	0	0	0	0	0	0	0	0	0	0	0	0	0	0	0	0	0	0	0	0	0	0	0	0	0	0	0	0	0	0	0	0	0	0	0	34	0	0	99	0	0	0	0	0	0	0
0	0	0	0	0	0	178	0	206	0	0	145	280	0	159	92	0	146	167	157	0	0	144	229	0	162	146	157	140	119	141	153	166	123	0	168	0	0	109	135	183	0	0	0	70	125	0	0	0	163
0	0	0	0	0	0	0	0	0	0	0	0	0	0	0	0	47	0	0	0	0	0	171	0	0	0	0	146	0	117	0	151	0	0	119	0	0	0	24	68	0	0	50	0	0	0	0	0	0	0
0	0	0	0	0	0	0	0	0	194	0	130	78	0	127	114	0	165	0	172	0	152	133	0	149	0	206	154	165	156	155	149	138	138	0	157	163	0	123	145	0	0	0	0	0	104	127	85	0	123
0	0	0	0	0	0	0	0	0	0	0	0	0	0	0	0	0	0	0	0	0	0	0	0	0	0	0	0	0	0	0	0	0	0	0	0	0	0	0	0	0	0	0	0	0	5	0	0	0	0
0	0	0	0	0	0	171	281	0	0	0	117	153	0	105	104	0	189	0	200	0	161	226	0	0	188	0	161	214	136	141	206	151	139	0	166	0	0	215	146	0	0	0	0	0	63	127	0	0	0
0	0	0	0	0	0	0	0	171	142	172	151	98	0	95	129	0	166	0	164	0	145	171	0	139	128	154	151	165	152	0	190	193	128	120	0	163	0	126	105	188	0	151	0	0	18	0	113	0	116
0	0	0	0	0	0	0	0	0	142	0	0	0	0	0	89	0	0	0	0	0	0	0	0	0	164	0	0	114	0	0	0	0	214	137	128	0	0	0	126	0	0	0	0	0	0	0	0	74	0
0	0	0	0	0	173	0	170	0	164	127	152	0	131	124	98	0	133	0	232	0	0	142	0	0	185	169	155	136	105	0	158	0	152	151	173	0	0	139	132	0	0	147	0	0	81	0	119	91	123
0	0	0	0	0	174	134	144	172	153	114	136	117	115	93	107	0	200	0	181	0	0	169	188	190	174	137	163	147	145	0	180	191	0	121	146	119	0	115	138	0	0	188	0	0	92	0	87	60	92
0	0	0	0	0	0	164	157	149	136	97	152	0	171	106	96	0	175	107	159	0	0	173	0	167	132	112	176	145	119	0	182	109	102	104	108	242	0	122	150	0	0	166	0	0	75	125	133	73	114
0	0	0	0	0	0	0	190	152	172	129	185	333	0	132	97	0	154	0	178	0	178	161	159	164	184	147	162	138	122	152	162	133	124	121	182	0	0	129	119	139	0	164	0	0	0	0	123	100	138
0	0	0	0	206	205	0	154	154	143	125	178	0	0	103	106	0	148	0	159	0	181	159	127	141	144	144	150	135	122	165	153	146	127	126	158	166	0	138	127	0	0	145	0	115	0	0	128	96	130
0	0	181	0	0	214	171	173	124	143	106	156	0	143	103	82	0	122	90	149	0	148	137	170	128	123	141	130	129	116	137	132	129	110	108	137	137	0	106	117	0	0	128	0	0	0	0	0	144	0
0	0	0	0	0	0	0	0	0	0	0	0	0	0	0	84	0	254	0	0	0	0	178	0	0	0	0	0	144	205	0	183	108	0	0	0	0	0	99	0	0	0	0	0	0	0	0	0	0	0
0	0	0	0	0	0	0	0	0	175	0	0	0	0	0	106	0	156	0	161	0	208	162	0	156	0	153	160	170	138	144	169	167	116	0	165	194	0	118	102	185	0	147	0	0	0	0	0	225	0
0	0	0	0	0	0	0	0	0	0	0	0	0	0	0	87	0	152	139	228	0	0	0	0	128	0	0	147	154	121	0	157	0	115	0	0	0	0	95	133	0	0	240	0	0	0	0	0	0	0
0	0	0	0	0	0	0	0	0	0	140	131	0	0	0	54	0	139	0	122	0	0	197	0	0	0	0	101	119	85	97	161	87	20	0	0	0	0	95	71	0	0	106	0	0	86	0	0	0	0
104	77	89	79	103	113	90	94	100	112	97	98	54	67	60	98	0	0	0	0	0	0	167	0	0	139	0	0	148	124	0	0	0	141	77	117	106	0	60	162	0	23	9	48	33	34	46	57	52	49
0	90	107	130	108	122	111	119	114	138	116	140	81	83	107	116	0	164	0	179	0	0	216	166	245	149	174	204	146	148	296	180	214	162	100	140	185	0	117	125	197	0	125	63	37	28	55	51	43	56
0	0	155	0	0	121	121	94	107	112	118	170	84	66	95	0	0	0	0	175	0	0	0	0	0	124	0	177	164	128	0	157	0	201	88	0	0	0	229	0	0	0	143	0	40	33	75	75	60	66
0	0	0	0	0	0	0	0	0	0	0	0	0	0	0	0	0	0	0	0	0	0	0	0	0	0	0	0	0	0	0	0	0	0	0	0	0	0	0	0	0	0	0	0	0	0	0	0	0	0
0	96	133	146	163	167	117	124	119	110	84	123	47	101	86	69	0	125	153	148	0	140	128	102	371	141	122	127	118	98	182	125	66	81	72	117	105	0	41	76	0	10	59	0	17	55	0	80	64	76
0	0	0	0	0	0	0	0	0	169	165	139	0	0	158	88	59	147	54	107	0	166	143	0	141	183	122	160	119	113	141	117	101	107	176	172	0	0	91	80	105	0	63	0	0	0	0	0	0	110
0	0	0	0	0	0	125	0	0	202	0	0	23	0	149	0	0	0	70	0	0	0	217	0	0	0	0	186	206	147	0	0	177	0	0	238	0	0	208	0	0	0	19	0	17	7	68	0	0	91
0	43	64	0	0	0	78	0	66	0	0	0	23	108	0	0	0	0	0	0	0	0	0	0	0	98	0	0	0	0	0	0	0	0	23	77	0	0	0	0	0	21	0	0	12	22	65	0	0	55
0	0	0	0	0	0	0	0	214	171	123	174	7	0	131	102	63	238	55	191	0	0	0	0	145	156	139	158	160	131	0	176	150	166	121	154	0	0	15	70	61	0	41	0	7	8	0	0	71	92
[truncated: 36 more columns]
