# Supplementary material for: Analyzing the effects of free water modeling by deep learning on diffusion MRI structural connectivity estimates in glioma patients
Source: PLoS One. 2020 Sep 25;15(9):e0239475. doi: 10.1371/journal.pone.0239475 (PMC7518620; doi:10.1371/journal.pone.0239475)
Supplement: S1 File — All utilized connectivity and length matrices as comma-separated csv files, and the free-water maps as nifti files. (ZIP) [file pone.0239475.s003.zip › S3/CMs/patients/prob_wm/vp1/cm_fwm.csv]

14	33	47	4	2	0	59	0	26	0	0	2	11	0	0	0	0	0	0	0	0	0	0	0	0	0	0	0	0	0	0	0	0	0	2	3	1	0	0	0	0	1	0	1	1	4	0	0	0	3
33	739	628	26	10	2	192	0	139	0	0	38	275	2	0	0	6	0	0	2	0	0	0	0	0	0	0	0	0	0	0	0	0	0	92	60	37	0	7	2	56	80	72	2	98	29	4	3	1	52
47	628	2033	435	197	17	1130	9	218	3	0	227	337	16	0	0	2	0	0	5	12	0	7	1	0	0	0	1	1	1	0	0	0	0	412	341	7	0	5	1	4	51	1	7	70	92	14	9	2	121
4	26	435	208	175	13	573	3	76	0	0	35	34	10	0	0	0	0	0	2	0	1	0	0	0	0	0	0	0	0	0	0	0	0	76	84	3	0	2	0	0	0	0	0	5	10	5	1	1	25
2	10	197	175	545	215	744	16	207	9	0	100	20	23	4	1	0	1	0	2	0	0	1	0	0	0	0	0	0	0	0	0	0	0	99	178	2	0	11	0	0	0	0	1	7	4	3	4	3	33
0	2	17	13	215	690	471	326	369	318	7	206	4	54	33	1	0	1	1	4	0	1	4	1	1	64	42	4	21	8	0	3	0	0	96	237	31	0	52	2	1	0	5	0	1	2	1	1	1	12
59	192	1130	573	744	471	3756	482	2157	90	4	314	260	187	38	2	0	0	0	10	0	1	3	0	1	14	19	2	5	3	0	0	0	1	602	694	39	0	51	1	2	8	3	4	52	67	29	22	13	291
0	0	9	3	16	326	482	1025	741	648	37	148	3	59	87	4	0	2	0	11	0	4	16	0	3	106	72	21	53	19	0	5	0	0	172	273	53	0	86	3	0	0	6	0	0	0	1	0	3	15
26	139	218	76	207	369	2157	741	4251	674	261	242	198	501	376	12	0	4	0	4	0	3	5	0	1	77	24	12	64	38	0	0	0	0	552	491	80	0	115	3	0	4	6	1	20	26	10	23	17	211
0	0	3	0	9	318	90	648	674	2214	415	380	4	31	218	34	0	15	0	27	0	17	49	2	30	978	441	115	419	146	0	17	1	7	251	561	183	0	278	18	1	0	26	0	2	0	0	1	1	2
0	0	0	0	0	7	4	37	261	415	227	27	0	12	129	20	0	1	0	4	0	2	6	0	1	102	18	20	163	103	0	3	2	0	40	42	17	0	51	3	0	0	5	0	0	0	0	0	0	0
2	38	227	35	100	206	314	148	242	380	27	745	16	22	51	21	15	69	7	283	7	42	251	7	45	173	245	74	110	54	2	28	5	6	150	892	48	0	135	104	94	2	60	0	4	5	1	2	2	20
11	275	337	34	20	4	260	3	198	4	0	16	313	60	11	0	0	0	0	0	0	0	0	0	0	0	0	0	0	0	0	0	0	0	107	56	1	0	66	1	0	23	26	1	89	81	20	3	2	92
0	2	16	10	23	54	187	59	501	31	12	22	60	168	132	6	0	0	0	0	0	0	0	0	0	2	4	2	4	6	0	0	0	0	59	56	10	0	20	0	0	0	1	1	1	2	2	4	9	48
0	0	0	0	4	33	38	87	376	218	129	51	11	132	357	118	0	13	0	11	0	6	24	3	4	59	38	40	127	295	0	8	3	2	79	91	22	0	80	7	3	0	9	0	1	0	0	3	3	5
0	0	0	0	1	1	2	4	12	34	20	21	0	6	118	265	0	52	25	39	0	13	31	1	18	20	33	121	182	440	10	83	51	60	17	35	6	0	46	55	2	0	15	0	0	0	0	0	1	1
0	6	2	0	0	0	0	0	0	0	0	15	0	0	0	0	211	25	68	12	23	0	5	0	0	0	0	0	0	0	0	0	0	0	0	1	0	0	0	10	59	0	7	0	0	0	0	0	0	0
0	0	0	0	1	1	0	2	4	15	1	69	0	0	13	52	25	1420	31	777	5	52	105	1	38	16	46	181	111	97	9	701	80	179	4	44	3	0	43	213	65	0	20	0	0	0	0	0	0	0
0	0	0	0	0	1	0	0	0	0	0	7	0	0	0	25	68	31	258	34	0	3	4	0	0	1	0	5	3	3	0	4	1	10	0	1	0	0	24	240	3	0	118	0	0	0	0	0	0	0
0	2	5	2	2	4	10	11	4	27	4	283	0	0	11	39	12	777	34	1662	11	537	493	5	203	55	149	258	105	110	3	242	31	36	7	126	3	0	91	281	233	0	47	0	0	0	0	0	0	2
0	0	12	0	0	0	0	0	0	0	0	7	0	0	0	0	23	5	0	11	72	18	18	0	0	0	0	0	0	0	0	0	0	0	0	0	0	0	0	2	6	0	0	0	0	0	0	0	0	0
0	0	0	1	0	1	1	4	3	17	2	42	0	0	6	13	0	52	3	537	18	378	215	6	202	14	70	84	22	27	2	91	4	11	1	32	1	0	38	37	14	0	14	0	0	0	0	0	0	0
0	0	7	0	1	4	3	16	5	49	6	251	0	0	24	31	5	105	4	493	18	215	1093	115	225	40	167	139	94	80	1	57	9	13	13	133	8	0	95	117	49	0	62	0	0	0	0	0	0	0
0	0	1	0	0	1	0	0	0	2	0	7	0	0	3	1	0	1	0	5	0	6	115	11	6	4	8	8	2	4	0	4	2	1	3	13	0	0	12	10	0	0	7	0	0	0	0	0	0	0
0	0	0	0	0	1	1	3	1	30	1	45	0	0	4	18	0	38	0	203	0	202	225	6	289	31	283	192	53	36	2	21	4	7	7	30	13	0	33	16	3	0	15	0	0	0	0	0	0	0
0	0	0	0	0	64	14	106	77	978	102	173	0	2	59	20	0	16	1	55	0	14	40	4	31	1657	809	142	432	100	1	12	2	2	72	153	55	0	119	17	0	0	17	0	0	0	0	0	0	0
0	0	0	0	0	42	19	72	24	441	18	245	0	4	38	33	0	46	0	149	0	70	167	8	283	809	1648	716	406	131	1	56	8	13	37	181	25	0	143	41	7	0	38	0	0	0	0	1	1	0
0	0	1	0	0	4	2	21	12	115	20	74	0	2	40	121	0	181	5	258	0	84	139	8	192	142	716	1400	842	401	15	544	63	44	17	108	15	0	144	99	9	0	69	0	0	0	0	0	0	0
0	0	1	0	0	21	5	53	64	419	163	110	0	4	127	182	0	111	3	105	0	22	94	2	53	432	406	842	1797	1031	95	277	167	35	74	165	36	0	219	51	6	0	53	0	0	0	0	0	2	0
0	0	1	0	0	8	3	19	38	146	103	54	0	6	295	440	0	97	3	110	0	27	80	4	36	100	131	401	1031	1228	34	180	127	72	35	86	23	0	179	91	4	0	26	0	0	0	0	0	0	0
0	0	0	0	0	0	0	0	0	0	0	2	0	0	0	10	0	9	0	3	0	2	1	0	2	1	1	15	95	34	130	89	374	22	0	3	0	0	0	3	0	0	2	0	0	0	0	0	0	0
0	0	0	0	0	3	0	5	0	17	3	28	0	0	8	83	0	701	4	242	0	91	57	4	21	12	56	544	277	180	89	1943	612	222	3	35	2	0	36	92	7	0	31	0	0	0	0	0	0	0
0	0	0	0	0	0	0	0	0	1	2	5	0	0	3	51	0	80	1	31	0	4	9	2	4	2	8	63	167	127	374	612	511	343	0	4	0	0	7	21	0	0	7	0	0	0	0	0	0	0
0	0	0	0	0	0	1	0	0	7	0	6	0	0	2	60	0	179	10	36	0	11	13	1	7	2	13	44	35	72	22	222	343	828	2	8	0	0	10	76	0	0	7	0	0	0	0	0	0	0
2	92	412	76	99	96	602	172	552	251	40	150	107	59	79	17	0	4	0	7	0	1	13	3	7	72	37	17	74	35	0	3	0	2	529	488	185	0	460	10	2	91	82	2	37	37	4	7	6	71
3	60	341	84	178	237	694	273	491	561	42	892	56	56	91	35	1	44	1	126	0	32	133	13	30	153	181	108	165	86	3	35	4	8	488	418	130	0	275	67	64	14	124	0	20	16	3	5	3	51
1	37	7	3	2	31	39	53	80	183	17	48	1	10	22	6	0	3	0	3	0	1	8	0	13	55	25	15	36	23	0	2	0	0	185	130	44	0	187	4	52	20	154	0	1	0	0	0	1	2
0	0	0	0	0	0	0	0	0	0	0	0	0	0	0	0	0	0	0	0	0	0	0	0	0	0	0	0	0	0	0	0	0	0	0	0	0	0	0	0	0	0	0	0	0	0	0	0	0	0
0	7	5	2	11	52	51	86	115	278	51	135	66	20	80	46	0	43	24	91	0	38	95	12	33	119	143	144	219	179	0	36	7	10	460	275	187	0	382	115	12	38	204	0	25	1	0	0	1	4
0	2	1	0	0	2	1	3	3	18	3	104	1	0	7	55	10	213	240	281	2	37	117	10	16	17	41	99	51	91	3	92	21	76	10	67	4	0	115	195	79	0	131	0	1	0	0	0	0	0
0	56	4	0	0	1	2	0	0	1	0	94	0	0	3	2	59	65	3	233	6	14	49	0	3	0	7	9	6	4	0	7	0	0	2	64	52	0	12	79	92	7	82	0	0	0	0	0	0	0
1	80	51	0	0	0	8	0	4	0	0	2	23	0	0	0	0	0	0	0	0	0	0	0	0	0	0	0	0	0	0	0	0	0	91	14	20	0	38	0	7	22	55	1	13	9	0	0	0	1
0	72	1	0	0	5	3	6	6	26	5	60	26	1	9	15	7	20	118	47	0	14	62	7	15	17	38	69	53	26	2	31	7	7	82	124	154	0	204	131	82	55	216	0	3	1	0	0	0	0
1	2	7	0	1	0	4	0	1	0	0	0	1	1	0	0	0	0	0	0	0	0	0	0	0	0	0	0	0	0	0	0	0	0	2	0	0	0	0	0	0	1	0	34	54	61	6	0	0	81
1	98	70	5	7	1	52	0	20	2	0	4	89	1	1	0	0	0	0	0	0	0	0	0	0	0	0	0	0	0	0	0	0	0	37	20	1	0	25	1	0	13	3	54	574	491	27	8	0	230
4	29	92	10	4	2	67	0	26	0	0	5	81	2	0	0	0	0	0	0	0	0	0	0	0	0	0	0	0	0	0	0	0	0	37	16	0	0	1	0	0	9	1	61	491	1741	448	139	15	861
0	4	14	5	3	1	29	1	10	0	0	1	20	2	0	0	0	0	0	0	0	0	0	0	0	0	0	0	0	0	0	0	0	0	4	3	0	0	0	0	0	0	0	6	27	448	336	211	10	590
0	3	9	1	4	1	22	0	23	1	0	2	3	4	3	0	0	0	0	0	0	0	0	0	0	0	1	0	0	0	0	0	0	0	7	5	0	0	0	0	0	0	0	0	8	139	211	465	191	914
0	1	2	1	3	1	13	3	17	1	0	2	2	9	3	1	0	0	0	0	0	0	0	0	0	0	1	0	2	0	0	0	0	0	6	3	1	0	1	0	0	0	0	0	0	15	10	191	263	358
3	52	121	25	33	12	291	15	211	2	0	20	92	48	5	1	0	0	0	2	0	0	0	0	0	0	0	0	0	0	0	0	0	0	71	51	2	0	4	0	0	1	0	81	230	861	590	914	358	3925
0	0	3	1	5	5	23	22	67	19	4	3	3	19	24	0	0	0	0	0	0	0	1	0	0	0	1	1	0	2	0	0	0	0	27	9	5	0	4	0	0	0	0	0	1	4	4	75	211	518
2	14	54	14	20	27	222	65	277	63	8	24	45	105	75	6	0	0	0	0	0	0	1	1	0	6	6	3	14	8	0	0	0	1	119	58	12	0	17	1	0	0	0	32	143	155	88	161	228	2165
0	0	0	0	2	9	8	25	86	79	31	7	0	17	73	18	0	5	0	2	0	1	5	0	0	19	7	6	28	27	0	4	1	0	39	28	6	0	35	4	0	0	2	0	2	1	3	41	309	128
0	0	0	0	0	0	2	11	12	26	10	0	0	1	27	3	0	0	0	0	0	0	0	0	0	5	3	2	11	10	0	0	0	0	13	6	2	0	16	0	0	0	1	0	0	0	0	0	5	5
0	5	12	1	1	1	16	5	21	15	2	9	8	5	12	5	0	5	0	4	0	1	2	0	0	5	7	6	12	12	1	5	1	3	14	12	2	0	8	4	1	1	2	0	14	286	61	107	134	390
2	38	79	8	8	1	69	2	22	0	1	2	146	4	0	0	0	0	0	0	0	0	0	0	0	0	0	0	0	0	0	0	0	0	31	15	0	0	1	0	0	3	0	7	182	142	32	15	3	200
1	13	30	13	31	28	207	36	292	14	3	19	45	125	25	1	0	0	0	1	0	0	0	0	0	4	0	1	1	3	0	0	0	0	61	48	4	0	5	0	0	0	1	2	7	22	12	46	51	374
0	0	0	0	2	12	13	44	126	103	28	26	1	16	164	15	0	5	0	9	0	4	4	0	4	22	16	15	59	45	0	5	0	0	39	35	12	0	37	7	0	0	0	0	0	1	0	2	21	23
0	0	0	0	0	0	0	1	4	11	8	7	0	3	23	224	0	25	0	6	0	3	10	0	6	11	14	29	70	124	3	32	18	15	9	6	1	0	27	38	3	0	4	0	0	0	0	0	0	0
0	0	0	0	0	0	0	0	0	0	0	0	0	0	0	0	0	0	0	0	0	0	0	0	0	0	0	0	0	0	0	0	0	0	0	0	0	0	0	1	0	0	1	0	0	0	0	0	0	0
0	0	0	0	0	0	1	0	2	0	0	2	1	0	3	19	0	19	1	6	0	0	4	2	0	2	2	11	15	37	2	13	8	12	0	1	0	0	11	14	1	0	0	0	1	2	0	0	0	4
0	0	0	0	0	0	0	0	0	0	0	0	0	0	0	0	1	0	0	0	0	0	1	0	0	0	0	1	0	1	0	1	0	0	1	0	0	0	1	3	0	0	12	0	0	0	0	0	0	0
0	0	0	0	0	0	0	0	0	3	0	1	1	0	1	9	0	4	0	3	0	1	1	0	1	0	2	9	7	14	1	8	1	4	0	1	1	0	4	5	0	0	0	0	0	7	1	1	0	4
0	0	0	0	0	0	0	0	0	0	0	0	0	0	0	0	0	0	0	0	0	0	0	0	0	0	0	0	0	0	0	0	0	0	0	0	0	0	0	0	0	0	0	0	0	20	0	0	0	0
0	0	0	0	0	0	1	1	0	0	0	1	1	0	1	5	0	4	0	4	0	1	1	0	0	1	0	1	2	10	1	5	2	1	0	1	0	0	1	2	0	0	0	0	0	1	1	0	0	0
0	0	0	0	0	0	0	0	1	2	2	1	1	0	2	7	0	6	0	2	0	3	4	0	1	1	5	6	10	8	0	8	1	3	1	0	1	0	5	5	1	0	2	0	0	13	0	1	0	5
0	0	0	0	0	0	0	0	0	1	0	0	0	0	0	3	0	0	0	0	0	0	0	0	0	2	0	0	1	0	0	0	0	1	1	1	0	0	0	1	0	0	0	0	0	0	0	0	1	0
0	0	0	0	0	1	0	1	0	4	2	4	0	2	4	10	0	2	0	4	0	0	2	0	0	3	1	5	6	12	0	3	0	3	2	3	0	0	5	4	0	0	2	0	0	1	0	2	8	1
0	0	0	0	0	1	2	3	9	15	10	5	1	1	15	7	0	1	0	5	0	0	3	1	2	2	7	6	14	19	0	1	1	0	6	10	4	0	15	6	0	0	2	0	0	2	0	9	77	26
0	0	0	0	0	0	1	4	4	9	3	6	0	1	12	10	0	8	1	6	0	0	4	0	1	7	1	6	13	20	0	4	1	1	2	2	1	0	14	3	0	0	2	0	0	1	1	6	58	14
0	0	0	0	0	0	0	1	7	10	5	12	1	0	17	56	0	24	0	16	0	2	11	1	4	11	14	26	54	70	2	24	12	9	7	6	0	0	40	26	1	0	8	0	0	0	0	2	18	6
0	0	0	0	1	3	0	7	9	33	13	11	0	0	31	68	0	24	0	18	0	5	17	1	4	23	21	49	70	89	4	29	9	14	11	19	8	0	58	29	0	0	5	0	3	0	0	2	13	10
0	0	1	0	0	2	2	3	6	23	8	13	0	1	49	66	0	24	2	30	0	5	16	2	4	9	20	58	65	113	2	32	19	18	13	24	3	0	39	29	0	0	8	0	0	0	0	0	2	0
0	0	0	0	0	0	0	0	0	0	0	0	0	0	0	4	0	2	0	0	0	0	1	0	0	0	0	0	3	1	0	5	3	0	0	0	0	0	1	0	0	0	0	0	0	0	0	0	0	0
0	0	0	0	0	0	0	0	0	3	0	0	0	0	0	35	0	18	0	4	0	3	4	0	3	0	1	14	14	32	1	14	10	4	0	3	1	0	10	25	1	0	1	0	0	0	0	0	1	0
0	0	0	0	0	0	0	0	0	0	0	0	0	0	0	6	0	1	1	2	0	0	0	0	1	0	0	4	6	7	0	7	0	1	0	0	0	0	3	4	0	0	1	0	0	0	0	0	0	0
0	0	0	0	0	0	0	0	0	0	1	1	0	0	0	17	0	3	0	2	0	0	1	0	0	0	0	2	6	9	1	7	4	13	0	0	0	0	5	5	0	0	1	0	0	1	0	0	0	0
1	13	23	8	3	9	80	13	66	17	9	7	32	22	22	4	0	0	0	0	0	0	3	0	0	5	0	0	13	6	0	0	0	2	26	22	5	0	23	1	0	2	1	5	67	236	70	93	94	618
0	7	20	5	3	10	36	11	67	22	6	7	14	13	19	6	0	9	0	2	0	0	2	1	1	5	6	7	19	26	1	4	2	3	25	18	2	0	18	5	1	0	3	1	55	461	86	163	146	664
0	0	4	0	0	1	7	1	10	3	2	1	2	4	8	0	0	0	0	1	0	0	0	0	0	1	0	2	1	1	0	1	0	1	4	0	0	0	1	0	0	0	1	0	8	22	7	22	28	71
0	0	0	0	0	0	0	0	0	0	0	0	0	0	0	0	0	0	0	0	0	0	0	0	0	0	0	0	0	0	0	0	0	0	0	0	0	0	0	0	0	0	0	0	0	0	0	0	0	0
0	1	1	1	2	1	5	7	20	34	9	10	13	4	31	35	0	13	3	11	0	1	12	1	1	12	19	24	31	38	1	12	5	8	21	14	4	0	72	17	0	1	15	0	21	7	0	17	39	73
0	0	0	0	0	0	0	0	0	7	1	1	0	0	4	16	1	9	1	2	0	1	5	0	5	2	1	9	13	27	2	8	7	9	1	4	0	0	8	10	1	0	20	0	0	0	0	0	0	3
0	0	0	0	0	0	1	0	0	1	0	0	1	0	1	0	0	0	1	0	0	0	1	0	0	0	0	1	2	1	0	0	1	0	0	1	0	0	2	0	0	0	2	0	3	58	2	0	0	5
0	7	23	0	0	0	7	0	3	0	0	0	15	1	0	0	0	0	0	0	0	0	0	0	0	1	0	0	0	0	0	0	0	0	6	1	0	0	0	0	0	3	0	0	89	145	5	0	0	24
0	0	0	0	0	0	0	0	2	2	1	2	15	0	1	8	2	2	14	1	0	0	0	0	1	1	3	5	3	5	0	1	1	1	1	4	0	0	21	26	2	0	181	0	26	41	0	0	2	1
[truncated: 36 more columns]
