# Supplementary material for: Analyzing the effects of free water modeling by deep learning on diffusion MRI structural connectivity estimates in glioma patients
Source: PLoS One. 2020 Sep 25;15(9):e0239475. doi: 10.1371/journal.pone.0239475 (PMC7518620; doi:10.1371/journal.pone.0239475)
Supplement: S1 File — All utilized connectivity and length matrices as comma-separated csv files, and the free-water maps as nifti files. (ZIP) [file pone.0239475.s003.zip › S3/CMs/patients/prob_wm/vp6/fiberlengthmatrix_original.csv]

1	13	23	0	0	0	0	0	53	0	0	0	38	0	0	0	0	0	0	0	0	0	0	0	0	0	0	0	0	158	0	0	0	0	39	0	0	0	0	0	0	0	0	95	70	73	0	0	0	143
13	6	20	64	92	73	62	137	37	97	0	8	25	44	84	124	8	0	0	110	5	0	80	0	0	109	110	122	104	137	0	0	0	0	28	10	4	0	45	115	4	7	6	0	37	70	0	103	0	86
23	20	12	28	36	57	32	81	52	0	0	17	37	61	93	0	6	0	0	0	7	0	6	0	0	191	0	0	0	167	0	0	0	0	27	22	35	0	80	0	39	11	29	91	81	68	109	117	0	106
0	64	28	8	16	19	43	90	61	155	132	25	45	63	98	0	0	0	0	0	0	0	4	0	0	0	0	0	0	148	0	0	0	0	42	44	54	0	0	0	62	49	0	101	98	100	109	110	0	103
0	92	36	16	13	11	38	81	72	91	135	34	79	64	86	132	0	0	0	0	0	0	151	0	0	123	0	174	267	143	0	0	0	0	41	46	55	0	160	0	0	71	0	104	111	116	115	113	0	110
0	73	57	19	11	8	40	56	78	27	129	38	0	73	91	150	0	0	0	0	0	0	14	0	0	41	159	0	148	141	0	0	0	0	44	64	78	0	95	0	0	0	0	0	125	0	0	131	111	114
0	62	32	43	38	40	16	37	49	87	111	66	52	61	93	162	0	0	0	182	0	0	175	0	0	126	146	138	142	135	0	0	0	0	45	51	0	0	116	153	104	0	0	108	96	98	101	103	103	96
0	137	81	90	81	56	37	14	45	27	89	0	0	117	77	119	0	151	0	144	0	0	141	0	0	93	134	0	136	135	0	0	0	0	48	0	0	0	67	0	0	0	0	0	0	146	0	139	119	108
53	37	52	61	72	78	49	45	18	42	48	0	37	41	58	120	0	124	156	138	0	149	124	0	0	84	98	104	71	88	0	188	0	98	59	59	0	0	81	124	0	72	0	115	109	110	104	112	111	102
0	97	0	155	91	27	87	27	42	9	18	4	0	95	63	76	0	96	104	101	0	112	85	2	73	19	63	74	49	74	0	97	0	81	86	126	0	0	63	94	0	101	145	0	107	0	0	144	139	151
0	0	0	132	135	129	111	89	48	18	10	0	0	67	33	0	0	0	0	0	0	0	0	0	0	32	76	0	34	35	0	0	0	0	81	0	0	0	81	0	0	0	0	0	0	0	0	144	134	136
0	8	17	25	34	38	66	0	0	4	0	3	0	81	0	0	5	0	0	20	16	24	19	0	0	0	54	0	0	0	0	124	0	0	48	9	0	0	88	21	12	0	14	0	0	0	0	0	0	128
38	25	37	45	79	0	52	0	37	0	0	0	8	25	68	0	0	0	0	0	0	0	0	0	0	0	0	0	0	134	0	0	0	0	52	65	0	0	0	0	0	37	0	49	26	31	133	66	0	53
0	44	61	63	64	73	61	117	41	95	67	81	25	7	27	83	0	0	0	144	0	0	122	0	0	89	108	0	95	80	0	0	0	0	58	0	0	0	114	197	0	46	61	0	104	106	0	85	92	104
0	84	93	98	86	91	93	77	58	63	33	0	68	27	12	37	0	123	0	113	0	0	84	0	80	60	86	94	66	48	0	0	0	0	94	0	0	0	68	71	0	0	0	164	162	165	164	152	105	0
0	124	0	0	132	150	162	119	120	76	0	0	0	83	37	12	0	80	8	107	0	119	88	0	66	78	62	67	60	25	52	64	54	29	132	0	0	0	68	67	0	0	98	0	226	221	0	137	0	181
0	8	6	0	0	0	0	0	0	0	0	5	0	0	0	0	5	13	16	14	12	0	21	0	0	0	0	0	0	0	0	0	0	0	0	0	0	0	0	8	6	0	0	0	0	0	0	0	0	0
0	0	0	0	0	0	0	151	124	96	0	0	0	0	123	80	13	10	11	25	8	89	97	0	0	90	84	54	73	78	62	35	63	31	0	0	0	0	91	41	35	0	0	0	0	190	250	238	0	266
0	0	0	0	0	0	0	0	156	104	0	0	0	0	0	8	16	11	5	22	0	0	79	0	0	0	0	86	101	77	77	99	0	15	0	0	0	0	0	10	32	0	7	0	0	0	0	0	0	0
0	110	0	0	0	0	182	144	138	101	0	20	0	144	113	107	14	25	22	11	21	13	55	0	32	82	72	55	96	95	92	76	84	81	182	175	0	0	101	37	19	140	0	0	192	224	0	242	0	242
0	5	7	0	0	0	0	0	0	0	0	16	0	0	0	0	12	8	0	21	5	12	15	0	0	0	122	124	145	0	0	123	0	0	0	0	0	0	0	24	14	0	0	0	0	0	0	0	0	0
0	0	0	0	0	0	0	0	149	112	0	24	0	0	0	119	0	89	0	13	12	8	30	0	20	89	72	39	101	109	105	100	121	113	162	0	0	0	110	50	26	0	153	0	0	236	0	0	0	0
0	80	6	4	151	14	175	141	124	85	0	19	0	122	84	88	21	97	79	55	15	30	17	0	22	61	48	77	95	87	86	102	111	105	157	34	0	0	64	36	26	133	47	0	156	203	0	231	0	176
0	0	0	0	0	0	0	0	0	2	0	0	0	0	0	0	0	0	0	0	0	0	0	1	0	0	0	0	0	0	0	0	0	0	0	0	0	0	0	41	0	0	0	0	0	0	0	0	0	0
0	0	0	0	0	0	0	0	0	73	0	0	0	0	80	66	0	0	0	32	0	20	22	0	8	71	45	31	78	76	0	0	0	0	0	0	0	0	54	45	0	0	0	0	0	0	0	0	0	0
0	109	191	0	123	41	126	93	84	19	32	0	0	89	60	78	0	90	0	82	0	89	61	0	71	9	36	66	41	76	0	129	0	70	99	93	0	0	56	83	133	97	74	0	110	0	0	0	174	192
0	110	0	0	0	159	146	134	98	63	76	54	0	108	86	62	0	84	0	72	122	72	48	0	45	36	15	25	48	67	0	181	0	77	103	83	0	0	55	62	128	109	49	0	101	185	0	209	0	159
0	122	0	0	174	0	138	0	104	74	0	0	0	0	94	67	0	54	86	55	124	39	77	0	31	66	25	14	47	63	0	32	0	63	0	0	0	0	84	70	123	0	0	0	0	0	0	0	0	219
0	104	0	0	267	148	142	136	71	49	34	0	0	95	66	60	0	73	101	96	145	101	95	0	78	41	48	47	21	49	26	49	55	84	120	0	0	0	76	82	245	0	88	0	145	201	0	0	175	218
158	137	167	148	143	141	135	135	88	74	35	0	134	80	48	25	0	78	77	95	0	109	87	0	76	76	67	63	49	14	19	52	22	32	122	0	0	0	68	78	140	0	0	203	0	186	0	209	0	193
0	0	0	0	0	0	0	0	0	0	0	0	0	0	0	52	0	62	77	92	0	105	86	0	0	0	0	0	26	19	7	50	12	39	0	0	0	0	80	73	0	0	0	0	0	0	0	0	0	0
0	0	0	0	0	0	0	0	188	97	0	124	0	0	0	64	0	35	99	76	123	100	102	0	0	129	181	32	49	52	50	17	25	28	0	0	0	0	91	77	0	0	0	0	0	0	246	268	0	0
0	0	0	0	0	0	0	0	0	0	0	0	0	0	0	54	0	63	0	84	0	121	111	0	0	0	0	0	55	22	12	25	10	25	0	0	0	0	68	81	0	0	0	0	0	0	0	0	0	246
0	0	0	0	0	0	0	0	98	81	0	0	0	0	0	29	0	31	15	81	0	113	105	0	0	70	77	63	84	32	39	28	25	9	0	0	0	0	43	46	0	99	0	0	0	204	0	226	0	217
39	28	27	42	41	44	45	48	59	86	81	48	52	58	94	132	0	0	0	182	0	162	157	0	0	99	103	0	120	122	0	0	0	0	19	13	11	0	26	185	39	9	19	75	78	66	62	104	98	94
0	10	22	44	46	64	51	0	59	126	0	9	65	0	0	0	0	0	0	175	0	0	34	0	0	93	83	0	0	0	0	0	0	0	13	5	6	0	83	21	12	5	23	0	150	0	0	0	0	0
0	4	35	54	55	78	0	0	0	0	0	0	0	0	0	0	0	0	0	0	0	0	0	0	0	0	0	0	0	0	0	0	0	0	11	6	2	0	8	0	0	3	9	0	0	0	0	0	0	0
0	0	0	0	0	0	0	0	0	0	0	0	0	0	0	0	0	0	0	0	0	0	0	0	0	0	0	0	0	0	0	0	0	0	0	0	0	0	0	0	0	0	0	0	0	0	0	0	0	0
0	45	80	0	160	95	116	67	81	63	81	88	0	114	68	68	0	91	0	101	0	110	64	0	54	56	55	84	76	68	80	91	68	43	26	83	8	0	34	45	101	34	25	0	148	182	159	191	182	178
0	115	0	0	0	0	153	0	124	94	0	21	0	197	71	67	8	41	10	37	24	50	36	41	45	83	62	70	82	78	73	77	81	46	185	21	0	0	45	25	8	103	23	0	176	225	240	247	235	0
0	4	39	62	0	0	104	0	0	0	0	12	0	0	0	0	6	35	32	19	14	26	26	0	0	133	128	123	245	140	0	0	0	0	39	12	0	0	101	8	3	0	5	0	0	0	0	0	0	0
0	7	11	49	71	0	0	0	72	101	0	0	37	46	0	0	0	0	0	140	0	0	133	0	0	97	109	0	0	0	0	0	0	99	9	5	3	0	34	103	0	2	6	0	5	42	0	0	0	0
0	6	29	0	0	0	0	0	0	145	0	14	0	61	0	98	0	0	7	0	0	153	47	0	0	74	49	0	88	0	0	0	0	0	19	23	9	0	25	23	5	6	13	0	12	0	0	0	0	0
95	0	91	101	104	0	108	0	115	0	0	0	49	0	164	0	0	0	0	0	0	0	0	0	0	0	0	0	0	203	0	0	0	0	75	0	0	0	0	0	0	0	0	1	14	21	0	0	0	29
70	37	81	98	111	125	96	0	109	107	0	0	26	104	162	226	0	0	0	192	0	0	156	0	0	110	101	0	145	0	0	0	0	0	78	150	0	0	148	176	0	5	12	14	12	21	0	85	0	56
73	70	68	100	116	0	98	146	110	0	0	0	31	106	165	221	0	190	0	224	0	236	203	0	0	0	185	0	201	186	0	0	0	204	66	0	0	0	182	225	0	42	0	21	21	11	22	23	89	37
0	0	109	109	115	0	101	0	104	0	0	0	133	0	164	0	0	250	0	0	0	0	0	0	0	0	0	0	0	0	0	246	0	0	62	0	0	0	159	240	0	0	0	0	0	22	4	16	94	28
0	103	117	110	113	131	103	139	112	144	144	0	66	85	152	137	0	238	0	242	0	0	231	0	0	0	209	0	0	209	0	268	0	226	104	0	0	0	191	247	0	0	0	0	85	23	16	13	33	41
0	0	0	0	0	111	103	119	111	139	134	0	0	92	105	0	0	0	0	0	0	0	0	0	0	174	0	0	175	0	0	0	0	0	98	0	0	0	182	235	0	0	0	0	0	89	94	33	17	43
143	86	106	103	110	114	96	108	102	151	136	128	53	104	0	181	0	266	0	242	0	0	176	0	0	192	159	219	218	193	0	0	246	217	94	0	0	0	178	0	0	0	0	29	56	37	28	41	43	18
0	0	0	0	128	0	97	94	95	103	131	0	0	0	0	0	0	0	0	179	0	0	183	0	0	151	0	0	155	151	0	0	0	0	96	0	0	0	146	0	0	0	0	0	0	0	0	59	38	29
97	97	108	112	117	115	101	99	94	108	120	0	60	70	101	164	0	252	0	213	0	206	187	0	0	147	162	204	150	146	0	232	0	0	94	141	0	0	143	214	179	121	0	35	40	49	52	63	64	44
0	0	0	0	215	161	161	123	114	111	109	0	0	71	83	89	0	196	0	187	0	0	151	0	0	124	145	0	151	127	0	0	0	159	125	0	0	0	134	189	0	0	140	0	0	95	0	83	51	79
0	0	0	0	0	0	152	0	114	107	98	0	0	0	57	104	0	0	0	0	0	0	157	0	0	112	119	0	118	117	0	0	0	0	181	0	0	0	125	0	0	0	0	0	0	93	0	154	102	128
0	4	0	136	146	129	118	113	123	124	89	0	79	70	94	123	0	186	197	206	0	222	188	0	179	155	160	186	161	148	0	189	181	162	103	0	0	0	145	181	220	0	18	59	76	28	50	38	26	58
0	17	68	93	88	131	95	0	84	0	0	0	24	39	118	0	0	0	0	0	0	0	0	0	0	0	0	0	0	0	0	0	0	0	0	0	0	0	0	0	0	0	0	40	19	50	32	31	0	34
0	0	91	137	87	101	91	87	66	97	0	0	38	16	0	0	0	0	0	0	0	0	215	0	0	0	0	0	0	0	0	0	0	0	76	0	0	0	89	0	0	0	0	0	35	64	0	52	84	54
0	0	0	172	174	0	152	0	90	113	105	0	0	51	43	0	0	0	0	0	0	0	100	0	0	79	74	0	0	65	0	0	0	0	94	0	0	0	170	0	0	0	0	0	71	104	0	107	95	78
0	0	0	0	0	0	176	0	137	136	0	0	0	0	0	18	0	116	165	143	0	0	117	0	76	107	0	93	84	70	75	88	110	93	152	0	0	0	100	127	0	0	0	0	102	146	150	128	128	137
0	0	0	0	0	0	0	0	0	0	0	0	0	0	0	104	0	0	0	0	0	0	0	0	0	0	0	0	0	0	0	0	0	0	0	0	0	0	0	0	0	0	0	0	0	0	0	0	0	0
0	0	0	0	0	0	0	219	204	0	0	0	0	0	0	0	0	165	0	244	0	0	222	0	0	172	0	131	0	137	151	154	149	153	0	0	0	0	125	226	0	0	0	0	0	90	131	126	0	149
0	0	0	0	0	0	200	0	0	0	0	0	0	0	0	0	0	0	0	0	0	0	0	0	0	0	0	0	0	0	0	0	0	0	0	0	0	0	0	152	0	0	0	0	0	0	0	0	0	0
0	0	0	0	0	0	200	0	182	159	0	0	0	0	133	127	0	180	209	201	0	234	202	0	164	172	190	170	179	161	211	186	173	179	180	0	0	0	136	182	0	0	0	0	0	53	101	143	138	130
0	0	0	0	0	0	0	0	0	0	0	0	0	0	0	0	0	0	0	0	0	0	0	0	0	0	0	0	0	0	0	0	0	0	0	0	0	0	0	0	0	0	0	0	0	6	0	0	0	0
0	0	256	0	0	0	197	205	190	186	201	0	0	191	128	109	0	179	0	208	221	232	193	0	142	162	160	169	166	148	156	176	195	171	233	0	0	0	150	177	0	0	0	0	0	98	123	127	108	126
0	179	0	239	0	0	0	0	191	150	0	0	0	0	0	113	0	157	0	184	0	202	169	0	151	149	151	160	146	136	140	176	153	144	0	0	0	0	152	161	0	0	187	0	0	9	106	118	80	138
0	0	0	0	0	0	0	0	0	0	0	0	0	0	57	49	0	0	0	0	0	0	0	0	0	0	0	0	0	0	0	0	0	0	0	0	0	0	0	166	0	0	0	0	0	0	0	0	0	0
0	0	0	0	0	0	0	202	219	139	0	0	0	0	79	93	0	145	0	164	0	193	167	0	0	137	144	142	136	123	0	143	0	0	0	0	0	0	145	144	0	0	0	0	0	102	0	107	84	109
0	0	0	0	174	0	177	174	145	121	116	0	0	150	95	78	0	0	0	172	0	0	154	0	0	121	139	0	129	120	0	0	0	0	88	0	0	0	133	0	0	0	0	0	0	78	0	83	75	94
0	171	0	0	0	0	221	176	152	126	109	0	0	177	85	83	0	160	187	175	0	177	151	0	136	121	129	132	124	120	0	191	0	128	183	0	0	0	130	143	0	0	144	0	0	70	143	83	66	102
0	0	0	0	216	0	194	169	160	140	0	0	0	0	0	72	0	140	264	170	0	188	154	0	139	143	143	134	132	123	140	149	118	137	0	0	0	0	117	143	0	0	0	0	0	113	0	106	87	104
0	0	0	0	0	0	0	156	160	134	113	254	0	126	111	82	0	147	154	170	0	182	154	0	140	128	134	134	129	120	141	149	139	142	177	0	0	0	120	146	0	0	0	0	194	128	159	137	100	133
0	186	0	0	205	0	188	147	138	120	102	0	0	114	81	61	0	141	148	158	0	168	151	0	153	119	122	116	116	101	128	135	137	124	222	0	0	0	125	134	0	0	149	0	140	149	0	138	126	129
0	0	0	0	0	0	0	0	0	0	0	0	0	0	0	96	0	173	0	186	0	0	0	0	0	0	0	0	135	126	146	146	127	195	0	0	0	0	87	129	0	0	0	0	0	0	0	0	0	0
0	0	0	0	250	0	0	0	0	0	0	0	0	0	0	96	0	217	133	224	0	0	0	0	0	0	237	278	172	136	153	163	159	149	246	0	0	0	98	178	0	0	0	0	192	132	160	167	0	174
0	0	0	0	0	0	237	0	225	247	0	0	0	0	0	77	0	195	0	197	0	0	246	0	0	0	0	0	174	135	154	158	130	138	0	0	0	0	82	119	0	0	0	0	0	139	0	156	0	168
0	0	0	0	0	0	0	0	248	0	0	0	0	0	0	57	0	229	0	149	0	0	0	0	0	0	0	0	132	213	102	148	151	178	0	0	0	0	63	178	0	0	0	0	0	117	157	149	0	163
0	75	59	71	76	94	78	123	94	92	89	0	113	76	80	0	0	0	0	0	0	0	151	0	0	103	124	0	96	141	0	0	0	0	56	0	0	0	0	140	0	14	0	34	39	29	36	42	63	41
0	225	134	130	128	120	113	115	112	116	120	0	60	78	75	95	0	156	169	175	0	182	165	0	151	123	137	144	134	127	184	173	155	143	100	0	0	0	134	157	0	0	158	57	37	36	50	52	79	56
0	0	0	0	0	0	139	158	107	112	111	0	0	86	73	0	0	167	0	226	0	0	197	0	0	119	148	211	0	114	0	0	0	0	100	0	0	0	142	159	0	0	0	0	0	60	59	59	104	57
0	0	0	0	0	0	0	0	0	0	0	0	0	0	0	0	0	0	0	0	0	0	0	0	0	0	0	0	0	0	0	0	0	0	0	0	0	0	0	0	0	0	0	0	0	0	0	0	0	0
0	27	144	0	144	117	121	116	113	107	101	0	118	96	59	95	0	121	112	148	0	166	137	0	138	112	123	142	117	105	139	101	80	98	137	0	0	0	64	124	0	31	87	0	32	76	77	71	145	72
0	122	0	0	0	0	0	0	167	141	0	0	0	0	0	51	0	150	161	176	0	228	153	0	147	148	145	149	135	120	83	148	117	123	0	0	0	0	87	136	0	0	54	0	91	68	86	0	0	86
0	0	0	0	0	0	234	0	189	0	0	0	0	0	0	0	0	170	189	210	0	0	188	0	0	204	162	157	159	143	0	179	173	154	0	0	0	0	119	184	214	0	0	0	0	19	0	0	0	0
0	30	37	63	101	0	126	0	94	0	0	0	13	0	0	0	0	0	0	0	0	0	0	0	0	0	116	0	0	0	0	0	0	0	30	0	0	0	0	0	0	12	0	0	11	17	0	0	0	39
0	8	0	0	0	0	0	0	160	119	117	0	0	98	66	106	0	158	173	186	0	183	164	0	154	135	135	146	137	130	153	171	176	138	163	0	0	0	100	155	229	6	86	0	15	36	98	105	0	81
[truncated: 36 more columns]
