# Supplementary material for: Analyzing the effects of free water modeling by deep learning on diffusion MRI structural connectivity estimates in glioma patients
Source: PLoS One. 2020 Sep 25;15(9):e0239475. doi: 10.1371/journal.pone.0239475 (PMC7518620; doi:10.1371/journal.pone.0239475)
Supplement: S1 File — All utilized connectivity and length matrices as comma-separated csv files, and the free-water maps as nifti files. (ZIP) [file pone.0239475.s003.zip › S3/CMs/patients/prob_wm/vp6/cm_original.csv]

6	4	9	0	0	0	0	0	6	0	0	0	1	0	0	0	0	0	0	0	0	0	0	0	0	0	0	0	0	1	0	0	0	0	3	0	0	0	0	0	0	0	0	1	2	2	0	0	0	1
4	308	140	18	9	1	10	2	226	3	0	18	118	99	10	1	11	0	0	2	3	0	9	0	0	5	3	1	1	2	0	0	0	0	50	20	3	0	23	3	63	37	88	0	30	38	0	1	0	17
9	140	1032	152	107	8	221	3	178	0	0	57	46	37	8	0	10	0	0	0	9	0	72	0	0	1	0	0	0	4	0	0	0	0	418	63	3	0	3	0	3	84	6	6	90	169	3	6	0	56
0	18	152	136	126	34	95	3	66	1	1	17	9	16	5	0	0	0	0	0	0	0	32	0	0	0	0	0	0	3	0	0	0	0	167	23	1	0	0	0	2	3	0	4	37	46	6	15	0	75
0	9	107	126	213	89	208	23	112	2	2	15	5	25	2	1	0	0	0	0	0	0	1	0	0	1	0	1	2	12	0	0	0	0	566	13	2	0	3	0	0	2	0	2	5	12	2	25	0	79
0	1	8	34	89	310	73	93	72	46	3	4	0	13	4	1	0	0	0	0	0	0	40	0	0	7	1	0	3	10	0	0	0	0	373	2	1	0	17	0	0	0	0	0	1	0	0	3	3	19
0	10	221	95	208	73	1431	230	738	33	6	3	35	60	33	6	0	0	0	5	0	0	3	0	0	9	8	1	3	23	0	0	0	0	424	4	0	0	27	1	2	0	0	7	59	51	8	84	13	363
0	2	3	3	23	93	230	892	164	220	1	0	0	1	2	1	0	1	0	1	0	0	2	0	0	10	8	0	2	8	0	0	0	0	277	0	0	0	37	0	0	0	0	0	0	1	0	5	15	33
6	226	178	66	112	72	738	164	1203	150	129	0	136	333	195	24	0	4	1	13	0	2	21	0	0	29	30	6	121	198	0	3	0	4	366	2	0	0	143	9	0	5	0	5	53	53	13	68	33	362
0	3	0	1	2	46	33	220	150	959	73	13	0	5	19	3	0	17	2	140	0	26	117	15	6	611	177	48	105	28	0	2	0	2	61	1	0	0	319	35	0	1	2	0	3	0	0	2	7	4
0	0	0	1	2	3	6	1	129	73	128	0	0	18	86	0	0	0	0	0	0	0	0	0	0	18	1	0	28	43	0	0	0	0	6	0	0	0	8	0	0	0	0	0	0	0	0	1	1	2
0	18	57	17	15	4	3	0	0	13	0	73	0	1	0	0	3	0	0	8	8	5	64	0	0	0	1	0	0	0	0	1	0	0	11	63	0	0	3	35	12	0	1	0	0	0	0	0	0	1
1	118	46	9	5	0	35	0	136	0	0	0	105	86	12	0	0	0	0	0	0	0	0	0	0	0	0	0	0	5	0	0	0	0	14	1	0	0	0	0	0	5	0	1	52	58	1	1	0	13
0	99	37	16	25	13	60	1	333	5	18	1	86	93	200	22	0	0	0	1	0	0	1	0	0	2	1	0	2	98	0	0	0	0	42	0	0	0	2	2	0	3	1	0	5	6	0	7	5	22
0	10	8	5	2	4	33	2	195	19	86	0	12	200	236	94	0	1	0	2	0	0	2	0	1	16	12	1	13	173	0	0	0	0	22	0	0	0	12	2	0	0	0	1	1	2	1	2	1	0
0	1	0	0	1	1	6	1	24	3	0	0	0	22	94	136	0	9	14	21	0	4	47	0	3	4	16	13	63	142	38	36	15	70	6	0	0	0	64	34	0	0	2	0	1	1	0	1	0	3
0	11	10	0	0	0	0	0	0	0	0	3	0	0	0	0	129	19	9	33	29	0	4	0	0	0	0	0	0	0	0	0	0	0	0	0	0	0	0	51	65	0	0	0	0	0	0	0	0	0
0	0	0	0	0	0	0	1	4	17	0	0	0	0	1	9	19	778	57	334	38	6	26	0	0	19	12	195	137	44	4	426	23	121	0	0	0	0	21	131	14	0	0	0	0	2	2	1	0	2
0	0	0	0	0	0	0	0	1	2	0	0	0	0	0	14	9	57	205	26	0	0	1	0	0	0	0	2	4	6	1	1	0	40	0	0	0	0	0	123	1	0	3	0	0	0	0	0	0	0
0	2	0	0	0	0	5	1	13	140	0	8	0	1	2	21	33	334	26	873	27	275	91	0	33	331	557	644	187	58	9	418	22	58	2	1	0	0	45	159	168	1	0	0	1	2	0	1	0	1
0	3	9	0	0	0	0	0	0	0	0	8	0	0	0	0	29	38	0	27	35	16	29	0	0	0	1	1	1	0	0	3	0	0	0	0	0	0	0	6	81	0	0	0	0	0	0	0	0	0
0	0	0	0	0	0	0	0	2	26	0	5	0	0	0	4	0	6	0	275	16	835	119	0	161	74	235	405	25	9	2	37	3	6	1	0	0	0	15	13	14	0	1	0	0	1	0	0	0	0
0	9	72	32	1	40	3	2	21	117	0	64	0	1	2	47	4	26	1	91	29	119	1087	0	112	413	591	51	146	87	9	131	9	14	3	23	0	0	368	437	34	2	44	0	2	1	0	2	0	1
0	0	0	0	0	0	0	0	0	15	0	0	0	0	0	0	0	0	0	0	0	0	0	6	0	0	0	0	0	0	0	0	0	0	0	0	0	0	0	1	0	0	0	0	0	0	0	0	0	0
0	0	0	0	0	0	0	0	0	6	0	0	0	0	1	3	0	0	0	33	0	161	112	0	101	16	83	79	2	1	0	0	0	0	0	0	0	0	7	1	0	0	0	0	0	0	0	0	0	0
0	5	1	0	1	7	9	10	29	611	18	0	0	2	16	4	0	19	0	331	0	74	413	0	16	1030	533	39	91	23	0	2	0	4	16	1	0	0	432	68	2	1	5	0	1	0	0	0	5	5
0	3	0	0	0	1	8	8	30	177	1	1	0	1	12	16	0	12	0	557	1	235	591	0	83	533	1386	110	323	53	0	2	0	2	8	6	0	0	678	120	1	3	18	0	2	1	0	2	0	2
0	1	0	0	1	0	1	0	6	48	0	0	0	0	1	13	0	195	2	644	1	405	51	0	79	39	110	358	415	45	0	97	0	10	0	0	0	0	23	104	3	0	0	0	0	0	0	0	0	2
0	1	0	0	2	3	3	2	121	105	28	0	0	2	13	63	0	137	4	187	1	25	146	0	2	91	323	415	400	81	30	120	18	20	9	0	0	0	168	160	1	0	1	0	1	2	0	0	3	3
1	2	4	3	12	10	23	8	198	28	43	0	5	98	173	142	0	44	6	58	0	9	87	0	1	23	53	45	81	210	34	18	24	33	17	0	0	0	139	97	1	0	0	1	0	1	0	7	0	10
0	0	0	0	0	0	0	0	0	0	0	0	0	0	0	38	0	4	1	9	0	2	9	0	0	0	0	0	30	34	94	24	129	16	0	0	0	0	7	17	0	0	0	0	0	0	0	0	0	0
0	0	0	0	0	0	0	0	3	2	0	1	0	0	0	36	0	426	1	418	3	37	131	0	0	2	2	97	120	18	24	1329	152	179	0	0	0	0	42	344	0	0	0	0	0	0	1	2	0	0
0	0	0	0	0	0	0	0	0	0	0	0	0	0	0	15	0	23	0	22	0	3	9	0	0	0	0	0	18	24	129	152	130	171	0	0	0	0	19	53	0	0	0	0	0	0	0	0	0	2
0	0	0	0	0	0	0	0	4	2	0	0	0	0	0	70	0	121	40	58	0	6	14	0	0	4	2	10	20	33	16	179	171	597	0	0	0	0	54	141	0	1	0	0	0	3	0	1	0	1
3	50	418	167	566	373	424	277	366	61	6	11	14	42	22	6	0	0	0	2	0	1	3	0	0	16	8	0	9	17	0	0	0	0	250	72	60	0	322	1	3	14	18	3	21	28	3	25	9	98
0	20	63	23	13	2	4	0	2	1	0	63	1	0	0	0	0	0	0	1	0	0	23	0	0	1	6	0	0	0	0	0	0	0	72	38	5	0	2	29	20	6	13	0	1	0	0	0	0	0
0	3	3	1	2	1	0	0	0	0	0	0	0	0	0	0	0	0	0	0	0	0	0	0	0	0	0	0	0	0	0	0	0	0	60	5	10	0	59	0	0	1	25	0	0	0	0	0	0	0
0	0	0	0	0	0	0	0	0	0	0	0	0	0	0	0	0	0	0	0	0	0	0	0	0	0	0	0	0	0	0	0	0	0	0	0	0	0	0	0	0	0	0	0	0	0	0	0	0	0
0	23	3	0	3	17	27	37	143	319	8	3	0	2	12	64	0	21	0	45	0	15	368	0	7	432	678	23	168	139	7	42	19	54	322	2	59	0	234	187	1	16	75	0	2	3	2	2	1	6
0	3	0	0	0	0	1	0	9	35	0	35	0	2	2	34	51	131	123	159	6	13	437	1	1	68	120	104	160	97	17	344	53	141	1	29	0	0	187	209	19	2	78	0	3	1	2	4	2	0
0	63	3	2	0	0	2	0	0	0	0	12	0	0	0	0	65	14	1	168	81	14	34	0	0	2	1	3	1	1	0	0	0	0	3	20	0	0	1	19	18	0	7	0	0	0	0	0	0	0
0	37	84	3	2	0	0	0	5	1	0	0	5	3	0	0	0	0	0	1	0	0	2	0	0	1	3	0	0	0	0	0	0	1	14	6	1	0	16	2	0	16	24	0	1	3	0	0	0	0
0	88	6	0	0	0	0	0	0	2	0	1	0	1	0	2	0	0	3	0	0	1	44	0	0	5	18	0	1	0	0	0	0	0	18	13	25	0	75	78	7	24	121	0	1	0	0	0	0	0
1	0	6	4	2	0	7	0	5	0	0	0	1	0	1	0	0	0	0	0	0	0	0	0	0	0	0	0	0	1	0	0	0	0	3	0	0	0	0	0	0	0	0	8	11	9	0	0	0	9
2	30	90	37	5	1	59	0	53	3	0	0	52	5	1	1	0	0	0	1	0	0	2	0	0	1	2	0	1	0	0	0	0	0	21	1	0	0	2	3	0	1	1	11	207	89	0	1	0	13
2	38	169	46	12	0	51	1	53	0	0	0	58	6	2	1	0	2	0	2	0	1	1	0	0	0	1	0	2	1	0	0	0	3	28	0	0	0	3	1	0	3	0	9	89	611	68	76	2	183
0	0	3	6	2	0	8	0	13	0	0	0	1	0	1	0	0	2	0	0	0	0	0	0	0	0	0	0	0	0	0	1	0	0	3	0	0	0	2	2	0	0	0	0	0	68	26	22	1	127
0	1	6	15	25	3	84	5	68	2	1	0	1	7	2	1	0	1	0	1	0	0	2	0	0	0	2	0	0	7	0	2	0	1	25	0	0	0	2	4	0	0	0	0	1	76	22	215	38	248
0	0	0	0	0	3	13	15	33	7	1	0	0	5	1	0	0	0	0	0	0	0	0	0	0	5	0	0	3	0	0	0	0	0	9	0	0	0	1	2	0	0	0	0	0	2	1	38	54	144
1	17	56	75	79	19	363	33	362	4	2	1	13	22	0	3	0	2	0	1	0	0	1	0	0	5	2	2	3	10	0	0	2	1	98	0	0	0	6	0	0	0	0	9	13	183	127	248	144	1194
0	0	0	0	2	0	6	27	59	6	4	0	0	0	0	0	0	0	0	1	0	0	3	0	0	5	0	0	5	5	0	0	0	0	5	0	0	0	10	0	0	0	0	0	0	0	0	16	49	134
1	33	53	75	129	54	474	214	1400	129	24	0	35	82	30	1	0	3	0	9	0	1	8	0	0	18	20	1	21	48	0	2	0	0	190	4	0	0	66	6	3	3	0	8	150	170	22	279	382	591
0	0	0	0	3	3	11	8	101	233	41	0	0	1	18	3	0	4	0	5	0	0	6	0	0	56	17	0	20	32	0	0	0	3	6	0	0	0	41	5	0	0	1	0	0	6	0	66	70	153
0	0	0	0	0	0	1	0	42	149	31	0	0	0	45	6	0	0	0	0	0	0	3	0	0	52	7	0	13	29	0	0	0	0	3	0	0	0	17	0	0	0	0	0	0	1	0	9	6	7
0	1	0	2	7	1	20	7	49	10	2	0	3	2	3	5	0	27	2	25	0	2	26	0	1	18	9	6	29	29	0	6	4	10	6	0	0	0	61	31	1	0	1	3	12	224	48	130	35	137
0	1	2	1	4	1	4	0	7	0	0	0	4	1	1	0	0	0	0	0	0	0	0	0	0	0	0	0	0	0	0	0	0	0	0	0	0	0	0	0	0	0	0	1	81	6	2	1	0	7
0	0	4	3	5	4	33	2	43	1	0	0	3	11	0	0	0	0	0	0	0	0	1	0	0	0	0	0	0	0	0	0	0	0	5	0	0	0	2	0	0	0	0	0	29	5	0	13	4	22
0	0	0	2	4	0	11	0	30	6	4	0	0	1	4	0	0	0	0	0	0	0	1	0	0	3	1	0	0	2	0	0	0	0	1	0	0	0	3	0	0	0	0	0	4	5	0	9	1	17
0	0	0	0	0	0	2	0	2	1	0	0	0	0	0	68	0	10	1	10	0	0	3	0	1	2	0	2	21	8	13	27	8	7	1	0	0	0	9	4	0	0	0	0	4	4	1	10	1	15
0	0	0	0	0	0	0	0	0	0	0	0	0	0	0	1	0	0	0	0	0	0	0	0	0	0	0	0	0	0	0	0	0	0	0	0	0	0	0	0	0	0	0	0	0	0	0	0	0	0
0	0	0	0	0	0	0	1	1	0	0	0	0	0	0	0	0	4	0	3	0	0	3	0	0	1	0	2	0	5	1	3	3	2	0	0	0	0	8	3	0	0	0	0	0	6	1	4	0	3
0	0	0	0	0	0	1	0	0	0	0	0	0	0	0	0	0	0	0	0	0	0	0	0	0	0	0	0	0	0	0	0	0	0	0	0	0	0	0	1	0	0	0	0	0	0	0	0	0	0
0	0	0	0	0	0	3	0	1	3	0	0	0	0	2	10	0	36	6	26	0	3	21	0	1	2	7	3	32	32	1	20	8	21	1	0	0	0	39	43	0	0	0	0	0	7	1	10	4	24
0	0	0	0	0	0	0	0	0	0	0	0	0	0	0	0	0	0	0	0	0	0	0	0	0	0	0	0	0	0	0	0	0	0	0	0	0	0	0	0	0	0	0	0	0	8	0	0	0	0
0	0	1	0	0	0	2	2	6	1	1	0	0	1	1	12	0	23	0	26	1	1	16	0	1	9	16	1	25	44	3	14	6	10	2	0	0	0	46	53	0	0	0	0	0	13	4	57	29	145
0	1	0	1	0	0	0	0	10	14	0	0	0	0	0	25	0	46	0	37	0	9	55	0	2	45	38	12	105	94	1	29	7	24	0	0	0	0	97	72	0	0	1	0	0	27	1	5	6	7
0	0	0	0	0	0	0	0	0	0	0	0	0	0	1	1	0	0	0	0	0	0	0	0	0	0	0	0	0	0	0	0	0	0	0	0	0	0	0	1	0	0	0	0	0	0	0	0	0	0
0	0	0	0	0	0	0	1	4	3	0	0	0	0	1	6	0	6	0	3	0	1	9	0	0	8	4	5	23	20	0	3	0	0	0	0	0	0	9	11	0	0	0	0	0	4	0	32	31	22
0	0	0	0	2	0	3	2	10	22	7	0	0	2	7	5	0	0	0	2	0	0	4	0	0	57	13	0	12	10	0	0	0	0	1	0	0	0	15	0	0	0	0	0	0	2	0	8	11	16
0	1	0	0	0	0	1	1	13	23	4	0	0	1	4	15	0	11	2	12	0	2	35	0	2	70	49	3	70	56	0	1	0	6	1	0	0	0	59	12	0	0	1	0	0	5	1	43	56	14
0	0	0	0	1	0	4	3	6	2	0	0	0	0	0	8	0	10	1	22	0	3	13	0	2	9	7	3	22	25	2	24	3	10	0	0	0	0	36	40	0	0	0	0	0	4	0	69	81	183
0	0	0	0	0	0	0	2	23	37	3	1	0	1	7	76	0	50	2	47	0	6	63	0	3	104	55	9	150	117	10	103	25	24	2	0	0	0	143	86	0	0	0	0	1	8	1	11	27	32
0	1	0	0	3	0	10	9	33	9	4	0	0	3	11	38	0	33	1	36	0	9	27	0	1	30	17	7	70	56	4	16	4	9	1	0	0	0	60	56	0	0	2	0	4	8	0	14	8	32
0	0	0	0	0	0	0	0	0	0	0	0	0	0	0	12	0	1	0	3	0	0	0	0	0	0	0	0	1	5	2	9	1	1	0	0	0	0	15	3	0	0	0	0	0	0	0	0	0	0
0	0	0	0	2	0	0	0	0	0	0	0	0	0	0	16	0	3	1	7	0	0	0	0	0	0	1	1	12	30	2	32	11	10	1	0	0	0	51	18	0	0	0	0	1	12	6	11	0	17
0	0	0	0	0	0	1	0	1	1	0	0	0	0	0	13	0	3	0	3	0	0	1	0	0	0	0	0	6	13	2	20	5	7	0	0	0	0	53	5	0	0	0	0	0	3	0	4	0	4
0	0	0	0	0	0	0	0	1	0	0	0	0	0	0	3	0	1	0	1	0	0	0	0	0	0	0	0	2	2	3	7	3	1	0	0	0	0	14	2	0	0	0	0	0	2	4	1	0	12
0	3	27	12	23	6	60	2	48	13	5	0	1	3	4	0	0	0	0	0	0	0	2	0	0	10	1	0	2	6	0	0	0	0	23	0	0	0	0	1	0	3	0	7	49	154	23	37	8	221
0	1	2	10	14	6	75	21	171	67	14	0	2	12	7	18	0	26	3	33	0	5	55	0	5	69	61	6	102	90	2	15	6	14	21	0	0	0	115	90	0	0	1	1	16	150	76	121	22	389
0	0	0	0	0	0	7	3	33	21	3	0	0	2	2	0	0	1	0	1	0	0	5	0	0	1	1	1	0	2	0	0	0	0	3	0	0	0	5	1	0	0	0	0	0	2	5	17	6	43
0	0	0	0	0	0	0	0	0	0	0	0	0	0	0	0	0	0	0	0	0	0	0	0	0	0	0	0	0	0	0	0	0	0	0	0	0	0	0	0	0	0	0	0	0	0	0	0	0	0
0	8	1	0	5	2	29	18	98	86	20	0	1	7	14	12	0	12	1	15	0	1	44	0	1	97	54	6	82	75	2	20	8	19	7	0	0	0	132	39	0	4	2	0	18	7	13	52	5	103
0	1	0	0	0	0	0	0	3	1	0	0	0	0	0	8	0	24	2	14	0	1	20	0	1	5	8	2	25	39	1	10	5	21	0	0	0	0	62	47	0	0	5	0	1	2	4	0	0	7
0	0	0	0	0	0	1	0	1	0	0	0	0	0	0	0	0	8	1	6	0	0	8	0	0	3	2	1	7	4	0	7	3	5	0	0	0	0	15	21	1	0	0	0	0	7	0	0	0	0
0	27	57	2	1	0	3	0	11	0	0	0	17	0	0	0	0	0	0	0	0	0	0	0	0	0	1	0	0	0	0	0	0	0	8	0	0	0	0	0	0	5	0	0	42	78	0	0	0	1
0	16	0	0	0	0	0	0	12	8	4	0	0	2	2	5	0	17	2	17	0	5	28	0	1	18	29	1	38	48	1	3	1	8	3	0	0	0	63	49	1	2	14	0	28	3	2	4	0	9
[truncated: 36 more columns]
