# Supplementary material for: Analyzing the effects of free water modeling by deep learning on diffusion MRI structural connectivity estimates in glioma patients
Source: PLoS One. 2020 Sep 25;15(9):e0239475. doi: 10.1371/journal.pone.0239475 (PMC7518620; doi:10.1371/journal.pone.0239475)
Supplement: S1 File — All utilized connectivity and length matrices as comma-separated csv files, and the free-water maps as nifti files. (ZIP) [file pone.0239475.s003.zip › S3/CMs/patients/prob_wm/vp6/fiberlengthmatrix_fwm.csv]

1	22	15	0	0	0	32	0	51	0	0	0	37	0	0	0	0	0	0	0	0	0	0	0	0	0	0	0	0	0	0	0	0	0	40	0	0	0	0	0	0	0	0	0	112	90	0	0	0	115
22	7	19	62	58	79	56	0	36	110	214	14	25	46	82	0	7	62	0	46	3	62	118	0	0	108	103	0	113	146	0	0	0	107	36	12	0	0	55	86	6	6	7	87	46	70	109	98	0	80
15	19	12	23	30	44	31	85	51	135	0	15	34	65	100	138	7	0	0	0	5	0	6	0	0	0	0	0	0	154	0	0	0	0	25	21	45	0	56	0	18	13	23	93	75	68	113	140	0	103
0	62	23	7	17	11	37	102	61	0	139	23	55	76	101	0	0	0	0	0	0	0	5	0	0	0	0	0	0	157	0	0	0	0	41	46	48	0	62	0	66	51	0	102	97	99	100	118	137	101
0	58	30	17	8	19	34	73	71	115	136	30	45	65	93	147	0	0	0	163	0	0	60	0	0	152	0	0	158	150	0	0	0	0	40	40	44	0	98	128	70	98	0	108	126	118	105	105	116	114
0	79	44	11	19	12	37	54	76	45	124	16	0	65	102	114	0	0	0	164	0	236	19	0	112	79	92	178	151	138	0	196	0	192	42	39	0	0	77	69	0	0	0	0	0	0	0	137	115	122
32	56	31	37	34	37	19	36	47	69	110	0	43	60	89	132	0	163	0	155	0	0	135	0	0	143	133	0	147	132	0	0	0	0	43	75	0	0	97	179	0	0	120	102	97	96	112	102	118	97
0	0	85	102	73	54	36	15	42	25	89	62	0	80	76	0	0	0	0	133	0	0	118	0	0	79	110	0	131	130	0	0	0	0	47	52	0	0	74	103	0	0	0	0	0	126	0	132	108	104
51	36	51	61	71	76	47	42	18	46	46	70	35	41	52	116	0	121	0	154	0	143	136	0	116	86	106	96	70	89	0	0	0	115	58	73	0	0	83	126	0	91	102	114	102	105	106	111	122	102
0	110	135	0	115	45	69	25	46	13	18	7	0	92	58	130	0	96	0	98	0	101	71	4	82	21	54	78	53	87	95	130	0	143	56	46	0	0	59	100	0	101	93	0	94	156	0	107	160	150
0	214	0	139	136	124	110	89	46	18	10	0	0	71	30	63	0	0	0	0	0	0	121	0	0	20	132	0	30	32	0	0	0	0	94	0	0	0	109	0	0	0	0	0	0	0	0	177	189	168
0	14	15	23	30	16	0	62	70	7	0	6	0	0	0	0	7	237	0	22	21	35	13	0	0	46	50	0	0	0	0	127	152	106	29	7	23	0	58	25	13	21	31	0	0	0	0	0	0	127
37	25	34	55	45	0	43	0	35	0	0	0	8	23	75	99	0	0	0	0	0	0	0	0	0	0	0	0	0	120	0	0	0	0	59	0	0	0	0	0	0	18	0	47	30	33	47	181	0	69
0	46	65	76	65	65	60	80	41	92	71	0	23	8	26	77	0	0	0	0	0	0	137	0	0	82	129	0	103	81	0	0	0	0	66	75	0	0	111	183	0	45	0	0	88	106	0	76	74	80
0	82	100	101	93	102	89	76	52	58	30	0	75	26	11	35	0	150	0	159	0	0	102	0	0	82	72	0	65	50	0	0	0	0	89	0	0	0	87	95	0	0	105	0	137	152	0	109	149	128
0	0	138	0	147	114	132	0	116	130	63	0	99	77	35	10	0	77	6	102	0	107	86	0	72	89	69	57	64	26	55	69	54	24	124	0	0	0	64	53	0	0	85	0	138	0	0	154	0	150
0	7	7	0	0	0	0	0	0	0	0	7	0	0	0	0	6	24	14	14	9	22	15	0	0	0	0	0	0	0	0	0	0	128	0	0	0	0	0	8	7	0	13	0	0	0	0	0	0	0
0	62	0	0	0	0	163	0	121	96	0	237	0	0	150	77	24	11	11	28	11	93	86	0	0	98	88	55	73	73	67	39	61	33	0	78	0	0	96	43	48	0	77	246	0	215	0	235	0	234
0	0	0	0	0	0	0	0	0	0	0	0	0	0	0	6	14	11	6	19	50	45	32	0	0	0	0	99	74	94	0	70	103	14	0	0	0	0	38	10	33	0	10	0	0	0	0	0	0	0
0	46	0	0	163	164	155	133	154	98	0	22	0	0	159	102	14	28	19	14	23	14	53	0	37	83	72	56	98	95	92	81	89	85	161	46	0	0	109	30	21	0	0	0	158	0	0	279	0	238
0	3	5	0	0	0	0	0	0	0	0	21	0	0	0	0	9	11	50	23	5	12	17	0	0	139	141	0	0	133	0	133	140	118	0	0	0	0	0	40	16	0	0	0	0	0	0	0	0	0
0	62	0	0	0	236	0	0	143	101	0	35	0	0	0	107	22	93	45	14	12	7	32	0	22	92	73	40	113	116	127	109	124	126	0	53	0	0	107	62	27	0	0	0	0	0	0	0	0	329
0	118	6	5	60	19	135	118	136	71	121	13	0	137	102	86	15	86	32	53	17	32	18	10	25	58	49	83	96	95	93	103	112	105	142	41	49	0	66	37	30	121	49	0	118	252	0	250	202	219
0	0	0	0	0	0	0	0	0	4	0	0	0	0	0	0	0	0	0	0	0	0	10	2	0	4	26	0	0	0	0	0	0	0	0	62	0	0	92	28	0	0	0	0	0	0	0	0	0	0
0	0	0	0	0	112	0	0	116	82	0	0	0	0	0	72	0	0	0	37	0	22	25	0	10	62	45	30	87	57	0	0	0	52	154	0	0	0	63	28	0	0	0	0	0	0	0	0	0	0
0	108	0	0	152	79	143	79	86	21	20	46	0	82	82	89	0	98	0	83	139	92	58	4	62	10	29	73	50	80	0	121	177	76	70	102	93	0	58	87	136	98	92	0	93	151	0	197	153	174
0	103	0	0	0	92	133	110	106	54	132	50	0	129	72	69	0	88	0	72	141	73	49	26	45	29	15	28	50	74	0	150	0	68	118	80	51	0	53	59	130	105	48	0	105	0	0	0	150	194
0	0	0	0	0	178	0	0	96	78	0	0	0	0	0	57	0	55	99	56	0	40	83	0	30	73	28	12	47	70	52	31	0	63	160	127	0	0	71	77	131	0	0	0	0	0	0	0	0	0
0	113	0	0	158	151	147	131	70	53	30	0	0	103	65	64	0	73	74	98	0	113	96	0	87	50	50	47	22	44	20	53	42	70	123	0	0	0	76	85	136	112	112	0	220	199	210	169	181	189
0	146	154	157	150	138	132	130	89	87	32	0	120	81	50	26	0	73	94	95	133	116	95	0	57	80	74	70	44	13	17	79	23	40	121	129	0	0	70	73	0	0	176	242	0	189	268	214	192	192
0	0	0	0	0	0	0	0	0	95	0	0	0	0	0	55	0	67	0	92	0	127	93	0	0	0	0	52	20	17	5	33	13	40	0	126	0	0	88	83	132	0	0	0	0	0	0	0	0	0
0	0	0	0	0	196	0	0	0	130	0	127	0	0	0	69	0	39	70	81	133	109	103	0	0	121	150	31	53	79	33	16	28	30	0	142	0	0	71	78	121	0	0	0	0	208	0	234	0	0
0	0	0	0	0	0	0	0	0	0	0	152	0	0	0	54	0	61	103	89	140	124	112	0	0	177	0	0	42	23	13	28	12	23	0	0	0	0	80	82	138	0	0	0	0	0	0	0	0	0
0	107	0	0	0	192	0	0	115	143	0	106	0	0	0	24	128	33	14	85	118	126	105	0	52	76	68	63	70	40	40	30	23	9	159	0	0	0	44	46	98	103	75	0	0	0	212	0	182	223
40	36	25	41	40	42	43	47	58	56	94	29	59	66	89	124	0	0	0	161	0	0	142	0	154	70	118	160	123	121	0	0	0	159	20	10	12	0	28	132	32	13	17	96	70	72	82	98	85	84
0	12	21	46	40	39	75	52	73	46	0	7	0	75	0	0	0	78	0	46	0	53	41	62	0	102	80	127	0	129	126	142	0	0	10	10	14	0	47	30	14	8	16	0	94	0	0	0	140	120
0	0	45	48	44	0	0	0	0	0	0	23	0	0	0	0	0	0	0	0	0	0	49	0	0	93	51	0	0	0	0	0	0	0	12	14	6	0	9	28	6	0	8	0	0	0	0	0	0	0
0	0	0	0	0	0	0	0	0	0	0	0	0	0	0	0	0	0	0	0	0	0	0	0	0	0	0	0	0	0	0	0	0	0	0	0	0	0	0	0	0	0	0	0	0	0	0	0	0	0
0	55	56	62	98	77	97	74	83	59	109	58	0	111	87	64	0	96	38	109	0	107	66	92	63	58	53	71	76	70	88	71	80	44	28	47	9	0	37	46	28	24	25	0	50	140	161	0	192	225
0	86	0	0	128	69	179	103	126	100	0	25	0	183	95	53	8	43	10	30	40	62	37	28	28	87	59	77	85	73	83	78	82	46	132	30	28	0	46	24	17	89	17	0	106	222	0	0	0	234
0	6	18	66	70	0	0	0	0	0	0	13	0	0	0	0	7	48	33	21	16	27	30	0	0	136	130	131	136	0	132	121	138	98	32	14	6	0	28	17	5	0	6	0	0	0	0	0	0	304
0	6	13	51	98	0	0	0	91	101	0	21	18	45	0	0	0	0	0	0	0	0	121	0	0	98	105	0	112	0	0	0	0	103	13	8	0	0	24	89	0	3	6	0	0	51	0	0	0	0
0	7	23	0	0	0	120	0	102	93	0	31	0	0	105	85	13	77	10	0	0	0	49	0	0	92	48	0	112	176	0	0	0	75	17	16	8	0	25	17	6	6	15	0	10	0	0	0	0	0
0	87	93	102	108	0	102	0	114	0	0	0	47	0	0	0	0	246	0	0	0	0	0	0	0	0	0	0	0	242	0	0	0	0	96	0	0	0	0	0	0	0	0	1	15	37	89	51	0	8
112	46	75	97	126	0	97	0	102	94	0	0	30	88	137	138	0	0	0	158	0	0	118	0	0	93	105	0	220	0	0	0	0	0	70	94	0	0	50	106	0	0	10	15	8	20	47	61	0	49
90	70	68	99	118	0	96	126	105	156	0	0	33	106	152	0	0	215	0	0	0	0	252	0	0	151	0	0	199	189	0	208	0	0	72	0	0	0	140	222	0	51	0	37	20	11	26	22	62	37
0	109	113	100	105	0	112	0	106	0	0	0	47	0	0	0	0	0	0	0	0	0	0	0	0	0	0	0	210	268	0	0	0	212	82	0	0	0	161	0	0	0	0	89	47	26	5	17	0	31
0	98	140	118	105	137	102	132	111	107	177	0	181	76	109	154	0	235	0	279	0	0	250	0	0	197	0	0	169	214	0	234	0	0	98	0	0	0	0	0	0	0	0	51	61	22	17	9	29	42
0	0	0	137	116	115	118	108	122	160	189	0	0	74	149	0	0	0	0	0	0	0	202	0	0	153	150	0	181	192	0	0	0	182	85	140	0	0	192	0	0	0	0	0	0	62	0	29	10	44
115	80	103	101	114	122	97	104	102	150	168	127	69	80	128	150	0	234	0	238	0	329	219	0	0	174	194	0	189	192	0	0	0	223	84	120	0	0	225	234	304	0	0	8	49	37	31	42	44	18
0	0	0	0	142	129	109	94	99	120	119	0	0	0	0	0	0	0	0	205	0	0	189	0	0	153	154	0	151	145	0	0	0	0	115	0	0	0	145	0	0	0	0	0	0	210	0	66	46	28
150	99	111	108	118	117	101	97	93	104	123	123	64	74	78	115	0	226	209	252	0	225	201	0	0	158	183	186	165	153	0	0	0	245	96	115	0	0	143	243	0	206	0	40	37	48	54	62	63	45
0	0	0	0	160	170	163	125	111	110	109	0	0	113	69	110	0	0	0	222	0	220	172	0	162	123	145	157	140	129	0	191	200	166	140	0	0	0	133	163	0	0	135	0	191	91	117	82	43	80
0	0	0	0	0	231	185	166	114	109	103	0	0	0	56	75	0	151	0	180	0	0	185	0	0	111	133	208	123	122	0	0	0	0	147	0	0	0	126	176	0	0	0	0	0	0	0	101	115	114
0	43	151	134	143	135	116	104	122	139	118	0	187	138	93	120	0	176	211	207	267	226	187	0	0	149	147	174	158	149	0	198	185	175	114	136	0	0	143	173	0	0	0	60	57	30	49	42	32	56
0	52	74	59	0	0	78	0	60	0	0	0	21	0	0	0	0	0	0	0	0	0	228	0	0	0	132	0	0	0	0	0	0	0	90	0	0	0	0	0	0	0	0	40	21	49	0	0	0	36
0	52	90	0	97	90	90	94	71	158	0	0	100	9	93	0	0	0	0	0	0	211	262	0	0	0	0	0	0	136	0	0	188	0	77	0	0	0	77	0	0	0	0	0	36	80	0	58	49	65
0	0	175	157	144	150	140	112	85	90	55	0	0	159	14	38	0	129	0	0	0	0	183	0	0	106	121	0	94	73	0	0	0	0	94	0	0	0	0	147	0	0	0	0	69	96	0	91	102	92
0	0	0	175	0	0	186	0	184	129	0	0	0	0	56	17	0	96	0	165	0	153	112	0	0	124	0	84	86	77	77	88	0	120	193	0	0	0	101	81	0	0	0	0	122	0	122	127	102	118
0	0	0	0	0	0	0	0	0	0	0	0	0	0	0	0	0	0	0	0	0	0	0	0	0	0	0	0	0	0	0	0	0	0	0	0	0	0	0	0	0	0	0	0	0	0	0	0	0	0
0	0	0	0	0	0	0	0	201	0	0	0	0	0	0	171	0	166	0	175	0	0	0	0	0	178	0	0	198	144	0	155	0	120	0	0	0	0	95	221	0	0	0	0	0	98	0	114	0	129
0	0	0	0	0	0	0	0	0	0	0	0	0	0	0	0	0	0	0	0	0	0	0	0	0	0	0	0	0	0	0	0	0	0	0	0	0	0	0	0	0	0	0	0	0	0	0	0	0	0
0	0	0	0	215	0	0	236	212	0	0	0	0	0	0	162	0	184	0	204	0	0	202	0	0	165	197	186	167	157	162	193	183	166	0	0	0	0	141	183	235	235	0	0	87	123	153	157	140	132
0	0	0	0	0	0	0	0	0	0	0	0	0	0	0	0	0	0	0	228	0	0	0	0	0	0	0	0	0	0	0	0	0	0	0	0	0	0	0	0	0	0	0	0	0	4	0	0	0	105
0	143	252	239	237	0	205	185	207	187	169	0	0	150	116	125	0	179	0	213	224	218	187	0	173	162	170	159	165	151	189	186	193	161	171	237	0	0	159	180	0	0	0	0	0	115	148	130	120	125
0	0	0	0	0	0	214	0	178	153	0	0	146	0	153	99	0	160	190	191	0	198	171	0	152	151	150	165	146	139	179	176	165	147	222	0	0	0	149	163	220	0	159	0	0	7	0	115	105	153
0	0	0	0	0	0	0	0	0	0	0	0	0	0	0	0	0	0	0	0	0	0	0	0	0	0	0	217	0	0	0	0	0	0	0	0	0	0	0	0	0	0	0	0	0	0	0	0	0	0
0	0	0	0	184	0	178	0	195	0	0	0	0	0	136	79	0	155	190	177	0	193	158	0	0	135	139	142	137	124	0	147	0	260	161	0	0	0	142	153	195	0	0	0	0	88	0	109	82	112
0	0	0	0	183	0	0	183	149	120	111	0	0	0	83	114	0	189	0	177	0	198	152	0	0	125	139	0	131	125	0	0	0	0	162	0	0	0	113	135	0	0	195	0	0	79	0	100	79	85
0	0	0	0	0	202	197	0	161	135	128	0	0	185	74	95	0	160	0	177	0	220	148	0	148	120	127	145	124	119	0	168	0	124	203	183	0	0	129	150	0	0	226	0	0	61	0	85	66	96
0	271	0	0	0	0	173	154	178	158	0	0	0	0	157	73	0	140	0	166	212	181	160	0	0	131	142	161	137	119	0	148	142	120	169	0	0	0	112	150	0	0	0	0	0	111	0	110	88	104
0	209	0	0	0	0	241	168	164	143	123	0	0	0	81	80	0	155	167	172	0	181	156	0	140	130	137	130	127	122	152	152	158	138	178	0	0	0	114	148	197	176	207	0	176	130	169	147	112	123
0	162	236	234	180	179	200	155	153	139	112	175	0	127	89	67	0	132	0	162	211	172	143	0	133	123	129	136	119	109	145	139	152	118	160	0	0	0	117	140	0	0	183	0	132	146	162	130	129	138
0	0	0	0	0	0	0	0	233	0	0	0	0	0	0	80	0	183	0	0	0	0	0	0	0	0	0	0	143	122	144	157	128	134	0	0	0	0	82	112	0	0	0	0	0	165	0	0	0	0
0	0	0	248	0	0	247	0	279	0	0	0	0	0	0	86	0	224	0	206	0	0	260	0	0	0	0	133	157	149	155	163	158	144	0	0	0	0	96	206	302	0	0	0	192	141	149	157	0	172
0	0	0	0	0	0	0	0	0	0	0	0	0	0	0	83	0	0	0	182	0	0	248	0	0	0	0	0	154	131	143	155	140	127	0	0	0	0	85	154	0	0	0	0	0	159	159	159	0	169
0	0	0	0	0	0	0	0	0	0	0	0	0	0	0	37	0	292	224	221	0	0	211	0	0	0	216	0	141	0	130	149	166	109	0	0	0	0	53	148	0	0	0	0	0	126	154	140	0	165
0	60	71	83	84	78	85	152	102	97	123	0	69	100	66	64	0	0	0	0	0	0	149	0	0	104	131	0	133	121	0	0	0	0	58	176	0	0	132	148	0	0	131	40	36	31	39	42	54	39
0	95	134	141	136	128	118	118	110	113	122	216	67	88	86	100	0	155	154	187	220	216	162	0	176	129	135	148	138	129	163	167	169	138	128	0	0	0	138	156	195	173	0	54	42	32	50	49	82	52
0	0	127	187	129	0	125	111	109	114	104	0	0	64	67	0	0	0	0	0	0	0	0	0	0	141	165	0	137	135	0	0	0	0	121	0	0	0	152	158	0	0	0	72	0	45	58	68	210	73
0	0	0	0	0	0	0	0	0	0	0	0	0	0	0	0	0	0	0	0	0	0	0	0	0	0	0	0	0	0	0	0	0	0	0	0	0	0	0	0	0	0	0	0	0	0	0	0	0	0
0	30	163	138	150	120	129	107	114	106	103	0	47	110	61	67	0	142	32	163	0	143	139	0	0	112	120	112	117	99	0	103	77	103	110	0	0	0	64	111	169	16	54	0	31	87	69	70	110	72
0	0	0	0	196	0	0	0	174	153	104	0	0	0	0	51	0	150	168	179	0	197	164	0	0	144	141	150	138	124	81	126	124	127	164	0	0	0	93	134	231	105	42	0	0	63	77	0	0	88
0	0	0	176	0	0	0	0	189	0	0	0	0	196	0	0	0	168	0	194	230	0	188	0	0	185	151	160	167	141	0	179	163	158	0	0	0	0	130	175	0	0	0	0	0	16	72	72	160	119
61	24	38	0	0	108	86	0	87	97	0	0	17	60	0	0	0	0	0	0	0	0	0	0	0	0	0	0	0	0	0	0	0	0	16	0	0	0	38	0	0	13	9	0	13	20	40	0	0	133
0	27	0	0	0	247	208	175	155	126	116	0	0	134	93	97	0	162	166	178	0	171	168	0	168	129	137	146	140	131	0	173	0	145	171	0	0	0	102	155	222	12	76	215	10	33	82	99	116	116
[truncated: 36 more columns]
