# Supplementary material for: Analyzing the effects of free water modeling by deep learning on diffusion MRI structural connectivity estimates in glioma patients
Source: PLoS One. 2020 Sep 25;15(9):e0239475. doi: 10.1371/journal.pone.0239475 (PMC7518620; doi:10.1371/journal.pone.0239475)
Supplement: S1 File — All utilized connectivity and length matrices as comma-separated csv files, and the free-water maps as nifti files. (ZIP) [file pone.0239475.s003.zip › S3/CMs/patients/prob_wm/vp6/cm_fwm.csv]

10	5	6	0	0	0	1	0	11	0	0	0	1	0	0	0	0	0	0	0	0	0	0	0	0	0	0	0	0	0	0	0	0	0	4	0	0	0	0	0	0	0	0	0	1	1	0	0	0	1
5	323	198	26	18	2	14	0	224	8	1	44	132	108	17	0	10	3	0	5	1	4	11	0	0	6	4	0	4	2	0	0	0	1	90	88	0	0	23	7	99	46	100	2	45	43	1	1	0	12
6	198	1023	205	100	4	205	3	234	4	0	90	61	41	7	1	13	0	0	0	24	0	68	0	0	0	0	0	0	5	0	0	0	0	472	118	7	0	2	0	12	65	13	6	81	165	2	2	0	48
0	26	205	129	195	56	102	6	79	0	1	32	20	19	6	0	0	0	0	0	0	0	86	0	0	0	0	0	0	3	0	0	0	0	213	16	2	0	1	0	4	5	0	5	35	32	4	6	2	88
0	18	100	195	233	97	221	31	106	13	1	26	3	16	5	2	0	0	0	1	0	0	4	0	0	3	0	0	1	10	0	0	0	0	628	50	2	0	9	1	4	3	0	2	9	10	2	11	3	94
0	2	4	56	97	439	111	241	131	318	4	81	0	8	10	2	0	0	0	4	0	1	102	0	1	28	22	1	2	13	0	1	0	1	683	44	0	0	190	2	0	0	0	0	0	0	0	3	1	18
1	14	205	102	221	111	1551	332	792	80	9	0	30	72	42	6	0	1	0	2	0	0	4	0	0	10	8	0	3	30	0	0	0	0	520	8	0	0	54	2	0	0	2	13	50	61	14	74	20	456
0	0	3	6	31	241	332	1112	195	661	8	3	0	4	5	0	0	0	0	3	0	0	13	0	0	11	16	0	3	11	0	0	0	0	406	7	0	0	105	1	0	0	0	0	0	1	0	9	14	36
11	224	234	79	106	131	792	195	1358	178	121	6	152	336	219	30	0	5	0	15	0	3	19	0	1	31	38	9	135	220	0	0	0	1	456	15	0	0	148	13	0	5	1	9	87	67	16	83	52	435
0	8	4	0	13	318	80	661	178	2758	60	80	0	10	35	6	0	20	0	173	0	32	225	15	6	1357	308	41	117	32	1	4	0	2	343	18	0	0	800	41	0	1	9	0	1	2	0	1	11	9
0	1	0	1	1	4	9	8	121	60	151	0	0	18	120	1	0	0	0	0	0	0	2	0	0	8	2	0	17	45	0	0	0	0	12	0	0	0	10	0	0	0	0	0	0	0	0	1	2	4
0	44	90	32	26	81	0	3	6	80	0	209	0	0	0	0	11	1	0	15	4	10	219	0	0	19	14	0	0	0	0	4	1	1	101	458	4	0	17	56	45	1	8	0	0	0	0	0	0	1
1	132	61	20	3	0	30	0	152	0	0	0	121	106	13	3	0	0	0	0	0	0	0	0	0	0	0	0	0	5	0	0	0	0	9	0	0	0	0	0	0	1	0	5	75	57	1	1	0	18
0	108	41	19	16	8	72	4	336	10	18	0	106	130	190	19	0	0	0	0	0	0	1	0	0	6	5	0	7	110	0	0	0	0	44	1	0	0	2	1	0	1	0	0	11	6	0	4	4	18
0	17	7	6	5	10	42	5	219	35	120	0	13	190	285	108	0	1	0	3	0	0	6	0	0	10	9	0	17	170	0	0	0	0	13	0	0	0	17	1	0	0	1	0	1	1	0	1	3	5
0	0	1	0	2	2	6	0	30	6	1	0	3	19	108	190	0	15	16	22	0	9	48	0	2	10	22	15	60	169	22	36	16	50	3	0	0	0	64	40	0	0	2	0	1	0	0	1	0	7
0	10	13	0	0	0	0	0	0	0	0	11	0	0	0	0	139	18	10	15	55	2	3	0	0	0	0	0	0	0	0	0	0	1	0	0	0	0	0	87	94	0	2	0	0	0	0	0	0	0
0	3	0	0	0	0	1	0	5	20	0	1	0	0	1	15	18	810	76	362	53	12	41	0	0	16	19	224	109	31	4	379	21	146	0	1	0	0	15	157	14	0	1	1	0	2	0	5	0	4
0	0	0	0	0	0	0	0	0	0	0	0	0	0	0	16	10	76	214	23	1	2	2	0	0	0	0	2	2	1	0	1	2	42	0	0	0	0	6	161	5	0	29	0	0	0	0	0	0	0
0	5	0	0	1	4	2	3	15	173	0	15	0	0	3	22	15	362	23	949	34	328	129	0	50	473	563	607	213	65	7	373	38	65	9	3	0	0	57	195	210	0	0	0	1	0	0	2	0	4
0	1	24	0	0	0	0	0	0	0	0	4	0	0	0	0	55	53	1	34	59	14	34	0	0	2	1	0	0	2	0	2	1	1	0	0	0	0	0	14	93	0	0	0	0	0	0	0	0	0
0	4	0	0	0	1	0	0	3	32	0	10	0	0	0	9	2	12	2	328	14	909	146	0	158	112	287	383	29	15	4	52	6	6	0	1	0	0	6	27	39	0	0	0	0	0	0	0	0	1
0	11	68	86	4	102	4	13	19	225	2	219	0	1	6	48	3	41	2	129	34	146	1433	14	129	547	728	62	155	88	6	151	19	25	9	103	27	0	491	600	66	4	83	0	1	2	0	2	2	2
0	0	0	0	0	0	0	0	0	15	0	0	0	0	0	0	0	0	0	0	0	0	14	17	0	15	4	0	0	0	0	0	0	0	0	1	0	0	1	2	0	0	0	0	0	0	0	0	0	0
0	0	0	0	0	1	0	0	1	6	0	0	0	0	0	2	0	0	0	50	0	158	129	0	128	27	95	78	4	1	0	0	0	1	1	0	0	0	6	1	0	0	0	0	0	0	0	0	0	0
0	6	0	0	3	28	10	11	31	1357	8	19	0	6	10	10	0	16	0	473	2	112	547	15	27	1964	1182	44	112	28	0	5	1	3	35	3	3	0	813	79	3	2	8	0	2	2	0	1	1	9
0	4	0	0	0	22	8	16	38	308	2	14	0	5	9	22	0	19	0	563	1	287	728	4	95	1182	1709	116	373	60	0	4	0	10	11	26	6	0	1022	146	5	2	38	0	1	0	0	0	1	3
0	0	0	0	0	1	0	0	9	41	0	0	0	0	0	15	0	224	2	607	0	383	62	0	78	44	116	380	445	45	2	93	0	15	1	1	0	0	29	115	4	0	0	0	0	0	0	0	0	0
0	4	0	0	1	2	3	3	135	117	17	0	0	7	17	60	0	109	2	213	0	29	155	0	4	112	373	445	361	98	29	143	23	28	8	0	0	0	146	190	4	1	2	0	1	1	2	1	1	6
0	2	5	3	10	13	30	11	220	32	45	0	5	110	170	169	0	31	1	65	2	15	88	0	1	28	60	45	98	239	39	26	30	36	20	1	0	0	119	125	0	0	1	1	0	4	1	4	1	11
0	0	0	0	0	0	0	0	0	1	0	0	0	0	0	22	0	4	0	7	0	4	6	0	0	0	0	2	29	39	103	31	124	11	0	1	0	0	11	17	1	0	0	0	0	0	0	0	0	0
0	0	0	0	0	1	0	0	0	4	0	4	0	0	0	36	0	379	1	373	2	52	151	0	0	5	4	93	143	26	31	1422	149	151	0	4	0	0	23	393	21	0	0	0	0	3	0	2	0	0
0	0	0	0	0	0	0	0	0	0	0	1	0	0	0	16	0	21	2	38	1	6	19	0	0	1	0	0	23	30	124	149	178	179	0	0	0	0	20	47	1	0	0	0	0	0	0	0	0	0
0	1	0	0	0	1	0	0	1	2	0	1	0	0	0	50	1	146	42	65	1	6	25	0	1	3	10	15	28	36	11	151	179	640	1	0	0	0	51	162	7	1	1	0	0	0	1	0	2	3
4	90	472	213	628	683	520	406	456	343	12	101	9	44	13	3	0	0	0	9	0	0	9	0	1	35	11	1	8	20	0	0	0	1	274	333	109	0	403	1	10	25	26	7	20	41	5	25	7	127
0	88	118	16	50	44	8	7	15	18	0	458	0	1	0	0	0	1	0	3	0	1	103	1	0	3	26	1	0	1	1	4	0	0	333	78	30	0	47	69	80	5	45	0	1	0	0	0	1	3
0	0	7	2	2	0	0	0	0	0	0	4	0	0	0	0	0	0	0	0	0	0	27	0	0	3	6	0	0	0	0	0	0	0	109	30	31	0	274	11	8	0	47	0	0	0	0	0	0	0
0	0	0	0	0	0	0	0	0	0	0	0	0	0	0	0	0	0	0	0	0	0	0	0	0	0	0	0	0	0	0	0	0	0	0	0	0	0	0	0	0	0	0	0	0	0	0	0	0	0
0	23	2	1	9	190	54	105	148	800	10	17	0	2	17	64	0	15	6	57	0	6	491	1	6	813	1022	29	146	119	11	23	20	51	403	47	274	0	364	268	10	20	138	0	2	4	2	0	1	5
0	7	0	0	1	2	2	1	13	41	0	56	0	1	1	40	87	157	161	195	14	27	600	2	1	79	146	115	190	125	17	393	47	162	1	69	11	0	268	245	59	4	93	0	1	4	0	0	0	6
0	99	12	4	4	0	0	0	0	0	0	45	0	0	0	0	94	14	5	210	93	39	66	0	0	3	5	4	4	0	1	21	1	7	10	80	8	0	10	59	28	0	24	0	0	0	0	0	0	1
0	46	65	5	3	0	0	0	5	1	0	1	1	1	0	0	0	0	0	0	0	0	4	0	0	2	2	0	1	0	0	0	0	1	25	5	0	0	20	4	0	9	22	0	0	1	0	0	0	0
0	100	13	0	0	0	2	0	1	9	0	8	0	0	1	2	2	1	29	0	0	0	83	0	0	8	38	0	2	1	0	0	0	1	26	45	47	0	138	93	24	22	118	0	2	0	0	0	0	0
0	2	6	5	2	0	13	0	9	0	0	0	5	0	0	0	0	1	0	0	0	0	0	0	0	0	0	0	0	1	0	0	0	0	7	0	0	0	0	0	0	0	0	7	15	10	1	1	0	17
1	45	81	35	9	0	50	0	87	1	0	0	75	11	1	1	0	0	0	1	0	0	1	0	0	2	1	0	1	0	0	0	0	0	20	1	0	0	2	1	0	0	2	15	260	112	2	1	0	14
1	43	165	32	10	0	61	1	67	2	0	0	57	6	1	0	0	2	0	0	0	0	2	0	0	2	0	0	1	4	0	3	0	0	41	0	0	0	4	4	0	1	0	10	112	701	94	65	2	227
0	1	2	4	2	0	14	0	16	0	0	0	1	0	0	0	0	0	0	0	0	0	0	0	0	0	0	0	2	1	0	0	0	1	5	0	0	0	2	0	0	0	0	1	2	94	38	29	0	128
0	1	2	6	11	3	74	9	83	1	1	0	1	4	1	1	0	5	0	2	0	0	2	0	0	1	0	0	1	4	0	2	0	0	25	0	0	0	0	0	0	0	0	1	1	65	29	204	54	247
0	0	0	2	3	1	20	14	52	11	2	0	0	4	3	0	0	0	0	0	0	0	2	0	0	1	1	0	1	1	0	0	0	2	7	1	0	0	1	0	0	0	0	0	0	2	0	54	77	122
1	12	48	88	94	18	456	36	435	9	4	1	18	18	5	7	0	4	0	4	0	1	2	0	0	9	3	0	6	11	0	0	0	3	127	3	0	0	5	6	1	0	0	17	14	227	128	247	122	1455
0	0	0	0	1	2	9	33	69	14	2	0	0	0	0	0	0	0	0	2	0	0	4	0	0	6	4	0	4	6	0	0	0	0	4	0	0	0	11	0	0	0	0	0	0	1	0	6	73	156
1	23	60	86	100	63	502	258	1416	178	30	2	47	60	34	7	0	3	1	3	0	2	9	0	0	23	24	3	23	43	0	0	0	1	207	5	0	0	100	3	0	1	0	10	148	163	27	248	414	679
0	0	0	0	1	5	6	14	128	302	41	0	0	2	25	1	0	0	0	5	0	1	12	0	1	63	17	1	23	31	0	1	1	2	7	0	0	0	49	4	0	0	1	0	1	7	2	70	74	172
0	0	0	0	0	1	3	3	45	154	43	0	0	0	72	6	0	1	0	2	0	0	3	0	0	39	9	3	17	28	0	0	0	0	1	0	0	0	21	2	0	0	0	0	0	0	0	1	2	6
0	3	2	3	10	3	34	10	51	12	2	0	1	8	5	10	0	28	2	16	1	5	19	0	0	13	13	8	34	48	0	19	3	8	6	1	0	0	55	44	0	0	0	7	13	244	29	104	28	168
0	2	3	2	0	0	15	0	13	0	0	0	16	0	0	0	0	0	0	0	0	0	1	0	0	0	1	0	0	0	0	0	0	0	2	0	0	0	0	0	0	0	0	2	102	7	0	0	0	5
0	1	1	0	4	3	18	7	42	3	0	0	3	19	2	0	0	0	0	0	0	1	1	0	0	0	0	0	0	2	0	0	1	0	8	0	0	0	2	0	0	0	0	0	35	6	0	13	5	21
0	0	1	1	2	1	2	3	29	8	2	0	0	2	7	6	0	1	0	0	0	0	1	0	0	6	1	0	4	7	0	0	0	0	2	0	0	0	0	1	0	0	0	0	9	3	0	7	4	15
0	0	0	1	0	0	3	0	5	1	0	0	0	0	2	89	0	11	0	4	0	2	8	0	0	2	0	2	31	16	4	39	0	5	1	0	0	0	13	9	0	0	0	0	4	0	1	7	2	2
0	0	0	0	0	0	0	0	0	0	0	0	0	0	0	0	0	0	0	0	0	0	0	0	0	0	0	0	0	0	0	0	0	0	0	0	0	0	0	0	0	0	0	0	0	0	0	0	0	0
0	0	0	0	0	0	0	0	2	0	0	0	0	0	0	2	0	4	0	4	0	0	0	0	0	1	0	0	3	9	0	10	0	1	0	0	0	0	7	4	0	0	0	0	0	4	0	2	0	6
0	0	0	0	0	0	0	0	0	0	0	0	0	0	0	0	0	0	0	0	0	0	0	0	0	0	0	0	0	0	0	0	0	0	0	0	0	0	0	0	0	0	0	0	0	0	0	0	0	0
0	0	0	0	1	0	0	1	3	0	0	0	0	0	0	7	0	36	0	31	0	0	12	0	0	6	10	7	27	39	2	33	11	20	0	0	0	0	51	49	1	1	0	0	1	5	3	10	6	34
0	0	0	0	0	0	0	0	0	0	0	0	0	0	0	0	0	0	0	1	0	0	0	0	0	0	0	0	0	0	0	0	0	0	0	0	0	0	0	0	0	0	0	0	0	9	0	0	0	1
0	1	1	1	1	0	5	1	9	4	1	0	0	1	1	10	0	38	0	26	1	4	32	0	2	14	12	4	41	46	2	19	10	12	4	1	0	0	39	49	0	0	0	0	0	13	3	63	29	163
0	0	0	0	0	0	1	0	5	18	0	0	1	0	2	22	0	43	1	41	0	9	60	0	5	46	39	14	105	91	1	29	5	24	2	0	0	0	85	98	2	0	2	0	0	35	0	11	5	7
0	0	0	0	0	0	0	0	0	0	0	0	0	0	0	0	0	0	0	0	0	0	0	0	0	0	0	1	0	0	0	0	0	0	0	0	0	0	0	0	0	0	0	0	0	0	0	0	0	0
0	0	0	0	1	0	4	0	3	0	0	0	0	0	1	7	0	4	3	6	0	3	8	0	0	12	7	4	30	12	0	2	0	1	2	0	0	0	15	13	1	0	0	0	0	1	0	37	28	31
0	0	0	0	1	0	0	1	24	42	8	0	0	0	12	2	0	2	0	1	0	1	7	0	0	64	6	0	11	12	0	0	0	0	5	0	0	0	6	2	0	0	1	0	0	2	0	9	13	15
0	0	0	0	0	1	2	0	12	29	3	0	0	1	8	15	0	3	0	17	0	2	34	0	3	75	43	3	79	42	0	1	0	8	1	3	0	0	51	29	0	0	1	0	0	3	0	46	58	19
0	1	0	0	0	0	1	3	6	8	0	0	0	0	1	7	0	26	0	19	2	3	20	0	0	5	6	6	24	30	0	17	4	3	3	0	0	0	41	26	0	0	0	0	0	5	0	67	88	186
0	1	0	0	0	0	4	1	25	51	3	0	0	0	8	71	0	55	2	64	0	7	77	0	1	108	77	12	196	146	12	108	26	31	6	0	0	0	176	100	1	1	1	0	1	5	2	13	13	38
0	1	1	2	1	1	7	3	23	13	3	1	0	1	10	48	0	31	0	26	1	3	24	0	2	30	22	8	62	68	3	29	9	15	3	0	0	0	45	70	0	0	1	0	1	5	2	11	9	27
0	0	0	0	0	0	0	0	2	0	0	0	0	0	0	14	0	3	0	0	0	0	0	0	0	0	0	0	3	4	2	10	1	5	0	0	0	0	20	3	0	0	0	0	0	1	0	0	0	0
0	0	0	1	0	0	2	0	1	0	0	0	0	0	0	16	0	4	0	7	0	0	2	0	0	0	0	1	7	23	4	21	15	7	0	0	0	0	53	18	1	0	0	0	1	11	5	8	0	21
0	0	0	0	0	0	0	0	0	0	0	0	0	0	0	17	0	0	0	2	0	0	1	0	0	0	0	0	5	18	4	24	17	11	0	0	0	0	59	5	0	0	0	0	0	5	3	4	0	9
0	0	0	0	0	0	0	0	0	0	0	0	0	0	0	14	0	1	1	2	0	0	2	0	0	0	1	0	3	0	2	7	2	8	0	0	0	0	22	2	0	0	0	0	0	3	3	1	0	7
0	10	32	20	21	4	88	2	90	28	3	0	5	4	3	3	0	0	0	0	0	0	2	0	0	11	4	0	4	5	0	0	0	0	42	2	0	0	8	2	0	0	1	16	51	166	45	72	10	402
0	3	8	5	16	9	97	21	177	66	19	1	5	13	25	22	0	46	2	40	1	9	67	0	2	82	65	6	115	87	2	18	4	17	29	0	0	0	93	78	3	1	0	3	12	134	69	113	23	384
0	0	1	1	3	0	6	15	44	29	6	0	0	2	8	0	0	0	0	0	0	0	0	0	0	7	1	0	3	5	0	0	0	0	3	0	0	0	6	1	0	0	0	1	0	2	4	15	3	34
0	0	0	0	0	0	0	0	0	0	0	0	0	0	0	0	0	0	0	0	0	0	0	0	0	0	0	0	0	0	0	0	0	0	0	0	0	0	0	0	0	0	0	0	0	0	0	0	0	0
0	10	4	2	7	2	22	14	109	79	20	0	1	5	24	19	0	15	1	19	0	1	58	0	0	93	75	3	85	89	0	24	7	25	15	0	0	0	158	43	2	1	5	0	25	7	5	39	4	119
0	0	0	0	2	0	0	0	1	2	1	0	0	0	0	10	0	24	3	16	0	7	17	0	0	11	9	5	26	20	1	9	4	21	1	0	0	0	64	41	1	1	4	0	0	3	2	0	0	4
0	0	0	1	0	0	0	0	1	0	0	0	0	1	0	0	0	11	0	11	1	0	3	0	0	2	2	1	14	13	0	5	1	7	0	0	0	0	13	17	0	0	0	0	0	14	3	3	1	6
1	30	56	0	0	1	5	0	7	1	0	0	13	1	0	0	0	0	0	0	0	0	0	0	0	0	0	0	0	0	0	0	0	0	9	0	0	0	1	0	0	6	1	0	53	68	1	0	0	3
0	30	0	0	0	1	3	1	12	16	5	0	0	2	5	12	0	27	2	25	0	3	25	0	1	18	21	7	48	45	0	7	0	13	2	0	0	0	60	48	2	2	18	1	33	3	2	3	2	8
[truncated: 36 more columns]
