# Supplementary material for: Analyzing the effects of free water modeling by deep learning on diffusion MRI structural connectivity estimates in glioma patients
Source: PLoS One. 2020 Sep 25;15(9):e0239475. doi: 10.1371/journal.pone.0239475 (PMC7518620; doi:10.1371/journal.pone.0239475)
Supplement: S1 File — All utilized connectivity and length matrices as comma-separated csv files, and the free-water maps as nifti files. (ZIP) [file pone.0239475.s003.zip › S3/CMs/patients/prob_wm/vp8/fiberlengthmatrix_original.csv]

3	17	24	0	0	0	48	0	35	0	0	0	35	69	0	0	0	0	0	0	0	0	0	0	0	0	0	0	0	0	181	0	0	159	40	54	0	0	0	0	0	0	0	95	83	111	0	0	0	89
17	13	29	49	0	0	36	0	22	0	0	35	23	49	69	0	0	0	0	0	0	0	0	0	0	0	0	0	0	107	161	0	0	155	39	53	0	0	0	0	7	27	93	90	75	83	0	139	0	97
24	29	15	24	29	26	32	113	53	87	0	32	35	40	81	0	0	90	0	76	0	69	72	0	71	0	123	103	139	158	0	139	144	124	33	37	86	0	72	49	0	21	55	97	82	80	0	88	0	96
0	49	24	5	10	0	31	0	58	0	0	53	51	60	0	0	0	129	0	112	0	91	79	0	0	0	0	0	172	0	0	145	167	154	41	47	54	0	65	100	0	0	68	0	140	106	104	0	0	94
0	0	29	10	15	30	19	66	56	50	135	49	43	50	75	0	0	0	0	104	0	90	86	0	0	86	0	0	0	0	0	151	152	137	41	51	53	0	63	0	0	45	70	0	0	131	0	113	109	94
0	0	26	0	30	14	34	47	60	61	91	45	0	56	63	0	0	0	0	100	0	105	85	0	85	74	57	0	118	110	0	0	0	0	44	52	64	0	74	0	0	0	78	0	0	0	0	117	120	98
48	36	32	31	19	34	15	38	41	58	87	52	45	41	74	105	0	119	0	93	0	102	86	0	0	105	60	0	169	133	0	160	0	150	40	45	53	0	58	86	106	0	69	85	91	96	92	96	103	86
0	0	113	0	66	47	38	15	38	43	63	57	0	54	89	0	0	0	0	76	0	0	32	0	108	51	47	0	77	77	0	0	0	0	38	46	54	0	52	0	0	0	65	0	0	0	0	0	100	111
35	22	53	58	56	60	41	38	18	59	34	59	33	31	40	87	0	0	0	127	0	0	106	0	136	58	0	0	84	82	0	183	0	138	51	53	59	0	63	0	0	56	72	104	108	93	97	106	122	92
0	0	87	0	50	61	58	43	59	30	28	53	0	0	57	0	0	0	0	87	0	89	66	0	76	45	46	137	74	112	0	0	0	0	42	52	58	0	56	0	0	0	69	0	92	0	0	0	0	166
0	0	0	0	135	91	87	63	34	28	12	75	90	62	36	21	0	0	0	0	0	0	0	0	0	25	57	0	23	34	0	0	0	0	50	64	72	0	63	0	0	0	74	0	89	0	0	0	161	0
0	35	32	53	49	45	52	57	59	53	75	11	55	68	69	65	7	65	76	46	18	35	29	29	73	51	31	72	75	73	105	87	90	95	29	20	34	0	37	50	6	0	40	0	0	159	0	116	99	106
35	23	35	51	43	0	45	0	33	0	90	55	11	25	62	88	0	0	0	0	0	0	0	0	0	0	0	0	0	88	0	0	0	0	38	48	110	0	88	0	0	26	0	51	29	46	0	0	0	72
69	49	40	60	50	56	41	54	31	0	62	68	25	6	35	71	0	0	0	0	0	0	71	0	0	0	0	0	86	69	0	172	0	156	45	63	61	0	62	0	0	48	84	0	97	118	54	72	0	65
0	69	81	0	75	63	74	89	40	57	36	69	62	35	12	21	0	0	0	0	0	0	0	0	0	63	61	0	62	39	0	0	0	0	53	67	40	0	59	0	0	0	58	0	0	0	0	136	0	112
0	0	0	0	0	0	105	0	87	0	21	65	88	71	21	8	55	65	14	74	0	0	86	77	81	0	0	0	74	24	59	69	61	20	100	77	0	0	66	15	0	0	82	0	0	170	0	159	0	0
0	0	0	0	0	0	0	0	0	0	0	7	0	0	0	55	4	39	16	13	10	0	0	0	0	0	0	0	0	0	0	124	0	110	0	0	0	0	0	14	7	0	0	0	0	0	0	0	0	0
0	0	90	129	0	0	119	0	0	0	0	65	0	0	0	65	39	13	16	34	43	62	69	0	0	0	42	60	68	77	73	37	56	35	139	76	0	0	48	27	66	0	71	0	0	0	0	0	0	0
0	0	0	0	0	0	0	0	0	0	0	76	0	0	0	14	16	16	10	41	47	42	119	0	0	0	0	0	109	49	87	63	54	32	0	75	0	0	0	10	0	0	0	0	0	0	0	0	0	215
0	0	76	112	104	100	93	76	127	87	0	46	0	0	0	74	13	34	41	19	20	25	41	113	26	116	47	62	106	99	111	77	102	90	0	43	90	0	53	35	22	0	47	0	0	0	0	0	0	188
0	0	0	0	0	0	0	0	0	0	0	18	0	0	0	0	10	43	47	20	3	0	19	0	0	0	0	0	0	0	0	0	0	0	0	38	0	0	0	37	19	0	40	0	0	0	0	0	0	0
0	0	69	91	90	105	102	0	0	89	0	35	0	0	0	0	0	62	42	25	0	15	30	25	22	93	51	52	107	102	111	82	99	98	0	39	0	0	55	41	23	0	48	0	0	0	0	0	0	155
0	0	72	79	86	85	86	32	106	66	0	29	0	71	0	86	0	69	119	41	19	30	17	20	25	73	30	73	98	94	101	92	98	97	0	44	29	0	51	47	27	0	50	0	0	0	0	0	0	134
0	0	0	0	0	0	0	0	0	0	0	29	0	0	0	77	0	0	0	113	0	25	20	11	0	61	59	0	83	87	0	105	0	0	0	33	0	0	45	0	0	0	38	0	0	0	0	0	0	0
0	0	71	0	0	85	0	108	136	76	0	73	0	0	0	81	0	0	0	26	0	22	25	0	11	73	27	59	88	84	92	71	79	75	0	86	0	0	94	0	52	0	94	0	0	0	0	0	0	0
0	0	0	0	86	74	105	51	58	45	25	51	0	0	63	0	0	0	0	116	0	93	73	61	73	16	34	0	39	77	0	109	0	0	53	53	59	0	56	0	0	0	71	0	92	0	0	0	0	0
0	0	123	0	0	57	60	47	0	46	57	31	0	0	61	0	0	42	0	47	0	51	30	59	27	34	12	21	50	80	0	78	0	0	57	47	48	0	47	0	0	0	60	0	0	0	0	0	0	0
0	0	103	0	0	0	0	0	0	137	0	72	0	0	0	0	0	60	0	62	0	52	73	0	59	0	21	7	34	45	164	26	0	87	0	80	68	0	63	82	100	0	80	0	0	0	0	0	0	0
0	0	139	172	0	118	169	77	84	74	23	75	0	86	62	74	0	68	109	106	0	107	98	83	88	39	50	34	18	37	31	49	40	66	59	75	71	0	69	87	117	0	88	256	93	206	0	0	0	158
0	107	158	0	0	110	133	77	82	112	34	73	88	69	39	24	0	77	49	99	0	102	94	87	84	77	80	45	37	15	31	78	45	49	68	73	86	0	65	56	103	0	81	0	130	154	0	207	0	195
181	161	0	0	0	0	0	0	0	0	0	105	0	0	0	59	0	73	87	111	0	111	101	0	92	0	0	164	31	31	13	52	21	44	0	100	97	0	81	72	0	0	111	0	0	0	0	0	0	224
0	0	139	145	151	0	160	0	183	0	0	87	0	172	0	69	124	37	63	77	0	82	92	105	71	109	78	26	49	78	52	22	23	36	151	86	80	0	83	65	106	0	89	0	0	239	0	192	0	0
0	0	144	167	152	0	0	0	0	0	0	90	0	0	0	61	0	56	54	102	0	99	98	0	79	0	0	0	40	45	21	23	8	21	0	93	78	0	64	51	96	0	87	0	0	0	0	0	0	0
159	155	124	154	137	0	150	0	138	0	0	95	0	156	0	20	110	35	32	90	0	98	97	0	75	0	0	87	66	49	44	36	21	14	0	94	92	0	54	44	99	0	86	0	246	0	0	0	0	201
40	39	33	41	41	44	40	38	51	42	50	29	38	45	53	100	0	139	0	0	0	0	0	0	0	53	57	0	59	68	0	151	0	0	6	24	16	0	17	0	0	9	23	62	44	55	139	91	72	81
54	53	37	47	51	52	45	46	53	52	64	20	48	63	67	77	0	76	75	43	38	39	44	33	86	53	47	80	75	73	100	86	93	94	24	25	27	0	35	38	7	14	23	0	0	127	98	113	0	96
0	0	86	54	53	64	53	54	59	58	72	34	110	61	40	0	0	0	0	90	0	0	29	0	0	59	48	68	71	86	97	80	78	92	16	27	11	0	17	0	7	6	7	0	0	0	0	0	156	105
0	0	0	0	0	0	0	0	0	0	0	0	0	0	0	0	0	0	0	0	0	0	0	0	0	0	0	0	0	0	0	0	0	0	0	0	0	0	0	0	0	0	0	0	0	0	0	0	0	0
0	0	72	65	63	74	58	52	63	56	63	37	88	62	59	66	0	48	0	53	0	55	51	45	94	56	47	63	69	65	81	83	64	54	17	35	17	0	6	12	40	22	20	0	43	138	0	137	0	116
0	0	49	100	0	0	86	0	0	0	0	50	0	0	0	15	14	27	10	35	37	41	47	0	0	0	0	82	87	56	72	65	51	44	0	38	0	0	12	9	23	0	19	0	0	0	0	0	0	0
0	7	0	0	0	0	106	0	0	0	0	6	0	0	0	0	7	66	0	22	19	23	27	0	52	0	0	100	117	103	0	106	96	99	0	7	7	0	40	23	5	12	26	0	0	0	0	0	0	0
0	27	21	0	45	0	0	0	56	0	0	0	26	48	0	0	0	0	0	0	0	0	0	0	0	0	0	0	0	0	0	0	0	0	9	14	6	0	22	0	12	3	3	0	0	0	0	0	0	0
0	93	55	68	70	78	69	65	72	69	74	40	0	84	58	82	0	71	0	47	40	48	50	38	94	71	60	80	88	81	111	89	87	86	23	23	7	0	20	19	26	3	12	0	0	222	0	0	0	0
95	90	97	0	0	0	85	0	104	0	0	0	51	0	0	0	0	0	0	0	0	0	0	0	0	0	0	0	256	0	0	0	0	0	62	0	0	0	0	0	0	0	0	2	3	39	51	0	0	22
83	75	82	140	0	0	91	0	108	92	89	0	29	97	0	0	0	0	0	0	0	0	0	0	0	92	0	0	93	130	0	0	0	246	44	0	0	0	43	0	0	0	0	3	11	21	46	0	0	38
111	83	80	106	131	0	96	0	93	0	0	159	46	118	0	170	0	0	0	0	0	0	0	0	0	0	0	0	206	154	0	239	0	0	55	127	0	0	138	0	0	0	222	39	21	15	26	31	0	39
0	0	0	104	0	0	92	0	97	0	0	0	0	54	0	0	0	0	0	0	0	0	0	0	0	0	0	0	0	0	0	0	0	0	139	98	0	0	0	0	0	0	0	51	46	26	9	28	57	32
0	139	88	0	113	117	96	0	106	0	0	116	0	72	136	159	0	0	0	0	0	0	0	0	0	0	0	0	0	207	0	192	0	0	91	113	0	0	137	0	0	0	0	0	0	31	28	16	21	39
0	0	0	0	109	120	103	100	122	0	161	99	0	0	0	0	0	0	0	0	0	0	0	0	0	0	0	0	0	0	0	0	0	0	72	0	156	0	0	0	0	0	0	0	0	0	57	21	12	39
89	97	96	94	94	98	86	111	92	166	0	106	72	65	112	0	0	0	215	188	0	155	134	0	0	0	0	0	158	195	224	0	0	201	81	96	105	0	116	0	0	0	0	22	38	39	32	39	39	19
0	0	0	0	116	102	94	90	92	111	116	77	0	91	100	0	0	0	0	0	0	0	0	0	0	0	0	0	142	146	0	0	0	0	74	120	0	0	101	0	0	0	107	0	0	149	80	66	38	35
94	93	95	100	101	109	90	93	92	104	121	102	64	52	54	148	0	0	0	0	0	0	135	0	0	0	0	0	175	156	0	0	0	0	83	105	108	0	118	0	0	91	123	188	23	57	61	58	60	42
0	0	0	0	125	128	134	103	103	107	106	119	120	114	72	0	0	0	0	0	0	0	0	0	0	113	0	0	128	126	0	0	0	0	94	106	116	0	99	0	0	0	188	0	85	108	112	79	37	68
0	0	0	0	0	218	138	107	102	105	99	0	0	75	54	51	0	0	0	0	0	0	0	0	0	109	0	0	114	109	0	0	0	0	72	99	0	0	95	0	0	0	0	0	104	0	154	108	103	101
145	0	100	0	118	100	105	136	113	93	134	156	59	63	89	148	0	0	0	217	0	179	0	0	165	98	0	177	143	122	180	188	187	202	53	127	0	0	129	0	0	0	219	54	42	29	44	35	39	59
50	39	51	55	52	0	51	0	49	0	0	0	23	75	82	0	0	0	0	99	0	0	102	0	0	0	0	0	0	172	0	0	0	0	51	66	65	0	76	0	0	40	0	0	26	44	45	60	0	64
0	77	173	61	90	68	60	108	48	63	0	65	18	10	20	94	0	0	0	0	0	0	0	0	0	0	0	0	169	0	0	0	0	0	71	64	65	0	70	0	0	0	88	0	45	51	57	56	61	47
0	125	180	0	0	78	110	0	40	97	83	79	0	99	14	48	0	0	0	0	0	0	0	0	0	89	0	0	61	83	0	0	0	0	97	165	0	0	77	0	0	0	0	0	82	92	114	65	87	76
0	159	0	0	0	0	221	0	0	0	0	52	0	0	31	15	0	0	105	0	0	0	129	0	0	0	113	0	98	55	77	97	108	36	0	95	0	0	0	0	0	0	0	0	104	124	0	118	0	122
0	0	0	0	0	0	0	0	0	0	0	0	0	0	0	0	0	0	0	0	0	0	0	0	0	0	0	0	0	0	0	0	0	0	0	0	0	0	0	0	0	0	0	0	0	0	0	0	0	0
0	0	0	0	0	0	0	176	190	160	0	129	0	0	0	136	0	142	0	0	0	277	167	0	250	0	0	152	158	130	160	167	153	122	0	0	0	0	94	118	0	0	0	0	0	104	143	0	0	124
0	0	0	0	0	0	0	0	0	0	0	0	0	0	0	0	0	0	0	0	0	0	0	0	0	0	0	0	0	0	0	0	0	0	0	210	0	0	0	0	0	0	0	0	0	0	0	0	0	160
0	0	294	0	0	190	210	185	182	188	138	151	0	0	0	104	0	0	0	0	0	0	223	0	0	150	0	151	171	144	162	175	161	151	0	192	178	0	115	130	0	0	0	0	0	64	92	139	123	126
0	0	0	0	0	0	0	0	0	0	0	0	0	0	0	0	0	0	0	0	0	0	0	0	0	0	0	0	213	208	0	0	0	0	0	218	0	0	150	199	0	0	0	104	0	70	100	111	0	105
0	0	0	0	0	0	170	161	188	0	0	0	0	0	171	216	0	167	0	180	0	0	215	0	0	128	0	200	186	157	199	200	218	207	140	180	0	0	153	172	0	0	0	98	101	58	99	126	111	120
144	0	0	0	0	0	0	0	176	183	112	158	0	0	101	109	0	147	0	0	0	195	182	0	0	163	0	0	172	138	208	183	180	175	0	171	0	0	140	139	196	0	133	80	72	74	97	119	122	124
0	0	0	0	0	0	0	0	155	0	0	0	0	0	89	0	0	0	0	0	0	0	0	0	0	0	0	0	138	122	0	0	0	0	0	0	0	0	0	0	0	0	0	0	0	0	0	0	0	98
0	0	0	0	0	0	164	193	163	0	0	0	0	0	96	0	0	0	0	169	0	0	143	0	0	0	0	0	145	111	141	0	0	0	0	0	0	0	0	0	0	0	0	0	0	0	0	118	100	115
0	0	0	0	0	136	144	131	126	118	112	0	0	0	83	98	0	0	0	0	0	0	245	0	0	120	121	0	124	118	0	0	0	0	145	107	0	0	101	0	0	0	117	0	95	109	95	88	50	88
0	0	0	0	140	0	173	157	171	0	89	0	0	0	96	67	0	0	0	0	0	0	0	0	0	0	0	0	142	129	0	0	0	0	184	200	0	0	110	0	0	0	0	0	0	101	104	86	57	91
0	0	0	0	162	0	154	143	156	141	0	209	0	0	95	0	0	135	0	0	0	0	154	0	0	140	0	146	139	124	139	151	151	0	0	132	0	0	162	0	0	0	221	164	0	124	110	103	86	97
0	0	294	0	0	172	188	137	155	135	113	139	0	0	74	88	0	136	116	138	0	168	182	140	208	116	146	154	137	112	161	169	157	124	0	134	119	0	104	113	0	0	135	0	120	138	141	111	95	105
0	230	175	0	0	0	174	149	138	127	107	155	0	147	67	68	0	120	91	150	0	150	161	205	162	120	121	128	129	104	136	145	141	165	163	126	126	0	117	103	0	0	127	179	127	134	164	135	115	129
0	0	0	0	0	0	0	0	0	0	0	0	0	0	98	90	0	152	134	0	0	264	228	0	0	0	0	158	165	134	160	178	157	117	0	0	0	0	100	109	0	0	0	0	0	0	0	197	197	0
0	0	0	0	0	0	199	0	0	0	0	0	0	0	0	96	0	157	0	181	0	188	154	0	0	0	0	0	167	143	160	174	153	150	0	261	0	0	96	110	0	0	0	181	114	147	162	0	0	175
0	0	0	0	0	0	0	0	0	0	0	0	0	0	0	82	0	0	0	0	0	228	0	0	0	0	0	0	166	175	151	178	153	114	0	217	0	0	85	108	0	0	296	176	0	112	169	156	0	206
0	0	0	195	0	0	194	0	245	0	0	0	0	0	0	41	0	0	0	0	0	0	0	0	0	0	0	0	199	154	157	180	145	70	128	0	0	0	71	0	0	0	264	165	0	138	158	160	0	182
63	71	78	74	108	68	71	102	82	92	86	0	44	53	66	0	0	0	0	0	0	0	0	0	0	0	109	0	112	119	0	0	0	0	26	107	0	0	121	0	0	0	0	44	30	28	47	43	36	44
98	110	112	0	101	103	100	113	105	116	122	129	59	96	74	98	0	190	0	192	0	189	187	0	0	116	178	153	158	124	178	184	179	159	109	119	107	0	110	121	0	0	209	54	54	33	44	45	53	51
0	0	104	0	104	114	97	92	111	99	0	90	0	61	0	0	0	0	0	0	0	0	130	0	0	0	0	0	153	119	0	0	0	0	65	167	0	0	119	0	0	0	0	65	0	26	56	60	99	60
0	0	0	0	0	0	0	0	0	0	0	0	0	0	0	0	0	0	0	0	0	0	0	0	0	0	0	0	0	0	0	0	0	0	0	0	0	0	0	0	0	0	0	0	0	0	0	0	0	0
119	0	141	128	129	113	104	146	110	96	98	114	71	78	69	69	0	82	0	220	0	187	0	0	0	106	0	0	108	101	103	97	86	70	123	108	119	0	46	58	0	0	55	86	69	74	61	62	65	67
0	0	0	0	0	0	0	0	0	0	0	0	0	0	52	73	0	0	0	0	0	198	0	0	0	0	0	0	135	108	120	135	109	54	0	0	0	0	40	98	0	0	83	0	108	51	109	0	0	89
0	0	0	0	0	0	0	0	0	0	0	0	0	0	0	0	0	0	0	0	0	0	0	0	0	0	0	205	175	121	0	0	0	0	0	0	0	0	0	0	0	0	172	0	0	14	0	0	0	0
0	52	44	0	163	0	126	0	59	0	0	0	17	0	0	0	0	0	0	0	0	0	0	0	0	0	0	0	0	0	0	0	0	0	14	0	0	0	0	0	0	41	0	54	17	24	45	0	0	54
0	0	0	0	0	0	160	99	122	0	127	132	0	0	0	97	46	0	0	0	0	0	152	0	0	0	190	150	139	125	0	160	141	0	0	145	0	0	110	148	0	0	43	0	0	31	64	72	73	86
[truncated: 36 more columns]
