# Supplementary material for: Analyzing the effects of free water modeling by deep learning on diffusion MRI structural connectivity estimates in glioma patients
Source: PLoS One. 2020 Sep 25;15(9):e0239475. doi: 10.1371/journal.pone.0239475 (PMC7518620; doi:10.1371/journal.pone.0239475)
Supplement: S1 File — All utilized connectivity and length matrices as comma-separated csv files, and the free-water maps as nifti files. (ZIP) [file pone.0239475.s003.zip › S3/CMs/patients/prob_wm/vp8/cm_original.csv]

5	19	5	0	0	0	4	0	5	0	0	0	16	1	0	0	0	0	0	0	0	0	0	0	0	0	0	0	0	0	2	0	0	1	9	2	0	0	0	0	0	0	0	4	8	3	0	0	0	15
19	154	55	1	0	0	15	0	71	0	0	2	126	14	3	0	0	0	0	0	0	0	0	0	0	0	0	0	0	1	1	0	0	1	81	5	0	0	0	0	1	12	1	17	71	29	0	1	0	30
5	55	423	73	44	2	103	2	24	2	0	38	10	1	1	0	0	5	0	8	0	15	7	0	1	0	1	1	2	1	0	5	5	7	138	110	4	0	3	2	0	15	6	10	30	10	0	2	0	32
0	1	73	42	14	0	49	0	5	0	0	26	1	3	0	0	0	1	0	5	0	3	2	0	0	0	0	0	2	0	0	2	2	6	82	82	9	0	7	1	0	0	6	0	2	2	1	0	0	8
0	0	44	14	85	26	152	21	85	10	1	86	4	14	2	0	0	0	0	2	0	6	5	0	0	2	0	0	0	0	0	1	2	2	112	139	32	0	44	0	0	1	9	0	0	1	0	6	1	52
0	0	2	0	26	127	65	429	462	121	8	42	0	25	19	0	0	0	0	4	0	3	12	0	3	20	23	0	8	13	0	0	0	0	58	47	5	0	21	0	0	0	3	0	0	0	0	9	2	50
4	15	103	49	152	65	989	289	632	31	4	92	17	44	13	3	0	2	0	6	0	4	5	0	0	2	1	0	5	8	0	2	0	2	179	166	46	0	80	1	1	0	13	2	13	14	8	65	13	502
0	0	2	0	21	429	289	299	156	303	6	17	0	4	3	0	0	0	0	3	0	0	1	0	2	36	5	0	6	11	0	0	0	0	60	101	27	0	59	0	0	0	17	0	0	0	0	0	1	19
5	71	24	5	85	462	632	156	1115	173	95	104	75	348	408	36	0	0	0	2	0	0	2	0	1	4	0	0	2	110	0	1	0	2	147	283	128	0	241	0	0	1	48	3	5	6	7	57	12	439
0	0	2	0	10	121	31	303	173	786	76	96	0	0	27	0	0	0	0	9	0	16	94	0	23	569	173	2	55	10	0	0	0	0	218	814	244	0	245	0	0	0	39	0	1	0	0	0	0	1
0	0	0	0	1	8	4	6	95	76	157	2	1	2	186	2	0	0	0	0	0	0	0	0	0	22	1	0	6	9	0	0	0	0	12	18	21	0	49	0	0	0	5	0	1	0	0	0	1	0
0	2	38	26	86	42	92	17	104	96	2	165	3	7	9	1	7	18	1	62	24	51	85	5	7	82	62	15	152	87	23	71	29	60	30	209	10	0	13	14	46	0	19	0	0	2	0	2	1	13
16	126	10	1	4	0	17	0	75	0	1	3	56	41	31	14	0	0	0	0	0	0	0	0	0	0	0	0	0	7	0	0	0	0	10	4	1	0	2	0	0	6	0	4	52	12	0	0	0	20
1	14	1	3	14	25	44	4	348	0	2	7	41	77	148	32	0	0	0	0	0	0	1	0	0	0	0	0	1	70	0	1	0	1	14	14	9	0	19	0	0	6	1	0	1	2	1	5	0	16
0	3	1	0	2	19	13	3	408	27	186	9	31	148	110	60	0	0	0	0	0	0	0	0	0	7	5	0	12	108	0	0	0	0	5	12	5	0	27	0	0	0	3	0	0	0	0	2	0	6
0	0	0	0	0	0	3	0	36	0	2	1	14	32	60	142	3	5	30	3	0	0	1	1	2	0	0	0	29	169	56	6	3	48	1	7	0	0	7	41	0	0	3	0	0	1	0	1	0	0
0	0	0	0	0	0	0	0	0	0	0	7	0	0	0	3	42	6	21	11	37	0	0	0	0	0	0	0	0	0	0	1	0	1	0	0	0	0	0	25	7	0	0	0	0	0	0	0	0	0
0	0	5	1	0	0	2	0	0	0	0	18	0	0	0	5	6	426	23	202	17	44	12	0	0	0	3	6	102	20	30	447	32	155	1	26	0	0	1	65	4	0	6	0	0	0	0	0	0	0
0	0	0	0	0	0	0	0	0	0	0	1	0	0	0	30	21	23	32	12	9	1	1	0	0	0	0	0	1	11	5	4	5	17	0	1	0	0	0	56	0	0	0	0	0	0	0	0	0	1
0	0	8	5	2	4	6	3	2	9	0	62	0	0	0	3	11	202	12	724	27	237	148	1	83	3	45	55	120	38	12	170	43	83	0	90	2	0	15	91	30	0	33	0	0	0	0	0	0	2
0	0	0	0	0	0	0	0	0	0	0	24	0	0	0	0	37	17	9	27	36	0	4	0	0	0	0	0	0	0	0	0	0	0	0	2	0	0	0	14	29	0	1	0	0	0	0	0	0	0
0	0	15	3	6	3	4	0	0	16	0	51	0	0	0	0	0	44	1	237	0	248	174	3	116	1	20	43	116	49	20	205	52	89	0	67	0	0	15	25	10	0	30	0	0	0	0	0	0	2
0	0	7	2	5	12	5	1	2	94	0	85	0	1	0	1	0	12	1	148	4	174	622	77	121	23	151	49	256	129	18	102	31	42	0	100	3	0	22	13	2	0	31	0	0	0	0	0	0	2
0	0	0	0	0	0	0	0	0	0	0	5	0	0	0	1	0	0	0	1	0	3	77	37	0	2	2	0	23	15	0	1	0	0	0	3	0	0	1	0	0	0	2	0	0	0	0	0	0	0
0	0	1	0	0	3	0	2	1	23	0	7	0	0	0	2	0	0	0	83	0	116	121	0	50	7	86	33	108	39	12	67	9	5	0	12	0	0	4	0	1	0	3	0	0	0	0	0	0	0
0	0	0	0	2	20	2	36	4	569	22	82	0	0	7	0	0	0	0	3	0	1	23	2	7	816	273	0	79	6	0	2	0	0	7	442	98	0	134	0	0	0	59	0	2	0	0	0	0	0
0	0	1	0	0	23	1	5	0	173	1	62	0	0	5	0	0	3	0	45	0	20	151	2	86	273	717	30	323	81	0	3	0	0	2	99	3	0	29	0	0	0	5	0	0	0	0	0	0	0
0	0	1	0	0	0	0	0	0	2	0	15	0	0	0	0	0	6	0	55	0	43	49	0	33	0	30	252	191	14	1	71	0	3	0	40	5	0	10	2	1	0	2	0	0	0	0	0	0	0
0	0	2	2	0	8	5	6	2	55	6	152	0	1	12	29	0	102	1	120	0	116	256	23	108	79	323	191	1053	245	15	284	22	37	3	490	40	0	246	20	1	0	71	1	3	1	0	0	0	1
0	1	1	0	0	13	8	11	110	10	9	87	7	70	108	169	0	20	11	38	0	49	129	15	39	6	81	14	245	481	34	30	13	10	4	200	7	0	135	43	2	0	32	0	2	2	0	1	0	4
2	1	0	0	0	0	0	0	0	0	0	23	0	0	0	56	0	30	5	12	0	20	18	0	12	0	0	1	15	34	148	73	180	111	0	18	2	0	15	18	0	0	2	0	0	0	0	0	0	1
0	0	5	2	1	0	2	0	1	0	0	71	0	1	0	6	1	447	4	170	0	205	102	1	67	2	3	71	284	30	73	935	144	111	2	132	12	0	28	21	3	0	40	0	0	1	0	1	0	0
0	0	5	2	2	0	0	0	0	0	0	29	0	0	0	3	0	32	5	43	0	52	31	0	9	0	0	0	22	13	180	144	94	198	0	46	4	0	10	48	2	0	16	0	0	0	0	0	0	0
1	1	7	6	2	0	2	0	2	0	0	60	0	1	0	48	1	155	17	83	0	89	42	0	5	0	0	3	37	10	111	111	198	207	0	63	2	0	15	81	10	0	31	0	1	0	0	0	0	1
9	81	138	82	112	58	179	60	147	218	12	30	10	14	5	1	0	1	0	0	0	0	0	0	0	7	2	0	3	4	0	2	0	0	137	103	48	0	171	0	0	14	57	8	18	17	1	5	1	51
2	5	110	82	139	47	166	101	283	814	18	209	4	14	12	7	0	26	1	90	2	67	100	3	12	442	99	40	490	200	18	132	46	63	103	177	39	0	73	17	58	6	56	0	0	1	1	2	0	41
0	0	4	9	32	5	46	27	128	244	21	10	1	9	5	0	0	0	0	2	0	0	3	0	0	98	3	5	40	7	2	12	4	2	48	39	6	0	21	0	15	3	187	0	0	0	0	0	1	16
0	0	0	0	0	0	0	0	0	0	0	0	0	0	0	0	0	0	0	0	0	0	0	0	0	0	0	0	0	0	0	0	0	0	0	0	0	0	0	0	0	0	0	0	0	0	0	0	0	0
0	0	3	7	44	21	80	59	241	245	49	13	2	19	27	7	0	1	0	15	0	15	22	1	4	134	29	10	246	135	15	28	10	15	171	73	21	0	124	20	5	8	49	0	4	2	0	7	0	21
0	0	2	1	0	0	1	0	0	0	0	14	0	0	0	41	25	65	56	91	14	25	13	0	0	0	0	2	20	43	18	21	48	81	0	17	0	0	20	87	10	0	20	0	0	0	0	0	0	0
0	1	0	0	0	0	1	0	0	0	0	46	0	0	0	0	7	4	0	30	29	10	2	0	1	0	0	1	1	2	0	3	2	10	0	58	15	0	5	10	18	1	8	0	0	0	0	0	0	0
0	12	15	0	1	0	0	0	1	0	0	0	6	6	0	0	0	0	0	0	0	0	0	0	0	0	0	0	0	0	0	0	0	0	14	6	3	0	8	0	1	10	14	0	0	0	0	0	0	0
0	1	6	6	9	3	13	17	48	39	5	19	0	1	3	3	0	6	0	33	1	30	31	2	3	59	5	2	71	32	2	40	16	31	57	56	187	0	49	20	8	14	83	0	0	1	0	0	0	0
4	17	10	0	0	0	2	0	3	0	0	0	4	0	0	0	0	0	0	0	0	0	0	0	0	0	0	0	1	0	0	0	0	0	8	0	0	0	0	0	0	0	0	4	6	28	1	0	0	8
8	71	30	2	0	0	13	0	5	1	1	0	52	1	0	0	0	0	0	0	0	0	0	0	0	2	0	0	3	2	0	0	0	1	18	0	0	0	4	0	0	0	0	6	122	53	2	0	0	10
3	29	10	2	1	0	14	0	6	0	0	2	12	2	0	1	0	0	0	0	0	0	0	0	0	0	0	0	1	2	0	1	0	0	17	1	0	0	2	0	0	0	1	28	53	406	143	37	0	164
0	0	0	1	0	0	8	0	7	0	0	0	0	1	0	0	0	0	0	0	0	0	0	0	0	0	0	0	0	0	0	0	0	0	1	1	0	0	0	0	0	0	0	1	2	143	84	32	3	88
0	1	2	0	6	9	65	0	57	0	0	2	0	5	2	1	0	0	0	0	0	0	0	0	0	0	0	0	0	1	0	1	0	0	5	2	0	0	7	0	0	0	0	0	0	37	32	147	22	164
0	0	0	0	1	2	13	1	12	0	1	1	0	0	0	0	0	0	0	0	0	0	0	0	0	0	0	0	0	0	0	0	0	0	1	0	1	0	0	0	0	0	0	0	0	0	3	22	47	43
15	30	32	8	52	50	502	19	439	1	0	13	20	16	6	0	0	0	1	2	0	2	2	0	0	0	0	0	1	4	1	0	0	1	51	41	16	0	21	0	0	0	0	8	10	164	88	164	43	1587
0	0	0	0	3	17	15	40	122	9	2	1	0	1	4	0	0	0	0	0	0	0	0	0	0	0	0	0	1	1	0	0	0	0	5	2	0	0	8	0	0	0	1	0	0	1	1	17	53	304
21	48	41	4	43	103	557	178	1098	54	15	23	18	41	73	1	0	0	0	0	0	0	1	0	0	0	0	0	3	11	0	0	0	0	63	42	22	0	37	0	0	1	3	1	39	33	8	165	112	1218
0	0	0	0	1	4	3	29	185	242	137	1	1	1	30	0	0	0	0	0	0	0	0	0	0	8	0	0	16	16	0	0	0	0	4	11	4	0	8	0	0	0	2	0	8	1	1	28	49	109
0	0	0	0	0	1	6	2	67	69	49	0	0	1	51	2	0	0	0	0	0	0	0	0	0	15	0	0	12	16	0	0	0	0	2	2	0	0	10	0	0	0	0	0	3	0	1	3	2	25
1	0	1	0	1	1	23	2	15	1	2	4	1	1	6	7	0	0	0	1	0	1	0	0	4	1	0	1	22	54	2	4	2	1	1	3	0	0	6	0	0	0	2	4	4	133	66	127	21	133
15	38	10	3	3	0	48	0	68	0	0	0	17	1	1	0	0	0	0	1	0	0	1	0	0	0	0	0	0	1	0	0	0	0	13	4	2	0	2	0	0	1	0	0	25	7	5	5	0	26
0	2	1	1	7	8	38	1	149	1	0	1	16	68	18	1	0	0	0	0	0	0	0	0	0	0	0	0	1	0	0	0	0	0	17	7	3	0	4	0	0	0	2	0	10	7	4	23	5	84
0	1	1	0	0	1	3	0	21	6	12	1	0	1	29	5	0	0	0	0	0	0	0	0	0	1	0	0	1	11	0	0	0	0	1	1	0	0	1	0	0	0	0	0	8	1	1	2	2	40
0	1	0	0	0	0	1	0	0	0	0	1	0	0	3	138	0	0	1	0	0	0	4	0	0	0	1	0	31	57	15	2	4	1	0	2	0	0	0	0	0	0	0	0	6	2	0	3	0	10
0	0	0	0	0	0	0	0	0	0	0	0	0	0	0	0	0	0	0	0	0	0	0	0	0	0	0	0	0	0	0	0	0	0	0	0	0	0	0	0	0	0	0	0	0	0	0	0	0	0
0	0	0	0	0	0	0	1	5	3	0	1	0	0	0	1	0	2	0	0	0	2	1	0	1	0	0	1	14	24	9	8	3	4	0	0	0	0	3	2	0	0	0	0	0	3	2	0	0	18
0	0	0	0	0	0	0	0	0	0	0	0	0	0	0	0	0	0	0	0	0	0	0	0	0	0	0	0	0	0	0	0	0	0	0	1	0	0	0	0	0	0	0	0	0	0	0	0	0	1
0	0	1	0	0	1	2	1	6	5	1	2	0	0	0	3	0	0	0	0	0	0	3	0	0	1	0	1	24	33	9	10	4	1	0	4	1	0	7	3	0	0	0	0	0	7	2	13	7	115
0	0	0	0	0	0	0	0	0	0	0	0	0	0	0	0	0	0	0	0	0	0	0	0	0	0	0	0	3	1	0	0	0	0	0	1	0	0	1	2	0	0	0	2	0	20	1	1	0	5
0	0	0	0	0	0	7	1	4	0	0	0	0	0	2	3	0	1	0	1	0	0	3	0	0	1	0	1	15	17	3	7	3	1	1	3	0	0	4	2	0	0	0	3	1	22	4	18	5	138
1	0	0	0	0	0	0	0	5	1	2	2	0	0	6	7	0	3	0	0	0	1	1	0	0	2	0	0	36	75	4	7	2	2	0	5	0	0	4	2	1	0	1	1	2	35	7	5	4	46
0	0	0	0	0	0	0	0	1	0	0	0	0	0	1	0	0	0	0	0	0	0	0	0	0	0	0	0	3	9	0	0	0	0	0	0	0	0	0	0	0	0	0	0	0	0	0	0	0	1
0	0	0	0	0	0	2	1	2	0	0	0	0	0	1	0	0	0	0	1	0	0	1	0	0	0	0	0	5	11	1	0	0	0	0	0	0	0	0	0	0	0	0	0	0	0	0	5	2	15
0	0	0	0	0	1	4	1	5	18	19	0	0	0	10	2	0	0	0	0	0	0	1	0	0	18	1	0	22	42	0	0	0	0	2	2	0	0	10	0	0	0	2	0	1	1	2	27	18	97
0	0	0	0	1	0	3	1	3	0	1	0	0	0	2	1	0	0	0	0	0	0	0	0	0	0	0	0	5	8	0	0	0	0	1	1	0	0	1	0	0	0	0	0	0	6	24	82	92	117
0	0	0	0	2	0	4	3	19	6	0	1	0	0	1	0	0	2	0	0	0	0	1	0	0	3	0	1	11	31	1	1	1	0	0	2	0	0	2	0	0	0	1	1	0	1	7	64	43	264
0	0	1	0	0	3	2	4	17	11	19	11	0	0	20	48	0	5	2	7	0	5	10	1	4	10	10	7	182	348	49	22	10	12	0	23	2	0	48	19	0	0	7	0	3	8	4	15	13	89
0	1	1	0	0	0	4	2	9	10	22	3	0	1	37	56	0	2	1	4	0	2	7	1	5	7	3	8	150	315	26	16	4	3	1	9	3	0	14	10	0	0	4	2	2	2	1	6	1	39
0	0	0	0	0	0	0	0	0	0	0	0	0	0	1	22	0	3	1	0	0	1	1	0	0	0	0	1	35	18	25	12	10	13	0	0	0	0	18	2	0	0	0	0	0	0	0	1	1	0
0	0	0	0	0	0	2	0	0	0	0	0	0	0	0	12	0	1	0	1	0	4	2	0	0	0	0	0	38	20	25	20	9	4	0	1	0	0	15	3	0	0	0	2	1	4	4	0	0	6
0	0	0	0	0	0	0	0	0	0	0	0	0	0	0	14	0	0	0	0	0	2	0	0	0	0	0	0	12	5	20	5	8	6	0	1	0	0	10	1	0	0	1	1	0	4	2	1	0	1
0	0	0	1	0	0	2	0	2	0	0	0	0	0	0	1	0	0	0	0	0	0	0	0	0	0	0	0	5	7	3	1	1	1	1	0	0	0	3	0	0	0	1	1	0	15	8	2	0	3
2	10	6	1	3	1	31	1	21	1	3	0	4	1	2	0	0	0	0	0	0	0	0	0	0	0	1	0	3	8	0	0	0	0	10	1	0	0	2	0	0	0	0	16	18	67	12	36	10	106
2	4	5	0	4	2	46	3	57	7	4	6	6	3	6	11	0	2	0	2	0	4	7	0	0	2	1	2	40	89	7	6	2	1	8	15	3	0	10	2	0	0	1	21	12	139	153	141	21	288
0	0	1	0	1	1	3	1	14	1	0	1	0	1	0	0	0	0	0	0	0	0	1	0	0	0	0	0	2	14	0	0	0	0	1	2	0	0	2	0	0	0	0	1	0	6	11	12	1	33
0	0	0	0	0	0	0	0	0	0	0	0	0	0	0	0	0	0	0	0	0	0	0	0	0	0	0	0	0	0	0	0	0	0	0	0	0	0	0	0	0	0	0	0	0	0	0	0	0	0
1	0	3	1	5	5	45	3	52	6	12	1	1	5	8	14	0	1	0	1	0	2	0	0	0	8	0	0	60	95	24	18	26	21	6	5	2	0	45	8	0	0	6	1	6	12	58	65	9	218
0	0	0	0	0	0	0	0	0	0	0	0	0	0	1	6	0	0	0	0	0	1	0	0	0	0	0	0	9	11	8	6	4	3	0	0	0	0	4	3	0	0	2	0	2	2	1	0	0	1
0	0	0	0	0	0	0	0	0	0	0	0	0	0	0	0	0	0	0	0	0	0	0	0	0	0	0	1	2	1	0	0	0	0	0	0	0	0	0	0	0	0	2	0	0	23	0	0	0	0
0	11	5	0	1	0	1	0	1	0	0	0	7	0	0	0	0	0	0	0	0	0	0	0	0	0	0	0	0	0	0	0	0	0	3	0	0	0	0	0	0	1	0	4	69	64	2	0	0	11
0	0	0	0	0	0	3	1	5	0	1	2	0	0	0	5	1	0	0	0	0	0	4	0	0	0	2	1	18	47	0	1	1	0	0	7	0	0	4	1	0	0	34	0	0	7	2	4	4	16
[truncated: 36 more columns]
