# Supplementary material for: Analyzing the effects of free water modeling by deep learning on diffusion MRI structural connectivity estimates in glioma patients
Source: PLoS One. 2020 Sep 25;15(9):e0239475. doi: 10.1371/journal.pone.0239475 (PMC7518620; doi:10.1371/journal.pone.0239475)
Supplement: S1 File — All utilized connectivity and length matrices as comma-separated csv files, and the free-water maps as nifti files. (ZIP) [file pone.0239475.s003.zip › S3/CMs/patients/prob_wm/vp8/fiberlengthmatrix_fwm.csv]

7	17	31	0	195	0	15	0	66	0	0	0	35	65	106	0	0	0	0	0	0	0	0	0	0	0	0	0	0	0	0	162	0	0	42	46	0	0	0	0	0	48	0	98	84	89	91	0	0	99
17	12	26	113	0	0	48	0	25	110	88	10	24	64	80	131	0	0	0	137	0	103	0	0	0	91	0	0	93	94	185	0	0	151	38	59	0	0	45	61	7	19	0	94	70	81	112	0	0	93
31	26	15	26	29	33	32	63	52	86	135	22	31	58	139	0	11	99	0	79	10	67	52	0	0	113	0	105	137	143	157	133	136	123	30	41	48	0	63	61	0	22	60	100	83	85	111	136	0	94
0	113	26	6	24	85	28	0	47	0	0	51	59	52	96	0	0	126	0	106	0	93	75	0	0	0	0	0	184	0	0	151	159	0	39	45	59	0	68	110	0	0	76	101	113	0	0	0	0	97
195	0	29	24	14	30	18	67	59	65	0	50	41	63	77	114	0	140	0	81	0	93	75	0	92	127	68	91	173	111	176	147	0	161	42	50	53	0	62	0	0	0	75	0	0	147	107	115	118	95
0	0	33	85	30	11	38	48	59	63	90	41	0	59	72	112	0	0	0	114	0	98	80	67	87	77	60	0	101	108	0	0	0	0	45	53	63	0	69	0	0	0	69	0	0	0	0	128	120	102
15	48	32	28	18	38	16	37	40	68	68	47	47	43	74	131	0	0	0	98	0	100	76	0	90	83	67	0	157	115	0	148	169	162	39	48	54	0	56	0	0	51	71	98	94	91	104	98	106	88
0	0	63	0	67	48	37	13	34	42	71	58	0	81	67	97	0	0	0	152	0	135	75	0	93	57	49	0	75	81	0	0	0	0	41	46	50	0	56	0	0	0	67	0	0	0	0	104	105	104
66	25	52	47	59	59	40	34	17	56	39	62	30	32	40	90	0	126	0	0	0	97	117	0	0	105	123	0	88	84	0	183	0	175	49	57	61	0	65	0	0	0	74	113	98	104	94	108	108	93
0	110	86	0	65	63	68	42	56	29	31	55	0	72	59	0	0	0	0	95	0	91	64	80	76	43	46	91	75	105	0	0	0	0	42	52	58	0	55	0	0	91	68	0	89	0	0	0	124	146
0	88	135	0	0	90	68	71	39	31	13	65	0	56	37	100	0	0	0	0	0	0	69	0	0	25	77	0	30	18	0	0	0	0	46	60	70	0	61	0	0	0	78	0	81	0	0	170	0	0
0	10	22	51	50	41	47	58	62	55	65	12	26	56	88	102	8	80	101	41	16	36	44	15	68	47	33	68	75	78	100	89	85	94	38	23	42	0	59	55	5	0	41	0	0	0	0	126	112	109
35	24	31	59	41	0	47	0	30	0	0	26	13	24	60	84	0	0	0	0	0	0	0	0	0	0	0	0	0	86	0	0	0	162	35	61	66	0	65	0	0	38	0	61	24	45	135	58	0	82
65	64	58	52	63	59	43	81	32	72	56	56	24	9	33	68	0	0	0	96	0	0	0	0	0	0	0	0	0	69	0	0	0	176	48	47	66	0	62	0	0	54	0	140	58	119	85	64	0	87
106	80	139	96	77	72	74	67	40	59	37	88	60	33	13	24	0	0	0	152	0	0	0	0	0	51	62	0	61	41	0	0	0	135	43	57	76	0	51	0	0	0	56	0	84	0	0	136	0	92
0	131	0	0	114	112	131	97	90	0	100	102	84	68	24	8	38	59	13	113	0	76	120	85	70	0	53	117	76	26	58	76	53	20	0	65	134	0	45	13	0	0	81	0	0	114	0	140	0	0
0	0	11	0	0	0	0	0	0	0	0	8	0	0	0	38	4	13	11	13	11	0	0	0	0	0	0	0	0	80	0	95	85	0	0	31	0	0	0	16	6	0	0	0	0	0	0	0	0	0
0	0	99	126	140	0	0	0	126	0	0	80	0	0	0	59	13	12	14	33	33	62	80	0	86	110	33	73	72	80	67	36	55	38	0	79	0	0	46	27	47	0	50	0	0	0	0	0	0	278
0	0	0	0	0	0	0	0	0	0	0	101	0	0	0	13	11	14	5	55	42	208	0	0	0	0	0	0	115	51	0	51	63	19	0	0	0	0	10	10	0	0	12	0	0	0	0	0	0	0
0	137	79	106	81	114	98	152	0	95	0	41	0	96	152	113	13	33	55	19	23	27	50	85	35	101	50	72	103	97	114	76	101	96	142	48	39	0	69	34	20	0	55	0	0	0	0	0	0	0
0	0	10	0	0	0	0	0	0	0	0	16	0	0	0	0	11	33	42	23	4	3	8	0	0	0	0	0	0	0	0	91	0	96	0	38	0	0	0	36	20	0	49	0	0	0	0	0	0	0
0	103	67	93	93	98	100	135	97	91	0	36	0	0	0	76	0	62	208	27	3	16	35	93	20	100	51	63	109	107	109	77	98	98	0	44	45	0	63	41	30	0	42	0	0	0	0	0	0	150
0	0	52	75	75	80	76	75	117	64	69	44	0	0	0	120	0	80	0	50	8	35	16	20	26	71	29	73	98	93	110	85	103	97	51	60	99	0	63	63	21	0	43	0	0	0	0	0	0	376
0	0	0	0	0	67	0	0	0	80	0	15	0	0	0	85	0	0	0	85	0	93	20	10	131	60	51	102	78	75	0	98	0	0	0	55	51	0	99	0	0	0	0	0	0	0	0	0	0	0
0	0	0	0	92	87	90	93	0	76	0	68	0	0	0	70	0	86	0	35	0	20	26	131	17	74	25	53	83	83	84	55	76	82	0	107	168	0	72	0	0	0	68	0	0	0	0	0	0	196
0	91	113	0	127	77	83	57	105	43	25	47	0	0	51	0	0	110	0	101	0	100	71	60	74	15	32	0	44	95	0	137	0	0	56	53	59	0	57	0	0	101	72	0	91	0	0	0	0	202
0	0	0	0	68	60	67	49	123	46	77	33	0	0	62	53	0	33	0	50	0	51	29	51	25	32	13	22	53	77	0	94	0	0	65	54	58	0	59	0	0	89	73	0	0	0	0	0	0	0
0	0	105	0	91	0	0	0	0	91	0	68	0	0	0	117	0	73	0	72	0	63	73	102	53	0	22	11	34	72	142	31	0	177	0	82	68	0	75	89	136	0	79	0	0	0	0	0	0	246
0	93	137	184	173	101	157	75	88	75	30	75	0	0	61	76	0	72	115	103	0	109	98	78	83	44	53	34	21	49	28	53	69	61	82	75	79	0	69	89	117	0	86	254	93	240	0	178	0	240
0	94	143	0	111	108	115	81	84	105	18	78	86	69	41	26	80	80	51	97	0	107	93	75	83	95	77	72	49	16	43	79	63	70	78	73	80	0	66	65	107	83	83	0	90	174	217	188	149	170
0	185	157	0	176	0	0	0	0	0	0	100	0	0	0	58	0	67	0	114	0	109	110	0	84	0	0	142	28	43	11	44	20	45	0	94	92	0	86	74	107	0	96	0	0	265	0	0	0	0
162	0	133	151	147	0	148	0	183	0	0	89	0	0	0	76	95	36	51	76	91	77	85	98	55	137	94	31	53	79	44	22	21	37	199	88	80	0	79	85	95	0	90	0	0	0	0	0	0	200
0	0	136	159	0	0	169	0	0	0	0	85	0	0	0	53	85	55	63	101	0	98	103	0	76	0	0	0	69	63	20	21	10	21	153	85	86	0	73	54	88	0	83	0	0	0	0	0	0	0
0	151	123	0	161	0	162	0	175	0	0	94	162	176	135	20	0	38	19	96	96	98	97	0	82	0	0	177	61	70	45	37	21	12	0	93	85	0	65	42	98	0	87	0	0	0	0	0	0	186
42	38	30	39	42	45	39	41	49	42	46	38	35	48	43	0	0	0	0	142	0	0	51	0	0	56	65	0	82	78	0	199	153	0	8	25	23	0	15	0	0	11	22	66	47	56	81	102	91	86
46	59	41	45	50	53	48	46	57	52	60	23	61	47	57	65	31	79	0	48	38	44	60	55	107	53	54	82	75	73	94	88	85	93	25	27	18	0	39	65	13	15	27	106	73	134	0	117	116	97
0	0	48	59	53	63	54	50	61	58	70	42	66	66	76	134	0	0	0	39	0	45	99	51	168	59	58	68	79	80	92	80	86	85	23	18	10	0	22	22	4	6	7	0	0	0	0	0	0	104
0	0	0	0	0	0	0	0	0	0	0	0	0	0	0	0	0	0	0	0	0	0	0	0	0	0	0	0	0	0	0	0	0	0	0	0	0	0	0	0	0	0	0	0	0	0	0	0	0	0
0	45	63	68	62	69	56	56	65	55	61	59	65	62	51	45	0	46	10	69	0	63	63	99	72	57	59	75	69	66	86	79	73	65	15	39	22	0	9	21	33	18	18	0	54	0	0	154	124	114
0	61	61	110	0	0	0	0	0	0	0	55	0	0	0	13	16	27	10	34	36	41	63	0	0	0	0	89	89	65	74	85	54	42	0	65	22	0	21	9	14	0	19	0	0	0	0	0	0	0
0	7	0	0	0	0	0	0	0	0	0	5	0	0	0	0	6	47	0	20	20	30	21	0	0	0	0	136	117	107	107	95	88	98	0	13	4	0	33	14	4	15	14	0	0	0	0	0	0	0
48	19	22	0	0	0	51	0	0	91	0	0	38	54	0	0	0	0	0	0	0	0	0	0	0	101	89	0	0	83	0	0	0	0	11	15	6	0	18	0	15	2	3	0	0	67	0	0	0	0
0	0	60	76	75	69	71	67	74	68	78	41	0	0	56	81	0	50	12	55	49	42	43	0	68	72	73	79	86	83	96	90	83	87	22	27	7	0	18	19	14	3	18	0	0	0	0	0	0	129
98	94	100	101	0	0	98	0	113	0	0	0	61	140	0	0	0	0	0	0	0	0	0	0	0	0	0	0	254	0	0	0	0	0	66	106	0	0	0	0	0	0	0	6	23	45	57	0	0	29
84	70	83	113	0	0	94	0	98	89	81	0	24	58	84	0	0	0	0	0	0	0	0	0	0	91	0	0	93	90	0	0	0	0	47	73	0	0	54	0	0	0	0	23	12	19	55	0	0	58
89	81	85	0	147	0	91	0	104	0	0	0	45	119	0	114	0	0	0	0	0	0	0	0	0	0	0	0	240	174	265	0	0	0	56	134	0	0	0	0	0	67	0	45	19	15	24	30	65	38
91	112	111	0	107	0	104	0	94	0	0	0	135	85	0	0	0	0	0	0	0	0	0	0	0	0	0	0	0	217	0	0	0	0	81	0	0	0	0	0	0	0	0	57	55	24	10	28	94	32
0	0	136	0	115	128	98	104	108	0	170	126	58	64	136	140	0	0	0	0	0	0	0	0	0	0	0	0	178	188	0	0	0	0	102	117	0	0	154	0	0	0	0	0	0	30	28	18	22	36
0	0	0	0	118	120	106	105	108	124	0	112	0	0	0	0	0	0	0	0	0	0	0	0	0	0	0	0	0	149	0	0	0	0	91	116	0	0	124	0	0	0	0	0	0	65	94	22	10	45
99	93	94	97	95	102	88	104	93	146	0	109	82	87	92	0	0	278	0	0	0	150	376	0	196	202	0	246	240	170	0	200	0	186	86	97	104	0	114	0	0	0	129	29	58	38	32	36	45	19
0	0	0	0	117	105	94	90	96	97	131	98	0	0	85	0	0	0	0	0	0	0	0	0	0	0	0	0	0	155	0	0	0	0	79	102	0	0	117	0	0	0	113	0	0	0	70	53	42	31
95	96	100	106	101	110	91	93	92	109	121	109	71	61	64	138	0	186	0	0	0	210	157	0	0	139	0	0	184	151	0	0	0	0	87	109	111	0	114	0	0	102	123	114	43	54	71	60	60	44
0	0	145	0	132	137	130	103	102	108	107	114	0	67	66	109	0	0	0	0	0	0	0	0	237	115	143	0	120	122	182	0	0	0	90	107	114	0	96	0	0	0	0	0	83	96	90	68	31	75
0	126	153	0	158	138	152	106	98	106	103	0	0	0	55	33	0	0	0	0	0	0	0	0	0	110	125	0	118	118	0	0	0	0	93	98	103	0	92	0	0	0	0	0	82	0	0	108	0	106
93	0	112	112	0	100	95	122	104	105	0	142	65	97	95	81	0	169	0	180	0	163	156	0	181	115	199	164	153	128	180	185	198	171	96	143	149	0	124	169	0	0	0	69	53	26	43	37	39	59
41	39	61	54	51	0	48	0	50	0	0	68	10	75	0	0	0	0	0	0	0	0	0	0	0	0	0	0	0	0	0	0	0	0	59	60	66	0	116	0	0	58	94	65	25	51	51	44	0	54
0	85	0	0	53	70	57	93	52	0	103	64	18	7	32	0	0	0	0	0	0	0	0	0	0	0	0	0	0	91	0	0	0	0	61	81	77	0	70	0	0	0	0	0	51	57	53	56	57	52
0	115	0	0	0	71	113	48	64	81	66	0	0	23	9	6	0	0	0	168	0	0	0	0	0	0	0	0	75	72	0	0	0	0	147	67	0	0	50	0	0	0	0	0	77	77	0	82	80	81
0	0	183	0	0	0	181	0	137	0	72	102	99	0	41	13	0	0	62	173	0	0	174	0	79	0	0	0	90	67	83	166	66	96	0	110	0	0	37	39	0	0	0	0	119	132	155	0	0	126
0	0	0	0	0	0	0	0	0	0	0	0	0	0	0	0	0	0	0	0	0	0	0	0	0	0	0	0	0	0	0	0	0	0	0	0	0	0	0	0	0	0	0	0	88	0	0	0	0	95
0	0	0	0	0	188	0	187	190	155	0	185	0	0	0	139	0	194	0	0	0	182	0	0	0	148	0	150	158	130	160	170	240	128	0	172	0	0	125	145	0	0	0	0	66	75	0	0	0	122
0	0	0	0	0	0	0	0	0	0	0	0	0	0	90	0	0	0	0	0	0	0	0	0	0	0	0	0	147	130	0	0	0	91	0	0	0	0	0	0	0	0	28	0	0	0	0	0	0	194
135	202	0	0	189	186	191	207	177	168	0	133	0	0	150	89	0	166	0	263	0	170	229	0	0	172	0	186	169	139	172	187	176	204	180	217	150	0	128	119	0	0	186	96	0	71	127	133	124	123
0	0	0	0	270	0	136	0	0	0	0	0	0	0	0	0	0	0	0	0	0	263	264	0	0	0	0	0	0	0	0	0	0	0	0	0	0	0	142	0	0	0	0	94	0	69	93	0	0	101
0	116	131	0	0	0	230	170	176	153	158	249	0	164	0	160	0	0	0	265	0	213	0	0	0	0	0	194	191	151	183	215	221	0	0	157	201	0	146	164	0	0	233	98	117	68	108	133	99	123
131	0	0	0	0	240	179	228	176	0	120	0	113	0	134	104	0	204	133	206	0	204	179	169	0	163	183	210	170	141	193	187	213	184	124	199	0	0	146	149	0	0	216	102	101	72	85	130	112	118
0	0	0	0	0	0	0	0	0	0	115	0	0	0	85	84	0	0	0	0	0	0	0	0	0	135	0	0	0	122	0	0	0	0	0	146	0	0	0	0	0	0	0	0	0	0	0	0	0	0
0	0	0	0	0	194	174	155	172	0	124	0	0	0	0	85	0	0	0	0	0	0	129	0	0	0	131	0	145	125	0	0	0	185	0	170	0	0	0	0	0	0	0	0	0	161	111	111	102	119
0	0	188	0	0	139	161	124	135	120	115	100	0	0	81	90	0	0	0	0	0	0	0	0	0	122	131	0	125	120	0	0	0	0	182	147	138	0	97	0	0	0	195	0	90	72	116	94	64	85
0	0	210	0	0	0	157	141	155	133	108	0	0	0	102	83	0	0	0	0	0	0	0	0	0	122	0	0	141	128	0	0	0	0	0	130	0	0	0	132	0	0	0	0	0	106	105	88	59	88
0	0	0	0	0	0	154	210	148	143	153	132	0	0	0	85	0	163	0	0	0	0	242	0	0	151	157	133	152	125	149	157	187	0	173	144	0	0	179	104	0	0	0	0	0	155	126	102	81	97
0	102	0	0	166	0	166	137	156	127	112	134	0	103	76	84	0	136	145	134	0	187	171	91	184	121	129	143	140	113	155	163	145	142	0	154	179	0	105	114	151	0	149	185	104	162	157	102	92	110
0	0	223	0	0	171	199	0	150	121	109	143	0	100	71	70	147	125	0	126	0	188	158	0	164	115	139	135	128	104	128	142	134	113	0	136	0	0	101	113	0	0	133	0	152	123	153	132	139	123
0	0	0	0	0	0	232	0	0	0	0	169	0	0	0	90	0	205	0	0	0	0	251	0	230	0	0	0	162	136	149	171	155	117	0	0	151	0	98	122	0	0	0	0	0	146	0	0	0	175
0	0	0	0	0	0	242	0	186	160	0	0	0	0	0	91	0	225	0	0	0	0	233	0	240	0	0	0	162	127	158	167	164	141	0	152	170	0	98	119	0	0	160	170	0	125	156	145	0	163
0	0	0	0	0	0	0	0	0	0	0	232	0	0	0	93	0	209	125	0	0	0	0	0	0	0	0	0	163	151	158	163	159	128	0	250	0	0	98	109	0	0	0	0	0	145	155	148	0	167
0	0	0	0	0	0	0	0	0	0	0	0	0	0	69	65	0	0	0	0	0	0	151	0	0	0	0	0	170	170	140	173	155	116	0	153	0	0	113	0	0	0	0	136	0	130	147	181	0	165
88	80	61	0	108	0	74	77	90	151	0	80	34	0	79	0	0	0	0	0	0	0	0	0	0	138	0	0	109	152	0	0	0	0	21	0	112	0	133	0	0	0	105	44	30	30	46	41	39	44
107	104	113	107	128	104	97	92	104	152	129	166	52	51	96	100	0	151	0	156	0	149	191	0	192	123	121	165	152	126	197	185	207	150	102	135	130	0	122	145	0	0	173	67	58	33	44	46	48	52
0	0	92	0	0	120	105	0	105	105	0	0	108	74	0	0	0	134	0	136	0	0	149	0	0	0	0	0	131	123	0	0	0	0	128	125	126	0	199	154	0	0	0	0	0	27	57	53	59	67
0	0	0	0	0	0	0	0	0	0	0	0	0	0	0	0	0	0	0	0	0	0	0	0	0	0	0	0	0	0	0	0	0	0	0	0	0	0	0	0	0	0	0	0	0	0	0	0	0	0
107	81	112	135	128	124	109	104	109	110	91	134	74	65	65	58	0	110	0	138	0	0	183	119	173	97	125	125	114	107	92	108	86	63	116	121	0	0	30	47	0	13	38	78	51	67	62	62	73	65
0	119	0	0	0	0	0	0	0	0	0	137	0	0	61	58	0	151	66	190	0	0	168	0	0	0	0	217	133	115	122	108	92	121	0	184	0	0	42	103	0	0	0	100	64	52	0	169	0	117
0	0	0	0	0	0	0	0	0	0	0	0	0	0	0	0	0	0	0	0	0	0	0	0	0	0	0	187	0	140	0	0	0	0	0	0	0	0	0	128	0	0	0	0	0	11	0	63	0	62
0	52	45	0	0	0	59	0	0	0	85	0	25	0	0	0	0	0	0	0	0	0	0	0	0	0	0	0	0	0	0	0	0	0	17	83	0	0	73	0	0	6	0	50	19	24	46	0	0	51
0	0	0	0	111	0	138	0	105	124	116	156	0	0	101	86	0	106	0	0	0	220	203	0	181	132	0	151	147	123	171	167	0	0	133	160	0	0	30	64	0	0	38	86	69	36	0	99	0	89
[truncated: 36 more columns]
