# Supplementary material for: Analyzing the effects of free water modeling by deep learning on diffusion MRI structural connectivity estimates in glioma patients
Source: PLoS One. 2020 Sep 25;15(9):e0239475. doi: 10.1371/journal.pone.0239475 (PMC7518620; doi:10.1371/journal.pone.0239475)
Supplement: S1 File — All utilized connectivity and length matrices as comma-separated csv files, and the free-water maps as nifti files. (ZIP) [file pone.0239475.s003.zip › S3/CMs/patients/prob_wm/vp8/cm_fwm.csv]

10	21	13	0	1	0	12	0	6	0	0	0	20	4	1	0	0	0	0	0	0	0	0	0	0	0	0	0	0	0	0	2	0	0	15	2	0	0	0	0	0	2	0	11	16	4	1	0	0	19
21	151	78	2	0	0	18	0	103	3	3	10	147	18	6	1	0	0	0	1	0	1	0	0	0	4	0	0	7	5	1	0	0	2	77	14	0	0	20	1	3	20	0	25	80	26	3	0	0	36
13	78	494	73	62	3	140	1	29	1	1	54	17	6	1	0	2	5	0	14	2	12	3	0	0	2	0	3	2	6	1	8	6	12	170	137	4	0	6	1	0	20	3	19	39	17	4	1	0	58
0	2	73	45	18	1	60	0	17	0	0	36	3	1	1	0	0	3	0	1	0	2	2	0	0	0	0	0	2	0	0	3	3	0	86	75	15	0	9	1	0	0	8	2	1	0	0	0	0	22
1	0	62	18	78	25	186	18	107	7	0	107	4	17	4	3	0	1	0	1	0	7	1	0	1	2	2	1	5	2	1	4	0	2	150	129	35	0	37	0	0	0	13	0	0	1	2	8	1	83
0	0	3	1	25	139	75	419	467	109	5	42	0	14	18	3	0	0	0	1	0	6	14	1	3	16	35	0	8	5	0	0	0	0	69	55	10	0	20	0	0	0	4	0	0	0	0	9	3	56
12	18	140	60	186	75	1131	274	639	45	1	90	21	45	13	4	0	0	0	2	0	7	6	0	1	7	4	0	2	12	0	7	2	5	267	209	53	0	72	0	0	6	11	16	15	8	17	69	18	661
0	0	1	0	18	419	274	319	167	330	4	12	0	4	4	1	0	0	0	1	0	1	3	0	1	34	4	0	10	14	0	0	0	0	38	98	24	0	65	0	0	0	14	0	0	0	0	3	2	29
6	103	29	17	107	467	639	167	1308	223	120	104	95	367	400	47	0	2	0	0	0	1	3	0	0	14	1	0	12	106	0	1	0	1	151	299	129	0	276	0	0	0	28	6	13	10	9	61	18	507
0	3	1	0	7	109	45	330	223	875	90	122	0	1	38	0	0	0	0	17	0	8	100	3	36	590	172	1	62	17	0	0	0	0	223	784	207	0	257	0	0	1	40	0	1	0	0	0	1	4
0	3	1	0	0	5	1	4	120	90	148	4	0	2	206	1	0	0	0	0	0	0	1	0	0	29	3	0	3	15	0	0	0	0	15	22	15	0	31	0	0	0	3	0	3	0	0	1	0	0
0	10	54	36	107	42	90	12	104	122	4	189	1	9	5	8	8	20	2	57	30	63	82	12	10	83	68	34	200	84	20	90	19	33	34	233	9	0	26	16	33	0	24	0	0	0	0	6	1	16
20	147	17	3	4	0	21	0	95	0	0	1	75	36	32	20	0	0	0	0	0	0	0	0	0	0	0	0	0	10	0	0	0	1	15	5	4	0	5	0	0	1	0	6	82	16	1	2	0	22
4	18	6	1	17	14	45	4	367	1	2	9	36	86	143	41	0	0	0	1	0	0	0	0	0	0	0	0	0	63	0	0	0	1	20	15	9	0	15	0	0	1	0	1	1	1	2	4	0	18
1	6	1	1	4	18	13	4	400	38	206	5	32	143	116	60	0	0	0	1	0	0	0	0	0	10	1	0	18	121	0	0	0	2	5	8	7	0	26	0	0	0	3	0	1	0	0	2	0	3
0	1	0	0	3	3	4	1	47	0	1	8	20	41	60	142	6	4	35	1	0	1	4	1	2	0	3	2	31	185	56	10	11	49	0	7	1	0	7	42	0	0	5	0	0	1	0	1	0	0
0	0	2	0	0	0	0	0	0	0	0	8	0	0	0	6	67	28	11	8	32	0	0	0	0	0	0	0	0	1	0	1	1	0	0	1	0	0	0	42	15	0	0	0	0	0	0	0	0	0
0	0	5	3	1	0	0	0	2	0	0	20	0	0	0	4	28	485	41	198	16	62	13	0	7	1	10	19	113	26	22	479	42	141	0	27	0	0	2	76	6	0	5	0	0	0	0	0	0	1
0	0	0	0	0	0	0	0	0	0	0	2	0	0	0	35	11	41	71	9	5	1	0	0	0	0	0	0	1	13	0	3	6	22	0	0	0	0	2	40	0	0	3	0	0	0	0	0	0	0
0	1	14	1	1	1	2	1	0	17	0	57	0	1	1	1	8	198	9	728	18	299	171	1	101	5	100	148	214	66	18	190	43	81	4	97	1	0	21	114	39	0	37	0	0	0	0	0	0	0
0	0	2	0	0	0	0	0	0	0	0	30	0	0	0	0	32	16	5	18	50	1	5	0	0	0	0	0	0	0	0	1	0	3	0	4	0	0	0	23	42	0	2	0	0	0	0	0	0	0
0	1	12	2	7	6	7	1	1	8	0	63	0	0	0	1	0	62	1	299	1	304	204	2	142	6	25	108	164	57	18	215	51	88	0	99	2	0	21	27	9	0	33	0	0	0	0	0	0	5
0	0	3	2	1	14	6	3	3	100	1	82	0	0	0	4	0	13	0	171	5	204	696	75	181	24	246	149	426	176	21	166	25	46	1	91	7	0	32	19	5	0	35	0	0	0	0	0	0	1
0	0	0	0	0	1	0	0	0	3	0	12	0	0	0	1	0	0	0	1	0	2	75	31	1	5	3	2	33	16	0	1	0	0	0	4	1	0	2	0	0	0	0	0	0	0	0	0	0	0
0	0	0	0	1	3	1	1	0	36	0	10	0	0	0	2	0	7	0	101	0	142	181	1	45	9	136	138	202	63	11	160	9	7	0	11	2	0	7	0	0	0	3	0	0	0	0	0	0	1
0	4	2	0	2	16	7	34	14	590	29	83	0	0	10	0	0	1	0	5	0	6	24	5	9	976	284	0	94	8	0	1	0	0	8	478	112	0	140	0	0	1	57	0	3	0	0	0	0	1
0	0	0	0	2	35	4	4	1	172	3	68	0	0	1	3	0	10	0	100	0	25	246	3	136	284	1066	312	467	96	0	7	0	0	3	104	2	0	24	0	0	1	8	0	0	0	0	0	0	0
0	0	3	0	1	0	0	0	0	1	0	34	0	0	0	2	0	19	0	148	0	108	149	2	138	0	312	1122	463	24	1	160	0	3	0	66	2	0	25	2	1	0	11	0	0	0	0	0	0	1
0	7	2	2	5	8	2	10	12	62	3	200	0	0	18	31	0	113	1	214	0	164	426	33	202	94	467	463	1541	293	38	322	23	46	10	647	38	0	239	31	3	0	77	1	6	3	0	1	0	1
0	5	6	0	2	5	12	14	106	17	15	84	10	63	121	185	1	26	13	66	0	57	176	16	63	8	96	24	293	517	32	40	14	13	6	244	22	0	166	36	1	1	39	0	5	3	2	2	1	7
0	1	1	0	1	0	0	0	0	0	0	20	0	0	0	56	0	22	0	18	0	18	21	0	11	0	0	1	38	32	154	81	191	131	0	29	4	0	17	29	3	0	7	0	0	1	0	0	0	0
2	0	8	3	4	0	7	0	1	0	0	90	0	0	0	10	1	479	3	190	1	215	166	1	160	1	7	160	322	40	81	1049	167	94	1	148	12	0	48	22	7	0	37	0	0	0	0	0	0	3
0	0	6	3	0	0	2	0	0	0	0	19	0	0	0	11	1	42	6	43	0	51	25	0	9	0	0	0	23	14	191	167	100	225	1	58	2	0	15	37	1	0	22	0	0	0	0	0	0	0
0	2	12	0	2	0	5	0	1	0	0	33	1	1	2	49	0	141	22	81	3	88	46	0	7	0	0	3	46	13	131	94	225	265	0	49	5	0	17	88	12	0	19	0	0	0	0	0	0	2
15	77	170	86	150	69	267	38	151	223	15	34	15	20	5	0	0	0	0	4	0	0	1	0	0	8	3	0	10	6	0	1	1	0	164	108	46	0	195	0	0	12	57	19	39	32	4	6	3	83
2	14	137	75	129	55	209	98	299	784	22	233	5	15	8	7	1	27	0	97	4	99	91	4	11	478	104	66	647	244	29	148	58	49	108	182	35	0	79	12	56	5	51	1	2	3	0	7	2	43
0	0	4	15	35	10	53	24	129	207	15	9	4	9	7	1	0	0	0	1	0	2	7	1	2	112	2	2	38	22	4	12	2	5	46	35	9	0	29	3	11	6	206	0	0	0	0	0	0	10
0	0	0	0	0	0	0	0	0	0	0	0	0	0	0	0	0	0	0	0	0	0	0	0	0	0	0	0	0	0	0	0	0	0	0	0	0	0	0	0	0	0	0	0	0	0	0	0	0	0
0	20	6	9	37	20	72	65	276	257	31	26	5	15	26	7	0	2	2	21	0	21	32	2	7	140	24	25	239	166	17	48	15	17	195	79	29	0	170	28	1	6	51	0	10	0	0	2	1	30
0	1	1	1	0	0	0	0	0	0	0	16	0	0	0	42	42	76	40	114	23	27	19	0	0	0	0	2	31	36	29	22	37	88	0	12	3	0	28	94	26	0	20	0	0	0	0	0	0	0
0	3	0	0	0	0	0	0	0	0	0	33	0	0	0	0	15	6	0	39	42	9	5	0	0	0	0	1	3	1	3	7	1	12	0	56	11	0	1	26	24	2	7	0	0	0	0	0	0	0
2	20	20	0	0	0	6	0	0	1	0	0	1	1	0	0	0	0	0	0	0	0	0	0	0	1	1	0	0	1	0	0	0	0	12	5	6	0	6	0	2	1	13	0	0	1	0	0	0	0
0	0	3	8	13	4	11	14	28	40	3	24	0	0	3	5	0	5	3	37	2	33	35	0	3	57	8	11	77	39	7	37	22	19	57	51	206	0	51	20	7	13	98	0	0	0	0	0	0	3
11	25	19	2	0	0	16	0	6	0	0	0	6	1	0	0	0	0	0	0	0	0	0	0	0	0	0	0	1	0	0	0	0	0	19	1	0	0	0	0	0	0	0	5	12	40	3	0	0	15
16	80	39	1	0	0	15	0	13	1	3	0	82	1	1	0	0	0	0	0	0	0	0	0	0	3	0	0	6	5	0	0	0	0	39	2	0	0	10	0	0	0	0	12	178	79	4	0	0	14
4	26	17	0	1	0	8	0	10	0	0	0	16	1	0	1	0	0	0	0	0	0	0	0	0	0	0	0	3	3	1	0	0	0	32	3	0	0	0	0	0	1	0	40	79	514	148	33	1	191
1	3	4	0	2	0	17	0	9	0	0	0	1	2	0	0	0	0	0	0	0	0	0	0	0	0	0	0	0	2	0	0	0	0	4	0	0	0	0	0	0	0	0	3	4	148	107	59	2	100
0	0	1	0	8	9	69	3	61	0	1	6	2	4	2	1	0	0	0	0	0	0	0	0	0	0	0	0	1	2	0	0	0	0	6	7	0	0	2	0	0	0	0	0	0	33	59	141	26	172
0	0	0	0	1	3	18	2	18	1	0	1	0	0	0	0	0	0	0	0	0	0	0	0	0	0	0	0	0	1	0	0	0	0	3	2	0	0	1	0	0	0	0	0	0	1	2	26	52	39
19	36	58	22	83	56	661	29	507	4	0	16	22	18	3	0	0	1	0	0	0	5	1	0	1	1	0	1	1	7	0	3	0	2	83	43	10	0	30	0	0	0	3	15	14	191	100	172	39	1753
0	0	0	0	2	17	15	59	111	9	3	4	0	0	2	0	0	0	0	0	0	0	0	0	0	0	0	0	0	1	0	0	0	0	3	5	0	0	3	0	0	0	1	0	0	0	1	24	57	332
26	60	53	11	56	131	567	202	1187	55	19	29	31	41	89	1	0	1	0	0	0	1	2	0	0	5	0	0	5	16	0	0	0	0	87	60	26	0	33	0	0	1	7	5	40	33	31	183	152	1215
0	0	1	0	1	3	10	45	219	258	143	1	0	1	40	1	0	0	0	0	0	0	0	0	1	13	1	0	9	19	1	0	0	0	3	13	4	0	8	0	0	0	0	0	9	3	4	21	60	119
0	2	1	0	1	2	2	5	65	84	61	0	0	0	73	1	0	0	0	0	0	0	0	0	0	17	1	0	16	24	0	0	0	0	4	2	2	0	5	0	0	0	0	0	2	0	0	1	0	22
2	0	5	2	0	3	17	3	26	2	0	2	1	4	4	10	0	1	0	3	0	4	2	0	1	1	1	3	33	51	4	2	3	2	3	6	2	0	9	4	0	0	0	6	7	161	66	116	12	142
18	38	12	2	2	0	42	0	91	0	0	2	29	3	0	0	0	0	0	0	0	0	0	0	0	0	0	0	0	0	0	0	0	0	14	7	1	0	5	0	0	1	2	8	23	13	6	3	0	18
0	2	0	0	2	13	31	6	184	0	2	4	17	111	16	0	0	0	0	0	0	0	0	0	0	0	0	0	0	3	0	0	0	0	9	8	5	0	7	0	0	0	0	0	11	4	2	30	7	102
0	1	0	0	0	1	3	1	21	4	9	0	0	1	65	1	0	0	0	1	0	0	0	0	0	0	0	0	2	9	0	0	0	0	1	2	0	0	3	0	0	0	0	0	10	2	0	4	1	36
0	0	2	0	0	0	1	0	3	0	2	1	1	0	6	156	0	0	1	1	0	0	2	0	1	0	0	0	29	57	15	2	2	3	0	2	0	0	1	4	0	0	0	0	3	2	1	0	0	10
0	0	0	0	0	0	0	0	0	0	0	0	0	0	0	0	0	0	0	0	0	0	0	0	0	0	0	0	0	0	0	0	0	0	0	0	0	0	0	0	0	0	0	0	1	0	0	0	0	1
0	0	0	0	0	1	0	2	6	2	0	3	0	0	0	4	0	3	0	0	0	3	0	0	0	1	0	1	30	21	7	4	1	3	0	4	0	0	5	4	0	0	0	0	1	4	0	0	0	20
0	0	0	0	0	0	0	0	0	0	0	0	0	0	2	0	0	0	0	0	0	0	0	0	0	0	0	0	1	1	0	0	0	1	0	0	0	0	0	0	0	0	1	0	0	0	0	0	0	3
1	2	0	0	1	1	3	3	8	3	0	1	0	0	2	5	0	3	0	2	0	1	2	0	0	1	0	1	36	44	8	10	7	3	1	3	1	0	9	7	0	0	3	4	0	10	5	16	8	104
0	0	0	0	1	0	1	0	0	0	0	0	0	0	0	0	0	0	0	0	0	1	1	0	0	0	0	0	0	0	0	0	0	0	0	0	0	0	1	0	0	0	0	1	0	26	3	0	0	3
0	1	1	0	0	0	2	3	2	1	1	1	0	1	0	1	0	0	0	3	0	2	0	0	0	0	0	5	27	40	3	4	1	0	0	2	1	0	6	8	0	0	3	2	3	30	14	21	3	120
1	0	0	0	0	2	3	1	2	0	2	0	1	0	3	19	0	2	1	3	0	4	1	1	0	3	2	3	41	75	4	5	4	3	2	12	0	0	9	4	0	0	1	4	6	31	4	9	4	39
0	0	0	0	0	0	0	0	0	0	1	0	0	0	1	3	0	0	0	0	0	0	0	0	0	1	0	0	0	5	0	0	0	0	0	1	0	0	0	0	0	0	0	0	0	0	0	0	0	0
0	0	0	0	0	1	2	1	2	0	1	0	0	0	0	3	0	0	0	0	0	0	1	0	0	0	1	0	2	7	0	0	0	1	0	1	0	0	0	0	0	0	0	0	0	1	1	12	3	16
0	0	1	0	0	1	4	3	9	22	23	1	0	0	20	2	0	0	0	0	0	0	0	0	0	19	3	0	24	56	0	0	0	0	1	2	3	0	9	0	0	0	1	0	4	1	5	33	22	98
0	0	1	0	0	0	9	2	8	1	2	0	0	0	2	2	0	0	0	0	0	0	0	0	0	1	0	0	5	11	0	0	0	0	0	5	0	0	0	1	0	0	0	0	0	3	22	103	91	125
0	0	0	0	0	0	9	1	10	8	2	3	0	0	0	2	0	2	0	0	0	0	1	0	0	1	1	1	15	24	2	5	1	0	1	4	0	0	2	2	0	0	0	0	0	4	5	45	42	262
0	1	0	0	1	0	2	7	10	19	18	21	0	1	25	44	0	5	2	3	0	4	12	1	7	14	11	8	188	342	36	24	15	8	0	42	3	0	52	26	1	0	7	1	2	9	6	15	15	93
0	0	1	0	0	3	4	0	16	10	15	11	0	1	46	74	1	9	0	5	0	4	14	0	8	9	3	9	153	327	29	29	9	2	0	22	0	0	20	8	0	0	4	0	5	4	1	9	3	46
0	0	0	0	0	0	1	0	0	0	0	1	0	0	0	28	0	5	0	0	0	0	1	0	1	0	0	0	26	12	46	14	9	8	0	0	1	0	21	11	0	0	0	0	0	6	0	0	0	1
0	0	0	0	0	0	2	0	1	1	0	0	0	0	0	9	0	4	0	0	0	0	1	0	1	0	0	0	42	20	34	15	15	11	0	2	1	0	10	9	0	0	1	2	0	5	6	1	0	6
0	0	0	0	0	0	0	0	0	0	0	1	0	0	0	23	0	1	1	0	0	0	0	0	0	0	0	0	26	7	24	14	10	10	0	1	0	0	30	9	0	0	0	0	0	5	1	1	0	4
0	0	0	0	0	0	0	0	0	0	0	0	0	0	1	6	0	0	0	0	0	0	1	0	0	0	0	0	9	3	5	2	2	2	0	1	0	0	1	0	0	0	0	2	0	10	6	3	0	14
4	5	9	0	6	0	34	2	27	1	0	1	2	0	4	0	0	0	0	0	0	0	0	0	0	1	0	0	4	3	0	0	0	0	14	0	2	0	1	0	0	0	1	19	38	77	15	58	28	173
5	10	7	4	5	2	43	4	54	3	3	3	1	4	7	16	0	2	0	2	0	2	2	0	2	2	1	3	66	99	5	6	3	2	14	9	2	0	6	6	0	0	4	16	10	175	160	159	30	307
0	0	1	0	0	1	6	0	17	1	0	0	1	1	0	0	0	1	0	1	0	0	1	0	0	0	0	0	5	13	0	0	0	0	1	2	1	0	3	1	0	0	0	0	0	4	5	13	3	41
0	0	0	0	0	0	0	0	0	0	0	0	0	0	0	0	0	0	0	0	0	0	0	0	0	0	0	0	0	0	0	0	0	0	0	0	0	0	0	0	0	0	0	0	0	0	0	0	0	0
1	5	2	2	8	5	50	4	69	7	8	6	2	2	17	10	0	5	0	2	0	0	4	1	3	9	1	2	60	87	21	23	23	12	4	9	0	0	45	22	0	1	15	10	13	16	42	54	5	226
0	1	0	0	0	0	0	0	0	0	0	1	0	0	1	9	0	1	1	2	0	0	1	0	0	0	0	1	12	20	6	5	1	1	0	1	0	0	9	5	0	0	0	1	1	2	0	2	0	1
0	0	0	0	0	0	0	0	0	0	0	0	0	0	0	0	0	0	0	0	0	0	0	0	0	0	0	1	0	1	0	0	0	0	0	0	0	0	0	1	0	0	0	0	0	25	0	1	0	1
0	9	5	0	0	0	1	0	0	0	1	0	6	0	0	0	0	0	0	0	0	0	0	0	0	0	0	0	0	0	0	0	0	0	9	1	0	0	2	0	0	1	0	1	109	54	2	0	0	5
0	0	0	0	1	0	3	0	1	3	5	3	0	0	2	9	0	2	0	0	0	2	4	0	2	3	0	2	25	32	3	4	0	0	1	4	0	0	2	1	0	0	28	1	3	8	0	4	0	20
[truncated: 36 more columns]
