# Supplementary material for: Analyzing the effects of free water modeling by deep learning on diffusion MRI structural connectivity estimates in glioma patients
Source: PLoS One. 2020 Sep 25;15(9):e0239475. doi: 10.1371/journal.pone.0239475 (PMC7518620; doi:10.1371/journal.pone.0239475)
Supplement: S1 File — All utilized connectivity and length matrices as comma-separated csv files, and the free-water maps as nifti files. (ZIP) [file pone.0239475.s003.zip › S3/CMs/patients/prob_wm/vp19/fiberlengthmatrix_original.csv]

12	15	37	41	81	0	13	0	51	0	0	0	41	72	110	0	0	0	0	0	0	0	0	0	0	0	0	0	0	0	0	0	0	0	63	67	77	0	86	238	0	47	0	100	92	102	0	0	0	103
15	10	23	50	0	0	42	187	37	0	0	11	20	61	86	0	0	0	0	0	0	0	0	0	0	0	0	0	145	123	0	0	0	0	44	47	105	0	94	105	4	14	8	91	42	77	0	0	0	97
37	23	12	21	25	72	39	98	71	93	0	25	36	89	121	184	0	93	0	104	0	66	60	0	0	125	164	115	140	150	129	133	138	122	39	42	75	0	78	64	0	31	87	94	74	89	150	0	0	105
41	50	21	7	25	57	33	100	70	137	0	47	0	0	0	171	0	132	0	0	0	110	0	0	0	147	0	0	180	152	0	159	178	0	48	53	61	0	85	68	0	0	79	0	144	102	0	0	0	136
81	0	25	25	12	29	39	77	79	100	0	42	0	130	110	132	0	140	0	140	0	0	88	0	0	105	199	134	151	166	0	162	157	176	48	49	72	0	73	0	0	0	75	0	0	0	0	0	0	122
0	0	72	57	29	13	57	53	68	70	108	26	0	113	89	120	0	122	0	116	0	126	118	0	98	86	94	126	97	121	0	113	183	0	56	54	84	0	85	115	0	0	163	145	214	192	0	0	0	0
13	42	39	33	39	57	21	39	64	85	120	56	37	64	101	140	0	134	0	143	0	94	143	0	0	114	174	137	155	166	174	155	173	244	41	56	68	0	69	88	0	45	82	92	88	100	119	0	0	98
0	187	98	100	77	53	39	13	47	43	85	59	0	0	54	182	0	111	0	114	0	119	161	0	0	73	101	105	95	89	109	120	0	0	39	54	61	0	64	0	0	0	131	0	0	161	204	0	0	176
51	37	71	70	79	68	64	47	29	60	63	66	39	49	49	85	0	169	0	141	0	220	235	0	0	101	130	122	88	71	115	175	193	159	54	62	70	0	75	140	0	78	90	114	117	129	121	0	0	110
0	0	93	137	100	70	85	43	60	25	52	55	0	0	70	95	157	110	0	102	0	110	106	118	88	44	70	95	77	80	126	114	145	0	42	57	65	0	64	107	0	0	80	0	0	0	0	0	0	183
0	0	0	0	0	108	120	85	63	52	12	77	100	0	22	94	0	236	0	156	0	0	0	0	0	66	71	0	40	48	108	0	0	0	42	69	68	0	54	0	0	0	76	0	240	0	0	0	0	0
0	11	25	47	42	26	56	59	66	55	77	13	62	0	63	108	13	72	51	61	20	70	41	49	50	45	31	98	91	102	96	107	114	90	68	27	81	0	109	38	5	23	42	119	0	159	0	0	0	145
41	20	36	0	0	0	37	0	39	0	100	62	10	43	71	113	0	0	0	0	0	0	0	0	0	0	0	0	0	125	0	181	0	0	36	67	74	0	49	73	0	33	18	65	29	54	105	0	0	93
72	61	89	0	130	113	64	0	49	0	0	0	43	11	24	75	0	0	0	0	0	0	0	0	0	88	0	0	81	72	0	0	0	0	71	81	89	0	0	0	0	0	0	96	103	96	0	0	0	100
110	86	121	0	110	89	101	54	49	70	22	63	71	24	8	30	0	0	0	120	0	0	87	0	0	61	0	75	57	37	0	0	0	0	48	82	72	0	51	54	0	0	78	247	163	0	0	0	0	168
0	0	184	171	132	120	140	182	85	95	94	108	113	75	30	10	0	0	9	101	0	102	91	72	95	97	70	66	49	32	37	93	52	17	124	84	96	0	51	54	89	0	76	0	191	0	0	0	0	237
0	0	0	0	0	0	0	0	0	157	0	13	0	0	0	0	3	7	11	0	11	0	0	0	0	0	0	0	0	0	0	0	0	0	0	0	0	0	0	19	6	0	35	0	0	0	0	0	0	0
0	0	93	132	140	122	134	111	169	110	236	72	0	0	0	0	7	11	12	43	21	74	90	0	76	98	102	58	117	51	76	38	50	17	0	86	0	0	68	38	24	0	93	0	0	0	0	0	0	249
0	0	0	0	0	0	0	0	0	0	0	51	0	0	0	9	11	12	6	50	56	0	64	0	0	0	0	0	0	46	173	0	61	10	0	0	0	0	36	10	43	0	21	0	0	0	0	0	0	0
0	0	104	0	140	116	143	114	141	102	156	61	0	0	120	101	0	43	50	13	18	23	63	0	33	91	67	63	95	107	94	77	96	68	139	86	0	0	224	31	20	0	55	0	0	0	0	0	0	0
0	0	0	0	0	0	0	0	0	0	0	20	0	0	0	0	11	21	56	18	5	0	9	0	0	0	0	0	0	134	0	105	127	117	0	37	48	0	0	40	16	0	61	0	0	0	0	0	0	0
0	0	66	110	0	126	94	119	220	110	0	70	0	0	0	102	0	74	0	23	0	13	30	0	29	101	67	61	111	114	114	104	109	88	198	122	184	0	146	35	34	0	65	0	0	0	0	0	0	0
0	0	60	0	88	118	143	161	235	106	0	41	0	0	87	91	0	90	64	63	9	30	15	15	15	93	49	84	90	92	92	103	105	92	0	62	156	0	127	47	27	0	50	0	0	0	0	0	0	192
0	0	0	0	0	0	0	0	0	118	0	49	0	0	0	72	0	0	0	0	0	0	15	6	0	0	53	73	78	83	82	95	0	0	0	0	0	0	173	0	0	0	0	0	0	0	0	0	0	0
0	0	0	0	0	98	0	0	0	88	0	50	0	0	0	95	0	76	0	33	0	29	15	0	7	69	36	28	79	67	73	87	0	0	0	73	0	0	0	0	0	0	0	0	0	0	0	0	0	0
0	0	125	147	105	86	114	73	101	44	66	45	0	88	61	97	0	98	0	91	0	101	93	0	69	17	40	76	61	63	96	85	103	0	66	56	65	0	57	76	0	0	71	0	0	0	0	0	0	0
0	0	164	0	199	94	174	101	130	70	71	31	0	0	0	70	0	102	0	67	0	67	49	53	36	40	13	47	52	65	68	60	0	0	0	69	84	0	83	89	0	0	85	0	0	0	0	0	0	0
0	0	115	0	134	126	137	105	122	95	0	98	0	0	75	66	0	58	0	63	0	61	84	73	28	76	47	17	47	53	51	32	0	0	124	90	96	0	108	103	81	0	80	0	0	0	0	0	0	0
0	145	140	180	151	97	155	95	88	77	40	91	0	81	57	49	0	117	0	95	0	111	90	78	79	61	52	47	20	40	34	77	44	60	121	77	76	0	61	82	89	0	80	0	0	0	0	0	0	0
0	123	150	152	166	121	166	89	71	80	48	102	125	72	37	32	0	51	46	107	134	114	92	83	67	63	65	53	40	14	21	61	29	31	93	83	87	0	63	82	106	0	79	0	0	0	0	0	0	201
0	0	129	0	0	0	174	109	115	126	108	96	0	0	0	37	0	76	173	94	0	114	92	82	73	96	68	51	34	21	9	49	13	27	136	87	90	0	56	89	90	0	78	0	0	0	0	0	0	0
0	0	133	159	162	113	155	120	175	114	0	107	181	0	0	93	0	38	0	77	105	104	103	95	87	85	60	32	77	61	49	17	26	23	207	96	90	0	76	91	101	0	88	221	0	0	0	0	0	0
0	0	138	178	157	183	173	0	193	145	0	114	0	0	0	52	0	50	61	96	127	109	105	0	0	103	0	0	44	29	13	26	8	21	182	97	0	0	79	84	106	0	92	0	231	0	0	0	0	0
0	0	122	0	176	0	244	0	159	0	0	90	0	0	0	17	0	17	10	68	117	88	92	0	0	0	0	0	60	31	27	23	21	8	0	81	0	0	98	28	64	0	68	0	0	0	0	0	0	0
63	44	39	48	48	56	41	39	54	42	42	68	36	71	48	124	0	0	0	139	0	198	0	0	0	66	0	124	121	93	136	207	182	0	17	56	37	0	20	37	293	13	19	70	83	82	154	0	0	108
67	47	42	53	49	54	56	54	62	57	69	27	67	81	82	84	0	86	0	86	37	122	62	0	73	56	69	90	77	83	87	96	97	81	56	34	62	0	93	73	13	7	43	109	91	132	0	0	0	144
77	105	75	61	72	84	68	61	70	65	68	81	74	89	72	96	0	0	0	0	48	184	156	0	0	65	84	96	76	87	90	90	0	0	37	62	26	0	46	0	6	0	9	158	167	161	0	0	0	144
0	0	0	0	0	0	0	0	0	0	0	0	0	0	0	0	0	0	0	0	0	0	0	0	0	0	0	0	0	0	0	0	0	0	0	0	0	0	0	0	0	0	0	0	0	0	0	0	0	0
86	94	78	85	73	85	69	64	75	64	54	109	49	0	51	51	0	68	36	224	0	146	127	173	0	57	83	108	61	63	56	76	79	98	20	93	46	0	14	27	0	30	19	174	129	107	0	0	0	143
238	105	64	68	0	115	88	0	140	107	0	38	73	0	54	54	19	38	10	31	40	35	47	0	0	76	89	103	82	82	89	91	84	28	37	73	0	0	27	6	9	70	21	0	0	0	0	0	0	163
0	4	0	0	0	0	0	0	0	0	0	5	0	0	0	89	6	24	43	20	16	34	27	0	0	0	0	81	89	106	90	101	106	64	293	13	6	0	0	9	4	15	9	0	0	0	0	0	0	0
47	14	31	0	0	0	45	0	78	0	0	23	33	0	0	0	0	0	0	0	0	0	0	0	0	0	0	0	0	0	0	0	0	0	13	7	0	0	30	70	15	5	9	0	32	68	0	0	0	58
0	8	87	79	75	163	82	131	90	80	76	42	18	0	78	76	35	93	21	55	61	65	50	0	0	71	85	80	80	79	78	88	92	68	19	43	9	0	19	21	9	9	7	0	0	0	0	0	0	223
100	91	94	0	0	145	92	0	114	0	0	119	65	96	247	0	0	0	0	0	0	0	0	0	0	0	0	0	0	0	0	221	0	0	70	109	158	0	174	0	0	0	0	5	15	16	0	0	0	57
92	42	74	144	0	214	88	0	117	0	240	0	29	103	163	191	0	0	0	0	0	0	0	0	0	0	0	0	0	0	0	0	231	0	83	91	167	0	129	0	0	32	0	15	8	13	0	0	0	82
102	77	89	102	0	192	100	161	129	0	0	159	54	96	0	0	0	0	0	0	0	0	0	0	0	0	0	0	0	0	0	0	0	0	82	132	161	0	107	0	0	68	0	16	13	12	11	42	0	30
0	0	150	0	0	0	119	204	121	0	0	0	105	0	0	0	0	0	0	0	0	0	0	0	0	0	0	0	0	0	0	0	0	0	154	0	0	0	0	0	0	0	0	0	0	11	5	6	0	22
0	0	0	0	0	0	0	0	0	0	0	0	0	0	0	0	0	0	0	0	0	0	0	0	0	0	0	0	0	0	0	0	0	0	0	0	0	0	0	0	0	0	0	0	0	42	6	2	8	15
0	0	0	0	0	0	0	0	0	0	0	0	0	0	0	0	0	0	0	0	0	0	0	0	0	0	0	0	0	0	0	0	0	0	0	0	0	0	0	0	0	0	0	0	0	0	0	8	1	0
103	97	105	136	122	0	98	176	110	183	0	145	93	100	168	237	0	249	0	0	0	0	192	0	0	0	0	0	0	201	0	0	0	0	108	144	144	0	143	163	0	58	223	57	82	30	22	15	0	14
0	0	135	0	0	128	109	100	96	106	0	88	0	0	119	0	0	0	0	0	0	0	0	142	0	147	0	0	140	138	0	0	0	0	72	98	94	0	113	0	0	0	154	0	0	0	0	0	0	16
127	110	144	166	143	120	109	92	95	117	124	129	97	58	73	147	0	0	0	0	0	230	0	0	0	149	0	0	197	146	0	0	0	216	107	122	126	0	120	191	0	121	168	51	42	75	61	0	0	56
224	0	163	0	0	134	221	119	104	109	105	147	0	0	79	136	0	0	0	0	0	240	210	0	0	120	155	0	113	139	0	0	0	0	81	109	109	0	107	163	166	0	131	0	0	122	0	0	0	136
0	101	0	168	0	164	235	139	113	114	100	118	107	155	72	112	0	0	0	0	0	0	0	0	0	107	127	0	117	120	0	0	0	0	97	128	107	0	97	0	0	0	123	0	115	161	0	0	0	137
0	21	0	0	0	0	0	0	117	102	0	212	0	0	0	0	0	0	0	198	0	0	0	0	0	0	0	0	166	149	0	228	0	0	0	0	185	0	71	89	194	25	8	75	6	14	0	0	0	69
51	36	50	0	0	0	57	191	99	0	0	0	8	64	102	0	0	0	0	0	0	0	0	0	0	206	0	0	198	0	0	0	0	0	65	125	76	0	139	0	0	0	186	42	25	40	54	0	0	66
0	0	0	0	0	0	171	0	118	0	97	0	0	85	0	0	0	211	0	0	0	0	0	0	0	0	0	0	0	132	0	0	0	0	0	0	0	0	136	0	0	0	0	83	39	71	60	0	0	85
0	0	0	0	0	0	196	102	81	92	67	0	0	0	32	55	0	0	0	0	0	0	0	0	0	73	0	0	78	106	0	0	0	0	0	97	88	0	69	0	0	0	98	0	126	103	0	0	0	98
0	0	206	0	195	0	0	0	91	140	78	98	0	0	64	15	0	73	0	154	0	116	114	0	110	104	70	54	68	56	60	93	81	46	91	103	69	0	78	101	109	0	94	0	114	153	0	0	0	243
0	0	0	0	0	0	0	0	0	0	0	0	0	0	0	0	0	0	0	0	0	0	0	0	0	0	0	0	0	0	0	0	0	0	0	0	0	0	0	0	0	0	0	0	0	0	0	0	0	0
0	0	192	0	0	197	0	0	185	0	0	186	0	0	0	73	0	172	0	0	0	0	186	0	149	0	0	156	137	122	149	163	146	129	0	157	0	0	101	148	0	0	158	0	0	0	0	0	0	0
0	0	0	0	0	0	0	0	0	0	0	0	0	0	0	0	0	0	0	0	0	0	0	0	0	0	0	0	0	88	58	0	0	0	0	138	0	0	74	138	0	0	0	0	0	0	0	0	0	0
0	134	247	0	0	0	0	224	216	199	0	185	0	0	0	107	0	0	0	197	0	244	202	0	166	142	172	173	176	142	231	190	189	201	222	187	0	0	144	186	165	0	172	0	0	80	0	0	0	152
0	0	0	0	0	0	0	0	0	0	0	238	0	0	0	0	0	0	0	0	0	0	0	0	0	0	0	0	0	0	0	0	0	0	0	0	0	0	0	0	0	0	0	0	0	17	0	0	0	0
0	0	230	0	0	0	0	0	0	0	0	211	0	0	0	203	0	276	0	205	0	223	215	0	0	0	0	0	169	153	215	224	222	0	0	205	0	0	159	202	225	0	194	0	0	73	0	0	0	131
0	0	0	0	0	0	0	0	0	0	143	218	117	0	103	0	0	0	0	0	0	219	195	0	169	151	177	0	161	154	218	185	200	147	0	161	149	0	148	158	0	0	179	0	0	64	0	0	0	108
0	0	0	0	0	0	0	0	0	0	0	0	0	0	0	0	0	0	0	0	0	0	0	0	0	0	0	0	0	0	0	0	0	0	0	0	0	0	0	0	0	0	0	0	0	0	0	0	0	0
0	0	0	0	0	0	0	0	0	0	132	125	0	0	0	78	0	0	0	0	0	179	0	0	0	0	125	0	116	113	0	0	226	0	0	138	0	0	113	127	0	0	137	0	0	106	0	0	0	0
0	104	0	0	0	141	172	137	137	124	109	113	109	0	89	0	0	0	0	0	0	0	160	119	0	112	120	0	116	113	0	148	0	0	94	132	113	0	98	112	0	104	122	0	0	173	0	0	0	124
0	0	0	0	0	0	0	146	0	129	111	168	0	147	0	80	0	0	0	0	0	0	0	0	0	103	0	0	116	121	0	0	0	0	0	153	0	0	109	131	167	0	149	0	155	0	0	0	0	0
0	0	231	0	0	0	0	0	173	0	0	183	0	0	0	0	0	142	0	171	0	168	160	0	0	0	0	121	131	123	123	138	115	105	0	155	137	0	86	152	0	149	130	0	0	0	0	0	0	159
0	145	194	304	213	170	217	142	165	139	112	153	160	133	96	84	0	157	0	159	0	173	154	135	141	115	123	127	119	107	118	142	130	121	137	142	136	0	108	134	162	0	140	184	182	157	0	0	0	134
0	263	191	212	234	158	238	133	135	158	99	143	0	148	77	57	0	119	0	148	0	164	147	130	127	116	112	146	108	93	85	130	105	91	111	123	117	0	100	130	139	0	123	0	136	170	187	0	0	155
0	0	0	0	0	0	0	0	0	0	0	0	0	0	76	63	0	0	0	165	0	201	169	0	0	0	156	0	116	96	122	142	127	0	0	143	175	0	104	138	0	0	149	0	0	0	0	0	0	0
0	0	221	243	0	0	270	0	176	181	0	211	0	0	0	99	0	148	117	202	0	235	189	0	0	0	0	135	143	119	139	155	137	117	0	188	166	0	119	129	151	0	190	0	0	120	0	0	0	0
0	0	225	0	0	0	0	0	0	0	0	226	0	0	0	74	0	154	103	248	0	224	0	140	0	0	0	122	126	104	124	146	129	109	0	162	0	0	120	127	0	0	211	0	0	0	0	0	0	0
0	0	0	0	0	0	0	258	0	0	0	176	0	0	106	80	148	101	75	161	0	169	159	0	0	0	0	0	96	87	126	127	111	84	0	148	118	0	64	88	0	0	119	0	0	118	0	0	0	0
130	106	90	155	0	102	118	108	113	67	82	128	99	61	154	0	0	0	0	0	0	0	0	0	0	68	0	0	154	94	0	0	0	0	74	135	97	0	198	0	0	0	0	50	65	33	49	47	0	53
125	41	168	0	0	0	109	0	137	0	0	208	0	0	0	0	0	246	0	217	0	0	203	0	0	0	162	0	0	139	0	144	0	0	136	125	0	0	145	172	0	0	174	55	27	22	52	0	0	52
0	98	0	0	0	0	0	0	187	0	0	0	0	0	0	0	0	0	0	198	0	0	169	0	231	117	0	0	144	139	0	0	0	122	0	152	156	0	131	0	0	29	170	0	0	61	0	0	0	154
0	0	0	0	0	0	0	0	0	0	0	0	0	0	0	0	0	0	0	0	0	0	0	0	0	0	0	0	0	0	0	0	0	0	0	0	0	0	0	0	0	0	0	0	0	0	0	0	0	0
0	23	168	0	0	164	115	111	145	118	102	129	48	129	89	41	69	63	45	138	0	154	145	0	0	93	115	0	91	75	94	88	72	46	163	126	124	0	52	79	135	0	91	84	52	82	0	0	0	133
0	85	203	0	0	0	154	0	157	214	0	172	104	0	0	36	0	106	0	176	209	187	173	0	147	138	139	141	133	117	118	165	111	115	0	154	155	0	112	135	166	0	146	0	127	60	0	0	0	98
0	41	0	0	0	198	0	0	0	0	0	209	0	0	0	0	0	0	0	200	0	224	201	0	0	159	0	0	160	146	157	188	0	0	0	192	0	0	168	0	0	0	178	0	0	32	0	0	0	0
61	37	40	0	0	0	61	0	178	0	0	0	10	0	0	0	0	0	0	0	0	0	0	0	0	0	0	0	0	0	172	0	0	0	18	0	0	0	0	0	0	8	0	61	19	31	0	0	0	49
0	27	242	0	0	0	244	0	172	0	102	97	13	0	0	166	0	128	63	182	68	194	184	0	0	0	170	149	143	136	0	165	161	0	0	123	56	0	107	106	183	13	70	0	53	58	0	0	0	150
[truncated: 36 more columns]
