# Supplementary material for: Analyzing the effects of free water modeling by deep learning on diffusion MRI structural connectivity estimates in glioma patients
Source: PLoS One. 2020 Sep 25;15(9):e0239475. doi: 10.1371/journal.pone.0239475 (PMC7518620; doi:10.1371/journal.pone.0239475)
Supplement: S1 File — All utilized connectivity and length matrices as comma-separated csv files, and the free-water maps as nifti files. (ZIP) [file pone.0239475.s003.zip › S3/CMs/patients/prob_wm/vp19/cm_original.csv]

26	37	13	1	1	0	25	0	36	0	0	0	21	1	2	0	0	0	0	0	0	0	0	0	0	0	0	0	0	0	0	0	0	0	16	7	2	0	1	1	0	1	0	15	6	15	0	0	0	50
37	235	77	1	0	0	16	1	72	0	0	14	147	15	5	0	0	0	0	0	0	0	0	0	0	0	0	0	2	2	0	0	0	0	8	16	2	0	5	1	7	18	23	11	38	24	0	0	0	31
13	77	574	67	47	9	195	4	89	2	0	133	47	6	1	2	0	26	0	6	0	3	5	0	0	3	2	1	13	12	1	34	20	12	111	205	15	0	16	11	0	65	2	43	69	97	2	0	0	83
1	1	67	42	42	6	86	4	43	2	0	21	0	0	0	1	0	3	0	0	0	1	0	0	0	1	0	0	1	1	0	4	2	0	51	76	21	0	21	2	0	0	2	0	1	1	0	0	0	7
1	0	47	42	220	90	177	15	167	18	0	76	0	1	2	3	0	3	0	9	0	0	1	0	0	6	1	1	12	8	0	2	2	1	122	228	37	0	61	0	0	0	2	0	0	0	0	0	0	2
0	0	9	6	90	199	116	165	451	119	14	45	0	1	10	9	0	6	0	82	0	22	9	0	5	57	9	20	21	8	0	6	2	0	63	65	11	0	30	1	0	0	2	1	2	1	0	0	0	0
25	16	195	86	177	116	823	202	476	79	3	73	18	5	7	9	0	13	0	11	0	1	5	0	0	6	2	8	10	7	4	8	4	1	716	424	91	0	165	7	0	13	11	57	29	56	2	0	0	435
0	1	4	4	15	165	202	309	206	248	7	22	0	0	6	1	0	8	0	22	0	4	2	0	0	23	8	49	15	3	5	9	0	0	156	98	32	0	64	0	0	0	3	0	0	1	1	0	0	1
36	72	89	43	167	451	476	206	1873	231	77	155	130	192	187	145	0	3	0	4	0	1	1	0	0	9	8	8	42	272	4	6	2	2	440	1037	320	0	399	4	0	5	19	46	39	76	17	0	0	763
0	0	2	2	18	119	79	248	231	654	72	122	0	0	14	8	1	45	0	334	0	95	47	2	21	307	96	207	135	28	3	46	1	0	172	551	223	0	87	2	0	0	61	0	0	0	0	0	0	2
0	0	0	0	0	14	3	7	77	72	146	7	1	0	22	4	0	1	0	2	0	0	0	0	0	26	2	0	18	34	1	0	0	0	93	96	122	0	160	0	0	0	48	0	1	0	0	0	0	0
0	14	133	21	76	45	73	22	155	122	7	195	1	0	4	15	14	77	1	53	48	21	116	4	8	104	20	26	93	44	9	92	44	26	18	203	2	0	10	38	16	1	17	2	0	3	0	0	0	6
21	147	47	0	0	0	18	0	130	0	1	1	72	88	19	3	0	0	0	0	0	0	0	0	0	0	0	0	0	5	0	1	0	0	15	10	2	0	2	1	0	3	1	3	40	17	2	0	0	24
1	15	6	0	1	1	5	0	192	0	0	0	88	68	96	48	0	0	0	0	0	0	0	0	0	1	0	0	1	112	0	0	0	0	3	4	1	0	0	0	0	0	0	3	3	9	0	0	0	21
2	5	1	0	2	10	7	6	187	14	22	4	19	96	160	100	0	0	0	1	0	0	1	0	0	9	0	1	3	178	0	0	0	0	11	17	10	0	40	1	0	0	8	1	2	0	0	0	0	3
0	0	2	1	3	9	9	1	145	8	4	15	3	48	100	232	0	0	10	25	0	13	44	3	1	5	29	8	44	199	65	18	37	40	2	81	15	0	62	21	3	0	42	0	1	0	0	0	0	1
0	0	0	0	0	0	0	0	0	1	0	14	0	0	0	0	27	29	70	0	7	0	0	0	0	0	0	0	0	0	0	0	0	0	0	0	0	0	0	3	17	0	1	0	0	0	0	0	0	0
0	0	26	3	3	6	13	8	3	45	1	77	0	0	0	0	29	816	37	514	15	155	77	0	5	30	7	62	16	22	6	352	28	51	0	30	0	0	6	53	40	0	10	0	0	0	0	0	0	3
0	0	0	0	0	0	0	0	0	0	0	1	0	0	0	10	70	37	129	24	1	0	6	0	0	0	0	0	0	2	1	0	1	38	0	0	0	0	3	35	1	0	9	0	0	0	0	0	0	0
0	0	6	0	9	82	11	22	4	334	2	53	0	0	1	25	0	514	24	543	5	169	26	0	17	128	126	207	75	36	25	407	88	60	5	44	0	0	1	136	72	0	2	0	0	0	0	0	0	0
0	0	0	0	0	0	0	0	0	0	0	48	0	0	0	0	7	15	1	5	17	0	19	0	0	0	0	0	0	1	0	1	1	1	0	11	1	0	0	6	71	0	2	0	0	0	0	0	0	0
0	0	3	1	0	22	1	4	1	95	0	21	0	0	0	13	0	155	0	169	0	242	41	0	77	41	86	129	46	26	17	191	66	37	1	10	1	0	3	30	4	0	6	0	0	0	0	0	0	0
0	0	5	0	1	9	5	2	1	47	0	116	0	0	1	44	0	77	6	26	19	41	274	44	65	15	78	82	155	88	55	202	74	22	0	56	3	0	3	52	34	0	6	0	0	0	0	0	0	1
0	0	0	0	0	0	0	0	0	2	0	4	0	0	0	3	0	0	0	0	0	0	44	39	0	0	2	4	13	10	3	2	0	0	0	0	0	0	1	0	0	0	0	0	0	0	0	0	0	0
0	0	0	0	0	5	0	0	0	21	0	8	0	0	0	1	0	5	0	17	0	77	65	0	71	11	66	19	7	3	1	3	0	0	0	1	0	0	0	0	0	0	0	0	0	0	0	0	0	0
0	0	3	1	6	57	6	23	9	307	26	104	0	1	9	5	0	30	0	128	0	41	15	0	11	651	191	172	119	6	2	36	1	0	2	301	40	0	49	1	0	0	35	0	0	0	0	0	0	0
0	0	2	0	1	9	2	8	8	96	2	20	0	0	0	29	0	7	0	126	0	86	78	2	66	191	266	92	373	48	8	7	0	0	0	10	2	0	6	3	0	0	5	0	0	0	0	0	0	0
0	0	1	0	1	20	8	49	8	207	0	26	0	0	1	8	0	62	0	207	0	129	82	4	19	172	92	343	508	29	23	92	0	0	4	84	10	0	11	1	2	0	16	0	0	0	0	0	0	0
0	2	13	1	12	21	10	15	42	135	18	93	0	1	3	44	0	16	0	75	0	46	155	13	7	119	373	508	386	70	85	48	42	11	6	254	40	0	133	39	7	0	112	0	0	0	0	0	0	0
0	2	12	1	8	8	7	3	272	28	34	44	5	112	178	199	0	22	2	36	1	26	88	10	3	6	48	29	70	263	81	72	81	25	5	152	25	0	100	37	5	0	71	0	0	0	0	0	0	4
0	0	1	0	0	0	4	5	4	3	1	9	0	0	0	65	0	6	1	25	0	17	55	3	1	2	8	23	85	81	180	48	270	16	1	49	4	0	12	12	8	0	38	0	0	0	0	0	0	0
0	0	34	4	2	6	8	9	6	46	0	92	1	0	0	18	0	352	0	407	1	191	202	2	3	36	7	92	48	72	48	1431	202	65	2	158	4	0	10	27	4	0	104	1	0	0	0	0	0	0
0	0	20	2	2	2	4	0	2	1	0	44	0	0	0	37	0	28	1	88	1	66	74	0	0	1	0	0	42	81	270	202	235	234	1	68	0	0	11	30	5	0	59	0	1	0	0	0	0	0
0	0	12	0	1	0	1	0	2	0	0	26	0	0	0	40	0	51	38	60	1	37	22	0	0	0	0	0	11	25	16	65	234	605	0	10	0	0	1	35	2	0	3	0	0	0	0	0	0	0
16	8	111	51	122	63	716	156	440	172	93	18	15	3	11	2	0	0	0	5	0	1	0	0	0	2	0	4	6	5	1	2	1	0	159	80	66	0	254	1	1	8	65	8	3	10	1	0	0	42
7	16	205	76	228	65	424	98	1037	551	96	203	10	4	17	81	0	30	0	44	11	10	56	0	1	301	10	84	254	152	49	158	68	10	80	168	48	0	41	13	7	6	52	9	2	6	0	0	0	50
2	2	15	21	37	11	91	32	320	223	122	2	2	1	10	15	0	0	0	0	1	1	3	0	0	40	2	10	40	25	4	4	0	0	66	48	14	0	22	0	13	0	85	1	1	3	0	0	0	15
0	0	0	0	0	0	0	0	0	0	0	0	0	0	0	0	0	0	0	0	0	0	0	0	0	0	0	0	0	0	0	0	0	0	0	0	0	0	0	0	0	0	0	0	0	0	0	0	0	0
1	5	16	21	61	30	165	64	399	87	160	10	2	0	40	62	0	6	3	1	0	3	3	1	0	49	6	11	133	100	12	10	11	1	254	41	22	0	85	75	0	13	104	1	1	1	0	0	0	13
1	1	11	2	0	1	7	0	4	2	0	38	1	0	1	21	3	53	35	136	6	30	52	0	0	1	3	1	39	37	12	27	30	35	1	13	0	0	75	73	19	1	37	0	0	0	0	0	0	2
0	7	0	0	0	0	0	0	0	0	0	16	0	0	0	3	17	40	1	72	71	4	34	0	0	0	0	2	7	5	8	4	5	2	1	7	13	0	0	19	24	3	34	0	0	0	0	0	0	0
1	18	65	0	0	0	13	0	5	0	0	1	3	0	0	0	0	0	0	0	0	0	0	0	0	0	0	0	0	0	0	0	0	0	8	6	0	0	13	1	3	8	24	0	5	4	0	0	0	3
0	23	2	2	2	2	11	3	19	61	48	17	1	0	8	42	1	10	9	2	2	6	6	0	0	35	5	16	112	71	38	104	59	3	65	52	85	0	104	37	34	24	84	0	0	0	0	0	0	1
15	11	43	0	0	1	57	0	46	0	0	2	3	3	1	0	0	0	0	0	0	0	0	0	0	0	0	0	0	0	0	1	0	0	8	9	1	0	1	0	0	0	0	51	98	33	0	0	0	26
6	38	69	1	0	2	29	0	39	0	1	0	40	3	2	1	0	0	0	0	0	0	0	0	0	0	0	0	0	0	0	0	1	0	3	2	1	0	1	0	0	5	0	98	439	79	0	0	0	14
15	24	97	1	0	1	56	1	76	0	0	3	17	9	0	0	0	0	0	0	0	0	0	0	0	0	0	0	0	0	0	0	0	0	10	6	3	0	1	0	0	4	0	33	79	873	96	1	0	223
0	0	2	0	0	0	2	1	17	0	0	0	2	0	0	0	0	0	0	0	0	0	0	0	0	0	0	0	0	0	0	0	0	0	1	0	0	0	0	0	0	0	0	0	0	96	289	23	0	143
0	0	0	0	0	0	0	0	0	0	0	0	0	0	0	0	0	0	0	0	0	0	0	0	0	0	0	0	0	0	0	0	0	0	0	0	0	0	0	0	0	0	0	0	0	1	23	23	12	1
0	0	0	0	0	0	0	0	0	0	0	0	0	0	0	0	0	0	0	0	0	0	0	0	0	0	0	0	0	0	0	0	0	0	0	0	0	0	0	0	0	0	0	0	0	0	0	12	19	0
50	31	83	7	2	0	435	1	763	2	0	6	24	21	3	1	0	3	0	0	0	0	1	0	0	0	0	0	0	4	0	0	0	0	42	50	15	0	13	2	0	3	1	26	14	223	143	1	0	2884
0	0	1	0	0	3	13	13	74	4	0	3	0	0	2	0	0	0	0	0	0	0	0	1	0	1	0	0	1	7	0	0	0	0	9	11	2	0	13	0	0	0	1	0	0	0	0	0	0	172
14	14	41	4	13	34	280	90	1988	40	26	20	30	84	41	11	0	0	0	0	0	1	0	0	0	3	0	0	3	18	0	0	0	2	95	167	47	0	85	1	0	1	9	70	280	107	10	0	0	557
1	0	2	0	0	4	5	14	177	63	136	5	0	0	24	1	0	0	0	0	0	1	1	0	0	9	2	0	4	10	0	0	0	0	66	27	49	0	36	2	1	0	12	0	0	1	0	0	0	8
0	1	0	1	0	3	2	3	69	34	115	4	1	2	26	2	0	0	0	0	0	0	0	0	0	14	1	0	10	11	0	0	0	0	23	18	26	0	59	0	0	0	8	0	2	2	0	0	0	3
0	2	0	0	0	0	0	0	3	1	0	1	0	0	0	0	0	0	0	1	0	0	0	0	0	0	0	0	1	1	0	1	0	0	0	0	1	0	2	2	1	2	7	1	12	97	0	0	0	3
15	30	53	0	0	0	26	2	69	0	0	0	62	9	1	0	0	0	0	0	0	0	0	0	0	1	0	0	1	0	0	0	0	0	9	3	1	0	4	0	0	0	1	62	187	55	2	0	0	41
0	0	0	0	0	0	1	0	10	0	1	0	0	2	0	0	0	1	0	0	0	0	0	0	0	0	0	0	0	1	0	0	0	0	0	0	0	0	1	0	0	0	0	3	11	3	2	0	0	8
0	0	0	0	0	0	1	1	3	5	18	0	0	0	7	1	0	0	0	0	0	0	0	0	0	4	0	0	2	6	0	0	0	0	0	3	4	0	14	0	0	0	1	0	2	1	0	0	0	1
0	0	1	0	1	0	0	0	1	2	2	3	0	0	4	163	0	5	0	3	0	2	7	0	2	1	2	1	15	62	34	6	31	8	1	9	1	0	28	3	2	0	11	0	3	1	0	0	0	1
0	0	0	0	0	0	0	0	0	0	0	0	0	0	0	0	0	0	0	0	0	0	0	0	0	0	0	0	0	0	0	0	0	0	0	0	0	0	0	0	0	0	0	0	0	0	0	0	0	0
0	0	1	0	0	1	0	0	1	0	0	5	0	0	0	3	0	6	0	0	0	0	3	0	1	0	0	3	5	21	5	20	21	3	0	4	0	0	6	5	0	0	2	0	0	0	0	0	0	0
0	0	0	0	0	0	0	0	0	0	0	0	0	0	0	0	0	0	0	0	0	0	0	0	0	0	0	0	0	5	1	0	0	0	0	1	0	0	2	1	0	0	0	0	0	0	0	0	0	0
0	1	3	0	0	0	0	1	2	2	0	9	0	0	0	2	0	0	0	5	0	3	10	0	1	1	2	1	11	23	1	3	7	1	1	14	0	0	11	6	1	0	8	0	0	3	0	0	0	3
0	0	0	0	0	0	0	0	0	0	0	1	0	0	0	0	0	0	0	0	0	0	0	0	0	0	0	0	0	0	0	0	0	0	0	0	0	0	0	0	0	0	0	0	0	6	0	0	0	0
0	0	1	0	0	0	0	0	0	0	0	7	0	0	0	2	0	1	0	3	0	6	3	0	0	0	0	0	10	15	2	4	1	0	0	8	0	0	8	2	1	0	4	0	0	10	0	0	0	1
0	0	0	0	0	0	0	0	0	0	1	5	1	0	5	0	0	0	0	0	0	2	2	0	1	4	1	0	10	31	3	4	4	1	0	7	4	0	14	2	0	0	5	0	0	21	0	0	0	3
0	0	0	0	0	0	0	0	0	0	0	0	0	0	0	0	0	0	0	0	0	0	0	0	0	0	0	0	0	0	0	0	0	0	0	0	0	0	0	0	0	0	0	0	0	0	0	0	0	0
0	0	0	0	0	0	0	0	0	0	1	2	0	0	0	1	0	0	0	0	0	1	0	0	0	0	3	0	2	8	0	0	1	0	0	1	0	0	8	2	0	0	2	0	0	1	0	0	0	0
0	3	0	0	0	2	1	1	5	17	28	4	1	0	9	0	0	0	0	0	0	0	1	1	0	26	4	0	10	20	0	1	0	0	2	15	6	0	57	1	0	1	4	0	0	1	0	0	0	1
0	0	0	0	0	0	0	3	0	2	6	4	0	1	0	3	0	0	0	0	0	0	0	0	0	1	0	0	8	12	0	0	0	0	0	3	0	0	18	2	2	0	1	0	1	0	0	0	0	0
0	0	1	0	0	0	0	0	1	0	0	1	0	0	0	0	0	3	0	2	0	4	6	0	0	0	0	1	3	20	1	4	7	2	0	10	1	0	6	1	0	1	3	0	0	0	0	0	0	1
0	2	11	1	2	2	3	5	29	20	23	47	4	2	7	26	0	13	0	32	0	23	65	5	3	31	21	8	121	232	23	83	71	7	5	98	18	0	151	63	3	0	76	1	3	4	0	0	0	1
0	1	5	1	1	4	2	2	28	15	42	24	0	2	41	41	0	3	0	27	0	13	36	3	3	13	18	5	54	231	9	25	26	10	5	89	20	0	120	37	2	0	40	0	8	1	1	0	0	10
0	0	0	0	0	0	0	0	0	0	0	0	0	0	1	11	0	0	0	3	0	2	2	0	0	0	1	0	7	14	12	14	33	0	0	4	1	0	6	1	0	0	1	0	0	0	0	0	0	0
0	0	1	1	0	0	1	0	1	1	0	5	0	0	0	9	0	12	2	6	0	3	4	0	0	0	0	5	30	93	45	95	175	21	0	16	1	0	12	2	2	0	9	0	0	7	0	0	0	0
0	0	1	0	0	0	0	0	0	0	0	2	0	0	0	24	0	4	1	1	0	2	0	1	0	0	0	3	17	49	39	46	91	13	0	6	0	0	8	2	0	0	2	0	0	0	0	0	0	0
0	0	0	0	0	0	0	1	0	0	0	6	0	0	1	11	1	10	4	4	0	5	5	0	0	0	0	0	12	69	15	47	77	16	0	8	1	0	12	9	0	0	3	0	0	6	0	0	0	0
10	4	9	1	0	4	43	3	214	8	15	1	5	9	3	0	0	0	0	0	0	0	0	0	0	2	0	0	2	1	0	0	0	0	13	15	8	0	3	0	0	0	0	22	8	332	121	2	0	465
1	1	1	0	0	0	6	0	10	0	0	1	0	0	0	0	0	1	0	1	0	0	1	0	0	0	1	0	0	5	0	1	0	0	2	4	0	0	5	2	0	0	1	5	1	366	1	0	0	59
0	2	0	0	0	0	0	0	3	0	0	0	0	0	0	0	0	0	0	1	0	0	2	0	1	1	0	0	3	9	0	0	0	1	0	2	1	0	5	0	0	1	3	0	0	3	0	0	0	1
0	0	0	0	0	0	0	0	0	0	0	0	0	0	0	0	0	0	0	0	0	0	0	0	0	0	0	0	0	0	0	0	0	0	0	0	0	0	0	0	0	0	0	0	0	0	0	0	0	0
0	17	7	0	0	1	2	3	12	10	14	20	7	2	6	8	1	10	19	13	0	20	22	0	0	11	9	0	37	121	11	36	81	82	2	39	4	0	100	50	4	0	39	2	7	12	0	0	0	10
0	1	8	0	0	0	1	0	1	4	0	27	2	0	0	5	0	4	0	11	1	17	26	0	2	2	5	2	39	104	3	25	16	12	0	40	8	0	30	46	3	0	26	0	1	1	0	0	0	1
0	2	0	0	0	1	0	0	0	0	0	1	0	0	0	0	0	0	0	1	0	1	2	0	0	1	0	0	1	2	1	3	0	0	0	4	0	0	1	0	0	0	5	0	0	11	0	0	0	0
1	2	8	0	0	0	3	0	3	0	0	0	4	0	0	0	0	0	0	0	0	0	0	0	0	0	0	0	0	0	1	0	0	0	1	0	0	0	0	0	0	1	0	8	45	138	0	0	0	17
0	11	1	0	0	0	1	0	3	0	2	7	1	0	0	1	0	5	1	5	1	8	8	0	0	0	1	2	14	28	0	5	3	0	0	20	8	0	33	11	1	11	42	0	2	7	0	0	0	1
[truncated: 36 more columns]
