# Supplementary material for: Analyzing the effects of free water modeling by deep learning on diffusion MRI structural connectivity estimates in glioma patients
Source: PLoS One. 2020 Sep 25;15(9):e0239475. doi: 10.1371/journal.pone.0239475 (PMC7518620; doi:10.1371/journal.pone.0239475)
Supplement: S1 File — All utilized connectivity and length matrices as comma-separated csv files, and the free-water maps as nifti files. (ZIP) [file pone.0239475.s003.zip › S3/CMs/patients/prob_wm/vp19/fiberlengthmatrix_fwm.csv]

4	18	34	51	66	0	24	0	47	0	0	85	39	82	101	148	0	0	0	0	0	0	252	0	0	0	0	0	0	0	0	0	0	0	50	71	87	0	99	0	0	53	339	95	96	104	0	0	0	108
18	9	20	48	0	0	56	70	33	0	0	14	16	70	83	0	10	76	0	39	51	162	0	0	0	0	0	0	148	181	0	184	0	0	35	42	51	0	52	91	9	12	7	90	21	77	0	0	0	96
34	20	11	18	30	45	36	126	80	147	0	25	32	109	107	133	0	105	0	106	46	84	30	0	0	113	122	164	152	143	179	132	141	104	39	40	64	0	77	52	14	26	89	98	74	85	0	0	0	106
51	48	18	5	26	56	34	101	75	146	147	59	55	93	107	161	0	138	0	158	0	106	3	0	0	125	0	147	0	168	180	168	171	0	49	53	70	0	85	64	0	0	62	102	90	112	0	0	0	119
66	0	30	26	14	33	37	72	71	103	129	46	56	60	113	143	0	135	192	130	0	140	139	0	118	118	122	143	142	146	0	203	0	0	49	49	73	0	69	89	0	48	85	125	0	0	0	0	0	120
0	0	45	56	33	11	49	55	71	59	102	41	0	87	100	140	0	129	0	117	0	122	112	0	98	91	87	120	118	125	125	140	222	167	52	59	92	0	87	170	0	0	171	203	0	161	0	0	0	159
24	56	36	34	37	49	19	41	61	90	122	60	51	96	101	124	0	135	0	132	102	160	107	0	0	111	132	142	144	137	168	159	172	167	41	59	69	0	73	105	167	50	82	96	90	101	121	0	0	99
0	70	126	101	72	55	41	12	45	46	91	64	0	59	56	139	0	109	0	121	0	133	136	0	104	80	95	103	93	131	109	104	149	0	42	59	64	0	62	133	0	0	116	169	0	0	0	0	0	135
47	33	80	75	71	71	61	45	23	61	50	66	37	54	58	88	0	177	0	157	0	183	135	0	150	94	114	111	85	77	125	176	197	170	54	63	70	0	73	121	134	70	110	112	119	128	130	0	0	108
0	0	147	146	103	59	90	46	61	21	43	64	0	0	61	104	0	110	0	103	0	114	98	57	87	39	72	94	74	91	121	97	162	229	43	60	65	0	66	125	0	88	86	0	0	220	0	0	0	173
0	0	0	147	129	102	122	91	50	43	10	71	0	0	27	79	0	0	0	0	0	0	90	0	0	51	90	147	53	48	90	0	0	0	43	69	67	0	57	0	0	0	77	225	0	192	0	0	0	195
85	14	25	59	46	41	60	64	66	64	71	11	74	32	62	94	11	75	49	66	21	68	39	59	69	53	55	105	89	109	94	108	108	89	56	21	86	0	93	30	9	14	52	142	0	89	0	0	0	117
39	16	32	55	56	0	51	0	37	0	0	74	8	39	74	113	0	0	0	0	0	0	0	0	0	0	0	0	110	105	0	0	0	0	36	69	0	0	61	75	0	19	150	90	30	53	0	0	0	83
82	70	109	93	60	87	96	59	54	0	0	32	39	12	28	76	0	0	0	0	0	0	0	0	0	0	104	0	95	72	0	0	0	0	78	125	76	0	87	236	205	0	140	84	100	100	84	0	0	89
101	83	107	107	113	100	101	56	58	61	27	62	74	28	7	33	0	0	0	189	0	0	110	0	0	57	67	0	59	38	66	95	0	0	42	61	57	0	48	73	0	0	64	166	176	0	0	0	0	163
148	0	133	161	143	140	124	139	88	104	79	94	113	76	33	11	0	86	15	100	0	114	91	67	85	99	66	71	56	29	37	78	52	17	120	87	84	0	62	50	0	0	84	0	0	207	0	0	0	260
0	10	0	0	0	0	0	0	0	0	0	11	0	0	0	0	4	7	9	19	13	0	25	0	0	0	0	0	0	0	0	0	118	0	0	39	0	0	0	10	7	0	0	0	0	0	0	0	0	0
0	76	105	138	135	129	135	109	177	110	0	75	0	0	0	86	7	12	14	39	27	75	79	87	91	98	102	51	97	50	91	34	71	31	156	92	148	0	118	41	27	0	83	0	0	0	0	0	0	0
0	0	0	0	192	0	0	0	0	0	0	49	0	0	0	15	9	14	6	48	0	89	48	0	0	144	0	0	0	0	0	0	51	13	0	0	0	0	33	12	48	0	24	0	0	0	0	0	0	0
0	39	106	158	130	117	132	121	157	103	0	66	0	0	189	100	19	39	48	13	18	24	51	77	38	95	67	65	100	99	108	78	94	69	132	109	144	0	145	31	20	0	148	0	166	0	0	0	0	0
0	51	46	0	0	0	102	0	0	0	0	21	0	0	0	0	13	27	0	18	6	15	12	0	0	0	0	0	245	0	0	119	0	106	0	39	0	0	0	35	15	0	70	0	0	0	0	0	0	0
0	162	84	106	140	122	160	133	183	114	0	68	0	0	0	114	0	75	89	24	15	10	41	0	26	98	67	62	109	110	116	83	109	86	117	100	44	0	95	37	31	0	96	0	0	0	0	0	0	0
252	0	30	3	139	112	107	136	135	98	90	39	0	0	110	91	25	79	48	51	12	41	13	20	17	68	45	83	92	89	95	104	104	91	132	50	171	0	77	46	28	141	72	0	0	0	0	0	0	0
0	0	0	0	0	0	0	0	0	57	0	59	0	0	0	67	0	87	0	77	0	0	20	8	0	0	38	62	74	71	77	98	0	0	0	60	0	0	0	0	0	0	0	0	0	0	0	0	0	0
0	0	0	0	118	98	0	104	150	87	0	69	0	0	0	85	0	91	0	38	0	26	17	0	6	83	43	37	80	81	149	82	86	0	139	131	0	0	116	0	0	0	0	0	0	0	0	0	0	0
0	0	113	125	118	91	111	80	94	39	51	53	0	0	57	99	0	98	144	95	0	98	68	0	83	17	39	79	53	76	101	95	148	0	91	59	60	0	62	106	0	0	75	0	0	0	0	0	0	251
0	0	122	0	122	87	132	95	114	72	90	55	0	104	67	66	0	102	0	67	0	67	45	38	43	39	15	47	55	72	89	105	162	0	154	79	74	0	67	82	0	0	85	0	0	0	0	0	0	0
0	0	164	147	143	120	142	103	111	94	147	105	0	0	0	71	0	51	0	65	0	62	83	62	37	79	47	15	51	67	56	39	93	131	122	100	102	0	93	85	84	0	80	0	0	0	0	0	0	0
0	148	152	0	142	118	144	93	85	74	53	89	110	95	59	56	0	97	0	100	245	109	92	74	80	53	55	51	19	30	28	71	48	61	108	81	79	0	64	85	100	0	84	0	198	0	0	0	0	197
0	181	143	168	146	125	137	131	77	91	48	109	105	72	38	29	0	50	0	99	0	110	89	71	81	76	72	67	30	15	21	65	32	40	115	84	81	0	68	82	82	0	80	0	0	176	0	0	0	222
0	0	179	180	0	125	168	109	125	121	90	94	0	0	66	37	0	91	0	108	0	116	95	77	149	101	89	56	28	21	10	40	12	24	0	85	84	0	63	84	108	0	86	0	0	0	0	0	0	240
0	184	132	168	203	140	159	104	176	97	0	108	0	0	95	78	0	34	0	78	119	83	104	98	82	95	105	39	71	65	40	16	27	27	181	93	87	0	85	95	106	0	88	0	0	0	0	0	0	0
0	0	141	171	0	222	172	149	197	162	0	108	0	0	0	52	118	71	51	94	0	109	104	0	86	148	162	93	48	32	12	27	10	19	173	95	90	0	89	83	111	179	89	0	0	0	0	0	0	0
0	0	104	0	0	167	167	0	170	229	0	89	0	0	0	17	0	31	13	69	106	86	91	0	0	0	0	131	61	40	24	27	19	8	0	96	0	0	42	29	63	0	71	0	0	0	0	0	0	0
50	35	39	49	49	52	41	42	54	43	43	56	36	78	42	120	0	156	0	132	0	117	132	0	139	91	154	122	108	115	0	181	173	0	18	49	39	0	22	59	0	16	26	99	106	69	157	0	0	117
71	42	40	53	49	59	59	59	63	60	69	21	69	125	61	87	39	92	0	109	39	100	50	60	131	59	79	100	81	84	85	93	95	96	49	35	46	0	76	66	17	16	37	125	145	123	137	0	0	137
87	51	64	70	73	92	69	64	70	65	67	86	0	76	57	84	0	148	0	144	0	44	171	0	0	60	74	102	79	81	84	87	90	0	39	46	15	0	51	52	6	0	14	124	153	154	0	0	0	150
0	0	0	0	0	0	0	0	0	0	0	0	0	0	0	0	0	0	0	0	0	0	0	0	0	0	0	0	0	0	0	0	0	0	0	0	0	0	0	0	0	0	0	0	0	0	0	0	0	0
99	52	77	85	69	87	73	62	73	66	57	93	61	87	48	62	0	118	33	145	0	95	77	0	116	62	67	93	64	68	63	85	89	42	22	76	51	0	19	27	51	29	16	121	81	174	0	0	0	142
0	91	52	64	89	170	105	133	121	125	0	30	75	236	73	50	10	41	12	31	35	37	46	0	0	106	82	85	85	82	84	95	83	29	59	66	52	0	27	7	11	63	17	0	0	132	0	0	0	0
0	9	14	0	0	0	167	0	134	0	0	9	0	205	0	0	7	27	48	20	15	31	28	0	0	0	0	84	100	82	108	106	111	63	0	17	6	0	51	11	4	12	12	0	0	0	0	0	0	0
53	12	26	0	48	0	50	0	70	88	0	14	19	0	0	0	0	0	0	0	0	0	141	0	0	0	0	0	0	0	0	0	179	0	16	16	0	0	29	63	12	3	8	85	30	52	0	0	0	86
339	7	89	62	85	171	82	116	110	86	77	52	150	140	64	84	0	83	24	148	70	96	72	0	0	75	85	80	84	80	86	88	89	71	26	37	14	0	16	17	12	8	14	0	0	0	0	0	0	207
95	90	98	102	125	203	96	169	112	0	225	142	90	84	166	0	0	0	0	0	0	0	0	0	0	0	0	0	0	0	0	0	0	0	99	125	124	0	121	0	0	85	0	6	20	19	0	0	0	32
96	21	74	90	0	0	90	0	119	0	0	0	30	100	176	0	0	0	0	166	0	0	0	0	0	0	0	0	198	0	0	0	0	0	106	145	153	0	81	0	0	30	0	20	8	23	0	0	0	49
104	77	85	112	0	161	101	0	128	220	192	89	53	100	0	207	0	0	0	0	0	0	0	0	0	0	0	0	0	176	0	0	0	0	69	123	154	0	174	132	0	52	0	19	23	12	13	25	0	36
0	0	0	0	0	0	121	0	130	0	0	0	0	84	0	0	0	0	0	0	0	0	0	0	0	0	0	0	0	0	0	0	0	0	157	137	0	0	0	0	0	0	0	0	0	13	6	7	7	20
0	0	0	0	0	0	0	0	0	0	0	0	0	0	0	0	0	0	0	0	0	0	0	0	0	0	0	0	0	0	0	0	0	0	0	0	0	0	0	0	0	0	0	0	0	25	7	2	6	8
0	0	0	0	0	0	0	0	0	0	0	0	0	0	0	0	0	0	0	0	0	0	0	0	0	0	0	0	0	0	0	0	0	0	0	0	0	0	0	0	0	0	0	0	0	0	7	6	6	6
108	96	106	119	120	159	99	135	108	173	195	117	83	89	163	260	0	0	0	0	0	0	0	0	0	251	0	0	197	222	240	0	0	0	117	137	150	0	142	0	0	86	207	32	49	36	20	8	6	14
0	0	0	0	164	116	127	98	100	90	145	105	0	0	93	0	0	0	0	0	0	0	0	0	0	146	0	0	183	136	0	0	233	0	89	115	98	0	119	145	0	0	211	258	241	0	0	0	0	19
136	127	128	135	127	114	107	94	96	118	130	115	92	54	77	144	0	194	0	248	0	0	205	183	185	159	180	216	162	161	0	208	189	222	97	123	115	0	124	198	0	125	169	38	42	69	82	0	0	48
0	120	0	0	162	142	161	107	107	111	106	122	114	141	81	116	0	174	0	183	0	0	210	0	0	109	137	166	136	126	0	229	0	0	82	118	107	0	101	155	0	0	135	158	125	0	0	12	2	93
0	0	0	0	0	147	194	114	111	111	96	119	134	137	71	133	0	0	0	144	0	0	143	0	0	115	106	154	116	108	0	177	0	0	92	116	114	0	102	0	0	0	131	0	145	141	0	0	0	132
0	157	94	0	0	0	0	0	0	214	88	0	24	0	0	0	0	0	0	0	221	218	0	0	0	104	0	0	0	172	0	0	0	0	0	104	0	0	90	0	0	27	9	0	17	16	43	0	0	68
50	38	46	0	140	0	67	0	80	186	0	175	9	43	80	151	0	0	0	0	0	0	214	0	0	0	0	0	0	159	0	0	0	0	81	107	86	0	182	119	0	0	0	43	23	39	0	0	0	56
0	0	94	0	0	61	89	0	74	101	0	102	0	19	47	0	0	0	0	0	0	0	181	0	0	180	0	245	0	158	0	0	0	0	0	190	0	0	106	0	0	0	0	68	43	64	70	0	0	58
0	52	0	215	0	106	178	0	67	95	65	74	170	18	10	34	0	0	0	174	0	0	0	0	127	72	79	0	103	92	143	204	0	0	109	76	71	0	66	0	0	77	139	128	96	167	0	0	0	110
0	0	168	0	0	0	0	0	94	100	86	132	0	93	59	13	0	84	0	104	0	167	124	83	79	79	76	80	76	49	60	82	77	49	83	97	97	0	84	33	92	0	97	0	122	0	0	0	0	125
0	0	0	0	0	0	0	0	0	0	0	0	0	0	0	0	0	0	0	0	0	0	0	0	0	0	0	0	0	0	0	0	0	0	0	0	0	0	0	0	0	0	0	0	0	6	0	0	0	0
0	125	0	0	0	0	223	179	179	0	0	187	127	188	0	90	0	158	0	186	0	212	190	0	0	0	157	153	141	124	141	177	135	144	154	162	151	0	111	153	0	0	165	0	0	88	0	0	0	156
0	0	0	0	0	0	0	0	0	0	0	177	0	0	0	22	0	55	0	0	0	0	0	0	0	0	0	0	131	60	0	0	83	36	0	154	0	0	45	43	0	0	131	0	0	0	0	0	0	0
0	126	225	0	198	203	0	0	170	194	145	210	135	167	172	149	0	166	0	187	0	207	208	0	0	157	170	161	158	143	208	200	185	176	144	179	169	0	140	161	191	0	179	100	0	67	0	0	0	146
0	0	0	0	0	0	0	0	0	0	0	0	0	0	0	0	0	0	0	0	0	0	0	0	0	0	211	0	0	0	0	0	0	0	0	0	0	0	0	0	0	0	0	0	0	7	0	0	0	0
0	0	248	0	0	0	0	0	207	206	0	204	0	0	0	0	0	184	0	201	0	203	196	0	0	0	147	0	169	148	0	197	201	0	0	190	182	0	152	179	0	0	175	98	0	66	0	0	0	123
0	151	249	0	0	0	0	0	0	130	168	197	166	0	120	117	0	168	0	229	0	225	185	0	0	129	188	171	154	149	205	231	205	204	0	180	199	0	141	184	0	0	186	116	0	36	3	0	0	0
0	0	0	0	0	0	0	0	0	0	0	0	0	0	0	0	0	0	0	0	0	0	0	0	0	0	0	0	142	162	0	0	0	0	0	0	0	0	0	0	0	0	0	0	0	0	0	0	0	0
0	113	0	0	0	0	0	0	171	0	145	177	0	0	0	93	0	0	0	0	0	162	170	0	135	0	120	0	127	117	0	0	222	0	156	143	0	0	132	0	0	0	119	0	0	107	0	0	0	172
0	0	0	0	183	162	160	142	156	136	104	128	0	140	85	102	0	167	0	158	0	0	144	131	127	114	118	0	116	115	0	0	0	0	111	124	125	0	104	140	126	0	130	0	0	206	0	0	0	98
0	103	217	0	0	166	157	159	208	125	113	113	0	0	69	130	0	0	0	182	0	203	163	0	142	122	137	154	131	125	0	154	218	0	115	146	161	0	111	136	164	0	151	0	118	0	0	0	0	106
0	0	194	0	0	252	0	176	174	201	159	178	0	0	123	144	0	144	0	164	201	200	178	0	146	141	0	139	132	109	118	138	136	124	0	157	0	0	123	145	159	0	153	0	177	111	0	0	0	169
0	104	194	245	188	164	224	151	166	141	123	151	139	147	95	80	0	137	0	162	0	170	160	142	151	125	126	132	122	110	120	144	136	104	126	147	133	0	113	132	157	0	141	0	161	167	0	0	0	150
0	0	190	0	180	159	204	147	154	135	103	148	0	125	77	54	0	140	87	154	0	156	151	108	125	115	121	117	111	90	98	129	96	126	154	129	125	0	102	125	148	0	124	168	146	173	0	155	0	168
0	0	0	0	0	0	0	0	189	139	113	266	0	0	74	69	0	113	97	157	0	0	193	0	161	114	0	116	123	107	63	135	117	126	0	247	141	0	123	162	0	0	136	0	0	0	0	0	0	0
0	0	241	0	258	0	239	208	0	0	0	198	0	0	0	103	0	155	111	233	0	231	170	208	0	0	145	137	147	117	138	151	138	122	0	178	181	0	108	191	0	0	206	171	0	136	0	0	0	135
0	0	0	0	0	0	0	0	162	166	0	264	0	270	0	79	0	144	108	0	0	230	209	0	0	138	0	130	128	104	119	144	122	113	0	177	0	0	88	94	0	0	159	0	0	0	0	0	0	0
0	86	172	0	0	0	0	0	169	0	0	196	0	0	0	92	0	117	90	169	0	147	153	128	0	0	177	97	113	91	69	123	109	88	0	142	0	0	64	90	0	0	116	0	0	144	0	0	0	0
115	75	94	0	125	182	115	120	115	76	68	140	58	83	93	169	0	0	0	202	0	0	194	0	0	80	105	117	155	170	0	0	0	0	104	134	104	0	105	244	0	0	77	45	53	34	49	58	0	54
0	108	158	126	128	0	132	0	145	0	251	0	86	172	144	0	0	244	0	0	0	0	204	0	0	0	0	0	152	157	0	193	160	0	142	165	139	0	122	0	0	0	188	54	40	22	47	0	0	50
0	26	0	0	0	0	0	0	197	0	0	213	0	0	112	0	0	0	0	196	0	205	207	0	0	119	139	0	159	148	0	0	0	131	40	173	177	0	141	192	0	0	159	0	41	70	0	0	0	183
0	0	0	0	0	0	0	0	0	0	0	0	0	0	0	0	0	0	0	0	0	0	0	0	0	0	0	0	0	0	0	0	0	0	0	0	0	0	0	0	0	0	0	0	0	0	0	0	0	0
0	25	171	0	201	156	185	165	159	110	99	138	36	0	70	43	0	79	44	144	131	157	139	130	0	116	104	66	91	74	94	91	64	49	109	125	120	0	49	71	130	43	75	112	80	91	145	0	0	125
0	77	227	0	0	175	209	152	132	194	0	179	107	0	129	105	0	160	51	187	0	186	163	156	168	129	154	156	122	114	165	157	132	75	0	159	142	0	109	139	0	0	128	0	145	79	0	0	0	164
0	0	0	0	0	0	0	0	240	0	0	0	0	0	0	0	0	180	0	201	0	0	205	0	0	0	0	0	167	158	0	187	0	193	0	0	0	0	218	0	0	30	191	0	0	29	0	0	0	0
0	54	51	0	0	0	106	0	154	0	0	0	10	0	0	0	0	0	0	0	0	0	0	0	0	0	0	0	0	166	0	0	0	0	13	33	0	0	0	0	0	15	140	54	21	32	0	0	0	53
0	5	0	0	0	0	230	203	176	0	168	97	58	0	80	97	0	155	0	216	0	202	169	137	0	119	132	156	139	136	0	170	190	84	14	99	168	0	82	122	28	13	47	158	43	50	0	0	0	74
[truncated: 36 more columns]
