# Supplementary material for: Analyzing the effects of free water modeling by deep learning on diffusion MRI structural connectivity estimates in glioma patients
Source: PLoS One. 2020 Sep 25;15(9):e0239475. doi: 10.1371/journal.pone.0239475 (PMC7518620; doi:10.1371/journal.pone.0239475)
Supplement: S1 File — All utilized connectivity and length matrices as comma-separated csv files, and the free-water maps as nifti files. (ZIP) [file pone.0239475.s003.zip › S3/CMs/patients/prob_wm/vp19/cm_fwm.csv]

54	36	24	8	4	0	56	0	60	0	0	2	18	1	2	2	0	0	0	0	0	0	1	0	0	0	0	0	0	0	0	0	0	0	14	14	4	0	1	0	0	1	1	10	8	15	0	0	0	53
36	321	116	2	0	0	21	1	136	0	0	23	179	14	7	0	1	1	0	1	1	1	0	0	0	0	0	0	1	1	0	1	0	0	12	22	2	0	4	2	21	28	64	19	105	29	0	0	0	51
24	116	771	114	109	11	273	6	140	6	0	168	50	7	5	5	0	28	0	4	3	2	11	0	0	1	1	4	10	15	1	28	16	7	183	277	11	0	22	14	1	70	11	35	74	89	0	0	0	94
8	2	114	80	81	8	132	1	57	4	1	22	1	2	1	3	0	1	0	2	0	1	6	0	0	2	0	1	0	3	1	1	2	0	68	63	16	0	9	1	0	0	1	1	1	3	0	0	0	14
4	0	109	81	294	91	306	38	222	27	5	87	2	1	6	3	0	6	1	17	0	1	1	0	2	12	1	5	10	8	0	3	0	0	170	254	32	0	68	1	0	1	5	1	0	0	0	0	0	17
0	0	11	8	91	329	138	173	480	157	26	73	0	3	10	8	0	16	0	140	0	47	18	0	18	45	22	24	42	28	1	6	1	1	101	77	17	0	39	2	0	0	2	1	0	1	0	0	0	8
56	21	273	132	306	138	1548	251	754	85	13	91	38	24	14	8	0	15	0	31	1	5	4	0	0	14	4	18	17	19	2	11	9	3	877	445	84	0	213	6	1	18	20	73	34	96	3	0	0	651
0	1	6	1	38	173	251	446	296	318	20	36	0	2	8	4	0	28	0	53	0	10	5	0	3	28	10	100	31	6	5	33	2	0	209	102	30	0	75	2	0	0	4	1	0	0	0	0	0	5
60	136	140	57	222	480	754	296	3021	382	138	209	216	204	233	193	0	8	0	18	0	9	6	0	2	19	8	29	117	339	7	13	5	2	559	994	324	0	440	3	1	6	21	55	63	97	13	0	0	1040
0	0	6	4	27	157	85	318	382	1110	150	147	0	0	40	11	0	65	0	315	0	95	41	1	35	479	167	262	231	47	9	74	9	1	312	583	223	0	130	4	0	1	55	0	0	2	0	0	0	2
0	0	0	1	5	26	13	20	138	150	223	20	0	0	29	2	0	0	0	0	0	0	2	0	0	79	8	7	47	30	1	0	0	0	121	133	139	0	160	0	0	0	50	1	0	1	0	0	0	2
2	23	168	22	87	73	91	36	209	147	20	382	2	2	14	28	8	96	1	77	70	24	131	4	11	139	28	29	105	65	15	109	56	25	22	333	8	0	21	50	27	2	25	3	0	2	0	0	0	9
18	179	50	1	2	0	38	0	216	0	0	2	76	79	22	5	0	0	0	0	0	0	0	0	0	0	0	0	1	3	0	0	0	0	8	16	0	0	7	4	0	9	1	7	53	19	0	0	0	36
1	14	7	2	1	3	24	2	204	0	0	2	79	76	111	57	0	0	0	0	0	0	0	0	0	0	4	0	1	116	0	0	0	0	9	13	6	0	7	1	1	0	1	1	8	6	1	0	0	46
2	7	5	1	6	10	14	8	233	40	29	14	22	111	227	102	0	0	0	1	0	0	3	0	0	31	15	0	5	187	1	1	0	0	31	55	37	0	66	2	0	0	13	1	2	0	0	0	0	10
2	0	5	3	3	8	8	4	193	11	2	28	5	57	102	235	0	11	7	30	0	18	49	3	1	6	47	12	61	232	87	21	40	59	10	69	19	0	56	23	0	0	46	0	0	1	0	0	0	1
0	1	0	0	0	0	0	0	0	0	0	8	0	0	0	0	49	34	102	5	14	0	5	0	0	0	0	0	0	0	0	0	2	0	0	1	0	0	0	9	32	0	0	0	0	0	0	0	0	0
0	1	28	1	6	16	15	28	8	65	0	96	0	0	0	11	34	1015	57	555	21	140	79	1	7	23	12	71	40	39	7	405	34	108	4	53	2	0	3	55	45	0	19	0	0	0	0	0	0	0
0	0	0	0	1	0	0	0	0	0	0	1	0	0	0	7	102	57	173	16	0	1	2	0	0	1	0	0	0	0	0	0	1	51	0	0	0	0	3	87	3	0	12	0	0	0	0	0	0	0
0	1	4	2	17	140	31	53	18	315	0	77	0	0	1	30	5	555	16	743	7	257	51	1	37	78	136	185	74	50	29	420	103	75	7	54	5	0	6	121	95	0	11	0	1	0	0	0	0	0
0	1	3	0	0	0	1	0	0	0	0	70	0	0	0	0	14	21	0	7	66	5	29	0	0	0	0	0	1	0	0	2	0	4	0	13	0	0	0	11	77	0	1	0	0	0	0	0	0	0
0	1	2	1	1	47	5	10	9	95	0	24	0	0	0	18	0	140	1	257	5	407	80	0	95	29	96	106	59	39	20	209	65	48	2	18	1	0	4	25	6	0	6	0	0	0	0	0	0	0
1	0	11	6	1	18	4	5	6	41	2	131	0	0	3	49	5	79	2	51	29	80	557	72	100	28	87	81	191	98	73	216	92	13	2	68	3	0	10	59	34	1	22	0	0	0	0	0	0	0
0	0	0	0	0	0	0	0	0	1	0	4	0	0	0	3	0	1	0	1	0	0	72	55	0	0	3	2	17	8	2	5	0	0	0	4	0	0	0	0	0	0	0	0	0	0	0	0	0	0
0	0	0	0	2	18	0	3	2	35	0	11	0	0	0	1	0	7	0	37	0	95	100	0	99	16	85	43	9	5	1	13	2	0	1	4	0	0	2	0	0	0	0	0	0	0	0	0	0	0
0	0	1	2	12	45	14	28	19	479	79	139	0	0	31	6	0	23	1	78	0	29	28	0	16	1223	335	152	211	23	5	36	3	0	14	303	60	0	82	4	0	0	42	0	0	0	0	0	0	1
0	0	1	0	1	22	4	10	8	167	8	28	0	4	15	47	0	12	0	136	0	96	87	3	85	335	567	132	453	86	6	16	3	0	4	31	7	0	13	10	0	0	14	0	0	0	0	0	0	0
0	0	4	1	5	24	18	100	29	262	7	29	0	0	0	12	0	71	0	185	0	106	81	2	43	152	132	437	494	38	28	146	7	3	14	94	13	0	13	7	1	0	16	0	0	0	0	0	0	0
0	1	10	0	10	42	17	31	117	231	47	105	1	1	5	61	0	40	0	74	1	59	191	17	9	211	453	494	725	185	153	98	67	17	9	324	60	0	184	56	12	0	111	0	2	0	0	0	0	2
0	1	15	3	8	28	19	6	339	47	30	65	3	116	187	232	0	39	0	50	0	39	98	8	5	23	86	38	185	459	97	84	107	25	16	161	36	0	116	46	2	0	75	0	0	2	0	0	0	3
0	0	1	1	0	1	2	5	7	9	1	15	0	0	1	87	0	7	0	29	0	20	73	2	1	5	6	28	153	97	333	102	475	21	0	62	4	0	20	8	1	0	53	0	0	0	0	0	0	1
0	1	28	1	3	6	11	33	13	74	0	109	0	0	1	21	0	405	0	420	2	209	216	5	13	36	16	146	98	84	102	2034	340	160	3	192	7	0	18	44	4	0	119	0	0	0	0	0	0	0
0	0	16	2	0	1	9	2	5	9	0	56	0	0	0	40	2	34	1	103	0	65	92	0	2	3	3	7	67	107	475	340	369	317	2	93	5	0	12	44	5	1	68	0	0	0	0	0	0	0
0	0	7	0	0	1	3	0	2	1	0	25	0	0	0	59	0	108	51	75	4	48	13	0	0	0	0	3	17	25	21	160	317	944	0	14	0	0	2	45	2	0	15	0	0	0	0	0	0	0
14	12	183	68	170	101	877	209	559	312	121	22	8	9	31	10	0	4	0	7	0	2	2	0	1	14	4	14	9	16	0	3	2	0	198	132	71	0	285	6	0	29	57	6	8	17	1	0	0	84
14	22	277	63	254	77	445	102	994	583	133	333	16	13	55	69	1	53	0	54	13	18	68	4	4	303	31	94	324	161	62	192	93	14	132	199	59	0	72	29	22	12	70	13	4	13	2	0	0	60
4	2	11	16	32	17	84	30	324	223	139	8	0	6	37	19	0	2	0	5	0	1	3	0	0	60	7	13	60	36	4	7	5	0	71	59	22	0	24	5	17	0	106	4	2	2	0	0	0	19
0	0	0	0	0	0	0	0	0	0	0	0	0	0	0	0	0	0	0	0	0	0	0	0	0	0	0	0	0	0	0	0	0	0	0	0	0	0	0	0	0	0	0	0	0	0	0	0	0	0
1	4	22	9	68	39	213	75	440	130	160	21	7	7	66	56	0	3	3	6	0	4	10	0	2	82	13	13	184	116	20	18	12	2	285	72	24	0	97	71	3	21	122	2	1	4	0	0	0	29
0	2	14	1	1	2	6	2	3	4	0	50	4	1	2	23	9	55	87	121	11	25	59	0	0	4	10	7	56	46	8	44	44	45	6	29	5	0	71	70	26	3	38	0	0	1	0	0	0	0
0	21	1	0	0	0	1	0	1	0	0	27	0	1	0	0	32	45	3	95	77	6	34	0	0	0	0	1	12	2	1	4	5	2	0	22	17	0	3	26	34	2	40	0	0	0	0	0	0	0
1	28	70	0	1	0	18	0	6	1	0	2	9	0	0	0	0	0	0	0	0	0	1	0	0	0	0	0	0	0	0	0	1	0	29	12	0	0	21	3	2	4	36	1	3	2	0	0	0	1
1	64	11	1	5	2	20	4	21	55	50	25	1	1	13	46	0	19	12	11	1	6	22	0	0	42	14	16	111	75	53	119	68	15	57	70	106	0	122	38	40	36	106	0	0	0	0	0	0	3
10	19	35	1	1	1	73	1	55	0	1	3	7	1	1	0	0	0	0	0	0	0	0	0	0	0	0	0	0	0	0	0	0	0	6	13	4	0	2	0	0	1	0	103	111	52	0	0	0	80
8	105	74	1	0	0	34	0	63	0	0	0	53	8	2	0	0	0	0	1	0	0	0	0	0	0	0	0	2	0	0	0	0	0	8	4	2	0	1	0	0	3	0	111	609	117	0	0	0	34
15	29	89	3	0	1	96	0	97	2	1	2	19	6	0	1	0	0	0	0	0	0	0	0	0	0	0	0	0	2	0	0	0	0	17	13	2	0	4	1	0	2	0	52	117	1189	164	3	0	347
0	0	0	0	0	0	3	0	13	0	0	0	0	1	0	0	0	0	0	0	0	0	0	0	0	0	0	0	0	0	0	0	0	0	1	2	0	0	0	0	0	0	0	0	0	164	381	71	1	226
0	0	0	0	0	0	0	0	0	0	0	0	0	0	0	0	0	0	0	0	0	0	0	0	0	0	0	0	0	0	0	0	0	0	0	0	0	0	0	0	0	0	0	0	0	3	71	34	53	21
0	0	0	0	0	0	0	0	0	0	0	0	0	0	0	0	0	0	0	0	0	0	0	0	0	0	0	0	0	0	0	0	0	0	0	0	0	0	0	0	0	0	0	0	0	0	1	53	157	33
53	51	94	14	17	8	651	5	1040	2	2	9	36	46	10	1	0	0	0	0	0	0	0	0	0	1	0	0	2	3	1	0	0	0	84	60	19	0	29	0	0	1	3	80	34	347	226	21	33	4501
0	0	0	0	1	8	16	28	122	8	3	2	0	0	10	0	0	0	0	0	0	0	0	0	0	3	0	0	1	1	0	0	1	0	17	9	6	0	12	1	0	0	1	1	1	0	0	0	0	267
17	19	42	4	39	61	434	182	2253	49	38	36	36	175	72	10	0	1	0	2	0	0	2	1	1	7	4	3	14	39	0	4	4	1	148	180	54	0	97	4	0	1	10	125	373	163	17	0	0	1071
0	2	0	0	3	8	8	10	183	127	135	7	1	2	34	3	0	1	0	3	0	0	1	0	0	24	2	5	6	18	0	1	0	0	89	42	46	0	34	3	0	0	3	1	1	0	0	1	9	23
0	0	0	0	0	6	5	4	80	45	92	9	2	6	62	1	0	0	0	1	0	0	1	0	0	36	1	1	10	20	0	1	0	0	41	28	44	0	48	0	0	0	6	0	5	7	0	0	0	11
0	1	2	0	0	0	0	0	0	1	1	0	2	0	0	0	0	0	0	0	1	1	0	0	0	1	0	0	0	2	0	0	0	0	0	2	0	0	9	0	0	3	15	0	7	242	2	0	0	6
15	44	46	0	1	0	39	0	80	1	0	1	99	11	1	1	0	0	0	0	0	0	1	0	0	0	0	0	0	1	0	0	0	0	4	13	3	0	1	1	0	0	0	52	196	54	0	0	0	61
0	0	2	0	0	1	4	0	19	1	0	1	0	22	3	0	0	0	0	0	0	0	1	0	0	1	0	1	0	6	0	0	0	0	0	1	0	0	2	0	0	0	0	2	16	2	2	0	0	9
0	1	0	1	0	3	2	0	14	10	16	4	1	1	62	5	0	0	0	2	0	0	0	0	1	9	3	0	8	17	1	3	0	0	4	5	6	0	18	0	0	1	4	1	4	2	0	0	0	7
0	0	2	0	0	0	0	0	4	6	8	2	0	1	13	233	0	4	0	2	0	4	7	3	1	2	2	7	33	74	45	33	42	10	2	17	7	0	21	7	1	0	4	0	2	0	0	0	0	3
0	0	0	0	0	0	0	0	0	0	0	0	0	0	0	0	0	0	0	0	0	0	0	0	0	0	0	0	0	0	0	0	0	0	0	0	0	0	0	0	0	0	0	0	0	23	0	0	0	0
0	1	0	0	0	0	1	1	3	0	0	5	1	1	0	7	0	16	0	5	0	6	7	0	0	0	2	5	16	40	9	24	22	4	1	15	2	0	9	7	0	0	12	0	0	2	0	0	0	3
0	0	0	0	0	0	0	0	0	0	0	1	0	0	0	2	0	1	0	0	0	0	0	0	0	0	0	0	2	5	0	0	2	1	0	1	0	0	1	3	0	0	2	0	0	0	0	0	0	0
0	1	3	0	1	2	0	0	8	1	3	9	1	1	2	3	0	3	0	7	0	1	12	0	0	4	3	3	23	30	1	5	7	3	2	16	2	0	15	12	4	0	7	1	0	4	0	0	0	12
0	0	0	0	0	0	0	0	0	0	0	0	0	0	0	0	0	0	0	0	0	0	0	0	0	0	1	0	0	0	0	0	0	0	0	0	0	0	0	0	0	0	0	0	0	83	0	0	0	0
0	0	2	0	0	0	0	0	2	1	0	6	0	0	0	0	0	1	0	6	0	3	5	0	0	0	3	0	12	20	0	6	5	0	0	7	1	0	9	11	0	0	5	1	0	8	0	0	0	2
0	1	1	0	0	0	0	0	0	1	1	6	1	0	1	1	0	1	0	7	0	3	5	0	0	3	1	1	9	31	1	3	3	1	0	8	2	0	12	5	0	0	6	1	0	52	1	0	0	0
0	0	0	0	0	0	0	0	0	0	0	0	0	0	0	0	0	0	0	0	0	0	0	0	0	0	0	0	1	1	0	0	0	0	0	0	0	0	0	0	0	0	0	0	0	0	0	0	0	0
0	1	0	0	0	0	0	0	2	0	1	1	0	0	0	3	0	0	0	0	0	1	2	0	1	0	1	0	4	9	0	0	2	0	1	3	0	0	10	0	0	0	1	0	0	1	0	0	0	1
0	0	0	0	4	2	2	6	10	29	43	14	0	1	16	3	0	1	0	2	0	0	7	1	1	58	14	0	24	27	0	0	0	0	7	13	9	0	51	3	1	0	4	0	0	1	0	0	0	1
0	2	1	0	0	1	1	3	2	2	4	1	0	0	2	4	0	0	0	3	0	1	7	0	1	8	5	2	19	16	0	2	1	0	1	7	2	0	21	4	1	0	1	0	1	0	0	0	0	2
0	0	2	0	0	1	0	1	7	2	2	3	0	0	1	2	0	7	0	4	1	4	10	0	1	2	0	1	21	33	4	20	16	4	0	16	0	0	13	9	1	0	14	0	1	1	0	0	0	5
0	4	7	1	2	8	12	8	43	34	25	48	4	2	30	53	0	41	0	44	0	31	58	3	2	42	43	24	170	287	33	67	74	11	3	98	18	0	143	57	7	0	61	0	5	2	0	0	0	14
0	0	8	0	1	3	8	2	39	22	41	35	0	7	50	58	0	10	1	19	0	18	29	2	3	19	29	9	97	253	24	36	30	8	5	65	17	0	124	44	1	0	40	2	4	5	0	1	0	13
0	0	0	0	0	0	0	0	2	1	3	1	0	0	1	14	0	2	1	1	0	0	3	0	1	1	0	4	8	19	20	22	18	5	0	1	1	0	2	2	0	0	1	0	0	0	0	0	0	0
0	0	1	0	1	0	1	2	0	0	0	6	0	0	0	19	0	22	4	2	0	2	10	1	0	0	2	7	27	81	43	103	138	18	0	14	1	0	19	8	0	0	8	1	0	10	0	0	0	2
0	0	0	0	0	0	0	0	1	2	0	2	0	1	0	26	0	5	2	0	0	1	2	0	0	1	0	4	17	55	32	61	72	15	0	6	0	0	8	3	0	0	2	0	0	0	0	0	0	0
0	1	1	0	0	0	0	0	3	0	0	6	0	0	0	14	0	21	4	4	0	2	3	1	0	0	3	5	21	64	28	51	74	19	0	12	0	0	11	11	0	0	7	0	0	2	0	0	0	0
10	5	11	0	6	4	78	10	255	18	23	4	11	15	3	2	0	0	0	1	0	0	2	0	0	4	1	1	3	3	0	0	0	0	23	20	9	0	13	1	0	0	1	29	24	446	154	2	0	722
0	2	6	2	1	0	11	0	12	0	1	0	1	1	2	0	0	1	0	0	0	0	2	0	0	0	0	0	4	5	0	3	2	0	2	2	1	0	2	0	0	0	2	8	14	424	7	0	0	50
0	2	0	0	0	0	0	0	4	0	0	1	0	0	1	0	0	0	0	1	0	1	1	0	0	2	1	0	4	5	0	0	0	1	2	4	2	0	4	3	0	0	4	0	1	3	0	0	0	3
0	0	0	0	0	0	0	0	0	0	0	0	0	0	0	0	0	0	0	0	0	0	0	0	0	0	0	0	0	0	0	0	0	0	0	0	0	0	0	0	0	0	0	0	0	0	0	0	0	0
0	22	6	0	2	3	9	1	25	15	18	18	4	0	5	25	0	18	23	22	3	18	25	2	0	22	22	3	63	142	12	50	74	59	5	38	12	0	100	48	3	1	35	2	10	3	1	0	0	9
0	3	4	0	0	1	1	1	1	1	0	18	1	0	2	9	0	12	4	15	0	9	12	1	1	1	7	6	44	91	7	15	14	16	0	31	5	0	33	23	0	0	19	0	3	11	0	0	0	4
0	0	0	0	0	0	0	0	1	0	0	0	0	0	0	0	0	1	0	2	0	0	4	0	0	0	0	0	5	2	0	2	0	2	0	0	0	0	1	0	0	1	1	0	0	18	0	0	0	0
0	3	12	0	0	0	2	0	2	0	0	0	8	0	0	0	0	0	0	0	0	0	0	0	0	0	0	0	0	1	0	0	0	0	1	2	0	0	0	0	0	2	2	14	56	172	0	0	0	23
0	5	0	0	0	0	1	1	3	0	2	7	1	0	2	3	0	2	0	4	0	7	5	1	0	1	1	2	9	29	0	5	6	2	2	25	3	0	23	10	8	14	52	2	3	7	0	0	0	1
[truncated: 36 more columns]
