# Supplementary material for: Analyzing the effects of free water modeling by deep learning on diffusion MRI structural connectivity estimates in glioma patients
Source: PLoS One. 2020 Sep 25;15(9):e0239475. doi: 10.1371/journal.pone.0239475 (PMC7518620; doi:10.1371/journal.pone.0239475)
Supplement: S1 File — All utilized connectivity and length matrices as comma-separated csv files, and the free-water maps as nifti files. (ZIP) [file pone.0239475.s003.zip › S3/CMs/patients/prob_wm/vp26/fiberlengthmatrix_original.csv]

0	17	21	20	0	0	8	0	19	0	0	58	32	0	0	0	0	0	0	90	0	0	0	0	0	0	0	0	0	0	0	0	0	0	37	42	0	0	0	0	0	48	65	96	0	76	90	0	0	90
17	4	18	0	0	0	28	0	28	0	0	28	19	0	0	0	0	0	0	0	0	0	0	0	0	0	0	0	0	0	0	0	0	0	39	7	0	0	42	0	10	17	9	75	84	67	105	0	0	80
21	18	13	23	23	47	27	76	47	81	0	27	29	74	0	0	0	170	0	0	0	0	0	0	0	0	0	0	0	0	0	0	0	0	28	35	31	0	58	0	0	23	40	81	62	66	83	0	0	77
20	0	23	5	19	42	23	74	56	86	0	42	38	65	0	0	0	112	0	81	0	0	121	0	0	0	0	117	113	0	0	145	0	0	47	46	58	0	61	0	0	0	64	80	0	73	0	0	0	84
0	0	23	19	8	16	19	63	55	68	0	37	40	54	87	0	0	0	0	86	0	0	100	0	102	79	96	118	113	0	0	0	0	0	62	43	57	0	62	66	0	0	62	0	0	0	0	0	0	0
0	0	47	42	16	8	20	39	49	49	86	38	0	51	63	87	0	0	0	84	0	0	84	0	81	57	67	79	89	116	0	0	0	0	50	42	73	0	67	111	0	0	108	0	0	0	0	0	0	93
8	28	27	23	19	20	12	23	24	56	66	36	26	28	73	0	80	98	84	92	0	81	80	0	0	97	0	0	111	126	0	0	0	130	37	34	44	0	51	77	0	0	56	82	75	73	83	0	122	77
0	0	76	74	63	39	23	10	20	28	52	39	0	28	25	68	0	119	0	0	0	84	0	60	69	49	67	61	63	118	0	160	0	0	23	34	39	0	40	81	0	0	52	0	0	0	0	0	0	0
19	28	47	56	55	49	24	20	10	39	32	50	28	28	29	66	0	95	0	111	0	0	88	0	106	54	97	91	45	54	0	0	0	0	36	42	49	0	50	0	0	0	61	85	81	81	88	0	0	79
0	0	81	86	68	49	56	28	39	19	18	43	0	0	37	0	0	114	0	0	0	80	67	83	68	22	49	67	42	67	91	122	0	0	38	42	46	0	48	131	0	0	62	0	0	0	0	0	0	0
0	0	0	0	0	86	66	52	32	18	7	102	0	51	33	77	0	0	0	0	0	0	74	0	53	19	59	0	39	18	0	0	0	0	37	58	57	0	53	0	0	0	68	0	0	0	0	0	0	0
58	28	27	42	37	38	36	39	50	43	102	8	42	53	45	45	16	58	0	24	16	41	33	9	53	49	38	72	59	64	88	91	94	96	38	22	79	0	47	36	21	45	48	0	0	0	87	0	0	97
32	19	29	38	40	0	26	0	28	0	0	42	7	27	0	0	0	0	0	0	0	0	0	0	0	0	0	0	0	0	0	0	0	0	31	48	0	0	64	74	0	39	74	50	24	34	55	0	0	45
0	0	74	65	54	51	28	28	28	0	51	53	27	7	19	50	0	0	0	0	0	0	0	0	0	0	0	0	0	59	0	0	0	0	35	44	45	0	47	0	0	0	71	0	0	0	0	0	46	36
0	0	0	0	87	63	73	25	29	37	33	45	0	19	8	23	0	0	0	76	0	0	48	33	0	37	47	65	39	24	0	0	0	89	27	44	49	0	36	33	0	0	50	0	0	0	0	169	0	0
0	0	0	0	0	87	0	68	66	0	77	45	0	50	23	6	0	23	16	0	0	0	79	0	0	0	56	75	67	23	74	120	52	12	95	77	0	0	48	79	0	0	65	0	0	0	0	0	0	0
0	0	0	0	0	0	80	0	0	0	0	16	0	0	0	0	3	8	5	14	6	0	14	0	0	0	0	0	0	0	0	0	0	0	0	0	0	0	0	27	9	0	0	0	0	0	0	0	0	0
0	0	170	112	0	0	98	119	95	114	0	58	0	0	0	23	8	12	9	32	15	45	71	0	90	108	99	55	53	60	52	26	41	26	0	58	0	0	73	17	27	0	53	0	0	0	0	0	0	0
0	0	0	0	0	0	84	0	0	0	0	0	0	0	0	16	5	9	6	36	0	0	52	0	0	0	0	0	63	40	70	0	0	7	0	0	0	0	0	11	0	0	0	0	0	0	0	0	0	0
90	0	0	81	86	84	92	0	111	0	0	24	0	0	76	0	14	32	36	7	20	12	24	0	24	86	113	82	93	86	100	59	80	64	0	35	36	0	54	27	22	0	43	0	0	0	0	0	0	0
0	0	0	0	0	0	0	0	0	0	0	16	0	0	0	0	6	15	0	20	4	31	12	0	0	0	0	0	0	112	0	0	0	0	0	0	0	0	0	0	14	0	0	0	0	0	0	0	0	0
0	0	0	0	0	0	81	84	0	80	0	41	0	0	0	0	0	45	0	12	31	6	16	58	17	65	40	36	79	92	102	42	85	82	0	32	0	0	0	35	33	0	36	0	0	0	0	0	0	175
0	0	0	121	100	84	80	0	88	67	74	33	0	0	48	79	14	71	52	24	12	16	13	18	17	69	38	69	74	70	71	83	77	82	0	35	84	0	36	26	32	0	41	0	0	0	0	0	0	222
0	0	0	0	0	0	0	60	0	83	0	9	0	0	33	0	0	0	0	0	0	58	18	3	40	50	29	71	58	63	0	0	0	0	0	0	0	0	0	0	0	0	0	0	0	0	0	0	0	0
0	0	0	0	102	81	0	69	106	68	53	53	0	0	0	0	0	90	0	24	0	17	17	40	9	59	25	38	63	68	71	82	69	0	0	59	0	0	72	30	56	0	62	0	0	0	0	0	0	219
0	0	0	0	79	57	97	49	54	22	19	49	0	0	37	0	0	108	0	86	0	65	69	50	59	9	28	49	31	35	0	99	0	0	43	46	50	0	47	117	0	0	72	0	0	0	0	0	0	0
0	0	0	0	96	67	0	67	97	49	59	38	0	0	47	56	0	99	0	113	0	40	38	29	25	28	13	37	48	64	67	87	104	98	0	53	46	0	53	64	109	0	67	0	0	0	0	0	0	0
0	0	0	117	118	79	0	61	91	67	0	72	0	0	65	75	0	55	0	82	0	36	69	71	38	49	37	13	30	50	48	23	87	63	0	68	69	0	71	59	78	0	74	0	0	0	0	0	0	229
0	0	0	113	113	89	111	63	45	42	39	59	0	0	39	67	0	53	63	93	0	79	74	58	63	31	48	30	12	25	19	34	26	42	46	60	63	0	56	61	105	0	75	0	0	0	0	0	0	222
0	0	0	0	0	116	126	118	54	67	18	64	0	59	24	23	0	60	40	86	112	92	70	63	68	35	64	50	25	15	19	40	33	21	54	65	68	0	56	55	96	0	70	0	0	0	0	0	0	198
0	0	0	0	0	0	0	0	0	91	0	88	0	0	0	74	0	52	70	100	0	102	71	0	71	0	67	48	19	19	10	42	17	38	0	90	0	0	0	70	0	0	93	0	0	0	0	0	0	0
0	0	0	145	0	0	0	160	0	122	0	91	0	0	0	120	0	26	0	59	0	42	83	0	82	99	87	23	34	40	42	11	18	20	166	83	0	0	88	68	94	0	81	0	0	0	0	0	0	0
0	0	0	0	0	0	0	0	0	0	0	94	0	0	0	52	0	41	0	80	0	85	77	0	69	0	104	87	26	33	17	18	10	19	0	91	0	0	84	56	85	0	77	0	0	0	0	0	0	0
0	0	0	0	0	0	130	0	0	0	0	96	0	0	89	12	0	26	7	64	0	82	82	0	0	0	98	63	42	21	38	20	19	8	0	70	0	0	80	31	65	0	70	0	0	0	0	0	0	0
37	39	28	47	62	50	37	23	36	38	37	38	31	35	27	95	0	0	0	0	0	0	0	0	0	43	0	0	46	54	0	166	0	0	7	19	17	0	8	0	0	0	19	92	65	64	0	0	0	86
42	7	35	46	43	42	34	34	42	42	58	22	48	44	44	77	0	58	0	35	0	32	35	0	59	46	53	68	60	65	90	83	91	70	19	23	18	0	25	20	7	5	15	0	0	96	0	198	0	90
0	0	31	58	57	73	44	39	49	46	57	79	0	45	49	0	0	0	0	36	0	0	84	0	0	50	46	69	63	68	0	0	0	0	17	18	2	0	8	0	5	6	7	0	0	0	0	0	0	0
0	0	0	0	0	0	0	0	0	0	0	0	0	0	0	0	0	0	0	0	0	0	0	0	0	0	0	0	0	0	0	0	0	0	0	0	0	0	0	0	0	0	0	0	0	0	0	0	0	0
0	42	58	61	62	67	51	40	50	48	53	47	64	47	36	48	0	73	0	54	0	0	36	0	72	47	53	71	56	56	0	88	84	80	8	25	8	0	7	16	25	20	12	0	40	0	0	0	0	0
0	0	0	0	66	111	77	81	0	131	0	36	74	0	33	79	27	17	11	27	0	35	26	0	30	117	64	59	61	55	70	68	56	31	0	20	0	0	16	9	17	0	16	0	0	0	0	202	0	197
0	10	0	0	0	0	0	0	0	0	0	21	0	0	0	0	9	27	0	22	14	33	32	0	56	0	109	78	105	96	0	94	85	65	0	7	5	0	25	17	3	16	14	0	0	0	0	0	0	0
48	17	23	0	0	0	0	0	0	0	0	45	39	0	0	0	0	0	0	0	0	0	0	0	0	0	0	0	0	0	0	0	0	0	0	5	6	0	20	0	16	3	5	0	0	0	0	0	0	0
65	9	40	64	62	108	56	52	61	62	68	48	74	71	50	65	0	53	0	43	0	36	41	0	62	72	67	74	75	70	93	81	77	70	19	15	7	0	12	16	14	5	23	0	0	0	0	0	0	111
96	75	81	80	0	0	82	0	85	0	0	0	50	0	0	0	0	0	0	0	0	0	0	0	0	0	0	0	0	0	0	0	0	0	92	0	0	0	0	0	0	0	0	11	16	31	36	0	0	26
0	84	62	0	0	0	75	0	81	0	0	0	24	0	0	0	0	0	0	0	0	0	0	0	0	0	0	0	0	0	0	0	0	0	65	0	0	0	40	0	0	0	0	16	7	18	24	44	0	22
76	67	66	73	0	0	73	0	81	0	0	0	34	0	0	0	0	0	0	0	0	0	0	0	0	0	0	0	0	0	0	0	0	0	64	96	0	0	0	0	0	0	0	31	18	11	23	29	53	29
90	105	83	0	0	0	83	0	88	0	0	87	55	0	0	0	0	0	0	0	0	0	0	0	0	0	0	0	0	0	0	0	0	0	0	0	0	0	0	0	0	0	0	36	24	23	6	12	46	25
0	0	0	0	0	0	0	0	0	0	0	0	0	0	169	0	0	0	0	0	0	0	0	0	0	0	0	0	0	0	0	0	0	0	0	198	0	0	0	202	0	0	0	0	44	29	12	9	22	24
0	0	0	0	0	0	122	0	0	0	0	0	0	46	0	0	0	0	0	0	0	0	0	0	0	0	0	0	0	0	0	0	0	0	0	0	0	0	0	0	0	0	0	0	0	53	46	22	9	20
90	80	77	84	0	93	77	0	79	0	0	97	45	36	0	0	0	0	0	0	0	175	222	0	219	0	0	229	222	198	0	0	0	0	86	90	0	0	0	197	0	0	111	26	22	29	25	24	20	11
0	0	0	0	0	97	63	75	78	84	0	0	0	44	0	0	0	0	0	0	0	0	0	0	0	0	0	0	146	191	0	0	0	0	84	79	0	0	0	0	0	0	0	0	0	63	0	57	28	20
0	92	88	0	97	0	80	67	77	76	93	83	60	34	47	0	0	0	0	0	0	0	146	0	0	119	0	0	122	114	0	0	0	0	67	92	85	0	87	0	0	0	97	54	29	49	61	61	38	23
0	0	0	0	0	136	0	62	81	86	83	0	0	0	49	0	0	0	0	0	0	0	119	0	0	90	97	0	108	112	0	0	0	0	69	110	85	0	87	0	0	0	108	0	0	80	77	65	16	57
0	0	0	0	0	0	0	0	0	102	114	0	0	0	55	37	0	0	0	0	0	0	78	0	0	88	0	0	84	81	0	0	0	0	80	81	96	0	86	0	0	0	101	0	0	0	0	0	62	116
116	78	83	101	0	0	103	0	73	165	0	173	49	53	98	166	0	170	167	0	0	166	171	0	0	101	149	156	136	141	126	0	0	0	0	140	130	0	144	138	175	0	0	57	41	25	47	39	21	39
54	0	46	54	48	0	42	0	42	0	0	56	8	0	0	0	0	0	0	0	0	0	0	0	0	0	0	0	0	0	0	0	0	0	68	75	0	0	89	0	0	0	75	33	18	24	35	41	0	25
0	77	0	83	57	62	39	41	47	0	0	0	10	7	0	0	0	0	0	0	0	0	0	0	0	0	0	0	0	189	0	0	0	0	47	57	58	0	68	0	0	0	0	0	57	52	77	57	56	28
0	0	0	0	0	82	0	42	46	53	47	54	0	37	9	11	0	0	0	0	0	0	89	55	80	56	63	0	63	59	0	109	0	0	34	65	60	0	50	159	0	0	69	0	0	0	0	0	53	73
0	0	0	0	0	0	0	0	0	84	0	85	0	0	48	13	0	68	0	0	0	0	88	66	69	0	70	57	71	48	53	77	74	38	0	85	0	0	63	45	83	0	78	0	0	0	167	159	0	156
0	0	0	0	0	0	0	0	0	0	0	0	0	0	0	0	0	0	0	0	0	0	0	0	0	0	0	0	0	0	0	0	0	0	0	0	0	0	0	0	0	0	0	0	0	0	0	0	0	0
0	0	174	0	0	0	196	0	0	0	0	0	0	0	0	76	0	160	0	0	0	0	0	0	0	0	0	126	198	109	0	0	0	0	0	0	0	0	50	63	0	0	0	152	76	87	118	108	0	111
0	0	0	0	0	0	0	0	0	0	0	0	0	0	0	0	0	90	0	0	0	0	0	0	0	0	0	0	111	60	0	0	76	52	0	0	0	0	0	42	0	0	0	0	0	0	0	0	0	0
0	0	118	0	0	0	0	146	0	0	0	152	67	0	113	138	0	132	0	172	0	0	168	140	163	132	162	140	140	130	161	178	0	0	0	155	138	0	135	134	161	0	157	82	88	67	78	77	105	85
0	0	0	0	0	0	0	0	0	0	0	0	0	0	0	0	0	0	0	0	0	0	0	0	0	0	0	0	0	0	0	0	0	0	0	0	0	0	0	0	0	0	0	0	0	0	0	0	0	0
0	0	115	0	0	0	0	0	0	0	0	144	0	0	0	124	0	0	0	0	0	0	159	0	169	122	143	176	153	145	0	195	0	0	0	157	0	0	132	145	0	0	0	0	74	59	0	105	102	105
0	0	0	0	0	173	0	0	0	185	102	159	85	0	91	112	0	187	0	177	0	0	150	0	148	123	143	151	131	125	195	188	0	0	0	142	157	0	125	133	154	0	155	88	0	57	102	0	107	85
0	0	0	0	0	0	0	0	0	0	0	0	0	0	0	0	0	0	0	0	0	0	0	0	0	118	0	0	122	0	0	0	0	0	0	0	0	0	0	0	0	0	0	0	0	0	0	0	0	0
0	0	0	0	0	0	0	0	0	0	0	109	0	0	80	71	0	158	0	146	0	0	130	0	139	102	128	126	116	112	123	0	141	0	0	126	122	0	0	0	0	0	133	0	113	89	119	113	76	106
0	0	0	0	0	0	0	0	0	90	95	94	0	0	55	73	0	0	0	0	0	0	105	86	126	97	103	127	98	101	0	0	0	0	0	100	0	0	90	110	0	0	110	0	0	88	0	103	25	90
0	0	0	0	0	0	0	0	0	118	0	121	0	0	80	71	0	0	0	0	0	171	115	116	115	102	133	120	114	104	0	0	0	0	0	128	126	0	121	123	0	0	107	0	0	78	95	99	58	87
0	0	0	0	0	196	0	0	124	0	150	204	0	0	0	76	0	143	0	142	0	0	152	0	143	120	149	132	115	102	0	134	0	0	0	129	0	0	120	112	0	0	0	0	0	105	128	188	0	117
0	0	0	0	0	169	0	0	118	133	0	129	0	78	73	68	0	133	0	147	0	131	126	0	126	97	115	116	105	96	119	141	128	98	0	119	133	0	104	101	131	0	130	0	0	136	0	115	77	130
0	0	0	0	0	0	0	119	0	122	0	99	0	0	64	55	0	162	0	142	0	197	113	0	105	0	112	107	98	90	0	0	0	56	105	111	123	0	103	91	0	0	115	0	0	0	0	0	95	141
0	0	0	0	0	0	0	0	0	0	0	0	0	0	0	85	0	150	0	0	0	0	215	0	0	0	0	159	138	111	136	157	0	109	0	0	0	0	0	90	0	0	0	0	0	0	0	0	0	168
0	0	0	0	0	212	0	0	288	0	0	131	157	0	0	76	0	159	0	0	0	0	159	0	149	0	140	132	140	112	128	142	0	127	0	177	135	0	77	99	0	0	0	0	0	99	155	153	0	147
0	0	0	0	0	0	0	0	0	0	0	167	0	0	153	75	0	185	0	0	0	0	0	0	0	0	150	136	139	111	126	158	179	133	0	0	0	0	0	108	0	0	0	0	0	108	0	162	0	148
0	0	0	0	0	0	0	0	0	0	0	0	137	0	0	38	0	85	76	0	0	0	197	0	0	0	0	85	113	71	146	104	101	72	0	235	0	0	50	50	0	0	0	0	0	96	123	126	0	131
100	64	57	86	0	0	86	66	71	78	84	123	32	48	43	70	0	0	0	0	0	0	0	0	0	86	0	0	96	98	0	0	0	0	61	92	96	0	83	119	0	0	0	39	24	31	42	42	47	35
78	69	80	0	0	0	85	78	88	101	91	128	35	54	70	78	0	145	0	153	0	135	132	124	135	138	123	156	117	117	142	158	0	123	79	118	102	0	103	111	136	0	127	44	21	29	46	49	32	38
0	0	92	0	0	0	84	84	100	94	97	100	0	55	55	0	0	0	0	0	0	0	0	0	0	111	0	0	0	139	0	0	0	0	80	112	0	0	104	0	0	0	0	64	50	44	53	55	56	46
0	0	0	0	0	0	0	0	0	0	0	0	0	0	0	0	0	0	0	0	0	0	0	0	0	0	0	0	0	0	0	0	0	0	0	0	0	0	0	0	0	0	0	0	0	0	0	0	0	0
0	0	0	0	0	110	0	87	106	87	91	106	0	0	61	73	0	78	43	137	0	0	115	103	132	94	112	112	104	105	0	80	73	79	81	114	112	0	66	56	0	0	116	0	20	30	66	63	54	57
0	0	0	0	0	0	0	0	0	178	0	145	0	0	0	0	0	88	0	0	0	0	159	0	145	0	143	127	123	106	0	152	96	66	0	130	0	0	40	75	192	0	60	70	60	58	75	66	0	70
0	0	0	0	0	0	0	0	0	177	0	165	0	0	0	0	0	0	0	0	0	0	146	0	0	0	238	173	141	134	143	0	169	0	0	170	0	0	157	143	0	0	51	0	0	12	0	76	0	57
0	0	56	0	0	0	0	0	0	0	0	0	22	0	0	0	0	0	0	0	0	0	0	0	0	0	0	0	0	0	0	0	0	0	0	0	0	0	0	0	0	0	0	47	11	21	0	0	0	42
0	0	0	0	0	0	0	99	0	120	117	108	0	0	84	98	0	166	0	145	0	0	138	113	139	104	131	133	120	118	0	145	175	133	98	126	82	0	117	118	187	0	62	0	6	19	88	67	0	72
[truncated: 36 more columns]
