# Supplementary material for: Analyzing the effects of free water modeling by deep learning on diffusion MRI structural connectivity estimates in glioma patients
Source: PLoS One. 2020 Sep 25;15(9):e0239475. doi: 10.1371/journal.pone.0239475 (PMC7518620; doi:10.1371/journal.pone.0239475)
Supplement: S1 File — All utilized connectivity and length matrices as comma-separated csv files, and the free-water maps as nifti files. (ZIP) [file pone.0239475.s003.zip › S3/CMs/patients/prob_wm/vp26/cm_original.csv]

0	11	32	1	0	0	20	0	4	0	0	2	13	0	0	0	0	0	0	1	0	0	0	0	0	0	0	0	0	0	0	0	0	0	4	1	0	0	0	0	0	1	1	1	0	5	1	0	0	5
11	68	93	0	0	0	10	0	4	0	0	2	74	0	0	0	0	0	0	0	0	0	0	0	0	0	0	0	0	0	0	0	0	0	4	9	0	0	2	0	9	11	17	3	1	17	1	0	0	8
32	93	568	64	22	3	288	1	29	3	0	73	102	2	0	0	0	2	0	0	0	0	0	0	0	0	0	0	0	0	0	0	0	0	32	34	3	0	13	0	0	43	19	18	8	55	3	0	0	26
1	0	64	53	23	2	177	5	31	3	0	73	22	6	0	0	0	4	0	1	0	0	1	0	0	0	0	1	1	0	0	1	0	0	16	48	5	0	9	0	0	0	7	2	0	4	0	0	0	6
0	0	22	23	109	41	135	6	39	7	0	88	4	11	2	0	0	0	0	4	0	0	1	0	2	1	4	1	3	0	0	0	0	0	4	44	8	0	9	1	0	0	6	0	0	0	0	0	0	0
0	0	3	2	41	104	56	242	521	156	5	57	0	44	11	1	0	0	0	1	0	0	10	0	50	42	51	22	32	8	0	0	0	0	9	47	1	0	11	4	0	0	1	0	0	0	0	0	0	2
20	10	288	177	135	56	1405	273	670	17	5	174	242	176	1	0	1	6	1	5	0	2	10	0	0	2	0	0	2	3	0	0	0	1	90	271	29	0	37	4	0	0	32	18	4	34	10	0	1	85
0	0	1	5	6	242	273	330	61	282	2	36	0	56	62	2	0	1	0	0	0	2	0	1	7	13	15	6	9	2	0	1	0	0	23	135	55	0	45	1	0	0	6	0	0	0	0	0	0	0
4	4	29	31	39	521	670	61	977	111	64	70	101	493	215	2	0	1	0	1	0	0	2	0	1	7	5	1	17	15	0	0	0	0	219	264	96	0	175	0	0	0	31	2	1	1	1	0	0	17
0	0	3	3	7	156	17	282	111	1076	59	170	0	0	165	0	0	2	0	0	0	4	5	1	31	661	146	32	132	14	1	4	0	0	102	680	234	0	219	1	0	0	93	0	0	0	0	0	0	0
0	0	0	0	0	5	5	2	64	59	50	2	0	3	178	2	0	0	0	0	0	0	1	0	1	17	3	0	9	20	0	0	0	0	57	16	10	0	37	0	0	0	16	0	0	0	0	0	0	0
2	2	73	73	88	57	174	36	70	170	2	243	5	11	15	1	16	60	0	196	10	20	123	3	40	71	80	35	109	103	3	50	10	12	3	109	3	0	4	33	17	3	9	0	0	0	1	0	0	2
13	74	102	22	4	0	242	0	101	0	0	5	44	1	0	0	0	0	0	0	0	0	0	0	0	0	0	0	0	0	0	0	0	0	7	11	0	0	2	1	0	1	1	15	17	105	5	0	0	51
0	0	2	6	11	44	176	56	493	0	3	11	1	84	70	79	0	0	0	0	0	0	0	0	0	0	0	0	0	35	0	0	0	0	20	20	6	0	20	0	0	0	2	0	0	0	0	0	1	2
0	0	0	0	2	11	1	62	215	165	178	15	0	70	214	100	0	0	0	2	0	0	12	2	0	47	44	2	105	339	0	0	0	1	44	38	14	0	75	3	0	0	23	0	0	0	0	1	0	0
0	0	0	0	0	1	0	2	2	0	2	1	0	79	100	109	0	5	3	0	0	0	3	0	0	0	3	2	10	122	2	1	4	53	1	5	0	0	3	4	0	0	3	0	0	0	0	0	0	0
0	0	0	0	0	0	1	0	0	0	0	16	0	0	0	0	53	11	10	5	21	0	1	0	0	0	0	0	0	0	0	0	0	0	0	0	0	0	0	2	53	0	0	0	0	0	0	0	0	0
0	0	2	4	0	0	6	1	1	2	0	60	0	0	0	5	11	1003	26	263	4	42	95	0	24	1	14	73	78	102	18	567	108	211	0	46	0	0	10	236	38	0	37	0	0	0	0	0	0	0
0	0	0	0	0	0	1	0	0	0	0	0	0	0	0	3	10	26	86	2	0	0	2	0	0	0	0	0	2	6	2	0	0	38	0	0	0	0	0	37	0	0	0	0	0	0	0	0	0	0
1	0	0	1	4	1	5	0	1	0	0	196	0	0	2	0	5	263	2	596	8	200	170	0	46	2	6	40	23	38	7	134	40	18	0	65	2	0	15	137	89	0	28	0	0	0	0	0	0	0
0	0	0	0	0	0	0	0	0	0	0	10	0	0	0	0	21	4	0	8	9	1	4	0	0	0	0	0	0	1	0	0	0	0	0	0	0	0	0	0	15	0	0	0	0	0	0	0	0	0
0	0	0	0	0	0	2	2	0	4	0	20	0	0	0	0	0	42	0	200	1	136	107	1	82	3	25	90	12	15	1	74	23	5	0	14	0	0	0	36	12	0	16	0	0	0	0	0	0	1
0	0	0	1	1	10	10	0	2	5	1	123	0	0	12	3	1	95	2	170	4	107	575	55	163	4	100	105	126	225	3	108	51	9	0	95	5	0	19	45	11	0	49	0	0	0	0	0	0	1
0	0	0	0	0	0	0	1	0	1	0	3	0	0	2	0	0	0	0	0	0	1	55	17	5	1	16	1	13	12	0	0	0	0	0	0	0	0	0	0	0	0	0	0	0	0	0	0	0	0
0	0	0	0	2	50	0	7	1	31	1	40	0	0	0	0	0	24	0	46	0	82	163	5	220	16	238	203	90	95	2	27	4	0	0	33	0	0	7	2	2	0	10	0	0	0	0	0	0	1
0	0	0	0	1	42	2	13	7	661	17	71	0	0	47	0	0	1	0	2	0	3	4	1	16	1276	249	22	122	30	0	1	0	0	13	326	89	0	99	1	0	0	21	0	0	0	0	0	0	0
0	0	0	0	4	51	0	15	5	146	3	80	0	0	44	3	0	14	0	6	0	25	100	16	238	249	690	320	421	196	6	21	2	2	0	83	2	0	13	12	3	0	13	0	0	0	0	0	0	0
0	0	0	1	1	22	0	6	1	32	0	35	0	0	2	2	0	73	0	40	0	90	105	1	203	22	320	1227	214	116	2	210	8	4	0	68	4	0	15	22	5	0	32	0	0	0	0	0	0	1
0	0	0	1	3	32	2	9	17	132	9	109	0	0	105	10	0	78	2	23	0	12	126	13	90	122	421	214	685	438	50	154	77	17	13	381	46	0	182	32	7	0	72	0	0	0	0	0	0	2
0	0	0	0	0	8	3	2	15	14	20	103	0	35	339	122	0	102	6	38	1	15	225	12	95	30	196	116	438	723	165	184	174	56	10	221	16	0	132	74	12	0	90	0	0	0	0	0	0	8
0	0	0	0	0	0	0	0	0	1	0	3	0	0	0	2	0	18	2	7	0	1	3	0	2	0	6	2	50	165	54	26	232	31	0	7	0	0	0	5	0	0	1	0	0	0	0	0	0	0
0	0	0	1	0	0	0	1	0	4	0	50	0	0	0	1	0	567	0	134	0	74	108	0	27	1	21	210	154	184	26	673	272	57	1	42	0	0	10	40	10	0	54	0	0	0	0	0	0	0
0	0	0	0	0	0	0	0	0	0	0	10	0	0	0	4	0	108	0	40	0	23	51	0	4	0	2	8	77	174	232	272	323	173	0	12	0	0	3	44	4	0	13	0	0	0	0	0	0	0
0	0	0	0	0	0	1	0	0	0	0	12	0	0	1	53	0	211	38	18	0	5	9	0	0	0	2	4	17	56	31	57	173	381	0	4	0	0	1	62	3	0	5	0	0	0	0	0	0	0
4	4	32	16	4	9	90	23	219	102	57	3	7	20	44	1	0	0	0	0	0	0	0	0	0	13	0	0	13	10	0	1	0	0	116	22	10	0	142	0	0	0	25	1	1	2	0	0	0	2
1	9	34	48	44	47	271	135	264	680	16	109	11	20	38	5	0	46	0	65	0	14	95	0	33	326	83	68	381	221	7	42	12	4	22	36	12	0	21	20	21	7	50	0	0	3	0	1	0	4
0	0	3	5	8	1	29	55	96	234	10	3	0	6	14	0	0	0	0	2	0	0	5	0	0	89	2	4	46	16	0	0	0	0	10	12	8	0	4	0	5	2	122	0	0	0	0	0	0	0
0	0	0	0	0	0	0	0	0	0	0	0	0	0	0	0	0	0	0	0	0	0	0	0	0	0	0	0	0	0	0	0	0	0	0	0	0	0	0	0	0	0	0	0	0	0	0	0	0	0
0	2	13	9	9	11	37	45	175	219	37	4	2	20	75	3	0	10	0	15	0	0	19	0	7	99	13	15	182	132	0	10	3	1	142	21	4	0	105	17	5	11	30	0	1	0	0	0	0	0
0	0	0	0	1	4	4	1	0	1	0	33	1	0	3	4	2	236	37	137	0	36	45	0	2	1	12	22	32	74	5	40	44	62	0	20	0	0	17	28	25	0	35	0	0	0	0	1	0	2
0	9	0	0	0	0	0	0	0	0	0	17	0	0	0	0	53	38	0	89	15	12	11	0	2	0	3	5	7	12	0	10	4	3	0	21	5	0	5	25	11	3	59	0	0	0	0	0	0	0
1	11	43	0	0	0	0	0	0	0	0	3	1	0	0	0	0	0	0	0	0	0	0	0	0	0	0	0	0	0	0	0	0	0	0	7	2	0	11	0	3	7	4	0	0	0	0	0	0	0
1	17	19	7	6	1	32	6	31	93	16	9	1	2	23	3	0	37	0	28	0	16	49	0	10	21	13	32	72	90	1	54	13	5	25	50	122	0	30	35	59	4	115	0	0	0	0	0	0	2
1	3	18	2	0	0	18	0	2	0	0	0	15	0	0	0	0	0	0	0	0	0	0	0	0	0	0	0	0	0	0	0	0	0	1	0	0	0	0	0	0	0	0	10	20	35	4	0	0	18
0	1	8	0	0	0	4	0	1	0	0	0	17	0	0	0	0	0	0	0	0	0	0	0	0	0	0	0	0	0	0	0	0	0	1	0	0	0	1	0	0	0	0	20	119	55	1	1	0	32
5	17	55	4	0	0	34	0	1	0	0	0	105	0	0	0	0	0	0	0	0	0	0	0	0	0	0	0	0	0	0	0	0	0	2	3	0	0	0	0	0	0	0	35	55	337	74	31	3	229
1	1	3	0	0	0	10	0	1	0	0	1	5	0	0	0	0	0	0	0	0	0	0	0	0	0	0	0	0	0	0	0	0	0	0	0	0	0	0	0	0	0	0	4	1	74	20	41	6	103
0	0	0	0	0	0	0	0	0	0	0	0	0	0	1	0	0	0	0	0	0	0	0	0	0	0	0	0	0	0	0	0	0	0	0	1	0	0	0	1	0	0	0	0	1	31	41	113	58	161
0	0	0	0	0	0	1	0	0	0	0	0	0	1	0	0	0	0	0	0	0	0	0	0	0	0	0	0	0	0	0	0	0	0	0	0	0	0	0	0	0	0	0	0	0	3	6	58	139	82
5	8	26	6	0	2	85	0	17	0	0	2	51	2	0	0	0	0	0	0	0	1	1	0	1	0	0	1	2	8	0	0	0	0	2	4	0	0	0	2	0	0	2	18	32	229	103	161	82	1381
0	0	0	0	0	2	1	5	4	1	0	0	0	3	0	0	0	0	0	0	0	0	0	0	0	0	0	0	2	1	0	0	0	0	1	2	0	0	0	0	0	0	0	0	0	1	0	7	67	259
0	1	1	0	1	0	12	42	17	6	7	2	7	24	12	0	0	0	0	0	0	0	1	0	0	1	0	0	2	1	0	0	0	0	10	4	3	0	10	0	0	0	2	6	29	10	6	19	142	427
0	0	0	0	0	2	0	35	31	76	43	0	0	0	78	0	0	0	0	0	0	0	1	0	0	32	2	0	31	13	0	0	0	0	10	8	8	0	22	0	0	0	3	0	0	6	3	20	112	65
0	0	0	0	0	0	0	0	0	5	1	0	0	0	15	1	0	0	0	0	0	0	1	0	0	4	0	0	9	5	0	0	0	0	2	4	1	0	7	0	0	0	1	0	0	0	0	0	1	1
2	4	12	1	0	0	8	0	1	2	0	1	26	1	1	1	0	2	1	0	0	1	1	0	0	4	5	8	30	48	1	0	0	0	0	8	1	0	3	4	1	0	0	29	8	140	33	40	58	292
3	0	6	5	2	0	87	0	7	0	0	1	119	0	0	0	0	0	0	0	0	0	0	0	0	0	0	0	0	0	0	0	0	0	1	2	0	0	1	0	0	0	1	23	65	59	14	3	0	349
0	1	0	1	3	6	78	11	22	0	0	0	22	174	0	0	0	0	0	0	0	0	0	0	0	0	0	0	0	2	0	0	0	0	2	4	2	0	4	0	0	0	0	0	1	3	4	6	3	257
0	0	0	0	0	1	0	14	12	48	40	2	0	3	199	22	0	0	0	0	0	0	3	1	1	16	3	0	35	27	0	1	0	0	14	9	4	0	10	1	0	0	3	0	0	0	0	0	6	2
0	0	0	0	0	0	0	0	0	1	0	2	0	0	4	89	0	3	0	0	0	0	8	1	1	0	4	1	23	132	1	1	2	7	0	8	0	0	6	16	1	0	4	0	0	0	1	1	0	2
0	0	0	0	0	0	0	0	0	0	0	0	0	0	0	0	0	0	0	0	0	0	0	0	0	0	0	0	0	0	0	0	0	0	0	0	0	0	0	0	0	0	0	0	0	0	0	0	0	0
0	0	1	0	0	0	1	0	0	0	0	0	0	0	0	1	0	1	0	0	0	0	0	0	0	0	0	2	1	16	0	0	0	0	0	0	0	0	6	2	0	0	0	1	1	4	1	2	0	19
0	0	0	0	0	0	0	0	0	0	0	0	0	0	0	0	0	2	0	0	0	0	0	0	0	0	0	0	1	4	0	0	1	1	0	0	0	0	0	5	0	0	0	0	0	0	0	0	0	0
0	0	1	0	0	0	0	1	0	0	0	5	1	0	8	4	0	1	0	2	0	0	13	1	3	1	4	12	48	103	1	2	0	0	0	9	1	0	7	10	1	0	1	4	1	13	4	6	4	55
0	0	0	0	0	0	0	0	0	0	0	0	0	0	0	0	0	0	0	0	0	0	0	0	0	0	0	0	0	0	0	0	0	0	0	0	0	0	0	0	0	0	0	0	0	0	0	0	0	0
0	0	1	0	0	0	0	0	0	0	0	1	0	0	0	2	0	0	0	0	0	0	2	0	1	1	1	1	19	37	0	1	0	0	0	3	0	0	1	5	0	0	0	0	1	4	0	1	5	13
0	0	0	0	0	1	0	0	0	1	1	6	1	0	8	5	0	2	0	2	0	0	12	0	3	2	10	10	79	83	1	1	0	0	0	9	1	0	13	8	1	0	5	2	0	3	2	0	2	13
0	0	0	0	0	0	0	0	0	0	0	0	0	0	0	0	0	0	0	0	0	0	0	0	0	1	0	0	2	0	0	0	0	0	0	0	0	0	0	0	0	0	0	0	0	0	0	0	0	0
0	0	0	0	0	0	0	0	0	0	0	4	0	0	3	2	0	1	0	2	0	0	3	0	2	1	4	3	29	52	1	0	1	0	0	12	2	0	0	0	0	0	3	0	1	1	4	8	4	8
0	0	0	0	0	0	0	0	0	12	3	6	0	0	31	2	0	0	0	0	0	0	3	1	1	31	10	1	70	14	0	0	0	0	0	7	0	0	13	1	0	0	6	0	0	1	0	2	3	4
0	0	0	0	0	0	0	0	0	2	0	2	0	0	7	1	0	0	0	0	0	1	2	1	1	6	3	2	23	20	0	0	0	0	0	10	1	0	5	1	0	0	1	0	0	2	4	2	19	11
0	0	0	0	0	1	0	0	1	0	1	1	0	0	0	6	0	3	0	1	0	0	3	0	3	1	2	4	11	82	0	3	0	0	0	3	0	0	2	4	0	0	0	0	0	1	1	1	0	9
0	0	0	0	0	1	0	0	1	4	0	10	0	1	24	52	0	4	0	3	0	2	28	0	10	7	30	23	203	524	7	13	2	10	0	44	7	0	41	22	1	0	18	0	0	3	0	3	3	16
0	0	0	0	0	0	0	2	0	4	0	3	0	0	15	32	0	1	0	1	0	1	9	0	1	0	18	6	88	171	0	0	0	2	1	14	1	0	13	10	0	0	6	0	0	0	0	0	2	3
0	0	0	0	0	0	0	0	0	0	0	0	0	0	0	6	0	3	0	0	0	0	1	0	0	0	0	1	7	87	1	3	0	5	0	0	0	0	0	3	0	0	0	0	0	0	0	0	0	2
0	0	0	0	0	1	0	0	1	0	0	1	1	0	0	4	0	9	0	0	0	0	1	0	2	0	2	9	29	146	4	6	0	1	0	8	1	0	1	2	0	0	0	0	0	2	4	4	0	21
0	0	0	0	0	0	0	0	0	0	0	1	0	0	1	3	0	3	0	0	0	0	0	0	0	0	2	4	6	61	2	1	1	1	0	0	0	0	0	8	0	0	0	0	0	1	0	1	0	4
0	0	0	0	0	0	0	0	0	0	0	0	1	0	0	10	0	13	4	0	0	0	3	0	0	0	0	3	9	186	1	3	4	34	0	1	0	0	10	81	0	0	0	0	0	2	1	2	0	12
1	2	9	1	0	0	5	2	2	9	1	1	18	1	12	1	0	0	0	0	0	0	0	0	0	2	0	0	2	3	0	0	0	0	3	4	1	0	5	1	0	0	0	14	10	24	30	25	4	360
2	1	2	0	0	0	8	11	8	14	10	11	2	1	25	4	0	3	0	2	0	1	11	1	10	5	27	9	130	134	1	1	0	1	5	17	3	0	26	10	1	0	9	19	2	83	48	49	56	398
0	0	2	0	0	0	1	8	9	11	6	1	0	2	8	0	0	0	0	0	0	0	0	0	0	1	0	0	0	3	0	0	0	0	5	6	0	0	2	0	0	0	0	3	3	9	12	12	1	83
0	0	0	0	0	0	0	0	0	0	0	0	0	0	0	0	0	0	0	0	0	0	0	0	0	0	0	0	0	0	0	0	0	0	0	0	0	0	0	0	0	0	0	0	0	0	0	0	0	0
0	0	0	0	0	1	0	8	6	23	8	7	0	0	26	3	0	3	1	2	0	0	7	3	8	37	15	9	141	79	0	2	2	2	4	25	4	0	65	18	0	0	9	0	2	2	5	13	3	117
0	0	0	0	0	0	0	0	0	1	0	2	0	0	0	0	0	6	0	0	0	0	3	0	2	0	5	10	21	66	0	2	3	5	0	5	0	0	18	11	1	0	10	1	1	1	3	1	0	21
0	0	0	0	0	0	0	0	0	1	0	1	0	0	0	0	0	0	0	0	0	0	1	0	0	0	1	1	15	34	1	0	1	0	0	2	0	0	2	1	0	0	1	0	0	20	0	2	0	5
0	0	2	0	0	0	0	0	0	0	0	0	12	0	0	0	0	0	0	0	0	0	0	0	0	0	0	0	0	0	0	0	0	0	0	0	0	0	0	0	0	0	0	2	23	16	0	0	0	2
0	0	0	0	0	0	0	1	0	5	1	3	0	0	14	6	0	1	0	2	0	0	12	1	6	4	14	13	80	101	0	3	1	1	1	17	2	0	15	13	1	0	62	0	1	11	1	3	0	11
[truncated: 36 more columns]
