# Supplementary material for: Analyzing the effects of free water modeling by deep learning on diffusion MRI structural connectivity estimates in glioma patients
Source: PLoS One. 2020 Sep 25;15(9):e0239475. doi: 10.1371/journal.pone.0239475 (PMC7518620; doi:10.1371/journal.pone.0239475)
Supplement: S1 File — All utilized connectivity and length matrices as comma-separated csv files, and the free-water maps as nifti files. (ZIP) [file pone.0239475.s003.zip › S3/CMs/patients/prob_wm/vp26/fiberlengthmatrix_fwm.csv]

5	17	21	0	0	0	15	0	9	0	0	49	29	0	0	0	0	0	0	0	0	0	0	0	0	0	0	0	0	0	0	0	0	0	39	49	0	0	0	0	0	54	66	90	0	68	0	0	0	86
17	7	20	0	0	0	18	0	24	83	0	4	19	0	0	0	0	0	0	0	0	50	0	0	0	0	0	0	0	91	0	0	0	0	31	24	0	0	43	0	10	15	6	90	46	66	69	0	0	90
21	20	12	26	25	45	27	0	44	65	0	27	30	62	0	0	0	0	0	112	0	52	63	0	0	104	0	0	104	152	0	0	0	144	28	32	40	0	45	0	0	23	40	87	69	68	89	0	0	82
0	0	26	5	9	46	21	66	57	87	0	41	45	72	112	0	0	0	0	95	0	0	119	0	122	0	107	0	142	142	0	165	0	0	43	43	55	0	63	0	0	0	61	86	66	76	0	0	0	89
0	0	25	9	6	18	18	63	62	70	0	37	44	51	102	0	0	197	0	91	0	0	81	87	96	0	86	0	93	0	0	0	0	0	54	43	62	0	61	89	0	0	58	0	0	0	0	0	0	75
0	0	45	46	18	6	20	38	49	47	83	32	0	50	68	85	0	0	0	94	0	101	84	0	85	56	75	94	88	104	0	0	137	0	52	40	60	0	61	117	0	0	118	0	0	0	0	0	0	125
15	18	27	21	18	20	12	23	24	57	61	35	26	29	64	0	0	99	0	79	0	87	83	0	95	75	109	135	94	129	0	145	0	146	34	35	45	0	50	78	62	51	58	86	0	76	92	89	0	77
0	0	0	66	63	38	23	11	25	27	56	41	0	29	29	0	0	135	0	72	0	71	104	0	67	43	66	69	73	102	0	0	145	0	26	34	38	0	36	0	0	0	53	0	0	0	0	0	0	0
9	24	44	57	62	49	24	25	10	44	28	53	29	27	29	72	0	108	0	100	0	100	91	0	83	39	87	0	59	50	0	136	0	0	37	43	49	0	50	106	0	62	64	104	0	86	83	0	0	89
0	83	65	87	70	47	57	27	44	19	19	43	0	0	39	0	0	137	0	92	0	63	63	0	71	22	45	65	41	65	0	97	121	0	36	43	47	0	48	93	0	0	61	0	0	0	0	0	0	0
0	0	0	0	0	83	61	56	28	19	7	87	0	57	33	0	0	0	0	0	0	0	0	0	0	33	44	127	26	21	0	0	0	0	39	55	60	0	52	0	0	0	68	0	0	0	0	0	0	123
49	4	27	41	37	32	35	41	53	43	87	9	47	42	46	67	15	55	62	25	14	48	34	6	60	43	46	68	65	66	114	91	94	82	32	19	62	0	59	38	9	0	65	99	0	0	0	0	0	96
29	19	30	45	44	0	26	0	29	0	0	47	13	52	0	96	0	0	0	0	0	0	0	0	0	0	0	0	0	0	0	0	0	0	37	47	54	0	60	0	0	24	70	51	28	34	56	0	0	45
0	0	62	72	51	50	29	29	27	0	57	42	52	9	19	51	0	0	0	0	0	0	103	0	0	0	0	0	74	58	0	0	0	0	34	43	51	0	51	0	0	0	71	0	0	0	0	0	0	46
0	0	0	112	102	68	64	29	29	39	33	46	0	19	7	24	0	0	0	80	0	0	60	34	59	39	46	49	39	23	43	0	0	0	29	46	51	0	36	59	60	0	52	0	0	0	0	0	0	0
0	0	0	0	0	85	0	0	72	0	0	67	96	51	24	7	0	61	16	0	0	66	85	0	72	0	63	66	63	22	0	0	43	11	0	63	82	0	40	31	85	0	220	0	0	0	0	0	0	0
0	0	0	0	0	0	0	0	0	0	0	15	0	0	0	0	3	13	6	9	5	0	14	0	0	0	0	0	0	0	0	0	0	0	0	0	0	0	0	18	10	0	0	0	0	0	0	0	0	0
0	0	0	0	197	0	99	135	108	137	0	55	0	0	0	61	13	11	9	30	19	57	70	0	88	144	97	57	55	57	55	24	41	26	0	65	69	0	68	16	36	0	57	0	0	203	256	0	0	0
0	0	0	0	0	0	0	0	0	0	0	62	0	0	0	16	6	9	6	26	0	37	47	0	43	0	97	69	67	50	0	0	0	9	0	0	0	0	75	10	0	0	29	0	0	0	0	0	0	0
0	0	112	95	91	94	79	72	100	92	0	25	0	0	80	0	9	30	26	8	12	14	23	0	21	93	78	59	84	81	101	49	80	66	90	36	0	0	59	26	22	0	43	0	0	0	0	0	0	0
0	0	0	0	0	0	0	0	0	0	0	14	0	0	0	0	5	19	0	12	2	0	10	0	0	0	0	0	0	0	0	0	0	0	0	0	0	0	0	38	13	0	42	0	0	0	0	0	0	0
0	50	52	0	0	101	87	71	100	63	0	48	0	0	0	66	0	57	37	14	0	7	21	32	18	57	38	36	85	81	92	32	87	78	0	44	0	0	36	34	34	0	47	0	0	0	0	0	0	0
0	0	63	119	81	84	83	104	91	63	0	34	0	103	60	85	14	70	47	23	10	21	14	13	17	74	39	71	76	72	95	80	75	77	0	35	56	0	46	33	33	0	31	0	0	0	0	0	0	0
0	0	0	0	87	0	0	0	0	0	0	6	0	0	34	0	0	0	0	0	0	32	13	4	60	0	32	52	55	62	0	0	0	0	0	54	0	0	0	0	0	0	0	0	0	0	0	0	0	0
0	0	0	122	96	85	95	67	83	71	0	60	0	0	59	72	0	88	43	21	0	18	17	60	11	62	26	41	64	65	74	78	83	65	0	64	0	0	51	53	0	0	62	0	0	0	0	0	0	0
0	0	104	0	0	56	75	43	39	22	33	43	0	0	39	0	0	144	0	93	0	57	74	0	62	10	28	63	31	43	0	89	0	147	41	46	51	0	47	77	0	0	63	0	0	0	0	0	0	157
0	0	0	107	86	75	109	66	87	45	44	46	0	0	46	63	0	97	97	78	0	38	39	32	26	28	13	33	48	68	67	86	96	98	58	50	53	0	51	55	0	0	46	0	0	0	0	0	0	228
0	0	0	0	0	94	135	69	0	65	127	68	0	0	49	66	0	57	69	59	0	36	71	52	41	63	33	15	36	49	66	29	80	57	0	71	77	0	61	77	89	0	73	0	0	0	0	208	0	270
0	0	104	142	93	88	94	73	59	41	26	65	0	74	39	63	0	55	67	84	0	85	76	55	64	31	48	36	13	25	26	35	28	44	52	61	63	0	56	62	86	0	72	230	107	213	212	201	0	203
0	91	152	142	0	104	129	102	50	65	21	66	0	58	23	22	0	57	50	81	0	81	72	62	65	43	68	49	25	15	18	44	35	27	60	63	63	0	56	54	87	73	68	0	0	169	0	0	231	189
0	0	0	0	0	0	0	0	0	0	0	114	0	0	43	0	0	55	0	101	0	92	95	0	74	0	67	66	26	18	11	43	17	39	0	81	0	0	73	72	0	0	94	0	0	0	0	0	0	0
0	0	0	165	0	0	145	0	136	97	0	91	0	0	0	0	0	24	0	49	0	32	80	0	78	89	86	29	35	44	43	11	18	28	0	89	80	0	89	67	89	0	83	0	0	0	0	0	0	0
0	0	0	0	0	137	0	145	0	121	0	94	0	0	0	43	0	41	0	80	0	87	75	0	83	0	96	80	28	35	17	18	10	20	0	83	0	0	78	57	91	0	77	0	0	166	0	0	0	0
0	0	144	0	0	0	146	0	0	0	0	82	0	0	0	11	0	26	9	66	0	78	77	0	65	147	98	57	44	27	39	28	20	8	0	65	0	0	69	32	63	0	66	0	0	0	0	0	0	195
39	31	28	43	54	52	34	26	37	36	39	32	37	34	29	0	0	0	0	90	0	0	0	0	0	41	58	0	52	60	0	0	0	0	9	24	27	0	9	23	0	20	21	79	62	76	79	0	0	75
49	24	32	43	43	40	35	34	43	43	55	19	47	43	46	63	0	65	0	36	0	44	35	54	64	46	50	71	61	63	81	89	83	65	24	24	13	0	38	35	10	7	20	102	104	99	84	0	0	117
0	0	40	55	62	60	45	38	49	47	60	62	54	51	51	82	0	69	0	0	0	0	56	0	0	51	53	77	63	63	0	80	0	0	27	13	3	0	17	0	6	9	6	0	122	106	0	0	0	104
0	0	0	0	0	0	0	0	0	0	0	0	0	0	0	0	0	0	0	0	0	0	0	0	0	0	0	0	0	0	0	0	0	0	0	0	0	0	0	0	0	0	0	0	0	0	0	0	0	0
0	43	45	63	61	61	50	36	50	48	52	59	60	51	36	40	0	68	75	59	0	36	46	0	51	47	51	61	56	56	73	89	78	69	9	38	17	0	6	11	30	25	16	0	32	0	0	0	0	203
0	0	0	0	89	117	78	0	106	93	0	38	0	0	59	31	18	16	10	26	38	34	33	0	53	77	55	77	62	54	72	67	57	32	23	35	0	0	11	10	15	62	18	0	0	0	0	0	0	206
0	10	0	0	0	0	62	0	0	0	0	9	0	0	60	85	10	36	0	22	13	34	33	0	0	0	0	89	86	87	0	89	91	63	0	10	6	0	30	15	3	38	14	0	0	0	0	0	0	0
54	15	23	0	0	0	51	0	62	0	0	0	24	0	0	0	0	0	0	0	0	0	0	0	0	0	0	0	0	73	0	0	0	0	20	7	9	0	25	62	38	3	9	0	0	61	0	0	0	82
66	6	40	61	58	118	58	53	64	61	68	65	70	71	52	220	0	57	29	43	42	47	31	0	62	63	46	73	72	68	94	83	77	66	21	20	6	0	16	18	14	9	32	0	0	0	0	0	0	110
90	90	87	86	0	0	86	0	104	0	0	99	51	0	0	0	0	0	0	0	0	0	0	0	0	0	0	0	230	0	0	0	0	0	79	102	0	0	0	0	0	0	0	7	23	33	44	0	0	25
0	46	69	66	0	0	0	0	0	0	0	0	28	0	0	0	0	0	0	0	0	0	0	0	0	0	0	0	107	0	0	0	0	0	62	104	122	0	32	0	0	0	0	23	6	19	54	0	0	27
68	66	68	76	0	0	76	0	86	0	0	0	34	0	0	0	0	203	0	0	0	0	0	0	0	0	0	0	213	169	0	0	166	0	76	99	106	0	0	0	0	61	0	33	19	10	23	29	47	27
0	69	89	0	0	0	92	0	83	0	0	0	56	0	0	0	0	256	0	0	0	0	0	0	0	0	0	0	212	0	0	0	0	0	79	84	0	0	0	0	0	0	0	44	54	23	4	14	48	21
0	0	0	0	0	0	89	0	0	0	0	0	0	0	0	0	0	0	0	0	0	0	0	0	0	0	0	208	201	0	0	0	0	0	0	0	0	0	0	0	0	0	0	0	0	29	14	8	23	22
0	0	0	0	0	0	0	0	0	0	0	0	0	0	0	0	0	0	0	0	0	0	0	0	0	0	0	0	0	231	0	0	0	0	0	0	0	0	0	0	0	0	0	0	0	47	48	23	8	21
86	90	82	89	75	125	77	0	89	0	123	96	45	46	0	0	0	0	0	0	0	0	0	0	0	157	228	270	203	189	0	0	0	195	75	117	104	0	203	206	0	82	110	25	27	27	21	22	21	11
0	0	0	0	0	104	74	73	77	100	0	88	0	41	0	0	0	0	0	0	0	0	0	0	0	120	0	0	0	0	0	0	0	0	88	80	0	0	122	0	0	0	0	0	207	67	0	52	28	19
0	90	97	99	107	95	89	71	77	83	93	85	66	38	49	0	0	0	0	0	0	0	0	0	0	0	125	0	133	198	0	0	0	0	70	85	85	0	83	0	0	0	157	23	23	60	60	54	40	24
0	0	0	0	0	111	0	64	76	86	84	91	0	49	49	92	0	0	0	0	0	0	0	0	0	97	143	0	107	123	0	0	0	0	69	91	91	0	86	0	0	0	131	0	0	89	68	84	17	55
0	0	0	0	0	0	0	87	110	92	0	82	0	0	50	0	0	0	0	0	0	0	0	0	0	88	80	0	91	88	0	0	0	0	84	96	0	0	91	81	0	0	123	0	84	0	0	0	0	96
94	83	86	96	0	0	91	0	99	231	0	139	49	59	91	90	0	157	0	198	0	0	184	0	162	148	144	150	141	138	189	173	199	131	118	128	0	0	137	149	0	0	165	55	35	26	46	42	24	40
0	56	61	54	55	0	41	0	52	0	0	59	10	0	0	0	0	0	0	0	0	0	0	0	0	0	0	0	0	0	0	0	0	0	45	57	0	0	0	0	0	56	80	32	16	24	37	39	0	26
0	0	0	0	68	63	41	47	45	0	0	0	10	6	6	0	0	0	0	0	0	0	0	0	0	0	0	0	0	0	0	0	0	0	72	66	0	0	60	0	0	0	0	0	0	59	58	54	43	30
0	0	0	0	0	105	65	36	47	55	47	78	0	26	9	21	0	0	0	0	0	0	80	0	79	54	77	0	62	63	0	0	0	0	36	60	59	0	57	54	0	0	74	0	0	85	0	100	46	53
0	0	0	0	0	0	0	0	0	111	0	121	0	61	52	13	0	84	43	107	0	87	89	0	92	0	81	79	69	43	41	110	79	53	0	77	0	0	86	38	86	0	78	0	0	0	0	0	0	142
0	0	0	0	0	0	0	0	0	0	0	0	0	0	0	0	0	0	0	0	0	0	0	0	0	0	0	0	0	0	0	0	0	0	0	0	0	0	0	0	0	0	0	0	0	38	0	0	0	0
0	128	0	0	0	0	0	0	0	154	0	0	0	0	108	49	0	105	71	0	0	0	144	0	159	0	211	205	165	115	0	130	111	92	0	215	0	0	50	54	0	0	146	0	0	72	95	0	0	105
0	0	0	0	0	0	0	0	0	86	0	0	0	0	0	37	0	0	61	0	0	0	0	0	0	0	0	0	147	63	0	83	0	97	0	0	0	0	0	42	0	0	0	0	0	0	0	0	0	0
0	0	134	0	0	0	115	0	131	0	0	151	0	0	110	134	0	195	116	197	0	146	152	147	158	159	162	164	140	132	143	166	209	160	0	150	161	0	134	135	0	91	149	81	75	61	90	86	78	88
0	0	0	0	0	0	0	0	0	0	0	0	0	0	0	0	0	0	0	0	0	0	0	0	0	0	0	0	0	0	0	0	0	0	0	0	0	0	0	0	0	0	0	0	0	77	0	0	0	0
0	0	126	0	0	0	0	178	122	0	0	148	0	0	117	118	0	235	0	221	0	0	134	0	157	0	169	162	148	144	0	170	221	0	0	174	167	0	138	144	0	0	179	0	79	107	92	109	104	102
0	110	0	0	0	213	0	0	0	145	0	132	88	0	93	100	0	199	0	161	0	152	139	0	160	119	149	143	134	129	149	163	154	0	0	141	0	0	140	139	203	149	159	85	76	68	94	90	102	83
0	0	0	0	0	0	0	0	0	0	0	0	0	0	104	0	0	0	0	0	0	0	0	0	0	0	0	171	0	118	0	0	0	0	0	0	0	0	0	0	0	0	0	0	0	0	0	0	0	0
0	0	0	0	0	192	0	0	0	139	0	117	0	0	87	113	0	155	0	0	0	169	134	107	0	136	131	107	120	114	107	151	0	147	0	135	0	0	123	116	0	0	165	0	0	119	120	100	79	109
0	0	0	0	0	0	0	0	137	88	88	89	0	0	57	0	0	137	0	0	0	0	101	98	106	100	108	117	100	102	0	0	0	0	0	99	110	0	89	0	0	0	110	0	79	75	0	83	67	96
0	0	0	0	0	0	0	0	0	115	0	108	0	0	76	60	0	155	0	0	0	0	129	0	0	101	132	145	114	110	0	0	0	109	0	121	93	0	105	120	0	0	140	0	0	97	102	91	53	92
0	0	0	0	0	0	0	126	0	141	0	118	0	0	92	73	0	0	0	152	0	158	145	0	142	145	131	115	126	101	123	125	101	120	0	145	0	0	115	112	0	0	132	0	0	92	0	104	68	104
0	0	0	0	0	167	0	108	149	0	84	111	0	0	65	68	0	144	103	140	0	0	131	114	139	96	114	118	105	96	119	146	140	103	95	118	115	0	104	101	135	0	127	0	0	137	0	128	57	148
0	0	0	0	0	0	0	120	119	101	0	113	0	90	79	57	0	115	115	121	0	150	124	158	121	107	113	118	103	87	91	140	91	82	0	118	147	0	103	78	0	0	124	0	0	141	0	0	105	146
0	0	0	0	0	0	0	0	0	0	0	0	0	0	0	83	0	131	0	0	0	0	202	0	0	0	0	140	148	114	29	156	146	100	0	0	0	0	114	120	0	0	154	0	0	0	0	158	0	160
0	0	184	0	0	0	0	0	0	0	0	155	0	0	135	75	0	163	0	0	0	0	160	0	209	0	0	158	136	113	144	152	153	114	0	162	0	0	96	121	0	0	182	158	162	151	153	165	0	153
0	0	0	0	0	0	0	0	0	0	0	0	0	0	165	79	0	152	0	0	0	0	145	0	0	0	0	123	147	112	132	157	147	91	0	0	0	0	0	101	0	0	0	0	0	0	0	0	0	152
0	0	0	0	0	0	0	0	0	0	0	0	0	0	0	47	0	86	70	158	0	0	209	0	0	163	0	110	114	66	123	112	106	63	0	208	144	0	50	52	0	0	0	0	114	85	125	130	0	126
0	66	63	78	124	0	75	64	86	76	72	87	31	0	47	0	0	0	0	0	0	0	115	0	0	87	109	0	96	120	0	155	0	0	69	97	83	0	89	124	0	93	112	39	29	29	36	44	36	36
86	76	80	88	0	161	87	81	86	100	95	128	44	0	72	91	0	124	0	172	0	151	144	114	136	100	120	135	115	114	121	189	200	231	84	118	98	0	105	117	190	0	141	46	45	25	44	47	28	38
0	0	77	0	0	0	88	81	96	93	96	0	57	58	69	0	0	0	0	0	0	0	0	0	0	111	0	0	0	140	0	0	0	0	82	101	0	0	102	0	0	0	40	55	47	47	55	57	62	47
0	0	0	0	0	0	0	0	0	0	0	0	0	0	0	0	0	0	0	0	0	0	0	0	0	0	0	0	0	0	0	0	0	0	0	0	0	0	0	0	0	0	0	0	0	0	0	0	0	0
0	97	0	0	0	138	0	81	95	91	88	107	42	58	57	57	0	72	49	136	0	0	131	112	129	90	112	138	106	101	97	0	80	59	85	111	128	0	46	81	138	53	106	93	27	77	69	68	68	56
0	0	0	0	0	149	0	0	0	107	0	0	76	0	92	147	0	96	55	178	0	0	150	155	169	103	129	132	126	110	0	135	113	89	0	136	0	0	62	71	0	0	82	0	86	49	71	69	0	69
0	0	0	0	0	0	98	0	0	0	0	162	0	0	0	0	0	182	0	0	0	234	177	0	0	0	148	148	147	141	149	186	0	0	0	187	0	0	154	137	0	0	155	0	0	15	62	0	0	69
0	0	85	0	0	0	73	0	0	0	0	0	21	0	0	0	0	0	0	0	0	0	0	0	0	0	0	0	0	0	0	0	0	0	0	0	0	0	0	0	0	0	0	43	10	20	38	0	0	43
0	0	0	0	0	160	0	97	104	115	117	130	0	0	79	105	0	129	0	165	0	0	137	124	139	111	133	135	121	119	132	146	0	156	108	136	115	0	112	119	43	94	39	0	72	16	0	78	0	70
[truncated: 36 more columns]
