# Supplementary material for: Analyzing the effects of free water modeling by deep learning on diffusion MRI structural connectivity estimates in glioma patients
Source: PLoS One. 2020 Sep 25;15(9):e0239475. doi: 10.1371/journal.pone.0239475 (PMC7518620; doi:10.1371/journal.pone.0239475)
Supplement: S1 File — All utilized connectivity and length matrices as comma-separated csv files, and the free-water maps as nifti files. (ZIP) [file pone.0239475.s003.zip › S3/CMs/patients/prob_wm/vp26/cm_fwm.csv]

4	10	37	0	0	0	12	0	6	0	0	1	11	0	0	0	0	0	0	0	0	0	0	0	0	0	0	0	0	0	0	0	0	0	11	4	0	0	0	0	0	1	2	4	0	2	0	0	0	5
10	112	119	0	0	0	20	0	7	1	0	1	116	0	0	0	0	0	0	0	0	1	0	0	0	0	0	0	0	1	0	0	0	0	12	20	0	0	12	0	12	17	20	6	4	25	1	0	0	14
37	119	624	77	23	4	312	0	49	1	0	62	115	1	0	0	0	0	0	1	0	1	1	0	0	1	0	0	1	1	0	0	0	1	69	64	5	0	3	0	0	52	35	17	12	55	5	0	0	50
0	0	77	85	28	3	159	5	31	8	0	67	18	5	1	0	0	0	0	1	0	0	1	0	1	0	2	0	1	1	0	2	0	0	27	82	4	0	7	0	0	0	5	2	2	3	0	0	0	12
0	0	23	28	118	37	172	9	55	15	0	81	2	15	1	0	0	1	0	1	0	0	1	1	2	0	4	0	1	0	0	0	0	0	8	54	5	0	8	3	0	0	1	0	0	0	0	0	0	2
0	0	4	3	37	148	54	238	492	160	15	76	0	49	10	1	0	0	0	9	0	3	6	0	35	32	66	11	22	10	0	0	1	0	17	61	4	0	11	2	0	0	1	0	0	0	0	0	0	2
12	20	312	159	172	54	1495	270	653	37	14	211	235	212	6	0	0	6	0	7	0	4	5	0	5	7	3	4	3	3	0	1	0	1	144	288	31	0	55	2	1	6	29	20	0	30	17	1	0	119
0	0	0	5	9	238	270	406	62	316	2	30	0	60	59	0	0	3	0	2	0	1	1	0	6	8	13	4	7	2	0	0	1	0	39	151	55	0	43	0	0	0	6	0	0	0	0	0	0	0
6	7	49	31	55	492	653	62	1125	135	82	60	90	429	221	7	0	2	0	5	0	1	5	0	1	12	7	0	16	15	0	1	0	0	246	276	98	0	162	1	0	1	25	3	0	10	3	0	0	20
0	1	1	8	15	160	37	316	135	1227	55	190	0	0	146	0	0	4	0	4	0	5	9	0	32	904	180	36	160	25	0	1	2	0	146	745	227	0	256	2	0	0	108	0	0	0	0	0	0	0
0	0	0	0	0	15	14	2	82	55	52	3	0	5	179	0	0	0	0	0	0	0	0	0	0	9	2	1	9	24	0	0	0	0	90	15	17	0	45	0	0	0	8	0	0	0	0	0	0	1
1	1	62	67	81	76	211	30	60	190	3	289	5	9	17	2	19	67	1	248	23	40	149	2	54	85	85	42	127	97	1	49	21	9	2	152	1	0	6	53	18	0	5	1	0	0	0	0	0	5
11	116	115	18	2	0	235	0	90	0	0	5	48	2	0	1	0	0	0	0	0	0	0	0	0	0	0	0	0	0	0	0	0	0	16	14	1	0	4	0	0	11	1	20	26	132	5	0	0	50
0	0	1	5	15	49	212	60	429	0	5	9	2	81	71	85	0	0	0	0	0	0	1	0	0	0	0	0	1	34	0	0	0	0	20	23	8	0	21	0	0	0	5	0	0	0	0	0	0	5
0	0	0	1	1	10	6	59	221	146	179	17	0	71	212	101	0	0	0	1	0	0	15	5	9	67	43	1	113	388	1	0	0	0	54	55	17	0	71	5	1	0	12	0	0	0	0	0	0	0
0	0	0	0	0	1	0	0	7	0	0	2	1	85	101	142	0	4	3	0	0	2	6	0	1	0	11	2	9	147	0	0	1	63	0	13	2	0	5	6	2	0	1	0	0	0	0	0	0	0
0	0	0	0	0	0	0	0	0	0	0	19	0	0	0	0	68	13	15	6	8	0	5	0	0	0	0	0	0	0	0	0	0	0	0	0	0	0	0	2	68	0	0	0	0	0	0	0	0	0
0	0	0	0	1	0	6	3	2	4	0	67	0	0	0	4	13	1108	35	301	2	43	88	0	32	2	19	105	88	110	32	646	132	217	0	53	2	0	12	281	44	0	41	0	0	1	1	0	0	0
0	0	0	0	0	0	0	0	0	0	0	1	0	0	0	3	15	35	97	6	0	2	4	0	1	0	2	3	2	9	0	0	0	49	0	0	0	0	1	72	0	0	1	0	0	0	0	0	0	0
0	0	1	1	1	9	7	2	5	4	0	248	0	0	1	0	6	301	6	724	3	275	179	0	86	3	11	65	26	45	6	247	39	19	1	99	0	0	6	144	68	0	26	0	0	0	0	0	0	0
0	0	0	0	0	0	0	0	0	0	0	23	0	0	0	0	8	2	0	3	10	0	5	0	0	0	0	0	0	0	0	0	0	0	0	0	0	0	0	1	23	0	2	0	0	0	0	0	0	0
0	1	1	0	0	3	4	1	1	5	0	40	0	0	0	2	0	43	2	275	0	202	118	1	126	3	52	165	23	26	2	126	21	9	0	19	0	0	3	44	12	0	17	0	0	0	0	0	0	0
0	0	1	1	1	6	5	1	5	9	0	149	0	1	15	6	5	88	4	179	5	118	670	78	197	6	106	149	160	193	9	162	60	18	0	85	2	0	11	66	14	0	59	0	0	0	0	0	0	0
0	0	0	0	1	0	0	0	0	0	0	2	0	0	5	0	0	0	0	0	0	1	78	27	4	0	13	1	10	8	0	0	0	0	0	3	0	0	0	0	0	0	0	0	0	0	0	0	0	0
0	0	0	1	2	35	5	6	1	32	0	54	0	0	9	1	0	32	1	86	0	126	197	4	274	16	211	230	129	128	4	34	12	3	0	59	0	0	12	17	0	0	7	0	0	0	0	0	0	0
0	0	1	0	0	32	7	8	12	904	9	85	0	0	67	0	0	2	0	3	0	3	6	0	16	1574	300	12	155	30	0	2	0	1	20	341	78	0	116	2	0	0	25	0	0	0	0	0	0	1
0	0	0	2	4	66	3	13	7	180	2	85	0	0	43	11	0	19	2	11	0	52	106	13	211	300	730	351	475	192	7	22	3	2	1	88	4	0	16	11	0	0	5	0	0	0	0	0	0	1
0	0	0	0	0	11	4	4	0	36	1	42	0	0	1	2	0	105	3	65	0	165	149	1	230	12	351	1727	288	162	4	372	20	25	0	94	8	0	20	19	8	0	45	0	0	0	0	1	0	1
0	0	1	1	1	22	3	7	16	160	9	127	0	1	113	9	0	88	2	26	0	23	160	10	129	155	475	288	727	496	60	165	80	29	13	410	55	0	198	45	3	0	79	2	1	1	1	2	0	2
0	1	1	1	0	10	3	2	15	25	24	97	0	34	388	147	0	110	9	45	0	26	193	8	128	30	192	162	496	754	228	172	189	97	13	214	18	0	179	96	12	1	96	0	0	2	0	0	1	5
0	0	0	0	0	0	0	0	0	0	0	1	0	0	1	0	0	32	0	6	0	2	9	0	4	0	7	4	60	228	91	36	255	36	0	9	0	0	3	11	0	0	4	0	0	0	0	0	0	0
0	0	0	2	0	0	1	0	1	1	0	49	0	0	0	0	0	646	0	247	0	126	162	0	34	2	22	372	165	172	36	795	320	90	0	57	3	0	11	50	16	0	51	0	0	0	0	0	0	0
0	0	0	0	0	1	0	1	0	2	0	21	0	0	0	1	0	132	0	39	0	21	60	0	12	0	3	20	80	189	255	320	385	203	0	17	0	0	2	65	6	0	19	0	0	2	0	0	0	0
0	0	1	0	0	0	1	0	0	0	0	9	0	0	0	63	0	217	49	19	0	9	18	0	3	1	2	25	29	97	36	90	203	407	0	23	0	0	1	91	3	0	10	0	0	0	0	0	0	1
11	12	69	27	8	17	144	39	246	146	90	2	16	20	54	0	0	0	0	1	0	0	0	0	0	20	1	0	13	13	0	0	0	0	183	31	5	0	166	3	0	9	31	5	1	4	1	0	0	10
4	20	64	82	54	61	288	151	276	745	15	152	14	23	55	13	0	53	0	99	0	19	85	3	59	341	88	94	410	214	9	57	17	23	31	38	16	0	23	41	33	17	53	1	1	1	1	0	0	5
0	0	5	4	5	4	31	55	98	227	17	1	1	8	17	2	0	2	0	0	0	0	2	0	0	78	4	8	55	18	0	3	0	0	5	16	6	0	9	0	7	2	103	0	1	2	0	0	0	2
0	0	0	0	0	0	0	0	0	0	0	0	0	0	0	0	0	0	0	0	0	0	0	0	0	0	0	0	0	0	0	0	0	0	0	0	0	0	0	0	0	0	0	0	0	0	0	0	0	0
0	12	3	7	8	11	55	43	162	256	45	6	4	21	71	5	0	12	1	6	0	3	11	0	12	116	16	20	198	179	3	11	2	1	166	23	9	0	79	23	6	35	43	0	1	0	0	0	0	2
0	0	0	0	3	2	2	0	1	2	0	53	0	0	5	6	2	281	72	144	1	44	66	0	17	2	11	19	45	96	11	50	65	91	3	41	0	0	23	67	42	2	43	0	0	0	0	0	0	1
0	12	0	0	0	0	1	0	0	0	0	18	0	0	1	2	68	44	0	68	23	12	14	0	0	0	0	8	3	12	0	16	6	3	0	33	7	0	6	42	23	1	58	0	0	0	0	0	0	0
1	17	52	0	0	0	6	0	1	0	0	0	11	0	0	0	0	0	0	0	0	0	0	0	0	0	0	0	0	1	0	0	0	0	9	17	2	0	35	2	1	2	6	0	0	1	0	0	0	1
2	20	35	5	1	1	29	6	25	108	8	5	1	5	12	1	0	41	1	26	2	17	59	0	7	25	5	45	79	96	4	51	19	10	31	53	103	0	43	43	58	6	107	0	0	0	0	0	0	3
4	6	17	2	0	0	20	0	3	0	0	1	20	0	0	0	0	0	0	0	0	0	0	0	0	0	0	0	2	0	0	0	0	0	5	1	0	0	0	0	0	0	0	28	20	42	3	0	0	28
0	4	12	2	0	0	0	0	0	0	0	0	26	0	0	0	0	0	0	0	0	0	0	0	0	0	0	0	1	0	0	0	0	0	1	1	1	0	1	0	0	0	0	20	152	65	3	0	0	44
2	25	55	3	0	0	30	0	10	0	0	0	132	0	0	0	0	1	0	0	0	0	0	0	0	0	0	0	1	2	0	0	2	0	4	1	2	0	0	0	0	1	0	42	65	396	51	44	6	235
0	1	5	0	0	0	17	0	3	0	0	0	5	0	0	0	0	1	0	0	0	0	0	0	0	0	0	0	1	0	0	0	0	0	1	1	0	0	0	0	0	0	0	3	3	51	24	38	8	130
0	0	0	0	0	0	1	0	0	0	0	0	0	0	0	0	0	0	0	0	0	0	0	0	0	0	0	1	2	0	0	0	0	0	0	0	0	0	0	0	0	0	0	0	0	44	38	138	51	182
0	0	0	0	0	0	0	0	0	0	0	0	0	0	0	0	0	0	0	0	0	0	0	0	0	0	0	0	0	1	0	0	0	0	0	0	0	0	0	0	0	0	0	0	0	6	8	51	153	92
5	14	50	12	2	2	119	0	20	0	1	5	50	5	0	0	0	0	0	0	0	0	0	0	0	1	1	1	2	5	0	0	0	1	10	5	2	0	2	1	0	1	3	28	44	235	130	182	92	1652
0	0	0	0	0	1	2	2	3	1	0	1	0	2	0	0	0	0	0	0	0	0	0	0	0	1	0	0	0	0	0	0	0	0	1	1	0	0	1	0	0	0	0	0	1	3	0	10	88	252
0	2	6	1	1	9	11	50	19	14	7	1	4	24	10	0	0	0	0	0	0	0	0	0	0	0	1	0	1	1	0	0	0	0	14	4	5	0	9	0	0	0	1	8	28	17	8	23	159	451
0	0	0	0	0	2	0	30	32	101	42	1	0	1	79	2	0	0	0	0	0	0	0	0	0	26	3	0	30	15	0	0	0	0	22	19	8	0	27	0	0	0	2	0	0	3	3	15	108	80
0	0	0	0	0	0	0	2	1	15	0	1	0	0	19	0	0	0	0	0	0	0	0	0	0	5	1	0	12	4	0	0	0	0	2	1	0	0	2	1	0	0	1	0	1	0	0	0	0	2
2	2	17	2	0	0	7	0	1	1	0	2	26	2	3	3	0	2	0	2	0	0	4	0	1	1	6	7	29	64	1	1	1	1	1	9	0	0	8	5	0	0	3	23	11	157	41	52	47	321
0	3	10	6	3	0	116	0	25	0	0	2	122	0	0	0	0	0	0	0	0	0	0	0	0	0	0	0	0	0	0	0	0	0	3	8	0	0	0	0	0	1	1	42	75	65	15	7	0	379
0	0	0	0	2	12	83	8	36	0	0	0	22	210	3	0	0	0	0	0	0	0	0	0	0	0	0	0	0	0	0	0	0	0	1	5	0	0	2	0	0	0	0	0	0	4	2	4	12	255
0	0	0	0	0	1	1	12	15	23	37	3	0	5	260	34	0	0	0	0	0	0	7	0	1	25	7	0	44	26	0	0	0	0	20	7	5	0	11	2	0	0	3	0	0	2	0	3	11	1
0	0	0	0	0	0	0	0	0	1	0	8	0	1	2	163	0	2	1	1	0	1	8	0	2	0	4	5	17	126	1	1	2	17	0	9	0	0	7	28	1	0	2	0	0	0	0	0	0	1
0	0	0	0	0	0	0	0	0	0	0	0	0	0	0	0	0	0	0	0	0	0	0	0	0	0	0	0	0	0	0	0	0	0	0	0	0	0	0	0	0	0	0	0	0	3	0	0	0	0
0	1	0	0	0	0	0	0	0	1	0	0	0	0	1	1	0	1	1	0	0	0	1	0	1	0	1	2	3	23	0	2	1	4	0	1	0	0	3	3	0	0	1	0	0	3	3	0	0	15
0	0	0	0	0	0	0	0	0	1	0	0	0	0	0	1	0	0	1	0	0	0	0	0	0	0	0	0	2	6	0	1	0	2	0	0	0	0	0	5	0	0	0	0	0	0	0	0	0	0
0	0	3	0	0	0	1	0	1	0	0	5	0	0	2	6	0	2	1	2	0	1	6	2	7	1	17	13	70	130	2	7	3	1	0	13	1	0	12	16	0	1	2	5	1	21	10	8	1	61
0	0	0	0	0	0	0	0	0	0	0	0	0	0	0	0	0	0	0	0	0	0	0	0	0	0	0	0	0	0	0	0	0	0	0	0	0	0	0	0	0	0	0	0	0	1	0	0	0	0
0	0	1	0	0	0	0	1	1	0	0	1	0	0	2	1	0	1	0	1	0	0	1	0	1	0	5	3	26	38	0	1	2	0	0	5	1	0	6	7	0	0	1	0	1	6	1	4	8	16
0	1	0	0	0	1	0	0	0	2	0	7	1	0	11	8	0	4	0	1	0	1	5	0	6	2	17	6	81	112	3	2	1	0	0	19	0	0	15	13	1	1	8	1	1	2	3	2	2	14
0	0	0	0	0	0	0	0	0	0	0	0	0	0	1	0	0	0	0	0	0	0	0	0	0	0	0	2	0	2	0	0	0	0	0	0	0	0	0	0	0	0	0	0	0	0	0	0	0	0
0	0	0	0	0	1	0	0	0	1	0	2	0	0	7	1	0	2	0	0	0	2	3	1	0	1	5	1	34	39	1	2	0	1	0	7	0	0	2	6	0	0	2	0	0	6	2	2	5	18
0	0	0	0	0	0	0	0	2	8	2	6	0	0	36	0	0	1	0	0	0	0	4	3	2	22	4	1	56	17	0	0	0	0	0	10	2	0	21	0	0	0	6	0	1	3	0	6	3	5
0	0	0	0	0	0	0	0	0	3	0	2	0	0	2	3	0	1	0	0	0	0	4	0	0	3	3	1	23	24	0	0	0	1	0	9	1	0	7	3	0	0	2	0	0	5	3	13	18	21
0	0	0	0	0	0	0	1	0	3	0	1	0	0	5	7	0	0	0	1	0	1	5	0	2	1	4	7	24	92	1	4	1	3	0	2	0	0	3	2	0	0	3	0	0	1	0	5	7	13
0	0	0	0	0	1	0	1	2	0	1	14	0	0	25	62	0	19	1	4	0	0	30	4	16	7	44	32	230	594	13	13	9	11	2	48	2	0	56	39	2	0	12	0	0	3	0	3	2	12
0	0	0	0	0	0	0	2	2	2	0	6	0	1	17	35	0	3	1	1	0	1	9	1	4	5	14	7	91	211	2	4	1	3	0	13	1	0	14	9	0	0	12	0	0	2	0	0	1	7
0	0	0	0	0	0	0	0	0	0	0	0	0	0	0	14	0	4	0	0	0	0	1	0	0	0	0	4	11	109	5	8	2	5	0	0	0	0	2	4	0	0	1	0	0	0	0	1	0	2
0	0	1	0	0	0	0	0	0	0	0	1	0	0	1	4	0	9	0	0	0	0	2	0	1	0	0	11	32	161	3	7	1	6	0	1	0	0	3	4	0	0	4	1	1	6	2	5	0	21
0	0	0	0	0	0	0	0	0	0	0	0	0	0	1	8	0	5	0	0	0	0	1	0	0	0	0	1	5	71	3	2	2	2	0	0	0	0	0	9	0	0	0	0	0	0	0	0	0	7
0	0	0	0	0	0	0	0	0	0	0	0	0	0	0	31	0	24	4	3	0	0	1	0	0	1	0	4	7	210	1	7	21	40	0	2	1	0	18	76	0	0	0	0	1	3	3	3	0	16
0	7	27	2	2	0	23	5	6	17	7	1	37	0	16	0	0	0	0	0	0	0	1	0	0	5	3	0	4	5	0	1	0	0	8	5	1	0	11	1	0	1	3	41	22	58	47	31	6	419
2	5	7	2	0	1	12	10	19	17	5	11	16	0	27	11	0	1	0	4	0	2	21	1	14	8	22	13	126	141	2	3	1	1	8	26	3	0	30	17	1	0	3	22	10	101	40	52	38	450
0	0	1	0	0	0	3	5	7	14	5	0	1	1	5	0	0	0	0	0	0	0	0	0	0	1	0	0	0	2	0	0	0	0	2	2	0	0	6	0	0	0	1	4	2	9	7	14	4	111
0	0	0	0	0	0	0	0	0	0	0	0	0	0	0	0	0	0	0	0	0	0	0	0	0	0	0	0	0	0	0	0	0	0	0	0	0	0	0	0	0	0	0	0	0	0	0	0	0	0
0	1	0	0	0	3	0	8	9	32	10	8	4	4	30	2	0	7	1	2	0	0	15	4	8	25	22	3	117	96	1	0	6	4	8	37	1	0	89	21	1	4	16	4	21	6	11	18	6	123
0	0	0	0	0	1	0	0	0	2	0	0	1	0	2	1	0	12	5	1	0	0	8	1	7	1	9	13	29	106	0	8	6	10	0	9	0	0	24	29	0	0	4	0	2	4	1	4	0	25
0	0	0	0	0	0	1	0	0	0	0	1	0	0	0	0	0	2	0	0	0	1	2	0	0	0	5	3	11	32	1	1	0	0	0	2	0	0	6	4	0	0	1	0	0	25	1	0	0	11
0	0	2	0	0	0	2	0	0	0	0	0	15	0	0	0	0	0	0	0	0	0	0	0	0	0	0	0	0	0	0	0	0	0	0	0	0	0	0	0	0	0	0	2	25	16	1	0	0	5
0	0	0	0	0	1	0	1	1	5	1	9	0	0	9	4	0	2	0	3	0	0	9	2	6	7	19	12	70	119	3	2	0	1	3	22	1	0	29	11	1	1	106	0	3	15	0	4	0	15
[truncated: 36 more columns]
