# Supplementary material for: Analyzing the effects of free water modeling by deep learning on diffusion MRI structural connectivity estimates in glioma patients
Source: PLoS One. 2020 Sep 25;15(9):e0239475. doi: 10.1371/journal.pone.0239475 (PMC7518620; doi:10.1371/journal.pone.0239475)
Supplement: S1 File — All utilized connectivity and length matrices as comma-separated csv files, and the free-water maps as nifti files. (ZIP) [file pone.0239475.s003.zip › S3/CMs/patients/prob_wm/vp21/fiberlengthmatrix_original.csv]

11	20	18	40	51	0	21	0	49	0	0	69	33	56	0	0	0	0	0	0	0	0	0	0	0	0	0	0	0	0	0	161	0	0	47	54	54	0	69	0	0	0	0	84	78	87	0	0	0	88
20	8	15	39	0	0	38	119	23	86	0	37	21	43	0	110	0	0	0	0	0	129	0	0	0	73	96	0	143	101	192	163	0	151	24	47	0	0	50	0	0	0	74	76	56	64	0	0	0	83
18	15	13	28	46	71	32	82	55	92	0	43	29	86	0	123	0	136	0	81	33	88	70	0	106	164	115	125	139	153	147	145	137	130	26	38	52	0	69	55	0	21	55	82	63	69	90	112	0	85
40	39	28	9	21	46	25	93	74	108	0	62	57	84	0	144	0	0	0	159	0	161	164	0	136	0	113	136	151	0	0	155	0	163	41	50	55	0	65	0	0	0	67	92	77	85	0	109	0	91
51	0	46	21	11	22	31	54	63	82	82	51	45	54	60	0	0	132	0	136	86	127	120	96	110	84	97	121	114	0	0	126	0	0	47	50	55	0	66	0	0	56	69	0	105	0	133	118	114	104
0	0	71	46	22	10	33	34	52	54	73	41	0	55	78	116	0	110	0	110	159	98	94	0	90	72	66	88	95	100	0	92	0	259	49	47	75	0	68	0	0	0	81	0	0	0	0	0	105	118
21	38	32	25	31	33	17	34	42	82	91	53	32	36	73	109	0	147	0	140	0	128	130	0	121	108	101	118	111	104	0	170	155	175	41	46	51	0	57	0	0	0	69	85	79	83	100	95	90	79
0	119	82	93	54	34	34	11	35	32	71	67	0	42	68	0	0	110	134	112	0	105	132	0	0	67	78	86	69	88	0	93	0	0	39	46	57	0	55	0	0	0	82	0	0	0	0	131	111	107
49	23	55	74	63	52	42	35	15	49	37	69	34	34	46	97	0	0	142	148	0	147	123	0	126	74	115	143	64	77	0	163	0	0	46	52	57	0	57	0	0	0	68	89	75	94	102	106	107	86
0	86	92	108	82	54	82	32	49	17	16	56	97	85	47	108	0	101	0	103	0	94	107	0	77	26	54	70	43	52	0	83	0	0	38	46	50	0	47	71	0	88	62	0	0	0	0	168	128	132
0	0	0	0	82	73	91	71	37	16	9	89	89	66	32	76	0	0	0	0	0	0	40	0	0	31	61	0	26	34	0	0	0	0	46	67	97	0	56	0	0	84	78	0	0	0	0	0	137	122
69	37	43	62	51	41	53	67	69	56	89	14	37	0	62	72	13	67	79	55	20	53	35	11	64	53	44	74	65	76	108	90	92	94	43	24	75	0	56	40	4	38	30	0	73	103	0	0	0	139
33	21	29	57	45	0	32	0	34	97	89	37	8	27	65	104	0	0	0	0	0	160	0	0	142	0	0	0	175	103	0	147	0	0	26	63	68	0	85	0	0	21	72	81	33	44	0	0	0	82
56	43	86	84	54	55	36	42	34	85	66	0	27	11	32	73	0	0	0	0	0	0	133	0	166	0	78	171	91	75	0	0	0	0	42	70	63	0	56	91	0	0	0	0	65	85	0	57	0	74
0	0	0	0	60	78	73	68	46	47	32	62	65	32	10	39	0	0	80	135	0	97	0	0	0	52	60	0	49	36	0	0	0	0	112	53	72	0	47	48	0	0	59	0	0	0	0	0	0	105
0	110	123	144	0	116	109	0	97	108	76	72	104	73	39	12	0	66	14	91	0	82	75	73	72	57	55	59	50	32	55	81	60	31	88	73	59	0	57	28	88	0	68	0	0	0	0	0	0	125
0	0	0	0	0	0	0	0	0	0	0	13	0	0	0	0	1	24	7	12	11	0	0	0	0	0	0	0	0	0	0	0	0	0	0	0	0	0	0	13	23	0	65	0	0	0	0	0	0	0
0	0	136	0	132	110	147	110	0	101	0	67	0	0	0	66	24	9	28	31	47	53	71	0	83	79	64	33	74	71	72	31	50	33	0	83	84	0	86	36	56	0	80	0	0	0	0	0	0	175
0	0	0	0	0	0	0	134	142	0	0	79	0	0	80	14	7	28	6	37	0	71	95	0	0	0	84	76	78	68	0	84	0	21	108	92	0	0	0	8	25	0	98	0	0	0	0	0	0	0
0	0	81	159	136	110	140	112	148	103	0	55	0	0	135	91	12	31	37	17	17	31	49	51	37	84	66	53	87	103	89	63	72	69	98	67	99	0	83	29	26	116	54	0	0	250	0	0	0	245
0	0	33	0	86	159	0	0	0	0	0	20	0	0	0	0	11	47	0	17	7	26	7	0	0	0	0	0	133	0	0	101	104	0	0	34	0	0	0	36	13	0	45	0	0	106	0	0	0	0
0	129	88	161	127	98	128	105	147	94	0	53	160	0	97	82	0	53	71	31	26	16	32	83	19	71	46	44	85	85	89	79	95	85	108	63	114	0	75	44	33	0	61	120	0	159	268	0	0	172
0	0	70	164	120	94	130	132	123	107	40	35	0	133	0	75	0	71	95	49	7	32	16	17	25	105	40	72	80	83	101	81	87	88	78	54	53	0	57	56	30	77	59	0	0	203	0	0	210	251
0	0	0	0	96	0	0	0	0	0	0	11	0	0	0	73	0	0	0	51	0	83	17	9	74	76	26	60	69	69	0	78	0	0	0	25	112	0	32	79	0	0	36	0	0	0	0	0	0	0
0	0	106	136	110	90	121	0	126	77	0	64	142	166	0	72	0	83	0	37	0	19	25	74	14	56	28	36	71	66	0	79	0	0	115	72	81	0	58	0	56	0	80	0	0	135	0	0	0	0
0	73	164	0	84	72	108	67	74	26	31	53	0	0	52	57	0	79	0	84	0	71	105	76	56	10	33	49	32	38	75	74	158	0	42	48	53	0	47	74	0	0	83	0	0	0	0	0	0	165
0	96	115	113	97	66	101	78	115	54	61	44	0	78	60	55	0	64	84	66	0	46	40	26	28	33	12	29	45	63	0	58	0	0	48	56	67	0	55	64	0	0	75	0	0	157	0	0	177	0
0	0	125	136	121	88	118	86	143	70	0	74	0	171	0	59	0	33	76	53	0	44	72	60	36	49	29	14	46	62	145	27	88	116	105	78	91	0	71	66	79	0	74	0	0	196	0	0	0	177
0	143	139	151	114	95	111	69	64	43	26	65	175	91	49	50	0	74	78	87	133	85	80	69	71	32	45	46	17	36	15	58	35	60	71	67	67	0	61	74	89	113	71	200	0	184	197	198	0	185
0	101	153	0	0	100	104	88	77	52	34	76	103	75	36	32	0	71	68	103	0	85	83	69	66	38	63	62	36	12	26	69	14	28	85	75	84	0	67	64	92	0	76	0	0	148	0	0	0	161
0	192	147	0	0	0	0	0	0	0	0	108	0	0	0	55	0	72	0	89	0	89	101	0	0	75	0	145	15	26	5	39	14	53	150	94	0	0	79	72	0	0	92	0	0	0	0	0	0	0
161	163	145	155	126	92	170	93	163	83	0	90	147	0	0	81	0	31	84	63	101	79	81	78	79	74	58	27	58	69	39	16	17	70	134	90	102	0	83	83	92	113	84	0	0	190	0	0	0	224
0	0	137	0	0	0	155	0	0	0	0	92	0	0	0	60	0	50	0	72	104	95	87	0	0	158	0	88	35	14	14	17	11	20	0	90	0	0	92	59	95	0	114	0	0	175	0	0	0	346
0	151	130	163	0	259	175	0	0	0	0	94	0	0	0	31	0	33	21	69	0	85	88	0	0	0	0	116	60	28	53	70	20	11	0	82	0	0	79	35	84	0	93	0	0	183	0	0	0	0
47	24	26	41	47	49	41	39	46	38	46	43	26	42	112	88	0	0	108	98	0	108	78	0	115	42	48	105	71	85	150	134	0	0	6	36	23	0	14	47	0	14	18	72	64	47	0	0	0	101
54	47	38	50	50	47	46	46	52	46	67	24	63	70	53	73	0	83	92	67	34	63	54	25	72	48	56	78	67	75	94	90	90	82	36	20	26	0	56	52	6	13	25	106	0	126	0	0	133	102
54	0	52	55	55	75	51	57	57	50	97	75	68	63	72	59	0	84	0	99	0	114	53	112	81	53	67	91	67	84	0	102	0	0	23	26	6	0	24	91	5	10	7	0	0	0	0	0	151	109
0	0	0	0	0	0	0	0	0	0	0	0	0	0	0	0	0	0	0	0	0	0	0	0	0	0	0	0	0	0	0	0	0	0	0	0	0	0	0	0	0	0	0	0	0	0	0	0	0	0
69	50	69	65	66	68	57	55	57	47	56	56	85	56	47	57	0	86	0	83	0	75	57	32	58	47	55	71	61	67	79	83	92	79	14	56	24	0	10	26	49	27	21	125	0	167	0	138	130	110
0	0	55	0	0	0	0	0	0	71	0	40	0	91	48	28	13	36	8	29	36	44	56	79	0	74	64	66	74	64	72	83	59	35	47	52	91	0	26	7	25	57	37	0	0	198	0	0	0	0
0	0	0	0	0	0	0	0	0	0	0	4	0	0	0	88	23	56	25	26	13	33	30	0	56	0	0	79	89	92	0	92	95	84	0	6	5	0	49	25	3	0	13	0	0	196	0	0	0	0
0	0	21	0	56	0	0	0	0	88	84	38	21	0	0	0	0	0	0	116	0	0	77	0	0	0	0	0	113	0	0	113	0	0	14	13	10	0	27	57	0	4	7	0	0	0	0	0	0	0
0	74	55	67	69	81	69	82	68	62	78	30	72	0	59	68	65	80	98	54	45	61	59	36	80	83	75	74	71	76	92	84	114	93	18	25	7	0	21	37	13	7	23	0	0	237	0	0	0	0
84	76	82	92	0	0	85	0	89	0	0	0	81	0	0	0	0	0	0	0	0	120	0	0	0	0	0	0	200	0	0	0	0	0	72	106	0	0	125	0	0	0	0	7	16	25	50	62	0	19
78	56	63	77	105	0	79	0	75	0	0	73	33	65	0	0	0	0	0	0	0	0	0	0	0	0	0	0	0	0	0	0	0	0	64	0	0	0	0	0	0	0	0	16	7	14	43	0	0	53
87	64	69	85	0	0	83	0	94	0	0	103	44	85	0	0	0	0	0	250	106	159	203	0	135	0	157	196	184	148	0	190	175	183	47	126	0	0	167	198	196	0	237	25	14	12	19	22	37	23
0	0	90	0	133	0	100	0	102	0	0	0	0	0	0	0	0	0	0	0	0	268	0	0	0	0	0	0	197	0	0	0	0	0	0	0	0	0	0	0	0	0	0	50	43	19	10	15	42	31
0	0	112	109	118	0	95	131	106	168	0	0	0	57	0	0	0	0	0	0	0	0	0	0	0	0	0	0	198	0	0	0	0	0	0	0	0	0	138	0	0	0	0	62	0	22	15	7	32	23
0	0	0	0	114	105	90	111	107	128	137	0	0	0	0	0	0	0	0	0	0	0	210	0	0	0	177	0	0	0	0	0	0	0	0	133	151	0	130	0	0	0	0	0	0	37	42	32	9	32
88	83	85	91	104	118	79	107	86	132	122	139	82	74	105	125	0	175	0	245	0	172	251	0	0	165	0	177	185	161	0	224	346	0	101	102	109	0	110	0	0	0	0	19	53	23	31	23	32	13
0	0	0	0	116	104	100	88	88	99	108	92	0	124	94	97	0	0	0	0	0	0	147	0	186	0	0	146	139	132	0	0	0	0	111	93	107	0	115	0	0	0	160	0	0	0	0	62	39	32
91	99	98	99	103	100	83	85	86	91	95	118	74	54	81	0	0	0	0	0	0	174	0	0	0	160	182	167	132	145	0	0	0	237	101	104	118	0	103	0	0	0	0	47	25	48	45	55	54	36
0	83	201	0	148	133	136	113	95	99	97	107	0	0	61	79	0	144	0	130	0	120	94	0	0	104	111	129	124	103	0	178	0	0	110	108	137	0	110	108	0	86	150	0	0	111	0	65	39	62
0	84	0	0	0	0	187	132	112	97	101	0	0	0	48	0	0	0	0	0	0	0	130	0	0	98	106	0	99	91	0	0	0	0	0	109	125	0	70	0	0	0	115	0	0	0	0	0	0	86
0	98	190	0	0	0	111	0	129	133	92	179	0	0	0	108	0	223	0	185	0	210	172	0	208	120	143	182	155	136	229	184	0	0	0	185	166	0	116	166	192	0	181	0	0	31	39	40	29	47
47	46	57	84	77	0	51	0	51	0	160	0	9	26	0	0	0	0	0	0	0	134	0	0	0	0	0	0	0	0	0	179	0	0	55	74	125	0	77	0	0	0	0	35	25	37	43	55	63	32
112	73	112	0	76	58	67	108	62	95	0	56	63	11	0	106	0	0	0	186	0	0	0	0	119	0	0	0	0	103	0	0	0	0	55	64	0	0	89	0	0	0	160	85	53	73	89	60	55	47
0	143	0	0	94	100	97	89	55	61	51	49	0	59	15	49	0	99	0	0	0	115	76	0	123	61	83	0	72	58	0	120	0	0	55	73	202	0	53	0	0	0	0	0	0	0	0	98	79	60
0	0	135	0	0	0	158	120	120	86	91	98	0	0	44	9	0	0	0	104	0	101	102	0	0	146	100	75	70	62	77	142	69	45	0	111	0	0	65	0	0	0	81	0	0	110	0	0	0	91
0	0	0	0	0	0	0	0	0	0	0	0	0	0	0	0	0	0	0	0	0	0	0	0	0	0	0	0	0	0	0	0	0	0	0	0	0	0	0	0	0	0	91	0	0	0	0	0	0	0
0	132	0	0	0	0	0	0	0	0	0	0	0	0	0	0	0	0	0	0	0	0	0	0	0	0	0	149	146	0	144	179	0	0	0	0	0	0	61	0	0	0	170	0	0	97	0	0	0	0
0	0	0	0	0	0	0	176	0	0	0	0	0	0	0	0	0	0	0	0	0	0	0	0	0	0	0	0	0	0	0	0	94	0	0	0	0	0	0	0	0	0	30	0	0	0	0	0	0	0
0	0	207	0	0	0	0	0	0	146	0	202	0	0	0	96	0	142	0	179	235	209	185	141	166	151	0	166	159	156	0	155	251	0	0	184	173	0	135	147	0	0	177	125	0	47	89	0	132	118
0	0	0	0	0	0	0	0	0	0	0	246	0	0	0	0	0	0	0	0	0	0	0	0	0	0	0	0	0	0	0	197	273	0	0	0	0	0	0	0	0	0	0	0	0	57	81	0	0	71
0	112	198	0	243	0	166	0	181	160	156	193	0	134	0	100	0	231	0	170	0	177	185	0	165	164	166	159	148	145	149	181	0	0	0	169	150	0	150	173	0	62	187	0	0	78	126	126	95	123
0	122	145	0	270	0	202	0	146	144	0	183	81	0	0	114	0	185	0	182	0	189	174	0	0	154	140	166	151	142	173	197	0	234	0	173	144	0	149	194	0	236	162	102	72	55	69	3	0	127
0	0	0	0	0	0	0	0	0	0	0	149	0	0	0	0	0	0	0	165	0	0	0	0	0	108	0	0	127	0	0	0	0	0	0	0	0	0	0	0	0	0	0	0	0	0	0	0	0	0
0	0	130	0	0	0	278	143	0	121	0	179	0	0	73	0	0	0	0	159	0	0	175	0	0	120	124	134	133	127	0	158	0	0	0	168	135	0	121	139	0	0	144	0	0	84	88	0	133	0
0	93	176	0	0	169	172	119	151	109	104	105	0	136	103	67	0	0	0	146	0	141	121	0	112	108	110	132	106	96	0	0	0	0	0	124	126	0	97	119	0	0	138	0	0	0	0	109	60	88
0	98	0	0	0	163	163	133	159	114	109	153	0	0	72	78	0	0	0	151	0	135	141	0	0	115	113	0	115	102	0	120	0	224	0	146	119	0	103	0	0	0	168	0	0	0	105	89	51	91
0	0	0	0	0	0	212	0	177	144	0	178	0	0	0	81	0	137	0	153	0	166	161	0	139	136	155	135	136	114	129	157	0	0	0	150	145	0	132	162	162	0	156	0	0	131	131	108	79	106
0	155	194	0	185	163	185	137	152	116	110	140	0	0	60	69	0	132	0	144	0	145	140	115	119	110	119	126	110	101	140	144	137	159	91	133	128	0	110	129	159	122	134	0	0	139	119	108	81	97
0	0	200	0	226	168	0	138	159	134	95	142	0	0	65	58	0	124	0	153	0	150	135	0	123	118	114	115	109	102	100	139	117	0	139	133	123	0	106	128	135	0	127	167	0	172	0	127	129	108
0	0	209	0	231	0	0	0	0	0	0	0	0	0	0	75	0	135	0	156	0	0	0	0	0	0	0	135	134	0	144	149	141	136	0	0	0	0	94	0	0	0	176	0	0	119	0	0	0	168
0	171	218	0	0	0	263	0	0	0	0	195	0	150	0	105	0	159	0	164	0	182	174	0	0	138	164	138	152	124	141	157	144	154	0	183	157	0	115	119	195	0	168	179	151	132	154	0	93	161
0	0	0	0	0	0	0	0	0	0	0	174	0	0	0	89	0	135	0	144	0	0	220	0	0	0	0	156	137	127	138	157	144	139	0	257	152	0	116	176	0	0	0	0	0	127	155	0	0	164
0	0	0	0	0	0	0	0	0	0	0	225	0	0	0	144	0	138	0	164	0	0	215	0	0	0	0	0	118	107	126	145	119	87	0	231	0	0	69	123	185	0	0	0	0	114	148	0	0	0
82	46	42	0	100	152	89	69	86	83	132	119	139	49	46	84	0	0	0	0	0	0	155	0	0	98	0	0	134	82	0	0	0	0	35	165	0	0	115	0	0	0	0	44	25	25	41	47	57	39
127	88	152	0	0	136	146	118	110	124	0	155	0	65	124	94	0	148	0	174	195	173	173	0	146	116	130	148	134	137	215	174	253	254	100	159	142	0	125	147	199	41	160	80	46	31	46	47	55	44
144	0	0	0	0	110	102	0	114	118	0	92	0	0	70	82	0	0	0	159	0	0	191	0	0	0	138	163	125	142	0	0	0	0	24	158	0	0	120	177	0	22	195	0	0	25	52	51	71	52
0	0	0	0	0	0	0	0	0	0	0	0	0	0	0	0	0	0	0	0	0	0	0	0	0	0	0	0	0	0	0	0	0	0	0	0	0	0	0	0	0	0	0	0	0	0	0	0	0	0
0	64	0	134	0	0	123	108	113	102	91	130	0	63	61	75	0	145	0	148	0	161	147	0	139	98	116	158	115	109	75	135	91	151	0	144	136	0	69	103	159	0	144	0	104	81	63	60	65	60
248	71	245	237	0	0	0	0	120	110	0	170	0	0	76	139	0	223	0	172	0	166	145	0	0	101	117	138	128	100	0	129	0	274	155	154	0	0	54	121	0	0	204	0	0	88	0	0	0	0
0	0	0	0	0	0	0	0	0	0	0	184	0	0	0	119	0	172	0	197	0	0	208	0	0	0	143	177	155	153	0	203	0	0	0	179	0	0	140	162	0	0	155	0	0	42	0	0	0	0
0	13	45	0	0	0	88	0	0	0	0	3	0	0	0	0	0	0	0	205	0	0	84	0	0	0	0	0	0	0	0	0	0	0	0	0	14	0	0	77	0	6	8	57	23	21	47	0	0	45
0	55	217	0	0	0	123	0	146	120	0	166	0	0	0	89	0	200	0	186	0	176	166	0	166	151	135	149	136	137	0	203	0	0	0	161	145	0	151	163	0	0	76	67	0	37	65	65	84	66
[truncated: 36 more columns]
