# Supplementary material for: Analyzing the effects of free water modeling by deep learning on diffusion MRI structural connectivity estimates in glioma patients
Source: PLoS One. 2020 Sep 25;15(9):e0239475. doi: 10.1371/journal.pone.0239475 (PMC7518620; doi:10.1371/journal.pone.0239475)
Supplement: S1 File — All utilized connectivity and length matrices as comma-separated csv files, and the free-water maps as nifti files. (ZIP) [file pone.0239475.s003.zip › S3/CMs/patients/prob_wm/vp21/cm_original.csv]

3	22	40	3	1	0	36	0	19	0	0	2	22	2	0	0	0	0	0	0	0	0	0	0	0	0	0	0	0	0	0	1	0	0	8	9	2	0	2	0	0	0	0	11	6	15	0	0	0	22
22	132	78	1	0	0	23	1	44	12	0	4	78	14	0	1	0	0	0	0	0	1	0	0	0	1	7	0	3	1	1	2	0	2	40	3	0	0	7	0	0	0	1	18	16	71	0	0	0	29
40	78	565	94	63	8	173	3	28	4	0	120	42	3	0	2	0	6	0	7	1	28	17	0	1	2	8	9	12	5	1	31	6	6	154	133	22	0	17	2	0	8	7	38	28	131	3	2	0	51
3	1	94	64	92	17	113	6	15	6	0	27	2	3	0	1	0	0	0	2	0	4	3	0	2	0	5	5	2	0	0	5	0	2	62	59	32	0	26	0	0	0	6	3	1	1	0	1	0	15
1	0	63	92	182	96	372	34	121	36	1	141	1	17	1	0	0	4	0	15	1	21	8	1	17	7	23	18	9	0	0	4	0	0	95	146	66	0	69	0	0	1	13	0	1	0	1	1	1	25
0	0	8	17	96	233	162	228	241	81	1	95	0	9	1	3	0	4	0	38	1	100	9	0	34	27	122	105	26	12	0	5	0	1	36	76	14	0	31	0	0	0	5	0	0	0	0	0	1	3
36	23	173	113	372	162	1368	258	581	85	14	138	70	103	20	7	0	2	0	17	0	35	11	0	13	16	26	31	40	17	0	5	1	1	332	244	158	0	268	0	0	0	35	54	30	33	8	23	6	542
0	1	3	6	34	228	258	458	219	301	3	24	0	5	1	0	0	3	1	7	0	11	10	0	0	32	41	125	213	5	0	14	0	0	68	67	23	0	71	0	0	0	5	0	0	0	0	3	6	20
19	44	28	15	121	241	581	219	1102	213	113	45	150	396	158	50	0	0	1	5	0	5	2	0	2	8	7	6	163	124	0	1	0	0	132	212	122	0	347	0	0	0	19	20	4	5	2	19	16	227
0	12	4	6	36	81	85	301	213	942	64	66	1	2	43	5	0	6	0	40	0	71	17	0	18	379	171	194	533	17	0	14	0	0	314	518	204	0	552	1	0	2	62	0	0	0	0	1	7	14
0	0	0	0	1	1	14	3	113	64	83	1	1	11	97	2	0	0	0	0	0	0	1	0	0	24	1	0	19	35	0	0	0	0	8	4	6	0	33	0	0	1	3	0	0	0	0	0	2	4
2	4	120	27	141	95	138	24	45	66	1	322	2	0	3	17	2	19	3	39	28	103	140	14	32	61	122	72	237	20	8	123	25	32	31	161	4	0	20	18	8	5	13	0	3	5	0	0	0	6
22	78	42	2	1	0	70	0	150	1	1	2	78	104	13	9	0	0	0	0	0	1	0	0	1	0	0	0	1	3	0	2	0	0	17	8	1	0	4	0	0	2	1	3	7	10	0	0	0	7
2	14	3	3	17	9	103	5	396	2	11	0	104	99	63	38	0	0	0	0	0	0	1	0	1	0	1	1	5	39	0	0	0	0	9	4	6	0	15	3	0	0	0	0	1	7	0	1	0	21
0	0	0	0	1	1	20	1	158	43	97	3	13	63	138	67	0	0	1	1	0	3	0	0	0	4	7	0	42	107	0	0	0	0	2	3	2	0	16	3	0	0	1	0	0	0	0	0	0	3
0	1	2	1	0	3	7	0	50	5	2	17	9	38	67	77	0	5	13	19	0	27	38	8	11	2	37	45	182	164	20	32	9	4	2	77	10	0	47	18	2	0	25	0	0	0	0	0	0	2
0	0	0	0	0	0	0	0	0	0	0	2	0	0	0	0	1	5	8	4	2	0	0	0	0	0	0	0	0	0	0	0	0	0	0	0	0	0	0	13	2	0	1	0	0	0	0	0	0	0
0	0	6	0	4	4	2	3	0	6	0	19	0	0	0	5	5	123	5	161	3	36	49	0	1	2	3	80	28	12	2	77	7	52	0	29	2	0	2	32	3	0	6	0	0	0	0	0	0	1
0	0	0	0	0	0	0	1	1	0	0	3	0	0	1	13	8	5	21	5	0	2	2	0	0	0	1	3	6	1	0	3	0	4	1	2	0	0	0	29	1	0	1	0	0	0	0	0	0	0
0	0	7	2	15	38	17	7	5	40	0	39	0	0	1	19	4	161	5	359	15	190	60	1	9	26	28	182	109	10	3	233	36	36	2	80	4	0	23	85	28	1	38	0	0	1	0	0	0	1
0	0	1	0	1	1	0	0	0	0	0	28	0	0	0	0	2	3	0	15	13	3	4	0	0	0	0	0	1	0	0	2	1	0	0	5	0	0	0	2	37	0	1	0	0	1	0	0	0	0
0	1	28	4	21	100	35	11	5	71	0	103	1	0	3	27	0	36	2	190	3	336	169	1	85	24	106	293	154	18	1	165	20	41	5	120	8	0	26	26	18	0	16	1	0	3	1	0	0	1
0	0	17	3	8	9	11	10	2	17	1	140	0	1	0	38	0	49	2	60	4	169	725	101	60	11	67	152	314	52	9	277	48	46	8	107	12	0	30	19	18	2	26	0	0	4	0	0	1	1
0	0	0	0	1	0	0	0	0	0	0	14	0	0	0	8	0	0	0	1	0	1	101	59	1	1	2	10	30	5	0	1	0	0	0	8	1	0	3	1	0	0	2	0	0	0	0	0	0	0
0	0	1	2	17	34	13	0	2	18	0	32	1	1	0	11	0	1	0	9	0	85	60	1	38	11	115	27	34	4	0	10	0	0	2	32	1	0	6	0	1	0	5	0	0	1	0	0	0	0
0	1	2	0	7	27	16	32	8	379	24	61	0	0	4	2	0	2	0	26	0	24	11	1	11	878	240	171	397	10	1	11	1	0	28	269	57	0	161	1	0	0	13	0	0	0	0	0	0	1
0	7	8	5	23	122	26	41	7	171	1	122	0	1	7	37	0	3	1	28	0	106	67	2	115	240	504	253	427	32	0	4	0	0	15	183	27	0	71	4	0	0	17	0	0	1	0	0	1	0
0	0	9	5	18	105	31	125	6	194	0	72	0	1	0	45	0	80	3	182	0	293	152	10	27	171	253	495	589	39	2	243	2	7	11	172	26	0	50	8	3	0	22	0	0	4	0	0	0	4
0	3	12	2	9	26	40	213	163	533	19	237	1	5	42	182	0	28	6	109	1	154	314	30	34	397	427	589	1027	88	66	95	81	28	32	667	100	0	299	29	9	1	171	1	0	11	1	1	0	5
0	1	5	0	0	12	17	5	124	17	35	20	3	39	107	164	0	12	1	10	0	18	52	5	4	10	32	39	88	171	19	14	24	9	1	51	13	0	44	11	1	0	12	0	0	1	0	0	0	4
0	1	1	0	0	0	0	0	0	0	0	8	0	0	0	20	0	2	0	3	0	1	9	0	0	1	0	2	66	19	56	23	50	21	1	4	0	0	1	2	0	0	3	0	0	0	0	0	0	0
1	2	31	5	4	5	5	14	1	14	0	123	2	0	0	32	0	77	3	233	2	165	277	1	10	11	4	243	95	14	23	600	24	31	2	145	13	0	43	14	6	2	41	0	0	4	0	0	0	2
0	0	6	0	0	0	1	0	0	0	0	25	0	0	0	9	0	7	0	36	1	20	48	0	0	1	0	2	81	24	50	24	36	83	0	26	0	0	6	9	3	0	6	0	0	1	0	0	0	1
0	2	6	2	0	1	1	0	0	0	0	32	0	0	0	4	0	52	4	36	0	41	46	0	0	0	0	7	28	9	21	31	83	140	0	22	0	0	7	34	6	0	3	0	0	1	0	0	0	0
8	40	154	62	95	36	332	68	132	314	8	31	17	9	2	2	0	0	1	2	0	5	8	0	2	28	15	11	32	1	1	2	0	0	104	70	54	0	239	1	0	6	27	2	3	3	0	0	0	7
9	3	133	59	146	76	244	67	212	518	4	161	8	4	3	77	0	29	2	80	5	120	107	8	32	269	183	172	667	51	4	145	26	22	70	124	40	0	51	20	15	13	84	3	0	9	0	0	1	7
2	0	22	32	66	14	158	23	122	204	6	4	1	6	2	10	0	2	0	4	0	8	12	1	1	57	27	26	100	13	0	13	0	0	54	40	9	0	32	2	1	7	95	0	0	0	0	0	1	2
0	0	0	0	0	0	0	0	0	0	0	0	0	0	0	0	0	0	0	0	0	0	0	0	0	0	0	0	0	0	0	0	0	0	0	0	0	0	0	0	0	0	0	0	0	0	0	0	0	0
2	7	17	26	69	31	268	71	347	552	33	20	4	15	16	47	0	2	0	23	0	26	30	3	6	161	71	50	299	44	1	43	6	7	239	51	32	0	143	37	5	17	63	1	0	2	0	2	2	7
0	0	2	0	0	0	0	0	0	1	0	18	0	3	3	18	13	32	29	85	2	26	19	1	0	1	4	8	29	11	2	14	9	34	1	20	2	0	37	114	17	1	20	0	0	1	0	0	0	0
0	0	0	0	0	0	0	0	0	0	0	8	0	0	0	2	2	3	1	28	37	18	18	0	1	0	0	3	9	1	0	6	3	6	0	15	1	0	5	17	21	0	29	0	0	1	0	0	0	0
0	0	8	0	1	0	0	0	0	2	1	5	2	0	0	0	0	0	0	1	0	0	2	0	0	0	0	0	1	0	0	2	0	0	6	13	7	0	17	1	0	3	17	0	0	0	0	0	0	0
0	1	7	6	13	5	35	5	19	62	3	13	1	0	1	25	1	6	1	38	1	16	26	2	5	13	17	22	171	12	3	41	6	3	27	84	95	0	63	20	29	17	95	0	0	2	0	0	0	0
11	18	38	3	0	0	54	0	20	0	0	0	3	0	0	0	0	0	0	0	0	1	0	0	0	0	0	0	1	0	0	0	0	0	2	3	0	0	1	0	0	0	0	21	7	48	2	1	0	35
6	16	28	1	1	0	30	0	4	0	0	3	7	1	0	0	0	0	0	0	0	0	0	0	0	0	0	0	0	0	0	0	0	0	3	0	0	0	0	0	0	0	0	7	113	29	1	0	0	4
15	71	131	1	0	0	33	0	5	0	0	5	10	7	0	0	0	0	0	1	1	3	4	0	1	0	1	4	11	1	0	4	1	1	3	9	0	0	2	1	1	0	2	48	29	462	88	47	4	94
0	0	3	0	1	0	8	0	2	0	0	0	0	0	0	0	0	0	0	0	0	1	0	0	0	0	0	0	1	0	0	0	0	0	0	0	0	0	0	0	0	0	0	2	1	88	38	49	5	65
0	0	2	1	1	0	23	3	19	1	0	0	0	1	0	0	0	0	0	0	0	0	0	0	0	0	0	0	1	0	0	0	0	0	0	0	0	0	2	0	0	0	0	1	0	47	49	117	54	236
0	0	0	0	1	1	6	6	16	7	2	0	0	0	0	0	0	0	0	0	0	0	1	0	0	0	1	0	0	0	0	0	0	0	0	1	1	0	2	0	0	0	0	0	0	4	5	54	132	98
22	29	51	15	25	3	542	20	227	14	4	6	7	21	3	2	0	1	0	1	0	1	1	0	0	1	0	4	5	4	0	2	1	0	7	7	2	0	7	0	0	0	0	35	4	94	65	236	98	1731
0	0	0	0	4	7	31	70	196	40	3	3	0	2	5	1	0	0	0	0	0	0	3	0	1	0	0	2	8	8	0	0	0	0	4	5	2	0	12	0	0	0	1	0	0	0	0	7	138	246
11	11	17	6	30	14	622	117	894	231	34	13	6	68	20	0	0	0	0	0	0	2	0	0	0	1	3	3	27	14	0	0	0	1	37	22	11	0	38	0	0	0	0	19	44	23	29	118	63	711
0	11	1	0	2	8	7	27	150	656	106	8	0	0	21	1	0	1	0	1	0	1	1	0	0	55	21	8	50	9	0	1	0	0	3	21	4	0	16	6	0	1	2	0	0	3	0	12	56	84
0	2	0	0	0	0	1	2	5	47	27	0	0	0	14	0	0	0	0	0	0	0	1	0	0	22	3	0	13	3	0	0	0	0	0	1	1	0	1	0	0	0	1	0	0	0	0	0	0	4
0	2	2	0	0	0	7	0	5	3	1	9	0	0	0	5	0	2	0	3	0	5	5	0	2	5	5	4	46	8	1	6	0	0	0	7	3	0	6	2	2	0	7	0	0	112	28	69	34	100
9	27	26	3	2	0	78	0	48	0	1	0	67	13	0	0	0	0	0	0	0	1	0	0	0	0	0	0	0	0	0	1	0	0	5	2	1	0	2	0	0	0	0	35	99	40	5	4	1	49
1	3	4	0	5	4	35	2	87	1	0	3	2	56	0	1	0	0	0	1	0	0	0	0	1	0	0	0	0	1	0	0	0	0	3	3	0	0	4	0	0	0	1	1	3	4	1	27	15	88
0	2	0	0	2	3	12	2	90	105	66	1	0	2	50	14	0	1	0	0	0	2	3	0	1	41	7	0	38	35	0	1	0	0	6	16	1	0	14	0	0	0	0	0	0	0	0	1	3	10
0	0	1	0	0	0	1	1	1	5	1	8	0	0	2	69	0	0	0	2	0	8	12	0	0	2	5	4	66	22	4	5	2	1	0	12	0	0	8	0	0	0	6	0	0	1	0	0	0	1
0	0	0	0	0	0	0	0	0	0	0	0	0	0	0	0	0	0	0	0	0	0	0	0	0	0	0	0	0	0	0	0	0	0	0	0	0	0	0	0	0	0	2	0	0	0	0	0	0	0
0	1	0	0	0	0	0	0	0	0	0	0	0	0	0	0	0	0	0	0	0	0	0	0	0	0	0	1	2	0	1	2	0	0	0	0	0	0	2	0	0	0	2	0	0	10	0	0	0	0
0	0	0	0	0	0	0	1	0	0	0	0	0	0	0	0	0	0	0	0	0	0	0	0	0	0	0	0	0	0	0	0	1	0	0	0	0	0	0	0	0	0	1	0	0	0	0	0	0	0
0	0	2	0	0	0	0	0	0	3	0	1	0	0	0	4	0	1	0	2	1	6	5	1	1	1	0	7	26	6	0	7	1	0	0	5	1	0	6	2	0	0	5	2	0	25	2	0	2	6
0	0	0	0	0	0	0	0	0	0	0	1	0	0	0	0	0	0	0	0	0	0	0	0	0	0	0	0	0	0	0	1	1	0	0	0	0	0	0	0	0	0	0	0	0	4	1	0	0	1
0	2	3	0	1	0	1	0	3	4	1	7	0	1	0	8	0	3	0	9	0	4	15	0	4	3	9	11	48	4	3	9	0	0	0	18	1	0	6	3	0	1	2	0	0	33	1	5	15	18
0	1	3	0	1	0	1	0	1	4	0	12	1	0	0	14	0	3	0	10	0	9	14	0	0	5	7	13	57	9	1	8	0	1	0	22	2	0	16	5	0	1	7	1	1	68	3	3	0	6
0	0	0	0	0	0	0	0	0	0	0	1	0	0	0	0	0	0	0	1	0	0	0	0	0	1	0	0	4	0	0	0	0	0	0	0	0	0	0	0	0	0	0	0	0	0	0	0	0	0
0	0	2	0	0	0	1	1	0	2	0	1	0	0	1	0	0	0	0	3	0	0	1	0	0	2	4	2	19	1	0	2	0	0	0	4	2	0	4	2	0	0	1	0	0	5	3	0	1	0
0	4	1	0	0	2	3	5	5	23	6	3	0	1	1	3	0	0	0	2	0	7	10	0	1	26	30	4	39	7	0	0	0	0	0	9	1	0	10	5	0	0	4	0	0	0	0	1	9	6
0	1	0	0	0	1	1	4	3	10	3	2	0	0	1	8	0	0	0	5	0	2	4	0	0	10	5	0	42	5	0	1	0	1	0	7	1	0	13	0	0	0	1	0	0	0	1	12	45	20
0	0	0	0	0	0	3	0	2	5	0	6	0	0	0	14	0	1	0	11	0	5	16	0	1	5	4	12	35	10	1	7	0	0	0	8	2	0	9	2	1	0	7	0	0	6	1	16	60	57
0	6	10	0	1	6	2	19	6	41	7	36	0	0	6	62	0	12	0	54	0	58	89	5	11	72	62	64	441	112	6	56	6	5	1	90	15	0	68	27	3	1	40	0	0	13	1	3	12	54
0	0	5	0	1	2	0	5	3	13	2	22	0	0	8	35	0	2	0	18	0	27	31	0	5	12	12	18	168	35	4	21	1	0	2	34	4	0	25	6	1	0	11	1	0	4	0	5	2	11
0	0	1	0	1	0	0	0	0	0	0	0	0	0	0	1	0	1	0	4	0	0	0	0	0	0	0	3	8	0	2	2	2	1	0	0	0	0	11	0	0	0	2	0	0	2	0	0	0	1
0	1	2	0	0	0	1	0	0	0	0	12	0	1	0	5	0	10	0	10	0	10	17	0	0	1	2	21	68	11	9	58	10	3	0	21	1	0	31	1	1	0	8	4	1	59	3	0	1	19
0	0	0	0	0	0	0	0	0	0	0	4	0	0	0	2	0	1	0	1	0	0	2	0	0	0	0	5	9	6	3	5	2	2	0	1	1	0	4	3	0	0	0	0	0	12	2	0	0	1
0	0	0	0	0	0	0	0	0	0	0	1	0	0	0	1	0	1	0	1	0	0	1	0	0	0	0	0	5	1	1	8	1	1	0	1	0	0	8	1	1	0	0	0	0	10	1	0	0	0
2	2	4	0	3	2	20	2	24	26	2	4	1	2	2	1	0	0	0	0	0	0	2	0	0	3	0	0	8	1	0	0	0	0	2	6	0	0	6	0	0	0	0	10	11	120	35	51	24	266
1	6	11	0	0	4	16	1	14	13	0	24	0	2	3	15	0	2	0	22	1	18	23	0	5	9	23	17	116	21	2	13	1	1	3	45	5	0	26	9	2	3	10	6	4	199	106	120	30	285
1	0	0	0	0	1	2	0	13	10	0	2	0	0	1	2	0	0	0	1	0	0	2	0	0	0	2	2	6	2	0	0	0	0	1	3	0	0	1	1	0	1	1	0	0	5	7	40	9	74
0	0	0	0	0	0	0	0	0	0	0	0	0	0	0	0	0	0	0	0	0	0	0	0	0	0	0	0	0	0	0	0	0	0	0	0	0	0	0	0	0	0	0	0	0	0	0	0	0	0
0	4	0	1	0	0	20	7	33	54	1	15	0	1	5	10	0	3	0	4	0	7	15	0	2	14	15	9	86	21	1	12	1	2	0	18	3	0	37	3	1	0	5	0	1	15	33	68	19	225
1	1	1	1	0	0	0	0	1	1	0	3	0	0	1	3	0	1	0	6	0	3	8	0	0	3	1	4	27	7	0	7	0	1	1	5	0	0	16	4	0	0	2	0	0	6	0	0	0	0
0	0	0	0	0	0	0	0	0	0	0	2	0	0	0	3	0	1	0	3	0	0	6	0	0	0	2	2	14	3	0	1	0	0	0	4	0	0	2	2	0	0	1	0	0	8	0	0	0	0
0	18	2	0	0	0	2	0	0	0	0	3	0	0	0	0	0	0	0	3	0	0	1	0	0	0	0	0	0	0	0	0	0	0	0	0	4	0	0	1	0	10	1	1	13	77	1	0	0	3
0	2	3	0	0	0	2	0	1	6	0	7	0	0	0	5	0	2	0	5	0	3	6	0	1	2	4	7	32	6	0	4	0	0	0	7	1	0	10	2	0	0	38	1	0	20	5	10	2	19
[truncated: 36 more columns]
