# Supplementary material for: Analyzing the effects of free water modeling by deep learning on diffusion MRI structural connectivity estimates in glioma patients
Source: PLoS One. 2020 Sep 25;15(9):e0239475. doi: 10.1371/journal.pone.0239475 (PMC7518620; doi:10.1371/journal.pone.0239475)
Supplement: S1 File — All utilized connectivity and length matrices as comma-separated csv files, and the free-water maps as nifti files. (ZIP) [file pone.0239475.s003.zip › S3/CMs/patients/prob_wm/vp21/fiberlengthmatrix_fwm.csv]

1	20	25	43	52	0	18	120	36	0	0	82	33	45	0	101	0	0	0	0	0	0	101	0	0	110	0	0	0	0	0	180	0	0	49	57	65	0	73	0	0	0	0	87	75	86	0	0	0	86
20	10	19	34	109	117	42	115	31	85	83	46	21	51	0	147	0	138	0	98	0	107	109	0	0	87	92	0	131	120	0	169	0	0	25	48	96	0	41	0	0	24	22	73	56	67	0	0	119	85
25	19	13	28	39	105	36	95	59	100	0	42	33	70	87	131	0	118	0	86	51	79	81	0	109	209	112	127	147	138	157	143	137	134	30	38	44	0	70	110	0	28	54	84	70	71	90	0	0	86
43	34	28	7	20	42	27	118	61	91	0	61	42	0	0	170	0	0	0	129	0	123	135	0	138	0	104	121	130	152	0	146	0	0	43	51	59	0	70	0	0	0	80	91	82	92	108	94	0	91
52	109	39	20	12	23	32	58	63	85	94	49	64	64	92	133	0	121	0	142	0	122	130	0	112	89	95	108	115	126	0	139	0	0	44	51	57	0	64	99	0	101	81	93	0	153	0	109	131	97
0	117	105	42	23	11	36	35	54	51	76	38	0	66	98	124	0	114	0	110	0	103	103	118	87	68	68	88	95	104	0	123	0	168	51	46	59	0	62	0	0	0	85	0	0	0	0	0	113	97
18	42	36	27	32	36	16	31	41	80	89	55	36	40	75	106	0	127	0	152	0	139	128	118	123	96	105	120	110	108	0	152	156	141	38	47	53	0	60	0	0	67	68	85	77	85	98	93	120	80
120	115	95	118	58	35	31	10	34	32	70	55	0	41	77	122	0	110	0	118	0	104	106	122	103	58	83	86	69	84	0	97	0	0	38	56	48	0	56	139	0	0	87	0	0	0	0	132	101	103
36	31	59	61	63	54	41	34	14	49	40	61	33	33	48	94	0	0	108	165	0	134	152	0	143	91	106	124	67	80	122	114	177	132	47	56	56	0	57	121	0	73	72	92	94	110	102	109	111	89
0	85	100	91	85	51	80	32	49	14	17	51	0	89	45	108	0	89	0	102	0	90	98	86	82	23	56	67	41	68	0	85	0	0	40	45	50	0	47	0	0	80	65	0	0	0	0	139	139	132
0	83	0	0	94	76	89	70	40	17	8	0	89	64	29	0	0	0	104	0	0	87	0	0	0	18	73	0	29	36	0	0	0	0	44	65	71	0	55	0	0	0	87	0	0	0	0	0	163	136
82	46	42	61	49	38	55	55	61	51	0	12	48	80	48	80	16	64	0	61	20	63	33	34	62	50	53	77	62	84	114	90	94	91	50	26	71	0	62	45	10	31	39	113	69	116	0	129	102	153
33	21	33	42	64	0	36	0	33	0	89	48	12	26	77	112	0	117	0	0	0	0	172	0	0	0	0	0	0	111	0	132	0	0	33	53	59	0	76	0	0	16	0	45	35	57	0	0	0	90
45	51	70	0	64	66	40	41	33	89	64	80	26	11	38	77	0	0	0	141	0	121	122	0	0	91	158	139	98	72	0	0	0	0	46	46	76	0	62	103	0	47	97	0	77	78	106	0	52	73
0	0	87	0	92	98	75	77	48	45	29	48	77	38	10	39	0	0	0	96	0	80	55	36	68	51	55	66	49	36	0	0	0	49	60	72	67	0	52	58	0	0	72	0	0	0	0	0	79	107
101	147	131	170	133	124	106	122	94	108	0	80	112	77	39	11	37	73	13	89	0	86	80	66	64	63	58	61	48	31	46	73	48	21	103	69	62	0	61	33	92	0	68	177	0	187	177	0	0	103
0	0	0	0	0	0	0	0	0	0	0	16	0	0	0	37	4	43	11	10	12	0	0	0	0	0	0	116	86	0	0	0	0	43	0	0	0	0	0	17	6	0	98	0	0	0	0	0	0	0
0	138	118	0	121	114	127	110	0	89	0	64	117	0	0	73	43	9	29	29	52	61	67	0	61	79	81	39	91	62	67	27	57	31	83	80	113	0	115	28	48	0	72	0	112	0	0	0	0	0
0	0	0	0	0	0	0	0	108	0	104	0	0	0	0	13	11	29	6	64	0	75	70	0	0	0	0	86	65	57	0	102	62	8	0	70	94	0	66	10	0	0	0	0	0	0	0	0	0	0
0	98	86	129	142	110	152	118	165	102	0	61	0	141	96	89	10	29	64	16	18	31	52	0	30	84	64	60	87	87	80	65	70	65	146	64	105	0	80	29	35	72	49	0	0	202	0	242	0	0
0	0	51	0	0	0	0	0	0	0	0	20	0	0	0	0	12	52	0	18	5	7	11	0	0	0	0	0	0	0	140	131	0	59	0	29	0	0	0	45	14	0	50	0	0	0	0	0	0	0
0	107	79	123	122	103	139	104	134	90	87	63	0	121	80	86	0	61	75	31	7	17	31	0	21	89	47	43	86	92	114	78	92	84	138	66	90	0	70	44	28	0	60	0	116	158	0	0	0	184
101	109	81	135	130	103	128	106	152	98	0	33	172	122	55	80	0	67	70	52	11	31	15	15	27	84	44	69	77	78	104	83	90	88	68	61	61	0	51	58	25	93	55	0	0	184	0	0	0	213
0	0	0	0	0	118	118	122	0	86	0	34	0	0	36	66	0	0	0	0	0	0	15	9	32	56	46	66	65	69	0	57	0	0	40	59	39	0	39	0	0	0	64	0	0	0	0	0	0	0
0	0	109	138	112	87	123	103	143	82	0	62	0	0	68	64	0	61	0	30	0	21	27	32	8	71	25	40	65	71	0	88	72	0	116	69	88	0	62	71	0	0	69	0	0	0	0	0	0	0
110	87	209	0	89	68	96	58	91	23	18	50	0	91	51	63	0	79	0	84	0	89	84	56	71	8	28	54	28	20	0	67	0	0	50	47	50	0	48	0	0	91	64	0	0	0	0	0	0	215
0	92	112	104	95	68	105	83	106	56	73	53	0	158	55	58	0	81	0	64	0	47	44	46	25	28	11	32	45	62	0	97	70	0	60	56	63	0	52	70	0	100	70	0	0	175	0	0	0	161
0	0	127	121	108	88	120	86	124	67	0	77	0	139	66	61	116	39	86	60	0	43	69	66	40	54	32	14	45	69	0	26	115	82	106	79	83	0	70	77	76	0	78	0	0	218	0	0	0	190
0	131	147	130	115	95	110	69	67	41	29	62	0	98	49	48	86	91	65	87	0	86	77	65	65	28	45	45	15	33	20	53	38	51	69	68	72	0	60	81	94	131	74	0	0	213	0	0	168	185
0	120	138	152	126	104	108	84	80	68	36	84	111	72	36	31	0	62	57	87	0	92	78	69	71	20	62	69	33	11	17	72	22	29	121	75	77	0	70	48	89	0	106	168	0	169	0	0	0	194
0	0	157	0	0	0	0	0	122	0	0	114	0	0	0	46	0	67	0	80	140	114	104	0	0	0	0	0	20	17	7	31	18	38	0	102	0	0	77	108	0	0	107	0	0	262	0	0	0	0
180	169	143	146	139	123	152	97	114	85	0	90	132	0	0	73	0	27	102	65	131	78	83	57	88	67	97	26	53	72	31	16	34	49	123	90	99	0	85	75	97	101	83	0	269	199	0	0	0	217
0	0	137	0	0	0	156	0	177	0	0	94	0	0	0	48	0	57	62	70	0	92	90	0	72	0	70	115	38	22	18	34	12	20	112	91	59	0	78	53	93	157	104	0	0	0	0	0	0	196
0	0	134	0	0	168	141	0	132	0	0	91	0	0	49	21	43	31	8	65	59	84	88	0	0	0	0	82	51	29	38	49	20	9	0	88	0	0	75	35	78	0	100	0	0	223	0	0	0	0
49	25	30	43	44	51	38	38	47	40	44	50	33	46	60	103	0	83	0	146	0	138	68	40	116	50	60	106	69	121	0	123	112	0	13	37	26	0	18	65	20	27	18	96	67	60	0	83	97	89
57	48	38	51	51	46	47	56	56	45	65	26	53	46	72	69	0	80	70	64	29	66	61	59	69	47	56	79	68	75	102	90	91	88	37	21	25	0	47	49	20	10	27	128	95	151	0	0	0	113
65	96	44	59	57	59	53	48	56	50	71	71	59	76	67	62	0	113	94	105	0	90	61	39	88	50	63	83	72	77	0	99	59	0	26	25	2	0	24	84	8	8	7	111	0	112	0	0	0	113
0	0	0	0	0	0	0	0	0	0	0	0	0	0	0	0	0	0	0	0	0	0	0	0	0	0	0	0	0	0	0	0	0	0	0	0	0	0	0	0	0	0	0	0	0	0	0	0	0	0
73	41	70	70	64	62	60	56	57	47	55	62	76	62	52	61	0	115	66	80	0	70	51	39	62	48	52	70	60	70	77	85	78	75	18	47	24	0	12	33	77	24	24	0	0	159	0	127	0	114
0	0	110	0	99	0	0	139	121	0	0	45	0	103	58	33	17	28	10	29	45	44	58	0	71	0	70	77	81	48	108	75	53	35	65	49	84	0	33	9	20	106	44	0	0	114	0	0	0	178
0	0	0	0	0	0	0	0	0	0	0	10	0	0	0	92	6	48	0	35	14	28	25	0	0	0	0	76	94	89	0	97	93	78	20	20	8	0	77	20	4	0	14	0	0	0	0	0	0	0
0	24	28	0	101	0	67	0	73	80	0	31	16	47	0	0	0	0	0	72	0	0	93	0	0	91	100	0	131	0	0	101	157	0	27	10	8	0	24	106	0	2	7	0	34	52	0	0	0	120
0	22	54	80	81	85	68	87	72	65	87	39	0	97	72	68	98	72	0	49	50	60	55	64	69	64	70	78	74	106	107	83	104	100	18	27	7	0	24	44	14	7	26	0	27	105	0	0	0	0
87	73	84	91	93	0	85	0	92	0	0	113	45	0	0	177	0	0	0	0	0	0	0	0	0	0	0	0	0	168	0	0	0	0	96	128	111	0	0	0	0	0	0	6	19	21	54	0	0	20
75	56	70	82	0	0	77	0	94	0	0	69	35	77	0	0	0	112	0	0	0	116	0	0	0	0	0	0	0	0	0	269	0	0	67	95	0	0	0	0	0	34	27	19	9	12	56	0	0	45
86	67	71	92	153	0	85	0	110	0	0	116	57	78	0	187	0	0	0	202	0	158	184	0	0	0	175	218	213	169	262	199	0	223	60	151	112	0	159	114	0	52	105	21	12	12	21	24	55	32
0	0	90	108	0	0	98	0	102	0	0	0	0	106	0	177	0	0	0	0	0	0	0	0	0	0	0	0	0	0	0	0	0	0	0	0	0	0	0	0	0	0	0	54	56	21	8	19	58	27
0	0	0	94	109	0	93	132	109	139	0	129	0	0	0	0	0	0	0	242	0	0	0	0	0	0	0	0	0	0	0	0	0	0	83	0	0	0	127	0	0	0	0	0	0	24	19	7	29	27
0	119	0	0	131	113	120	101	111	139	163	102	0	52	79	0	0	0	0	0	0	0	0	0	0	0	0	0	168	0	0	0	0	0	97	0	0	0	0	0	0	0	0	0	0	55	58	29	11	34
86	85	86	91	97	97	80	103	89	132	136	153	90	73	107	103	0	0	0	0	0	184	213	0	0	215	161	190	185	194	0	217	196	0	89	113	113	0	114	178	0	120	0	20	45	32	27	27	34	13
0	0	134	0	112	99	97	88	87	102	121	95	0	70	72	101	0	0	0	189	0	169	0	0	0	121	148	169	149	141	0	0	0	0	111	107	107	0	105	0	0	0	154	0	0	99	0	72	41	32
93	88	107	100	103	100	85	87	86	94	92	97	64	53	99	186	0	0	0	237	0	213	210	0	0	0	0	158	131	130	0	0	0	0	96	102	105	0	113	0	0	92	125	19	27	50	49	55	55	36
0	85	0	161	0	110	118	109	95	99	97	91	0	109	71	102	0	217	0	164	0	171	150	81	118	102	109	146	122	111	0	0	0	0	85	108	141	0	98	148	0	0	151	0	0	117	99	79	36	68
0	82	0	0	0	121	149	0	124	100	96	96	0	0	49	41	0	0	0	141	0	134	113	87	114	96	106	114	111	116	0	0	0	0	0	99	154	0	64	103	0	0	106	0	0	0	0	0	97	87
0	85	179	113	0	0	122	138	107	115	0	174	76	0	0	85	0	204	0	189	0	194	182	0	169	130	151	167	149	163	212	194	222	178	97	173	166	0	142	152	201	0	169	75	50	32	49	40	41	50
51	40	44	41	78	0	53	80	52	0	0	109	7	18	0	0	0	0	0	0	0	0	0	0	0	0	0	0	0	0	0	0	0	0	34	116	70	0	0	0	0	19	149	38	23	26	47	45	67	34
0	71	93	0	93	55	66	79	50	136	0	46	51	8	61	0	0	0	0	0	0	157	0	0	0	0	112	0	109	99	0	0	0	0	73	90	74	0	71	0	0	0	0	57	44	72	0	56	52	47
0	74	0	226	0	76	96	68	50	59	52	55	0	32	8	51	0	0	73	0	0	112	129	72	91	59	75	94	75	61	0	0	0	63	62	91	75	0	65	61	0	0	151	0	0	0	0	85	73	83
0	0	0	0	0	0	168	136	153	105	100	97	0	0	25	11	0	190	0	113	0	103	90	69	76	0	76	107	75	55	72	92	90	94	0	102	82	0	100	66	126	0	95	148	0	110	0	0	121	116
0	0	0	0	0	0	0	0	0	0	0	0	0	0	0	0	0	0	0	0	0	0	0	0	0	0	0	220	0	136	0	0	0	0	0	0	71	0	0	0	0	0	115	0	0	0	0	0	0	0
0	0	0	0	0	0	0	0	0	0	0	138	0	0	0	0	0	0	0	262	0	167	159	0	0	0	0	149	171	0	0	0	0	179	0	172	148	0	0	183	0	0	80	0	0	123	0	0	0	168
0	0	0	0	0	0	0	0	0	0	122	0	0	0	0	0	0	0	0	0	0	0	198	130	0	0	0	0	0	0	0	0	0	0	0	0	0	0	0	0	0	0	0	0	0	75	0	0	0	0
0	142	261	0	0	0	0	0	178	0	0	166	0	0	0	137	0	167	0	194	0	207	195	0	165	148	166	174	164	166	161	183	163	0	0	191	0	0	127	0	0	0	197	87	0	59	85	130	131	166
0	0	0	0	0	0	0	0	0	0	0	0	0	0	0	0	0	0	0	0	0	0	245	0	0	0	0	0	199	0	0	0	0	0	0	243	0	0	0	198	0	0	0	0	0	39	0	0	0	0
0	131	220	0	0	0	135	231	171	144	0	165	0	0	0	109	0	0	0	178	0	175	189	0	160	148	148	158	155	136	183	173	172	153	0	181	198	0	129	169	0	0	169	0	111	73	122	129	97	120
0	147	231	0	242	0	273	0	0	143	0	145	0	0	84	104	0	181	178	178	0	186	184	112	172	145	152	162	145	167	153	196	165	0	0	160	155	0	147	187	181	67	163	77	0	58	43	3	145	105
0	103	0	0	0	0	0	0	0	129	0	0	0	0	0	80	0	0	0	0	0	147	172	0	0	122	131	0	122	0	0	0	0	0	0	138	0	0	0	138	0	0	0	0	0	0	0	0	0	99
0	110	238	0	0	0	0	160	0	111	0	147	0	0	0	70	0	133	0	155	0	185	161	107	0	108	122	137	122	123	0	184	219	0	0	148	138	0	135	163	0	0	136	0	0	72	0	128	127	107
0	89	189	0	0	138	193	127	154	111	109	89	0	0	73	98	0	117	0	155	0	143	131	103	123	110	109	120	111	101	0	182	0	0	101	125	109	0	92	127	0	0	137	0	0	0	0	107	57	91
0	87	199	0	0	0	174	133	141	111	0	117	0	0	96	76	0	160	0	144	0	152	132	134	133	113	113	147	117	102	0	255	0	0	0	141	126	0	95	126	0	0	146	0	0	94	116	97	56	89
0	89	213	0	0	0	180	158	179	157	0	157	0	158	0	73	0	127	0	152	0	191	173	0	0	145	142	138	130	115	0	154	131	0	0	150	171	0	128	146	0	0	150	0	0	117	122	110	81	110
0	130	202	186	0	174	188	142	133	117	111	147	0	0	66	65	0	129	0	145	0	148	142	98	127	114	116	124	112	102	132	145	138	150	126	139	127	0	109	126	154	153	135	0	0	141	0	115	95	95
0	218	192	0	186	174	173	143	126	124	86	142	127	118	65	52	0	148	0	142	0	145	147	123	120	112	118	110	107	98	122	120	94	0	156	138	118	0	109	120	165	0	131	0	0	125	0	135	117	120
0	0	0	0	0	0	0	0	0	0	0	159	0	0	0	85	0	0	0	187	0	162	165	0	146	0	0	140	147	115	145	156	143	10	169	178	0	0	119	193	0	0	0	0	0	0	0	0	0	163
0	0	234	0	0	0	0	0	0	204	0	192	0	0	0	114	0	152	0	178	0	192	182	259	152	174	142	148	144	134	131	158	150	146	0	185	0	0	102	118	211	149	182	159	0	122	167	166	95	150
0	0	218	0	0	0	0	0	0	0	0	142	0	0	0	70	0	154	0	155	0	229	215	0	0	0	0	151	134	128	156	155	144	127	0	190	0	0	87	90	0	0	0	0	159	125	0	209	0	161
0	0	162	0	0	0	0	0	0	107	0	0	0	0	0	114	0	167	0	182	0	0	0	0	0	0	0	202	146	87	147	149	122	89	0	0	0	0	56	100	0	0	73	163	0	103	120	0	0	0
92	54	53	93	102	53	89	99	98	88	95	65	23	66	44	145	0	164	0	0	0	217	139	0	0	116	101	0	121	119	0	0	0	0	115	119	18	0	100	0	0	0	157	41	23	26	42	48	44	38
0	97	141	0	0	155	112	133	114	115	122	148	0	0	0	93	0	161	0	165	204	184	172	137	169	143	142	156	139	134	0	169	0	199	124	162	134	0	135	143	163	19	143	60	48	32	46	46	57	48
0	0	0	0	0	0	109	135	117	112	93	0	0	0	0	87	0	0	0	168	0	180	181	0	0	168	131	165	137	127	0	0	0	0	199	123	30	0	124	207	0	16	163	58	70	32	55	58	64	57
0	0	0	0	0	0	0	0	0	0	0	0	0	0	0	0	0	0	0	0	0	0	0	0	0	0	0	0	0	0	0	0	0	0	0	0	0	0	0	0	0	0	0	0	0	0	0	0	0	0
0	54	0	0	0	120	126	118	112	102	99	100	0	82	63	79	0	0	0	158	0	166	159	104	124	113	120	137	117	115	77	129	68	78	125	147	126	0	51	102	186	0	58	77	73	66	69	62	66	57
0	89	222	0	0	0	0	202	0	127	0	146	0	0	96	112	0	217	0	146	0	174	176	0	0	130	122	155	123	135	88	137	0	113	0	154	0	0	60	122	179	0	128	0	0	47	0	0	0	0
0	0	0	0	0	0	0	0	0	0	0	222	0	0	0	154	0	0	0	184	0	228	207	0	0	183	151	172	158	154	0	182	0	0	0	199	0	0	151	174	192	34	170	0	0	15	0	0	0	0
0	14	53	0	0	0	120	175	0	131	0	11	16	0	0	0	0	112	0	212	0	101	0	0	0	0	87	220	0	0	0	0	0	0	13	102	17	0	15	0	0	8	0	41	17	22	0	0	0	48
0	46	82	0	0	0	139	133	124	118	0	75	0	0	0	84	0	155	0	171	0	165	170	0	0	138	128	171	146	142	0	170	153	0	14	116	64	0	92	107	27	10	64	0	0	30	62	62	92	60
[truncated: 36 more columns]
