# Supplementary material for: Analyzing the effects of free water modeling by deep learning on diffusion MRI structural connectivity estimates in glioma patients
Source: PLoS One. 2020 Sep 25;15(9):e0239475. doi: 10.1371/journal.pone.0239475 (PMC7518620; doi:10.1371/journal.pone.0239475)
Supplement: S1 File — All utilized connectivity and length matrices as comma-separated csv files, and the free-water maps as nifti files. (ZIP) [file pone.0239475.s003.zip › S3/CMs/patients/prob_wm/vp21/cm_fwm.csv]

4	17	45	7	5	0	58	1	22	0	0	6	33	2	0	1	0	0	0	0	0	0	1	0	0	1	0	0	0	0	0	1	0	0	20	7	5	0	3	0	0	0	0	18	8	18	0	0	0	60
17	230	136	3	2	3	31	1	39	19	2	7	90	19	0	1	0	1	0	3	0	4	5	0	0	9	3	0	4	4	0	4	0	0	41	10	1	0	5	0	0	15	7	17	31	94	0	0	2	30
45	136	658	109	55	14	211	4	37	7	0	164	38	11	2	1	0	3	0	12	3	27	37	0	3	1	2	11	27	2	2	30	14	14	213	170	31	0	27	2	0	18	11	54	35	167	2	0	0	90
7	3	109	84	91	17	136	1	20	4	0	23	2	0	0	2	0	0	0	2	0	7	4	0	1	0	4	4	2	3	0	5	0	0	83	39	25	0	28	0	0	0	2	4	2	3	1	1	0	19
5	2	55	91	223	158	406	30	126	29	3	151	4	16	3	2	0	1	0	8	0	26	11	0	14	6	41	23	10	3	0	5	0	0	146	169	66	0	85	1	0	2	14	1	0	3	0	3	3	26
0	3	14	17	158	273	217	226	245	86	8	85	0	9	3	7	0	4	0	44	0	105	22	2	37	51	102	104	41	12	0	9	0	1	58	86	24	0	37	0	0	0	4	0	0	0	0	0	1	7
58	31	211	136	406	217	1585	284	648	80	11	156	65	132	23	9	0	5	0	18	0	33	15	1	11	15	31	35	67	22	0	16	7	5	536	281	156	0	276	0	0	2	21	69	30	59	12	35	13	752
1	1	4	1	30	226	284	484	240	309	3	28	0	3	4	3	0	5	0	12	0	14	11	1	4	42	46	131	271	8	0	10	0	0	84	73	20	0	56	2	0	0	3	0	0	0	0	3	5	25
22	39	37	20	126	245	648	240	1336	241	120	70	114	405	150	44	0	0	2	6	0	7	5	0	3	18	6	12	206	132	1	1	1	3	167	215	145	0	353	6	0	1	35	18	11	13	3	19	20	308
0	19	7	4	29	86	80	309	241	1202	79	81	0	2	34	2	0	4	0	25	0	71	17	3	21	485	188	155	550	25	0	10	0	0	298	551	243	0	580	0	0	3	54	0	0	0	0	3	9	14
0	2	0	0	3	8	11	3	120	79	81	0	1	8	100	0	0	0	1	0	0	1	0	0	0	23	1	0	34	36	0	0	0	0	12	7	9	0	28	0	0	0	1	0	0	0	0	0	1	5
6	7	164	23	151	85	156	28	70	81	0	397	5	3	4	44	1	25	0	61	27	111	163	12	33	74	115	96	263	36	5	109	29	30	40	223	7	0	46	27	16	5	23	3	1	13	0	1	1	6
33	90	38	2	4	0	65	0	114	0	1	5	73	93	11	9	0	1	0	0	0	0	1	0	0	0	0	0	0	7	0	2	0	0	17	7	3	0	3	0	0	7	0	6	4	20	0	0	0	15
2	19	11	0	16	9	132	3	405	2	8	3	93	93	59	25	0	0	0	1	0	1	3	0	0	1	3	3	11	35	0	0	0	0	21	2	2	0	19	3	0	4	1	0	4	6	1	0	1	27
0	0	2	0	3	3	23	4	150	34	100	4	11	59	151	65	0	0	0	3	0	2	2	1	1	8	10	1	47	111	0	0	0	1	4	5	1	0	15	15	0	0	1	0	0	0	0	0	1	3
1	1	1	2	2	7	9	3	44	2	0	44	9	25	65	95	1	8	12	24	0	32	56	3	8	4	51	46	187	188	12	27	16	29	3	67	10	0	50	27	1	0	29	1	0	2	1	0	0	1
0	0	0	0	0	0	0	0	0	0	0	1	0	0	0	1	12	3	7	13	5	0	0	0	0	0	0	1	1	0	0	0	0	2	0	0	0	0	0	13	4	0	1	0	0	0	0	0	0	0
0	1	3	0	1	4	5	5	0	4	0	25	1	0	0	8	3	180	11	180	4	50	51	0	2	4	6	81	38	9	2	100	16	61	1	21	2	0	5	72	6	0	13	0	1	0	0	0	0	0
0	0	0	0	0	0	0	0	2	0	1	0	0	0	0	12	7	11	45	8	0	3	6	0	0	0	0	1	7	5	0	2	1	19	0	1	1	0	1	68	0	0	0	0	0	0	0	0	0	0
0	3	12	2	8	44	18	12	6	25	0	61	0	1	3	24	13	180	8	513	13	260	58	0	3	16	27	169	157	23	6	247	50	45	3	89	8	0	24	128	61	3	31	0	0	7	0	1	0	0
0	0	3	0	0	0	0	0	0	0	0	27	0	0	0	0	5	4	0	13	25	4	8	0	0	0	0	0	0	0	1	2	0	1	0	8	0	0	0	7	54	0	7	0	0	0	0	0	0	0
0	4	27	7	26	105	33	14	7	71	1	111	0	1	2	32	0	50	3	260	4	460	205	0	94	19	114	287	174	20	5	185	32	37	9	115	8	0	31	45	22	0	29	0	1	4	0	0	0	1
1	5	37	4	11	22	15	11	5	17	0	163	1	3	2	56	0	51	6	58	8	205	886	123	52	11	79	180	305	39	7	277	59	61	13	119	11	0	46	24	19	1	28	0	0	6	0	0	0	3
0	0	0	0	0	2	1	1	0	3	0	12	0	0	1	3	0	0	0	0	0	0	123	79	1	2	4	6	45	8	0	1	0	0	5	7	2	0	3	0	0	0	1	0	0	0	0	0	0	0
0	0	3	1	14	37	11	4	3	21	0	33	0	0	1	8	0	2	0	3	0	94	52	1	72	8	92	55	51	8	0	9	1	0	1	31	3	0	7	3	0	0	6	0	0	0	0	0	0	0
1	9	1	0	6	51	15	42	18	485	23	74	0	1	8	4	0	4	0	16	0	19	11	2	8	1285	292	138	430	8	0	11	0	0	31	297	63	0	154	0	0	2	17	0	0	0	0	0	0	1
0	3	2	4	41	102	31	46	6	188	1	115	0	3	10	51	0	6	0	27	0	114	79	4	92	292	723	267	489	28	0	5	1	0	24	172	25	0	72	3	0	2	15	0	0	6	0	0	0	2
0	0	11	4	23	104	35	131	12	155	0	96	0	3	1	46	1	81	1	169	0	287	180	6	55	138	267	538	619	36	0	249	4	9	10	165	22	0	46	14	3	0	32	0	0	1	0	0	0	3
0	4	27	2	10	41	67	271	206	550	34	263	0	11	47	187	1	38	7	157	0	174	305	45	51	430	489	619	1346	145	73	142	76	37	33	646	108	0	375	42	8	3	158	0	0	15	0	0	2	9
0	4	2	3	3	12	22	8	132	25	36	36	7	35	111	188	0	9	5	23	0	20	39	8	8	8	28	36	145	194	20	20	24	17	8	63	15	0	57	16	2	0	11	1	0	1	0	0	0	5
0	0	2	0	0	0	0	0	1	0	0	5	0	0	0	12	0	2	0	6	1	5	7	0	0	0	0	0	73	20	49	35	63	24	0	9	0	0	2	3	0	0	1	0	0	1	0	0	0	0
1	4	30	5	5	9	16	10	1	10	0	109	2	0	0	27	0	100	2	247	2	185	277	1	9	11	5	249	142	20	35	630	59	45	6	150	11	0	38	32	11	1	53	0	2	4	0	0	0	2
0	0	14	0	0	0	7	0	1	0	0	29	0	0	0	16	0	16	1	50	0	32	59	0	1	0	1	4	76	24	63	59	60	93	4	33	1	0	7	14	4	1	7	0	0	0	0	0	0	1
0	0	14	0	0	1	5	0	3	0	0	30	0	0	1	29	2	61	19	45	1	37	61	0	0	0	0	9	37	17	24	45	93	197	0	22	0	0	6	52	7	0	12	0	0	1	0	0	0	0
20	41	213	83	146	58	536	84	167	298	12	40	17	21	4	3	0	1	0	3	0	9	13	5	1	31	24	10	33	8	0	6	4	0	120	102	62	0	213	3	1	6	34	2	7	13	0	1	1	19
7	10	170	39	169	86	281	73	215	551	7	223	7	2	5	67	0	21	1	89	8	115	119	7	31	297	172	165	646	63	9	150	33	22	102	117	37	0	74	42	17	15	82	1	1	10	0	0	0	18
5	1	31	25	66	24	156	20	145	243	9	7	3	2	1	10	0	2	1	8	0	8	11	2	3	63	25	22	108	15	0	11	1	0	62	37	7	0	35	2	1	5	108	2	0	5	0	0	0	10
0	0	0	0	0	0	0	0	0	0	0	0	0	0	0	0	0	0	0	0	0	0	0	0	0	0	0	0	0	0	0	0	0	0	0	0	0	0	0	0	0	0	0	0	0	0	0	0	0	0
3	5	27	28	85	37	276	56	353	580	28	46	3	19	15	50	0	5	1	24	0	31	46	3	7	154	72	46	375	57	2	38	7	6	213	74	35	0	128	50	3	21	85	0	0	5	0	1	0	9
0	0	2	0	1	0	0	2	6	0	0	27	0	3	15	27	13	72	68	128	7	45	24	0	3	0	3	14	42	16	3	32	14	52	3	42	2	0	50	195	24	1	19	0	0	1	0	0	0	4
0	0	0	0	0	0	0	0	0	0	0	16	0	0	0	1	4	6	0	61	54	22	19	0	0	0	0	3	8	2	0	11	4	7	1	17	1	0	3	24	22	0	47	0	0	0	0	0	0	0
0	15	18	0	2	0	2	0	1	3	0	5	7	4	0	0	0	0	0	3	0	0	1	0	0	2	2	0	3	0	0	1	1	0	6	15	5	0	21	1	0	5	17	0	1	7	0	0	0	1
0	7	11	2	14	4	21	3	35	54	1	23	0	1	1	29	1	13	0	31	7	29	28	1	6	17	15	32	158	11	1	53	7	12	34	82	108	0	85	19	47	17	82	0	1	4	0	0	0	0
18	17	54	4	1	0	69	0	18	0	0	3	6	0	0	1	0	0	0	0	0	0	0	0	0	0	0	0	0	1	0	0	0	0	2	1	2	0	0	0	0	0	0	23	18	60	4	0	0	46
8	31	35	2	0	0	30	0	11	0	0	1	4	4	0	0	0	1	0	0	0	1	0	0	0	0	0	0	0	0	0	2	0	0	7	1	0	0	0	0	0	1	1	18	142	72	2	0	0	13
18	94	167	3	3	0	59	0	13	0	0	13	20	6	0	2	0	0	0	7	0	4	6	0	0	0	6	1	15	1	1	4	0	1	13	10	5	0	5	1	0	7	4	60	72	563	97	47	11	144
0	0	2	1	0	0	12	0	3	0	0	0	0	1	0	1	0	0	0	0	0	0	0	0	0	0	0	0	0	0	0	0	0	0	0	0	0	0	0	0	0	0	0	4	2	97	60	53	10	85
0	0	0	1	3	0	35	3	19	3	0	1	0	0	0	0	0	0	0	1	0	0	0	0	0	0	0	0	0	0	0	0	0	0	1	0	0	0	1	0	0	0	0	0	0	47	53	149	61	263
0	2	0	0	3	1	13	5	20	9	1	1	0	1	1	0	0	0	0	0	0	0	0	0	0	0	0	0	2	0	0	0	0	0	1	0	0	0	0	0	0	0	0	0	0	11	10	61	159	111
60	30	90	19	26	7	752	25	308	14	5	6	15	27	3	1	0	0	0	0	0	1	3	0	0	1	2	3	9	5	0	2	1	0	19	18	10	0	9	4	0	1	0	46	13	144	85	263	111	2014
0	0	1	0	4	18	29	67	203	25	2	5	0	4	3	1	0	0	0	2	0	1	0	0	0	3	5	2	13	7	0	0	0	0	7	7	4	0	17	0	0	0	1	0	0	2	0	16	167	284
12	6	31	7	32	31	664	173	859	236	24	7	6	70	7	2	0	0	0	2	0	1	2	0	0	0	0	5	25	11	0	0	0	0	26	25	14	0	44	0	0	1	3	27	36	32	36	133	103	787
0	22	0	1	0	6	7	31	164	617	99	7	0	1	18	3	0	1	0	4	0	6	6	1	1	73	33	9	67	12	0	0	0	0	4	19	2	0	21	1	0	0	4	0	0	6	4	17	65	96
0	5	0	0	0	1	2	0	5	66	18	3	0	0	14	1	0	0	0	1	0	1	1	1	1	19	5	3	13	2	0	0	0	0	0	3	1	0	1	1	0	0	1	0	0	0	0	0	4	2
0	3	6	1	0	0	7	1	3	6	0	10	3	0	0	8	0	4	0	16	0	5	12	0	1	2	6	7	45	5	2	5	1	2	1	18	3	0	7	6	1	0	3	2	3	125	31	77	60	118
16	33	23	1	3	0	102	1	57	0	0	3	119	7	0	0	0	0	0	0	0	0	0	0	0	0	0	0	0	0	0	0	0	0	6	1	2	0	0	0	0	2	1	40	107	51	6	7	1	81
0	3	4	0	5	4	59	9	117	1	0	2	3	103	4	0	0	0	0	0	0	1	0	0	0	0	1	0	3	5	0	0	0	0	5	5	1	0	4	0	0	0	0	4	3	5	0	22	12	91
0	3	0	1	0	2	6	13	115	137	87	3	0	2	61	8	0	0	1	0	0	1	1	2	2	53	16	3	40	34	0	0	0	1	5	13	4	0	19	3	0	0	2	0	0	0	0	2	6	16
0	0	0	0	0	0	2	1	2	2	1	4	0	0	6	73	0	2	0	6	0	10	11	2	5	0	12	9	68	15	6	12	4	1	0	6	1	0	5	6	1	0	2	1	0	3	0	0	2	4
0	0	0	0	0	0	0	0	0	0	0	0	0	0	0	0	0	0	0	0	0	0	0	0	0	0	0	1	0	1	0	0	0	0	0	0	1	0	0	0	0	0	1	0	0	0	0	0	0	0
0	0	0	0	0	0	0	0	0	0	0	3	0	0	0	0	0	0	0	1	0	2	1	0	0	0	0	1	2	0	0	0	0	1	0	1	1	0	0	1	0	0	3	0	0	4	0	0	0	1
0	0	0	0	0	0	0	0	0	0	1	0	0	0	0	0	0	0	0	0	0	0	1	1	0	0	0	0	0	0	0	0	0	0	0	0	0	0	0	0	0	0	0	0	0	1	0	0	0	0
0	2	1	0	0	0	0	0	1	0	0	11	0	0	0	6	0	4	0	8	0	5	13	0	1	1	5	7	31	4	2	10	1	0	0	11	0	0	8	0	0	0	3	1	0	31	2	1	4	4
0	0	0	0	0	0	0	0	0	0	0	0	0	0	0	0	0	0	0	0	0	0	1	0	0	0	0	0	1	0	0	0	0	0	0	1	0	0	0	1	0	0	0	0	0	3	0	0	0	0
0	1	1	0	0	0	1	2	1	4	0	7	0	0	0	7	0	0	0	8	0	8	12	0	1	4	9	9	60	10	3	7	3	1	0	19	2	0	8	8	0	0	6	0	1	40	2	7	19	27
0	2	2	0	1	0	2	0	0	3	0	5	0	0	1	21	0	2	1	18	0	6	17	1	2	4	5	15	64	10	1	3	2	0	0	20	2	0	15	9	1	2	6	1	0	52	8	3	3	8
0	1	0	0	0	0	0	0	0	1	0	0	0	0	0	2	0	0	0	0	0	1	1	0	0	1	1	0	1	0	0	0	0	0	0	1	0	0	0	1	0	0	0	0	0	0	0	0	0	1
0	1	1	0	0	0	0	2	0	1	0	1	0	0	0	3	0	1	0	3	0	2	6	1	0	2	3	1	14	3	0	2	1	0	0	5	1	0	1	3	0	0	2	0	0	5	0	1	1	5
0	7	1	0	0	1	1	9	5	47	6	5	0	0	1	4	0	1	0	3	0	4	7	1	3	39	31	3	54	18	0	2	0	0	1	6	1	0	8	2	0	0	2	0	0	0	0	2	5	7
0	3	1	0	0	0	2	2	4	11	0	10	0	0	2	8	0	1	0	4	0	5	8	1	2	15	15	4	48	11	0	1	0	0	0	8	3	0	10	3	0	0	2	0	0	3	1	10	71	23
0	1	1	0	0	0	1	1	6	2	0	12	0	1	0	15	0	1	0	14	0	8	9	0	0	1	6	15	42	5	0	9	1	0	0	17	2	0	2	3	0	0	6	0	0	9	2	13	72	78
0	5	14	1	0	5	10	16	9	53	5	46	0	0	9	80	0	18	0	84	0	59	99	1	9	64	84	74	466	113	14	65	8	5	6	71	14	0	77	22	8	4	34	0	0	17	0	8	20	83
0	1	6	0	1	3	3	6	3	16	4	14	1	1	8	32	0	3	0	21	0	15	35	1	4	15	14	23	169	39	3	15	4	0	4	46	6	0	23	13	2	0	17	0	0	6	0	1	3	13
0	0	0	0	0	0	0	0	0	0	0	1	0	0	0	2	0	0	0	4	0	2	1	0	1	0	0	4	14	4	2	6	3	1	1	1	0	0	3	1	0	0	0	0	0	0	0	0	0	1
0	0	3	0	0	0	0	0	0	2	0	10	0	0	0	7	0	13	0	26	0	9	21	1	1	2	1	34	94	18	23	64	13	2	0	19	0	0	24	7	3	1	4	2	0	52	7	1	2	19
0	0	1	0	0	0	0	0	0	0	0	3	0	0	0	1	0	3	0	2	0	1	3	0	0	0	0	2	29	6	4	11	5	1	0	3	0	0	7	2	0	0	0	0	1	15	0	1	0	7
0	0	1	0	0	0	0	0	0	1	0	0	0	0	0	1	0	3	0	1	0	0	0	0	0	0	0	2	13	5	4	4	4	3	0	0	0	0	10	5	0	0	1	1	0	7	1	0	0	0
1	17	20	2	5	1	43	2	42	32	5	2	2	7	2	1	0	1	0	0	0	3	6	0	0	4	1	0	15	3	0	0	0	0	3	1	1	0	7	0	0	0	2	20	10	150	53	94	90	543
0	7	9	0	0	2	20	5	24	29	2	19	0	0	0	17	0	5	0	25	1	10	40	1	2	9	13	19	129	22	0	15	0	1	1	45	6	0	23	11	3	2	12	12	4	180	111	144	56	383
0	0	0	0	0	0	4	2	17	16	1	0	0	0	0	2	0	0	0	4	0	3	2	0	0	2	2	2	7	1	0	0	0	0	1	4	3	0	4	2	0	5	1	1	1	11	16	24	10	79
0	0	0	0	0	0	0	0	0	0	0	0	0	0	0	0	0	0	0	0	0	0	0	0	0	0	0	0	0	0	0	0	0	0	0	0	0	0	0	0	0	0	0	0	0	0	0	0	0	0
0	4	0	0	0	4	26	12	48	42	2	19	0	4	5	5	0	0	0	14	0	15	15	3	1	9	19	7	83	12	1	18	4	1	1	23	3	0	29	13	3	0	5	1	2	24	31	71	35	266
0	2	2	0	0	0	0	1	0	5	0	11	0	0	2	6	0	1	0	9	0	6	6	0	0	3	8	9	49	11	4	14	0	5	0	9	0	0	13	6	1	0	5	0	0	9	0	0	0	0
0	0	0	0	0	0	0	0	0	0	0	2	0	0	0	5	0	0	0	4	0	2	3	0	0	2	2	2	13	1	0	2	0	0	0	7	0	0	1	4	1	1	2	0	0	7	0	0	0	0
0	20	4	0	0	0	1	1	0	1	0	11	2	0	0	0	0	1	0	3	0	2	0	0	0	0	1	1	0	0	0	0	0	0	11	1	3	0	1	0	0	12	0	1	30	107	0	0	0	10
0	3	1	0	0	0	3	2	3	8	0	12	0	0	0	3	0	1	0	7	0	5	9	0	0	3	5	5	34	7	0	3	1	0	1	3	3	0	10	7	1	4	47	0	0	25	7	8	4	28
[truncated: 36 more columns]
