# Supplementary material for: Analyzing the effects of free water modeling by deep learning on diffusion MRI structural connectivity estimates in glioma patients
Source: PLoS One. 2020 Sep 25;15(9):e0239475. doi: 10.1371/journal.pone.0239475 (PMC7518620; doi:10.1371/journal.pone.0239475)
Supplement: S1 File — All utilized connectivity and length matrices as comma-separated csv files, and the free-water maps as nifti files. (ZIP) [file pone.0239475.s003.zip › S3/CMs/patients/prob_wm/vp28/fiberlengthmatrix_original.csv]

2	15	25	0	0	0	9	0	24	0	0	70	44	67	135	0	0	122	0	95	0	263	0	0	0	0	0	0	0	0	0	0	0	0	45	61	0	0	126	109	0	0	127	0	0	121	0	0	0	92
15	8	22	49	105	0	23	0	32	0	0	31	24	54	82	0	0	115	0	77	65	0	99	0	0	0	0	126	0	0	0	185	173	165	33	48	51	0	86	88	14	21	11	89	81	78	92	0	0	87
25	22	16	24	29	55	36	0	54	89	129	40	28	59	104	164	0	125	0	94	79	123	108	113	116	116	129	143	173	169	197	161	169	157	37	55	56	0	92	79	102	17	83	98	70	80	96	91	0	92
0	49	24	9	37	61	36	80	64	128	0	95	51	68	112	188	0	152	0	161	0	164	160	0	156	141	127	148	180	170	0	181	193	0	42	69	59	0	95	134	0	0	0	101	83	97	101	110	0	97
0	105	29	37	9	41	35	64	62	102	0	76	67	48	0	0	0	0	0	166	0	154	140	0	141	109	107	128	127	0	0	227	0	189	61	93	67	0	120	0	0	0	0	0	0	0	105	105	0	104
0	0	55	61	41	26	52	48	64	63	108	79	142	55	79	144	0	0	0	137	179	133	125	108	105	83	83	116	117	123	0	157	0	0	93	100	119	0	183	0	0	0	171	0	117	0	0	110	114	112
9	23	36	36	35	52	16	38	54	77	112	65	36	59	82	137	0	143	0	133	108	154	151	0	128	101	111	146	129	160	0	186	186	185	48	62	71	0	90	100	151	49	121	97	90	89	94	99	127	87
0	0	0	80	64	48	38	11	34	36	0	45	99	51	88	0	0	0	0	126	0	106	132	0	120	64	78	96	86	0	0	0	0	0	29	53	0	0	93	0	0	0	140	0	0	0	0	112	101	0
24	32	54	64	62	64	54	34	20	59	33	70	39	39	42	121	0	170	0	178	101	194	159	154	143	98	135	148	123	107	0	192	189	172	42	54	68	0	72	113	0	78	83	0	84	108	104	164	115	98
0	0	89	128	102	63	77	36	59	21	22	80	137	58	48	97	0	0	0	124	174	116	116	98	91	33	56	75	61	51	0	189	0	0	50	52	58	0	60	0	129	0	66	0	0	0	0	0	130	0
0	0	129	0	0	108	112	0	33	22	15	75	0	66	34	37	0	241	0	0	0	0	83	0	0	30	70	0	40	23	0	0	0	0	44	65	66	0	56	0	0	0	69	0	0	0	0	0	149	0
70	31	40	95	76	79	65	45	70	80	75	19	49	58	109	96	13	80	78	95	26	93	60	30	87	64	59	90	87	84	120	106	106	111	60	54	86	0	67	57	20	23	109	0	0	0	139	97	0	117
44	24	28	51	67	142	36	99	39	137	0	49	9	34	67	106	0	138	0	202	111	113	0	0	0	0	0	0	0	123	0	181	214	0	36	52	0	0	56	0	0	23	136	53	46	48	50	58	0	60
67	54	59	68	48	55	59	51	39	58	66	58	34	9	33	69	0	154	109	162	0	163	104	0	128	82	101	166	92	85	0	0	0	195	27	45	54	0	63	114	0	58	94	0	90	86	101	74	61	51
135	82	104	112	0	79	82	88	42	48	34	109	67	33	11	32	0	0	80	0	0	190	101	0	0	61	48	104	70	47	0	116	0	76	30	49	49	0	51	91	0	0	61	0	0	0	0	0	90	111
0	0	164	188	0	144	137	0	121	97	37	96	106	69	32	16	0	0	35	102	0	87	100	73	0	77	52	66	52	34	56	73	56	24	100	72	74	0	62	29	93	0	83	0	0	0	0	149	144	0
0	0	0	0	0	0	0	0	0	0	0	13	0	0	0	0	10	14	0	15	11	0	0	0	0	0	0	0	0	0	0	0	0	0	0	0	0	0	88	12	11	0	10	0	0	0	0	0	0	0
122	115	125	152	0	0	143	0	170	0	241	80	138	154	0	0	14	14	10	41	42	80	88	0	89	138	76	47	64	61	0	38	62	27	75	75	159	0	75	28	32	0	80	0	0	0	0	0	0	0
0	0	0	0	0	0	0	0	0	0	0	78	0	109	80	35	0	10	6	78	0	52	51	0	0	0	0	0	79	45	0	76	87	15	171	133	0	0	34	12	0	0	58	0	0	0	0	0	0	0
95	77	94	161	166	137	133	126	178	124	0	95	202	162	0	102	15	41	78	19	24	35	93	91	43	119	90	70	104	101	101	78	103	84	138	108	130	0	82	32	36	55	73	0	0	0	0	246	288	128
0	65	79	0	0	179	108	0	101	174	0	26	111	0	0	0	11	42	0	24	7	17	74	0	0	0	105	144	0	0	0	135	134	112	0	45	59	0	76	39	18	0	51	0	0	0	0	0	0	0
263	0	123	164	154	133	154	106	194	116	0	93	113	163	190	87	0	80	52	35	17	20	59	166	37	105	64	59	92	94	0	90	105	101	109	108	131	0	94	55	46	0	107	0	0	0	0	0	0	0
0	99	108	160	140	125	151	132	159	116	83	60	0	104	101	100	0	88	51	93	74	59	21	17	35	122	52	80	89	88	146	107	117	111	194	89	89	0	92	40	77	0	95	0	0	0	0	273	0	208
0	0	113	0	0	108	0	0	154	98	0	30	0	0	0	73	0	0	0	91	0	166	17	7	0	77	70	85	71	78	0	99	94	0	0	74	0	0	123	0	0	0	53	0	0	0	0	0	0	0
0	0	116	156	141	105	128	120	143	91	0	87	0	128	0	0	0	89	0	43	0	37	35	0	14	78	36	36	82	85	0	54	0	0	148	102	83	0	115	97	0	0	0	0	0	0	0	0	0	0
0	0	116	141	109	83	101	64	98	33	30	64	0	82	61	77	0	138	0	119	0	105	122	77	78	13	35	78	42	37	0	0	0	0	51	54	60	0	62	0	0	0	88	0	0	0	0	0	0	0
0	0	129	127	107	83	111	78	135	56	70	59	0	101	48	52	0	76	0	90	105	64	52	70	36	35	16	41	45	60	0	113	82	0	134	70	135	0	110	0	0	0	66	0	0	0	0	0	0	0
0	126	143	148	128	116	146	96	148	75	0	90	0	166	104	66	0	47	0	70	144	59	80	85	36	78	41	19	42	53	64	33	0	50	133	83	90	0	92	0	94	0	83	0	0	0	0	0	0	0
0	0	173	180	127	117	129	86	123	61	40	87	0	92	70	52	0	64	79	104	0	92	89	71	82	42	45	42	14	28	16	57	30	42	89	74	77	0	72	79	99	0	87	0	0	0	0	0	196	0
0	0	169	170	0	123	160	0	107	51	23	84	123	85	47	34	0	61	45	101	0	94	88	78	85	37	60	53	28	16	13	60	62	25	73	74	76	0	69	50	103	0	91	0	0	0	0	0	0	0
0	0	197	0	0	0	0	0	0	0	0	120	0	0	0	56	0	0	0	101	0	0	146	0	0	0	0	64	16	13	9	17	12	25	154	0	105	0	0	0	0	0	76	0	0	0	0	0	0	0
0	185	161	181	227	157	186	0	192	189	0	106	181	0	116	73	0	38	76	78	135	90	107	99	54	0	113	33	57	60	17	17	21	29	141	102	106	0	96	95	105	0	97	0	0	0	262	0	0	216
0	173	169	193	0	0	186	0	189	0	0	106	214	0	0	56	0	62	87	103	134	105	117	94	0	0	82	0	30	62	12	21	7	20	141	101	0	0	100	81	99	0	96	0	0	0	0	0	0	0
0	165	157	0	189	0	185	0	172	0	0	111	0	195	76	24	0	27	15	84	112	101	111	0	0	0	0	50	42	25	25	29	20	9	136	100	0	0	110	22	110	0	102	0	0	0	0	0	0	201
45	33	37	42	61	93	48	29	42	50	44	60	36	27	30	100	0	75	171	138	0	109	194	0	148	51	134	133	89	73	154	141	141	136	13	30	18	0	19	61	41	11	45	0	79	90	84	93	89	83
61	48	55	69	93	100	62	53	54	52	65	54	52	45	49	72	0	75	133	108	45	108	89	74	102	54	70	83	74	74	0	102	101	100	30	63	45	0	78	79	25	9	52	106	92	99	112	111	112	99
0	51	56	59	67	119	71	0	68	58	66	86	0	54	49	74	0	159	0	130	59	131	89	0	83	60	135	90	77	76	105	106	0	0	18	45	3	0	20	6	9	7	10	0	0	0	0	0	0	113
0	0	0	0	0	0	0	0	0	0	0	0	0	0	0	0	0	0	0	0	0	0	0	0	0	0	0	0	0	0	0	0	0	0	0	0	0	0	0	0	0	0	0	0	0	0	0	0	0	0
126	86	92	95	120	183	90	93	72	60	56	67	56	63	51	62	88	75	34	82	76	94	92	123	115	62	110	92	72	69	0	96	100	110	19	78	20	0	15	26	37	17	26	0	0	99	233	0	0	115
109	88	79	134	0	0	100	0	113	0	0	57	0	114	91	29	12	28	12	32	39	55	40	0	97	0	0	0	79	50	0	95	81	22	61	79	6	0	26	9	11	0	10	192	187	0	0	0	0	0
0	14	102	0	0	0	151	0	0	129	0	20	0	0	0	93	11	32	0	36	18	46	77	0	0	0	0	94	99	103	0	105	99	110	41	25	9	0	37	11	3	24	12	0	0	0	0	0	0	0
0	21	17	0	0	0	49	0	78	0	0	23	23	58	0	0	0	0	0	55	0	0	0	0	0	0	0	0	0	0	0	0	0	0	11	9	7	0	17	0	24	2	13	0	12	50	0	0	0	135
127	11	83	0	0	171	121	140	83	66	69	109	136	94	61	83	10	80	58	73	51	107	95	53	0	88	66	83	87	91	76	97	96	102	45	52	10	0	26	10	12	13	25	0	0	103	0	0	0	0
0	89	98	101	0	0	97	0	0	0	0	0	53	0	0	0	0	0	0	0	0	0	0	0	0	0	0	0	0	0	0	0	0	0	0	106	0	0	0	192	0	0	0	5	11	17	0	0	0	18
0	81	70	83	0	117	90	0	84	0	0	0	46	90	0	0	0	0	0	0	0	0	0	0	0	0	0	0	0	0	0	0	0	0	79	92	0	0	0	187	0	12	0	11	11	19	48	84	0	31
121	78	80	97	0	0	89	0	108	0	0	0	48	86	0	0	0	0	0	0	0	0	0	0	0	0	0	0	0	0	0	0	0	0	90	99	0	0	99	0	0	50	103	17	19	13	20	26	38	28
0	92	96	101	105	0	94	0	104	0	0	139	50	101	0	0	0	0	0	0	0	0	0	0	0	0	0	0	0	0	0	262	0	0	84	112	0	0	233	0	0	0	0	0	48	20	9	18	76	34
0	0	91	110	105	110	99	112	164	0	0	97	58	74	0	149	0	0	0	246	0	0	273	0	0	0	0	0	0	0	0	0	0	0	93	111	0	0	0	0	0	0	0	0	84	26	18	17	31	26
0	0	0	0	0	114	127	101	115	130	149	0	0	61	90	144	0	0	0	288	0	0	0	0	0	0	0	0	196	0	0	0	0	0	89	112	0	0	0	0	0	0	0	0	0	38	76	31	16	32
92	87	92	97	104	112	87	0	98	0	0	117	60	51	111	0	0	0	0	128	0	0	208	0	0	0	0	0	0	0	0	216	0	201	83	99	113	0	115	0	0	135	0	18	31	28	34	26	32	15
0	0	0	0	0	112	108	0	91	0	0	0	0	51	55	0	0	0	0	0	0	0	0	0	0	102	0	0	0	157	0	0	0	0	81	90	100	0	100	0	0	0	0	0	0	123	116	57	40	38
119	111	121	116	0	118	104	91	98	104	0	121	79	50	56	0	0	203	0	0	0	0	0	0	0	112	0	0	0	0	0	0	0	0	81	93	97	0	101	0	0	0	165	39	25	59	71	71	57	44
0	0	0	0	0	0	153	118	118	105	105	0	0	67	56	134	0	0	0	242	0	0	218	0	0	117	0	167	124	106	0	0	0	0	84	103	107	0	103	0	0	0	125	0	102	83	114	88	56	82
0	0	0	0	0	0	0	0	94	107	105	0	0	79	50	0	0	0	0	0	0	0	0	0	0	113	0	0	137	104	0	0	0	0	97	114	0	0	104	0	0	0	117	0	0	0	0	138	104	104
136	0	0	128	0	0	192	0	132	0	0	203	0	64	58	89	0	0	0	179	0	224	177	137	0	0	0	184	161	134	0	194	0	194	121	151	0	0	153	217	0	0	168	0	40	31	52	50	67	61
69	49	51	69	62	0	57	0	58	0	0	67	9	76	0	0	0	0	0	132	0	0	0	0	0	0	0	0	0	0	0	181	0	0	53	86	64	0	0	94	0	15	0	40	22	33	57	48	86	32
0	0	60	69	80	72	58	69	68	0	79	74	8	11	78	0	0	0	0	0	0	0	0	0	0	0	0	0	244	0	0	0	0	0	46	58	64	0	64	0	0	0	0	0	40	46	85	51	56	43
0	156	0	0	0	0	0	0	85	57	53	118	0	14	11	33	0	0	0	0	0	0	183	143	0	73	0	0	74	67	0	0	0	0	52	56	87	0	64	0	0	0	72	0	87	109	111	95	77	79
0	0	0	0	0	0	0	0	122	0	79	139	0	0	34	13	0	0	0	154	0	0	132	62	0	0	0	0	86	61	0	111	156	0	82	82	128	0	74	0	0	0	131	0	0	0	0	173	121	118
0	0	0	0	0	0	0	0	0	0	0	0	0	0	0	0	0	0	0	0	0	0	0	0	0	0	0	0	0	0	0	0	0	0	0	0	0	0	0	0	0	0	115	0	0	11	0	0	0	0
0	0	0	0	0	0	0	0	281	0	0	191	0	0	0	87	0	184	0	180	0	0	220	0	0	0	0	131	167	119	0	187	163	0	0	198	0	0	200	0	206	0	0	0	0	0	0	0	134	0
0	0	0	0	0	0	0	0	0	0	0	0	0	0	0	0	0	0	0	0	0	0	0	0	0	0	0	0	0	0	0	0	0	0	0	211	0	0	0	0	0	0	0	0	0	0	0	0	0	0
0	0	258	0	0	0	0	0	272	0	0	197	0	0	0	95	0	186	181	202	252	199	208	0	0	0	0	157	157	138	167	168	166	179	208	187	185	0	178	168	179	0	173	0	0	165	166	155	134	151
0	0	0	0	0	0	0	0	0	0	0	0	0	0	0	0	0	0	0	0	0	0	0	0	0	0	0	0	0	0	0	0	0	0	0	0	0	0	0	0	0	0	0	0	0	16	0	0	0	0
0	0	259	0	0	0	296	0	0	0	0	218	0	211	0	93	0	0	175	192	0	0	213	0	0	0	200	177	158	155	0	216	208	0	0	195	0	0	194	203	0	0	184	0	0	0	149	143	118	144
0	0	258	0	0	0	280	0	298	0	0	205	300	0	133	109	0	187	176	219	0	188	186	166	161	0	0	160	170	153	0	196	177	199	249	183	178	0	169	192	218	0	194	0	0	12	184	148	134	170
0	0	0	0	0	0	0	0	0	0	0	150	0	0	0	76	0	0	177	173	0	0	220	0	0	0	0	0	137	164	0	178	0	0	0	167	163	0	159	0	0	0	147	0	0	0	0	180	93	0
0	0	0	0	0	0	257	0	0	0	0	0	0	0	77	83	0	0	0	0	0	0	178	0	0	0	0	0	0	122	0	0	0	0	0	141	0	0	151	0	0	0	157	0	0	131	134	126	102	131
0	0	0	0	0	0	0	0	135	108	117	0	0	103	66	60	0	0	0	0	0	0	0	0	0	0	0	0	133	122	0	0	0	0	99	130	116	0	108	0	0	0	125	0	0	119	119	111	77	101
0	0	0	0	0	0	0	0	0	0	122	189	0	122	0	101	0	0	0	0	0	0	150	0	0	0	0	0	120	108	0	0	165	0	177	152	0	0	109	0	0	0	154	0	0	88	139	98	76	102
0	0	241	0	0	0	332	202	0	0	0	179	182	148	0	92	0	0	106	177	0	195	191	0	0	0	0	93	128	132	0	153	152	0	243	159	0	0	172	0	176	0	170	0	0	135	141	129	107	130
0	0	0	0	0	0	0	0	147	118	118	156	0	150	75	73	0	151	177	184	204	194	160	115	170	131	106	122	122	109	0	161	153	105	110	139	144	0	132	119	178	0	145	0	156	143	151	135	104	115
0	0	0	0	0	0	0	145	0	125	93	135	0	114	73	53	0	226	0	162	218	210	157	129	0	125	99	0	119	97	0	128	109	0	114	128	122	0	121	107	0	0	139	0	131	0	0	141	131	131
0	0	0	0	0	0	0	0	0	0	0	0	0	0	0	92	0	0	133	0	0	0	0	0	0	0	0	0	154	116	144	170	173	0	0	0	0	0	0	0	0	0	0	0	0	0	0	0	0	0
0	0	0	0	0	0	293	0	0	0	0	245	0	0	0	91	0	178	161	227	0	209	221	215	0	0	0	144	153	135	162	163	161	185	0	208	0	0	223	0	0	0	178	0	0	0	210	0	163	0
0	0	0	0	0	0	0	0	0	0	0	253	0	0	0	91	0	136	0	225	0	224	0	0	0	0	0	136	175	111	0	165	168	0	0	0	0	0	0	0	0	0	0	0	0	0	165	0	0	0
0	0	0	0	0	0	0	0	0	0	0	0	0	0	0	0	0	0	0	217	0	0	0	0	0	0	0	228	0	0	0	150	0	0	0	180	0	0	0	0	0	0	197	0	0	0	0	0	0	0
0	117	79	90	0	0	100	0	111	120	63	108	75	53	45	45	0	0	0	0	0	0	158	0	0	0	0	0	135	87	0	220	0	0	82	100	96	0	97	0	0	0	101	36	30	32	34	43	44	33
0	118	187	112	0	264	124	0	108	137	96	192	63	58	72	78	0	226	166	182	0	194	180	148	0	96	108	134	141	126	156	190	160	0	98	145	133	0	127	172	192	0	166	53	41	33	47	53	53	47
0	0	0	0	0	0	0	0	108	0	108	0	0	62	74	0	0	0	0	0	0	0	0	0	0	0	0	0	0	0	0	0	0	0	0	120	99	0	0	0	0	0	0	0	23	0	0	69	51	71
0	0	0	0	0	0	0	0	0	0	0	0	0	0	0	0	0	0	0	0	0	0	0	0	0	0	0	0	0	0	0	0	0	0	0	0	0	0	0	0	0	0	0	0	0	0	0	0	0	0
0	0	261	0	0	0	241	0	258	163	82	180	0	67	73	71	0	210	0	197	0	194	166	136	0	137	117	141	132	115	0	190	177	0	92	134	118	0	119	139	167	0	147	0	169	0	106	77	55	91
0	0	0	0	0	0	0	0	0	0	0	0	0	0	0	0	0	0	0	0	0	0	0	0	0	0	0	0	164	0	0	0	0	0	0	0	0	0	0	0	0	0	0	0	0	0	0	0	0	0
0	0	0	0	0	0	0	0	0	0	0	0	0	0	0	0	0	0	0	0	0	0	0	0	0	0	0	0	0	0	0	0	0	0	0	0	0	0	0	0	0	0	0	0	0	0	0	0	0	0
0	0	0	0	0	0	0	0	0	0	0	0	0	0	0	0	0	0	0	0	0	0	0	0	0	0	0	0	0	0	0	0	0	0	0	0	0	0	0	0	0	0	0	0	17	15	0	0	0	49
0	0	0	0	0	0	0	0	0	0	0	0	0	0	0	0	89	0	0	0	0	0	0	0	0	0	0	0	0	0	0	0	0	0	0	0	0	0	0	0	0	0	32	0	16	0	0	0	0	0
[truncated: 36 more columns]
