# Supplementary material for: Analyzing the effects of free water modeling by deep learning on diffusion MRI structural connectivity estimates in glioma patients
Source: PLoS One. 2020 Sep 25;15(9):e0239475. doi: 10.1371/journal.pone.0239475 (PMC7518620; doi:10.1371/journal.pone.0239475)
Supplement: S1 File — All utilized connectivity and length matrices as comma-separated csv files, and the free-water maps as nifti files. (ZIP) [file pone.0239475.s003.zip › S3/CMs/patients/prob_wm/vp28/cm_original.csv]

13	19	13	0	0	0	11	0	11	0	0	5	6	3	1	0	0	2	0	1	0	1	0	0	0	0	0	0	0	0	0	0	0	0	8	18	0	0	1	2	0	0	1	0	0	2	0	0	0	4
19	311	124	3	1	0	18	0	108	0	0	79	154	17	2	0	0	5	0	17	5	0	2	0	0	0	0	1	0	0	0	9	3	3	46	80	6	0	9	3	24	31	18	2	12	17	8	0	0	23
13	124	698	87	21	11	304	0	204	10	1	206	101	11	3	1	0	23	0	29	10	11	27	1	2	8	6	8	7	2	1	53	11	11	73	138	17	0	33	8	1	24	5	2	11	22	7	1	0	36
0	3	87	70	44	15	287	2	152	15	0	10	23	3	1	1	0	1	0	6	0	8	11	0	2	7	5	3	3	2	0	1	2	0	44	49	1	0	2	1	0	0	0	1	2	5	4	4	0	29
0	1	21	44	149	64	356	26	248	37	0	25	7	11	0	0	0	0	0	17	0	18	22	0	3	27	17	12	16	0	0	2	0	1	10	34	1	0	5	0	0	0	0	0	0	0	2	1	0	4
0	0	11	15	64	73	144	108	666	168	6	50	1	46	8	2	0	0	0	56	3	62	61	1	30	71	99	30	43	6	0	1	0	0	19	45	3	0	1	0	0	0	1	0	1	0	0	2	1	3
11	18	304	287	356	144	1602	482	907	337	2	182	76	45	10	6	0	19	0	36	4	30	26	0	10	62	29	37	79	11	0	31	4	5	189	400	33	0	37	5	3	1	6	2	12	13	28	8	2	97
0	0	0	2	26	108	482	291	146	363	0	3	1	12	1	0	0	0	0	9	0	7	6	0	3	32	16	21	48	0	0	0	0	0	25	50	0	0	3	0	0	0	2	0	0	0	0	1	2	0
11	108	204	152	248	666	907	146	1783	438	76	216	162	254	139	14	0	5	0	18	1	13	29	1	11	48	22	18	39	28	0	35	5	7	925	1478	104	0	93	4	0	1	3	0	2	2	21	4	12	68
0	0	10	15	37	168	337	363	438	1092	59	75	1	18	68	1	0	0	0	56	1	70	64	3	46	569	279	96	213	28	0	4	0	0	46	753	75	0	116	0	1	0	29	0	0	0	0	0	2	0
0	0	1	0	0	6	2	0	76	59	200	2	0	19	220	4	0	1	0	0	0	0	1	0	0	14	1	0	18	52	0	0	0	0	97	75	22	0	98	0	0	0	10	0	0	0	0	0	1	0
5	79	206	10	25	50	182	3	216	75	2	374	17	26	3	26	7	38	2	115	64	54	268	21	21	61	81	98	170	46	2	210	47	32	44	184	5	0	28	14	13	5	10	0	0	0	1	1	0	16
6	154	101	23	7	1	76	1	162	1	0	17	79	23	3	4	0	3	0	3	3	2	0	0	0	0	0	0	0	5	0	3	1	0	51	40	0	0	2	0	0	39	2	6	10	21	2	2	0	30
3	17	11	3	11	46	45	12	254	18	19	26	23	89	117	47	0	1	3	1	0	3	1	0	1	2	3	2	13	64	0	0	0	1	299	294	27	0	24	1	0	4	1	0	1	2	1	24	17	43
1	2	3	1	0	8	10	1	139	68	220	3	3	117	211	134	0	0	6	0	0	2	1	0	0	9	1	1	42	184	0	1	0	1	163	138	34	0	65	3	0	0	5	0	0	0	0	0	3	1
0	0	1	1	0	2	6	0	14	1	4	26	4	47	134	112	0	0	42	5	0	8	51	4	0	2	9	12	117	422	13	49	21	49	5	107	8	0	93	28	4	0	24	0	0	0	0	1	1	0
0	0	0	0	0	0	0	0	0	0	0	7	0	0	0	0	21	10	0	8	26	0	0	0	0	0	0	0	0	0	0	0	0	0	0	0	0	0	1	11	23	0	1	0	0	0	0	0	0	0
2	5	23	1	0	0	19	0	5	0	1	38	3	1	0	0	10	381	14	386	50	35	48	0	1	1	1	30	29	3	0	286	12	81	5	27	1	0	8	8	14	0	5	0	0	0	0	0	0	0
0	0	0	0	0	0	0	0	0	0	0	2	0	3	6	42	0	14	81	3	0	3	1	0	0	0	0	0	5	16	0	7	5	13	1	1	0	0	2	20	0	0	2	0	0	0	0	0	0	0
1	17	29	6	17	56	36	9	18	56	0	115	3	1	0	5	8	386	3	608	37	263	103	2	55	18	67	203	121	21	2	425	34	65	5	152	9	0	38	47	21	1	22	0	0	0	0	1	1	1
0	5	10	0	0	3	4	0	1	1	0	64	3	0	0	0	26	50	0	37	33	10	4	0	0	0	1	1	0	0	0	6	5	3	0	5	1	0	8	26	78	0	3	0	0	0	0	0	0	0
1	0	11	8	18	62	30	7	13	70	0	54	2	3	2	8	0	35	3	263	10	233	136	2	106	20	98	224	118	11	0	137	22	10	1	128	4	0	22	12	3	0	8	0	0	0	0	0	0	0
0	2	27	11	22	61	26	6	29	64	1	268	0	1	1	51	0	48	1	103	4	136	864	135	125	18	181	175	248	74	1	205	31	30	6	210	3	0	29	4	6	0	16	0	0	0	0	1	0	1
0	0	1	0	0	1	0	0	1	3	0	21	0	0	0	4	0	0	0	2	0	2	135	23	0	2	4	11	26	7	0	1	1	0	0	11	0	0	1	0	0	0	1	0	0	0	0	0	0	0
0	0	2	2	3	30	10	3	11	46	0	21	0	1	0	0	0	1	0	55	0	106	125	0	100	18	110	58	25	1	0	8	0	0	2	20	1	0	1	1	0	0	0	0	0	0	0	0	0	0
0	0	8	7	27	71	62	32	48	569	14	61	0	2	9	2	0	1	0	18	0	20	18	2	18	850	320	42	224	7	0	0	0	0	4	509	21	0	58	0	0	0	15	0	0	0	0	0	0	0
0	0	6	5	17	99	29	16	22	279	1	81	0	3	1	9	0	1	0	67	1	98	181	4	110	320	618	197	362	11	0	4	1	0	1	98	3	0	5	0	0	0	1	0	0	0	0	0	0	0
0	1	8	3	12	30	37	21	18	96	0	98	0	2	1	12	0	30	0	203	1	224	175	11	58	42	197	417	541	20	1	95	0	1	7	224	8	0	20	0	2	0	16	0	0	0	0	0	0	0
0	0	7	3	16	43	79	48	39	213	18	170	0	13	42	117	0	29	5	121	0	118	248	26	25	224	362	541	1067	269	36	119	50	47	37	915	71	0	205	10	10	0	94	0	0	0	0	0	2	0
0	0	2	2	0	6	11	0	28	28	52	46	5	64	184	422	0	3	16	21	0	11	74	7	1	7	11	20	269	583	18	46	9	47	43	205	36	0	173	12	1	0	52	0	0	0	0	0	0	0
0	0	1	0	0	0	0	0	0	0	0	2	0	0	0	13	0	0	0	2	0	0	1	0	0	0	0	1	36	18	39	19	31	20	1	0	1	0	0	0	0	0	1	0	0	0	0	0	0	0
0	9	53	1	2	1	31	0	35	4	0	210	3	0	1	49	0	286	7	425	6	137	205	1	8	0	4	95	119	46	19	567	79	71	25	204	3	0	45	18	14	0	54	0	0	0	1	0	0	1
0	3	11	2	0	0	4	0	5	0	0	47	1	0	0	21	0	12	5	34	5	22	31	1	0	0	1	0	50	9	31	79	41	78	8	46	0	0	11	8	5	0	16	0	0	0	0	0	0	0
0	3	11	0	1	0	5	0	7	0	0	32	0	1	1	49	0	81	13	65	3	10	30	0	0	0	0	1	47	47	20	71	78	172	5	11	0	0	4	6	1	0	6	0	0	0	0	0	0	1
8	46	73	44	10	19	189	25	925	46	97	44	51	299	163	5	0	5	1	5	0	1	6	0	2	4	1	7	37	43	1	25	8	5	220	242	131	0	429	4	2	4	15	0	4	4	15	34	34	121
18	80	138	49	34	45	400	50	1478	753	75	184	40	294	138	107	0	27	1	152	5	128	210	11	20	509	98	224	915	205	0	204	46	11	242	233	37	0	77	8	9	37	54	4	5	2	9	16	12	63
0	6	17	1	1	3	33	0	104	75	22	5	0	27	34	8	0	1	0	9	1	4	3	0	1	21	3	8	71	36	1	3	0	0	131	37	9	0	30	7	5	2	107	0	0	0	0	0	0	6
0	0	0	0	0	0	0	0	0	0	0	0	0	0	0	0	0	0	0	0	0	0	0	0	0	0	0	0	0	0	0	0	0	0	0	0	0	0	0	0	0	0	0	0	0	0	0	0	0	0
1	9	33	2	5	1	37	3	93	116	98	28	2	24	65	93	1	8	2	38	8	22	29	1	1	58	5	20	205	173	0	45	11	4	429	77	30	0	68	58	15	11	25	0	0	1	1	0	0	2
2	3	8	1	0	0	5	0	4	0	0	14	0	1	3	28	11	8	20	47	26	12	4	0	1	0	0	0	10	12	0	18	8	6	4	8	7	0	58	36	12	0	13	1	1	0	0	0	0	0
0	24	1	0	0	0	3	0	0	1	0	13	0	0	0	4	23	14	0	21	78	3	6	0	0	0	0	2	10	1	0	14	5	1	2	9	5	0	15	12	31	1	58	0	0	0	0	0	0	0
0	31	24	0	0	0	1	0	1	0	0	5	39	4	0	0	0	0	0	1	0	0	0	0	0	0	0	0	0	0	0	0	0	0	4	37	2	0	11	0	1	6	9	0	1	2	0	0	0	1
1	18	5	0	0	1	6	2	3	29	10	10	2	1	5	24	1	5	2	22	3	8	16	1	0	15	1	16	94	52	1	54	16	6	15	54	107	0	25	13	58	9	63	0	0	1	0	0	0	0
0	2	2	1	0	0	2	0	0	0	0	0	6	0	0	0	0	0	0	0	0	0	0	0	0	0	0	0	0	0	0	0	0	0	0	4	0	0	0	1	0	0	0	51	23	21	0	0	0	34
0	12	11	2	0	1	12	0	2	0	0	0	10	1	0	0	0	0	0	0	0	0	0	0	0	0	0	0	0	0	0	0	0	0	4	5	0	0	0	1	0	1	0	23	220	104	4	1	0	27
2	17	22	5	0	0	13	0	2	0	0	0	21	2	0	0	0	0	0	0	0	0	0	0	0	0	0	0	0	0	0	0	0	0	4	2	0	0	1	0	0	2	1	21	104	392	125	48	1	106
0	8	7	4	2	0	28	0	21	0	0	1	2	1	0	0	0	0	0	0	0	0	0	0	0	0	0	0	0	0	0	1	0	0	15	9	0	0	1	0	0	0	0	0	4	125	55	64	8	159
0	0	1	4	1	2	8	1	4	0	0	1	2	24	0	1	0	0	0	1	0	0	1	0	0	0	0	0	0	0	0	0	0	0	34	16	0	0	0	0	0	0	0	0	1	48	64	279	113	276
0	0	0	0	0	1	2	2	12	2	1	0	0	17	3	1	0	0	0	1	0	0	0	0	0	0	0	0	2	0	0	0	0	0	34	12	0	0	0	0	0	0	0	0	0	1	8	113	131	116
4	23	36	29	4	3	97	0	68	0	0	16	30	43	1	0	0	0	0	1	0	0	1	0	0	0	0	0	0	0	0	1	0	1	121	63	6	0	2	0	0	1	0	34	27	106	159	276	116	1440
0	0	0	0	0	3	1	0	17	0	0	0	0	36	6	0	0	0	0	0	0	0	0	0	0	1	0	0	0	1	0	0	0	0	51	25	1	0	2	0	0	0	0	0	0	1	4	28	142	336
1	7	10	10	0	11	35	13	67	13	0	9	13	147	24	0	0	1	0	0	0	0	0	0	0	1	0	0	0	0	0	0	0	0	185	106	5	0	4	0	0	0	1	17	108	26	47	144	399	848
0	0	0	0	0	0	3	1	15	23	23	0	0	36	91	2	0	0	0	1	0	0	1	0	0	3	0	1	4	5	0	0	0	0	152	59	17	0	44	0	0	0	2	0	1	4	6	83	214	143
0	0	0	0	0	0	0	0	1	2	3	0	0	2	20	0	0	0	0	0	0	0	0	0	0	2	0	0	1	3	0	0	0	0	29	9	0	0	9	0	0	0	1	0	0	0	0	3	11	12
1	0	0	5	0	0	2	0	5	0	0	10	0	4	3	10	0	0	0	3	0	1	10	1	0	0	0	1	16	11	0	8	0	1	10	43	0	0	27	1	0	0	6	0	18	292	111	154	47	129
6	13	25	11	4	0	49	0	61	0	0	2	128	4	0	0	0	0	0	2	0	0	0	0	0	0	0	0	0	0	0	1	0	0	29	17	2	0	0	1	0	1	0	18	190	48	22	20	1	277
0	0	10	6	4	4	17	3	31	0	1	1	5	191	5	0	0	0	0	0	0	0	0	0	0	0	0	0	1	0	0	0	0	0	64	25	2	0	1	0	0	0	0	0	25	3	1	63	63	142
0	1	0	0	0	0	0	0	4	10	17	1	0	22	173	13	0	0	0	0	0	0	1	1	0	2	0	0	4	9	0	0	0	0	36	15	5	0	15	0	0	0	1	0	1	2	5	10	28	29
0	0	0	0	0	0	0	0	1	0	1	5	0	0	5	90	0	0	0	2	0	0	4	1	0	0	0	0	4	14	0	8	1	0	3	16	3	0	13	0	0	0	5	0	0	0	0	2	3	5
0	0	0	0	0	0	0	0	0	0	0	0	0	0	0	0	0	0	0	0	0	0	0	0	0	0	0	0	0	0	0	0	0	0	0	0	0	0	0	0	0	0	1	0	0	5	0	0	0	0
0	0	0	0	0	0	0	0	1	0	0	2	0	0	0	2	0	1	0	4	0	0	1	0	0	0	0	1	4	5	0	4	4	0	0	3	0	0	1	0	1	0	0	0	0	0	0	0	1	0
0	0	0	0	0	0	0	0	0	0	0	0	0	0	0	0	0	0	0	0	0	0	0	0	0	0	0	0	0	0	0	0	0	0	0	1	0	0	0	0	0	0	0	0	0	0	0	0	0	0
0	0	3	0	0	0	0	0	1	0	0	6	0	0	0	5	0	5	4	10	1	5	16	0	0	0	0	2	27	25	3	32	3	1	2	25	1	0	14	2	2	0	8	0	0	2	1	17	9	16
0	0	0	0	0	0	0	0	0	0	0	0	0	0	0	0	0	0	0	0	0	0	0	0	0	0	0	0	0	0	0	0	0	0	0	0	0	0	0	0	0	0	0	0	0	10	0	0	0	0
0	0	1	0	0	0	1	0	0	0	0	4	0	1	0	4	0	0	1	1	0	0	7	0	0	0	1	4	13	9	0	7	2	0	0	14	0	0	8	1	0	0	7	0	0	0	5	24	30	15
0	0	1	0	0	0	3	0	1	0	0	22	1	0	3	13	0	2	5	14	0	3	10	2	1	0	0	2	24	17	0	20	1	1	2	29	5	0	33	1	2	0	14	0	0	50	3	11	27	1
0	0	0	0	0	0	0	0	0	0	0	2	0	0	0	6	0	0	1	1	0	0	3	0	0	0	0	0	3	4	0	2	0	0	0	3	3	0	6	0	0	0	1	0	0	0	0	1	2	0
0	0	0	0	0	0	1	0	0	0	0	0	0	0	1	3	0	0	0	0	0	0	2	0	0	0	0	0	0	1	0	0	0	0	0	8	0	0	6	0	0	0	3	0	0	4	5	15	24	7
0	0	0	0	0	0	0	0	3	2	5	0	0	6	23	3	0	0	0	0	0	0	0	0	0	0	0	0	2	5	0	0	0	0	13	8	6	0	18	0	0	0	1	0	0	3	13	50	90	46
0	0	0	0	0	0	0	0	0	0	1	1	0	2	0	2	0	0	0	0	0	0	1	0	0	0	0	0	6	5	0	0	1	0	1	8	0	0	3	0	0	0	2	0	0	2	3	33	85	19
0	0	1	0	0	0	1	1	0	0	0	7	1	2	0	6	0	0	1	1	0	1	5	0	0	0	0	1	5	8	0	2	1	0	1	10	0	0	4	0	1	0	4	0	0	2	6	60	139	47
0	0	0	0	0	0	0	0	3	4	6	30	0	1	16	55	0	6	3	9	1	2	33	2	2	5	5	8	63	53	0	39	9	2	18	102	10	0	59	3	4	0	24	0	1	2	8	31	79	30
0	0	0	0	0	0	0	1	0	2	3	4	0	9	25	55	0	1	0	4	1	3	14	3	0	3	2	0	27	28	0	19	2	0	18	46	9	0	46	1	0	0	12	0	1	0	0	10	20	20
0	0	0	0	0	0	0	0	0	0	0	0	0	0	0	7	0	0	1	0	0	0	0	0	0	0	0	0	5	2	1	10	4	0	0	0	0	0	0	0	0	0	0	0	0	0	0	0	0	0
0	0	0	0	0	0	1	0	0	0	0	4	0	0	0	29	0	2	1	4	0	1	8	1	0	0	0	4	18	26	2	64	14	2	0	11	0	0	4	0	0	0	2	0	0	0	1	0	1	0
0	0	0	0	0	0	0	0	0	0	0	1	0	0	0	13	0	1	0	2	0	1	0	0	0	0	0	1	7	4	0	22	6	0	0	0	0	0	0	0	0	0	0	0	0	0	1	0	0	0
0	0	0	0	0	0	0	0	0	0	0	0	0	0	0	0	0	0	0	2	0	0	0	0	0	0	0	2	0	0	0	1	0	0	0	3	0	0	0	0	0	0	1	0	0	0	0	0	0	0
0	3	8	3	0	0	9	0	7	4	1	1	6	16	11	1	0	0	0	0	0	0	2	0	0	0	0	0	1	2	0	1	0	0	52	20	5	0	19	0	0	0	1	16	35	90	55	59	19	336
0	1	4	3	0	1	16	0	14	3	2	21	2	13	13	25	0	1	5	10	0	2	27	2	0	1	5	6	58	55	1	14	1	0	30	113	5	0	84	3	4	0	28	2	10	160	123	136	112	202
0	0	0	0	0	0	0	0	1	0	1	0	0	3	1	0	0	0	0	0	0	0	0	0	0	0	0	0	0	0	0	0	0	0	0	1	1	0	0	0	0	0	0	0	1	0	0	2	8	3
0	0	0	0	0	0	0	0	0	0	0	0	0	0	0	0	0	0	0	0	0	0	0	0	0	0	0	0	0	0	0	0	0	0	0	0	0	0	0	0	0	0	0	0	0	0	0	0	0	0
0	0	2	0	0	0	2	0	1	1	6	19	0	10	25	23	0	2	0	4	0	6	22	1	0	2	3	4	46	60	0	6	1	0	26	110	12	0	125	1	2	0	21	0	1	0	1	4	17	17
0	0	0	0	0	0	0	0	0	0	0	0	0	0	0	0	0	0	0	0	0	0	0	0	0	0	0	0	1	0	0	0	0	0	0	0	0	0	0	0	0	0	0	0	0	0	0	0	0	0
0	0	0	0	0	0	0	0	0	0	0	0	0	0	0	0	0	0	0	0	0	0	0	0	0	0	0	0	0	0	0	0	0	0	0	0	0	0	0	0	0	0	0	0	0	0	0	0	0	0
0	0	0	0	0	0	0	0	0	0	0	0	0	0	0	0	0	0	0	0	0	0	0	0	0	0	0	0	0	0	0	0	0	0	0	0	0	0	0	0	0	0	0	0	21	11	0	0	0	5
0	0	0	0	0	0	0	0	0	0	0	0	0	0	0	0	2	0	0	0	0	0	0	0	0	0	0	0	0	0	0	0	0	0	0	0	0	0	0	0	0	0	26	0	1	0	0	0	0	0
[truncated: 36 more columns]
