# Supplementary material for: Analyzing the effects of free water modeling by deep learning on diffusion MRI structural connectivity estimates in glioma patients
Source: PLoS One. 2020 Sep 25;15(9):e0239475. doi: 10.1371/journal.pone.0239475 (PMC7518620; doi:10.1371/journal.pone.0239475)
Supplement: S1 File — All utilized connectivity and length matrices as comma-separated csv files, and the free-water maps as nifti files. (ZIP) [file pone.0239475.s003.zip › S3/CMs/patients/prob_wm/vp28/fiberlengthmatrix_fwm.csv]

3	13	31	46	0	0	12	0	43	226	0	84	43	61	0	0	0	0	0	104	321	0	0	0	0	0	0	0	0	178	0	180	188	0	45	60	70	0	87	0	0	0	0	108	115	99	0	0	0	94
13	10	21	66	0	247	42	0	28	0	0	31	21	45	98	147	9	102	0	82	49	152	86	0	141	0	0	180	155	0	0	174	184	166	40	50	53	0	43	69	14	17	16	93	39	70	88	100	0	91
31	21	16	26	48	58	37	80	58	114	0	35	29	64	133	158	0	125	87	108	79	102	108	0	142	108	118	160	158	157	122	158	158	149	43	52	61	0	103	84	69	16	111	93	70	77	95	109	0	92
46	66	26	14	32	63	36	118	64	130	0	62	49	86	106	138	0	96	0	183	0	148	169	0	155	127	204	146	177	0	0	188	235	0	58	66	85	0	107	123	0	0	206	104	95	100	107	105	127	93
0	0	48	32	10	40	36	66	62	89	0	79	66	56	91	0	0	0	0	162	0	162	145	138	128	108	111	134	126	157	0	174	0	0	67	80	47	0	103	0	0	0	0	0	0	0	0	109	0	94
0	247	58	63	40	18	55	45	65	67	110	73	108	54	75	87	0	0	0	138	0	132	128	0	101	86	81	120	109	115	0	0	0	0	83	92	119	0	136	0	0	0	0	0	0	0	0	116	116	106
12	42	37	36	36	55	17	38	49	79	133	62	38	54	87	160	93	150	0	152	119	156	150	0	137	104	105	133	129	156	0	182	184	168	47	59	65	0	85	106	87	52	176	95	97	93	97	102	147	93
0	0	80	118	66	45	38	11	31	38	0	63	100	32	58	0	0	0	0	138	0	114	141	0	115	65	75	95	93	97	0	0	214	259	30	51	49	0	54	229	0	0	0	0	0	0	0	112	93	122
43	28	58	64	62	65	49	31	20	56	38	67	35	45	41	158	0	147	0	176	116	171	166	0	155	100	129	154	131	108	0	187	190	187	43	54	70	0	81	114	0	59	142	112	105	101	104	113	112	98
226	0	114	130	89	67	79	38	56	20	19	69	0	60	52	105	0	0	0	120	0	116	109	95	82	28	54	80	64	44	0	268	0	0	42	54	57	0	57	0	0	0	68	0	0	0	169	129	124	132
0	0	0	0	0	110	133	0	38	19	12	89	110	66	31	29	0	0	0	0	0	0	95	0	0	28	0	0	45	20	0	0	0	0	45	69	64	0	56	0	0	0	74	0	0	0	0	0	0	0
84	31	35	62	79	73	62	63	67	69	89	20	61	69	106	96	12	76	59	81	24	95	65	30	60	65	53	83	88	98	134	107	118	106	56	57	85	0	81	40	32	23	68	111	0	0	119	136	0	115
43	21	29	49	66	108	38	100	35	0	110	61	10	20	69	101	0	88	116	0	0	146	94	0	246	0	0	157	186	123	0	170	200	0	33	54	55	0	57	107	0	21	109	66	29	42	82	78	0	55
61	45	64	86	56	54	54	32	45	60	66	69	20	12	28	64	0	0	0	138	0	173	142	101	0	114	91	146	128	84	0	199	177	91	28	43	50	0	63	124	182	49	75	0	45	0	127	65	74	57
0	98	133	106	91	75	87	58	41	52	31	106	69	28	9	29	0	0	78	135	0	0	160	0	0	57	94	0	70	47	104	0	0	76	34	50	52	0	52	76	0	0	84	0	0	0	0	92	111	98
0	147	158	138	0	87	160	0	158	105	29	96	101	64	29	14	0	51	25	105	131	102	87	145	0	39	53	54	53	34	50	71	54	21	64	78	70	0	54	30	122	0	83	0	0	0	0	0	0	258
0	9	0	0	0	0	93	0	0	0	0	12	0	0	0	0	4	22	0	18	9	0	20	0	0	0	122	0	0	0	0	0	0	0	66	0	0	0	62	6	13	0	79	0	37	0	0	0	0	0
0	102	125	96	0	0	150	0	147	0	0	76	88	0	0	51	22	15	13	41	41	81	90	0	78	0	101	53	79	152	107	38	55	23	106	101	98	0	86	32	36	83	55	0	0	0	0	0	0	170
0	0	87	0	0	0	0	0	0	0	0	59	116	0	78	25	0	13	6	76	83	0	99	0	0	0	0	0	76	58	0	73	68	15	41	146	0	0	44	10	0	0	18	0	0	0	0	0	0	0
104	82	108	183	162	138	152	138	176	120	0	81	0	138	135	105	18	41	76	18	30	33	85	124	45	122	84	67	104	96	125	77	102	92	156	110	156	0	84	31	28	0	78	0	0	162	0	0	0	150
321	49	79	0	0	0	119	0	116	0	0	24	0	0	0	131	9	41	83	30	8	34	18	0	75	0	118	113	137	0	0	135	132	89	71	67	0	0	76	41	19	0	51	0	0	151	0	0	0	176
0	152	102	148	162	132	156	114	171	116	0	95	146	173	0	102	0	81	0	33	34	17	55	93	32	107	68	58	92	100	118	91	111	103	148	107	114	0	88	43	27	0	81	0	0	0	0	0	0	0
0	86	108	169	145	128	150	141	166	109	95	65	94	142	160	87	20	90	99	85	18	55	19	17	40	92	51	79	88	89	98	107	109	109	171	89	119	0	83	49	89	0	113	0	0	0	0	0	0	0
0	0	0	0	138	0	0	0	0	95	0	30	0	101	0	145	0	0	0	124	0	93	17	5	73	88	63	73	73	70	0	163	0	0	0	82	0	0	0	0	0	0	0	0	0	0	0	0	0	0
0	141	142	155	128	101	137	115	155	82	0	60	246	0	0	0	0	78	0	45	75	32	40	73	14	84	37	36	82	105	0	73	104	0	104	88	0	0	145	0	0	0	0	0	0	0	0	0	0	0
0	0	108	127	108	86	104	65	100	28	28	65	0	114	57	39	0	0	0	122	0	107	92	88	84	12	35	76	44	43	0	179	0	0	59	55	63	0	64	0	0	0	75	0	0	0	0	0	0	0
0	0	118	204	111	81	105	75	129	54	0	53	0	91	94	53	122	101	0	84	118	68	51	63	37	35	16	41	47	69	0	95	0	0	149	71	79	0	102	0	91	0	63	0	0	0	0	0	0	0
0	180	160	146	134	120	133	95	154	80	0	83	157	146	0	54	0	53	0	67	113	58	79	73	36	76	41	18	40	57	0	39	186	0	123	83	100	0	84	91	87	0	88	0	0	0	0	0	0	221
0	155	158	177	126	109	129	93	131	64	45	88	186	128	70	53	0	79	76	104	137	92	88	73	82	44	47	40	14	29	20	48	27	45	84	75	79	0	75	77	106	0	87	0	0	0	252	0	0	0
178	0	157	0	157	115	156	97	108	44	20	98	123	84	47	34	0	152	58	96	0	100	89	70	105	43	69	57	29	14	18	62	50	26	67	77	75	0	67	41	109	0	87	0	0	238	0	191	0	0
0	0	122	0	0	0	0	0	0	0	0	134	0	0	104	50	0	107	0	125	0	118	98	0	0	0	0	0	20	18	6	26	12	29	179	100	0	0	157	54	0	0	0	0	0	0	0	0	0	0
180	174	158	188	174	0	182	0	187	268	0	107	170	199	0	71	0	38	73	77	135	91	107	163	73	179	95	39	48	62	26	16	18	34	146	103	102	0	101	89	111	0	98	0	0	0	0	0	0	245
188	184	158	235	0	0	184	214	190	0	0	118	200	177	0	54	0	55	68	102	132	111	109	0	104	0	0	186	27	50	12	18	6	21	145	106	0	0	98	78	106	140	94	0	0	0	242	0	0	0
0	166	149	0	0	0	168	259	187	0	0	106	0	91	76	21	0	23	15	92	89	103	109	0	0	0	0	0	45	26	29	34	21	8	164	111	0	0	106	30	77	0	95	0	0	0	0	0	0	0
45	40	43	58	67	83	47	30	43	42	45	56	33	28	34	64	66	106	41	156	71	148	171	0	104	59	149	123	84	67	179	146	145	164	14	30	21	0	18	77	0	26	50	104	84	87	89	95	87	83
60	50	52	66	80	92	59	51	54	54	69	57	54	43	50	78	0	101	146	110	67	107	89	82	88	55	71	83	75	77	100	103	106	111	30	54	34	0	76	96	56	12	58	107	77	113	107	111	100	101
70	53	61	85	47	119	65	49	70	57	64	85	55	50	52	70	0	98	0	156	0	114	119	0	0	63	79	100	79	75	0	102	0	0	21	34	14	0	24	6	10	0	13	107	108	115	115	128	115	107
0	0	0	0	0	0	0	0	0	0	0	0	0	0	0	0	0	0	0	0	0	0	0	0	0	0	0	0	0	0	0	0	0	0	0	0	0	0	0	0	0	0	0	0	0	0	0	0	0	0
87	43	103	107	103	136	85	54	81	57	56	81	57	63	52	54	62	86	44	84	76	88	83	0	145	64	102	84	75	67	157	101	98	106	18	76	24	0	8	28	40	12	48	109	0	86	129	129	125	111
0	69	84	123	0	0	106	229	114	0	0	40	107	124	76	30	6	32	10	31	41	43	49	0	0	0	0	91	77	41	54	89	78	30	77	96	6	0	28	8	25	48	13	0	0	0	0	0	0	0
0	14	69	0	0	0	87	0	0	0	0	32	0	182	0	122	13	36	0	28	19	27	89	0	0	0	91	87	106	109	0	111	106	77	0	56	10	0	40	25	4	0	11	0	37	0	0	0	0	0
0	17	16	0	0	0	52	0	59	0	0	23	21	49	0	0	0	83	0	0	0	0	0	0	0	0	0	0	0	0	0	0	140	0	26	12	0	0	12	48	0	3	11	0	22	61	0	0	0	0
0	16	111	206	0	0	176	0	142	68	74	68	109	75	84	83	79	55	18	78	51	81	113	0	0	75	63	88	87	87	0	98	94	95	50	58	13	0	48	13	11	11	15	0	22	0	165	0	241	0
108	93	93	104	0	0	95	0	112	0	0	111	66	0	0	0	0	0	0	0	0	0	0	0	0	0	0	0	0	0	0	0	0	0	104	107	107	0	109	0	0	0	0	5	13	17	0	0	0	12
115	39	70	95	0	0	97	0	105	0	0	0	29	45	0	0	37	0	0	0	0	0	0	0	0	0	0	0	0	0	0	0	0	0	84	77	108	0	0	0	37	22	22	13	10	19	45	60	0	34
99	70	77	100	0	0	93	0	101	0	0	0	42	0	0	0	0	0	0	162	151	0	0	0	0	0	0	0	0	238	0	0	0	0	87	113	115	0	86	0	0	61	0	17	19	12	22	23	79	31
0	88	95	107	0	0	97	0	104	169	0	119	82	127	0	0	0	0	0	0	0	0	0	0	0	0	0	0	252	0	0	0	242	0	89	107	115	0	129	0	0	0	165	0	45	22	8	18	55	31
0	100	109	105	109	116	102	112	113	129	0	136	78	65	92	0	0	0	0	0	0	0	0	0	0	0	0	0	0	191	0	0	0	0	95	111	128	0	129	0	0	0	0	0	60	23	18	12	30	26
0	0	0	127	0	116	147	93	112	124	0	0	0	74	111	0	0	0	0	0	0	0	0	0	0	0	0	0	0	0	0	0	0	0	87	100	115	0	125	0	0	0	241	0	0	79	55	30	17	30
94	91	92	93	94	106	93	122	98	132	0	115	55	57	98	258	0	170	0	150	176	0	0	0	0	0	0	221	0	0	0	245	0	0	83	101	107	0	111	0	0	0	0	12	34	31	31	26	30	15
0	0	0	0	0	109	136	89	102	105	161	0	0	53	51	0	0	0	0	0	0	0	0	0	0	0	0	0	0	0	0	0	0	0	75	89	110	0	89	0	0	0	0	0	0	94	82	69	39	38
111	119	112	109	140	122	107	88	95	110	114	127	65	51	51	0	0	0	0	0	0	0	185	0	0	139	0	0	196	0	0	241	0	0	83	100	117	0	116	0	0	0	216	47	27	64	74	70	56	45
0	0	0	0	0	134	0	101	121	103	102	131	0	71	58	133	0	0	0	0	0	0	216	0	0	110	0	0	138	120	0	0	0	0	87	110	109	0	106	0	0	0	165	0	0	115	114	98	57	85
0	0	0	0	0	0	0	0	117	122	117	149	0	80	59	66	0	0	0	0	0	0	0	0	0	0	76	0	93	0	0	0	0	0	99	114	120	0	93	0	0	0	0	0	0	0	0	120	101	98
0	14	0	132	0	0	104	0	182	103	114	200	7	56	67	82	0	215	149	205	0	233	201	0	0	0	0	156	160	123	0	180	159	0	107	164	121	0	144	140	209	14	165	0	43	34	50	48	61	61
77	47	63	68	54	97	53	0	62	0	0	64	8	56	0	0	0	130	0	0	0	0	119	0	0	0	0	0	0	242	0	253	180	0	61	85	0	0	136	0	0	22	0	38	25	33	44	49	140	33
131	83	64	77	63	66	65	53	63	0	0	59	14	11	0	136	0	0	0	0	0	0	0	0	0	0	0	0	0	190	0	0	0	0	48	57	63	0	149	0	0	48	0	0	44	66	0	54	50	41
0	0	0	0	0	0	74	0	61	61	58	176	0	21	10	27	0	0	0	0	0	0	0	0	0	74	0	0	89	77	0	0	0	0	53	71	66	0	65	0	0	0	73	0	92	0	120	95	81	80
0	0	0	0	0	0	0	133	138	0	45	126	0	98	35	12	0	0	50	171	0	112	121	0	0	54	84	0	102	62	74	117	68	34	83	95	81	0	88	0	170	0	94	0	0	148	0	163	117	120
0	0	0	0	0	0	0	0	0	0	0	0	0	0	0	0	0	0	0	0	0	0	0	0	0	0	0	0	0	0	0	0	0	0	0	0	0	0	0	0	0	0	0	0	0	11	0	0	0	0
0	0	333	0	0	0	0	0	0	0	0	0	0	0	0	109	0	0	0	0	0	0	207	0	0	0	0	0	138	129	0	177	155	0	0	201	0	0	149	0	0	0	208	0	0	0	0	0	0	158
0	0	0	0	0	0	0	0	0	0	0	0	0	0	0	53	0	0	0	0	0	0	0	0	0	0	0	0	0	0	0	0	0	0	0	0	0	0	0	0	0	0	0	0	0	0	0	0	0	0
0	0	231	0	0	0	0	0	0	0	0	212	0	0	0	101	0	162	0	207	0	225	197	0	0	0	0	154	163	140	144	177	166	0	0	184	0	0	163	182	196	0	183	0	0	97	0	156	132	159
0	0	0	0	0	0	0	0	0	0	0	0	0	0	0	0	0	0	0	0	0	0	0	0	0	0	0	0	0	0	0	0	0	0	0	0	0	0	0	0	0	0	0	0	0	18	0	0	0	0
0	0	0	0	0	0	308	0	0	0	0	202	0	0	0	100	0	192	157	243	240	231	213	0	0	0	0	173	161	160	0	194	0	0	269	188	193	0	167	185	0	0	185	0	0	131	158	146	125	140
0	276	236	0	0	0	233	0	287	0	0	228	0	0	104	98	0	171	180	197	246	224	204	147	0	0	134	221	162	152	0	199	185	0	292	178	191	0	151	179	184	0	193	0	0	11	110	152	95	157
0	0	240	0	0	0	0	0	0	0	0	206	0	0	0	73	0	0	145	216	0	202	189	0	0	0	122	152	0	114	175	189	0	0	0	173	162	0	119	0	0	0	163	0	0	0	0	168	0	158
0	0	0	0	0	0	242	0	0	0	0	214	0	0	74	100	0	0	162	220	0	0	173	0	0	0	0	0	130	128	0	0	0	0	172	153	0	0	118	194	0	0	0	0	0	0	143	120	99	135
0	0	0	0	0	0	0	0	126	117	118	0	0	112	76	65	0	0	0	0	0	0	216	0	0	0	0	0	121	110	0	0	0	0	106	120	145	0	111	0	0	0	0	0	0	114	121	106	81	97
0	0	0	0	0	0	0	0	273	0	0	173	271	0	0	70	0	0	144	0	0	0	182	0	0	97	0	0	165	115	0	0	0	0	147	137	0	0	134	0	0	0	138	0	0	101	126	100	74	100
0	0	196	0	0	0	275	0	0	0	0	142	0	158	0	89	0	271	147	0	0	0	183	0	0	0	0	0	153	108	0	154	133	0	176	166	280	0	159	191	0	0	175	0	0	0	148	131	106	122
0	0	226	197	0	0	232	0	201	122	119	161	0	0	76	68	0	149	132	169	207	183	156	134	0	107	92	114	122	106	184	155	154	97	138	139	135	0	127	146	279	0	146	0	0	151	144	128	102	128
0	0	0	0	0	212	0	0	0	132	138	135	0	106	75	53	0	0	155	133	193	0	138	118	127	118	170	102	114	92	105	124	122	192	120	129	131	0	121	123	0	0	141	0	142	0	161	155	137	132
0	0	0	0	0	0	0	0	0	0	0	255	0	0	0	87	0	0	0	0	0	0	199	0	0	0	0	0	158	122	0	167	0	0	0	196	0	0	0	0	0	0	0	0	0	0	0	0	0	0
0	0	262	0	0	0	0	0	0	0	0	231	0	0	0	89	0	151	202	197	273	199	215	0	0	0	175	157	149	130	153	163	160	160	245	205	204	0	170	184	0	0	218	0	0	162	172	0	149	170
0	0	0	0	0	0	0	0	0	0	0	0	0	0	0	86	0	0	0	199	0	0	232	0	222	0	0	229	152	147	153	164	160	107	0	217	0	0	0	124	0	0	0	0	0	0	0	0	156	0
0	0	0	0	0	0	0	0	0	0	0	247	0	0	0	68	0	0	0	0	0	0	248	162	0	0	0	0	0	0	0	160	0	0	0	0	0	0	199	0	0	0	0	0	0	0	0	0	0	0
79	75	94	95	113	143	87	70	108	89	94	131	69	51	41	79	0	0	0	0	0	0	0	0	0	90	148	0	110	94	0	213	0	0	79	102	101	0	93	0	0	25	135	38	29	32	40	48	44	36
0	0	246	102	0	0	139	116	116	90	106	177	131	59	62	79	0	213	148	197	0	177	182	136	0	126	113	157	138	129	170	193	170	0	91	141	138	0	130	162	214	0	153	40	46	33	48	52	55	49
0	0	0	0	0	0	0	129	101	96	0	0	0	0	0	0	0	0	0	0	0	0	0	0	0	0	0	0	0	120	0	0	0	0	99	0	0	0	0	0	0	0	117	0	25	0	0	46	53	80
0	0	0	0	0	0	0	0	0	0	0	0	0	0	0	0	0	0	0	0	0	0	0	0	0	0	0	0	0	0	0	0	0	0	0	0	0	0	0	0	0	0	0	0	0	0	0	0	0	0
0	282	0	0	0	0	248	0	190	100	91	186	0	66	61	82	0	229	0	184	0	185	174	150	0	114	106	138	125	118	0	174	164	247	98	140	127	0	103	150	0	0	141	0	0	85	89	77	60	85
0	0	0	0	0	0	0	0	0	0	0	0	0	0	0	0	0	0	37	0	0	0	0	0	0	0	0	0	0	0	0	0	0	0	0	0	0	0	0	0	0	0	25	0	0	0	0	0	0	0
0	0	0	0	0	0	0	0	0	0	0	0	0	0	0	0	0	0	0	0	0	0	0	0	0	0	0	0	0	0	0	0	0	0	0	0	0	0	0	0	0	0	0	0	0	27	0	0	0	0
0	0	56	0	0	0	0	0	0	0	0	0	0	0	0	0	0	0	0	0	0	0	0	0	0	0	0	0	0	0	0	0	0	0	29	0	0	0	0	0	0	0	0	0	16	22	0	0	0	59
0	0	0	0	0	0	0	0	0	0	0	0	0	0	0	0	29	0	45	0	0	0	0	0	0	0	0	0	0	0	0	0	0	0	0	0	0	0	9	0	0	0	42	0	23	10	0	0	0	0
[truncated: 36 more columns]
