# Supplementary material for: Analyzing the effects of free water modeling by deep learning on diffusion MRI structural connectivity estimates in glioma patients
Source: PLoS One. 2020 Sep 25;15(9):e0239475. doi: 10.1371/journal.pone.0239475 (PMC7518620; doi:10.1371/journal.pone.0239475)
Supplement: S1 File — All utilized connectivity and length matrices as comma-separated csv files, and the free-water maps as nifti files. (ZIP) [file pone.0239475.s003.zip › S3/CMs/patients/prob_wm/vp28/cm_fwm.csv]

27	29	20	1	0	0	14	0	9	1	0	12	9	1	0	0	0	0	0	2	1	0	0	0	0	0	0	0	0	2	0	1	1	0	13	15	3	0	2	0	0	0	0	1	1	3	0	0	0	6
29	362	123	4	0	2	14	0	113	0	0	69	190	15	1	6	1	4	0	11	5	1	5	0	1	0	0	1	1	0	0	13	2	3	63	87	4	0	56	6	27	22	38	4	31	14	6	1	0	33
20	123	725	110	13	11	329	1	207	7	0	204	106	14	2	3	0	17	2	48	17	17	16	0	4	6	4	7	19	3	1	47	8	19	91	117	8	0	30	7	1	25	7	5	19	35	11	1	0	45
1	4	110	85	38	11	302	6	171	13	0	20	28	7	1	2	0	2	0	7	0	7	5	0	1	8	3	1	8	0	0	2	2	0	48	57	11	0	5	1	0	0	1	3	2	3	6	2	1	43
0	0	13	38	164	62	371	27	288	60	0	19	6	19	1	0	0	0	0	22	0	34	28	1	10	23	19	17	18	2	0	2	0	0	14	45	1	0	1	0	0	0	0	0	0	0	0	3	0	6
0	2	11	11	62	72	138	131	607	183	3	50	2	47	11	1	0	0	0	47	0	53	73	0	29	40	98	31	55	5	0	0	0	0	31	53	1	0	5	0	0	0	0	0	0	0	0	5	2	3
14	14	329	302	371	138	1806	507	941	339	2	185	89	56	9	5	1	18	0	39	7	48	33	0	17	70	38	47	96	10	0	32	13	10	199	447	34	0	41	4	3	1	4	6	14	7	15	13	1	116
0	0	1	6	27	131	507	278	150	348	0	6	1	12	4	0	0	0	0	13	0	4	5	0	2	40	24	12	38	2	0	0	1	1	31	41	1	0	2	1	0	0	0	0	0	0	0	3	2	2
9	113	207	171	288	607	941	150	1811	458	68	255	169	242	110	6	0	11	0	23	1	19	29	0	8	44	16	22	38	31	0	32	10	7	1112	1569	97	0	107	4	0	2	8	3	3	8	17	10	10	81
1	0	7	13	60	183	339	348	458	1196	66	68	0	22	65	2	0	0	0	64	0	70	64	2	36	759	303	107	240	31	0	1	0	0	43	817	92	0	104	0	0	0	22	0	0	0	1	1	5	1
0	0	0	0	0	3	2	0	68	66	217	4	2	19	237	5	0	0	0	0	0	0	1	0	0	26	0	0	18	68	0	0	0	0	112	69	27	0	101	0	0	0	10	0	0	0	0	0	0	0
12	69	204	20	19	50	185	6	255	68	4	401	20	17	5	32	7	56	4	111	58	93	239	16	17	71	91	98	187	44	1	209	57	31	58	218	6	0	34	13	18	1	16	1	0	0	1	2	0	10
9	190	106	28	6	2	89	1	169	0	2	20	100	26	4	3	0	1	1	0	0	1	1	0	1	0	0	2	1	6	0	9	1	0	73	41	3	0	16	1	0	30	3	7	27	16	3	2	0	28
1	15	14	7	19	47	56	12	242	22	19	17	26	101	81	43	0	0	0	2	0	2	3	1	0	3	2	2	4	57	0	1	1	2	314	316	20	0	27	1	1	3	1	0	1	0	3	38	23	43
0	1	2	1	1	11	9	4	110	65	237	5	4	81	242	127	0	0	5	1	0	0	2	0	0	17	3	0	31	174	1	0	0	2	171	148	35	0	74	3	0	0	5	0	0	0	0	1	1	1
0	6	3	2	0	1	5	0	6	2	5	32	3	43	127	116	0	1	52	12	1	11	36	2	0	1	7	7	118	442	10	72	29	45	7	104	10	0	96	45	4	0	32	0	0	0	0	0	0	1
0	1	0	0	0	0	1	0	0	0	0	7	0	0	0	0	44	7	1	10	28	0	2	0	0	0	1	0	0	0	0	0	0	0	1	0	0	0	2	15	24	0	3	0	1	0	0	0	0	0
0	4	17	2	0	0	18	0	11	0	0	56	1	0	0	1	7	469	23	361	56	42	53	0	1	0	2	31	35	3	2	267	20	95	5	19	1	0	15	17	16	1	4	0	0	0	0	0	0	1
0	0	2	0	0	0	0	0	0	0	0	4	1	0	5	52	1	23	137	5	4	0	3	0	0	0	0	0	11	17	0	11	6	21	1	2	0	0	15	27	0	0	9	0	0	0	0	0	0	0
2	11	48	7	22	47	39	13	23	64	0	111	0	2	1	12	10	361	5	661	34	285	136	4	68	19	87	225	129	29	2	452	39	79	8	159	1	0	56	66	25	0	29	0	0	1	0	0	0	2
1	5	17	0	0	0	7	0	1	0	0	58	0	0	0	1	28	56	4	34	34	8	7	0	1	0	1	2	3	0	0	11	4	4	2	13	0	0	7	29	77	0	4	0	0	1	0	0	0	1
0	1	17	7	34	53	48	4	19	70	0	93	1	2	0	11	0	42	0	285	8	226	137	5	108	20	105	236	114	11	2	166	18	16	6	135	1	0	33	10	2	0	7	0	0	0	0	0	0	0
0	5	16	5	28	73	33	5	29	64	1	239	1	3	2	36	2	53	3	136	7	137	941	120	156	27	206	196	244	84	1	230	38	43	8	213	7	0	30	13	6	0	12	0	0	0	0	0	0	0
0	0	0	0	1	0	0	0	0	2	0	16	0	1	0	2	0	0	0	4	0	5	120	28	2	1	3	6	22	7	0	1	0	0	0	14	0	0	0	0	0	0	0	0	0	0	0	0	0	0
0	1	4	1	10	29	17	2	8	36	0	17	1	0	0	0	0	1	0	68	1	108	156	2	84	14	109	64	17	2	0	12	1	0	1	18	0	0	3	0	0	0	0	0	0	0	0	0	0	0
0	0	6	8	23	40	70	40	44	759	26	71	0	3	17	1	0	0	0	19	0	20	27	1	14	1171	369	51	225	9	0	1	0	0	25	484	37	0	61	0	0	0	17	0	0	0	0	0	0	0
0	0	4	3	19	98	38	24	16	303	0	91	0	2	3	7	1	2	0	87	1	105	206	3	109	369	617	225	450	22	0	3	0	0	1	108	2	0	9	0	2	0	1	0	0	0	0	0	0	0
0	1	7	1	17	31	47	12	22	107	0	98	2	2	0	7	0	31	0	225	2	236	196	6	64	51	225	411	575	21	0	88	1	0	11	241	8	0	29	2	4	0	20	0	0	0	0	0	0	1
0	1	19	8	18	55	96	38	38	240	18	187	1	4	31	118	0	35	11	129	3	114	244	22	17	225	450	575	1221	226	38	97	75	54	28	925	63	0	266	13	4	0	100	0	0	0	1	0	0	0
2	0	3	0	2	5	10	2	31	31	68	44	6	57	174	442	0	3	17	29	0	11	84	7	2	9	22	21	226	621	29	45	9	56	45	278	38	0	230	18	5	0	53	0	0	1	0	1	0	0
0	0	1	0	0	0	0	0	0	0	0	1	0	0	1	10	0	2	0	2	0	2	1	0	0	0	0	0	38	29	43	12	33	31	2	1	0	0	1	2	0	0	0	0	0	0	0	0	0	0
1	13	47	2	2	0	32	0	32	1	0	209	9	1	0	72	0	267	11	452	11	166	230	1	12	1	3	88	97	45	12	573	107	90	23	214	5	0	42	10	18	0	44	0	0	0	0	0	0	4
1	2	8	2	0	0	13	1	10	0	0	57	1	1	0	29	0	20	6	39	4	18	38	0	1	0	0	1	75	9	33	107	54	89	7	40	0	0	17	8	5	1	21	0	0	0	1	0	0	0
0	3	19	0	0	0	10	1	7	0	0	31	0	2	2	45	0	95	21	79	4	16	43	0	0	0	0	0	54	56	31	90	89	199	3	10	0	0	2	17	1	0	1	0	0	0	0	0	0	0
13	63	91	48	14	31	199	31	1112	43	112	58	73	314	171	7	1	5	1	8	2	6	8	0	1	25	1	11	28	45	2	23	7	3	295	274	127	0	483	8	0	8	17	6	14	15	30	59	43	174
15	87	117	57	45	53	447	41	1569	817	69	218	41	316	148	104	0	19	2	159	13	135	213	14	18	484	108	241	925	278	1	214	40	10	274	238	49	0	91	7	17	36	56	6	6	5	11	18	19	64
3	4	8	11	1	1	34	1	97	92	27	6	3	20	35	10	0	1	0	1	0	1	7	0	0	37	2	8	63	38	0	5	0	0	127	49	15	0	36	2	3	0	99	1	1	1	4	4	1	7
0	0	0	0	0	0	0	0	0	0	0	0	0	0	0	0	0	0	0	0	0	0	0	0	0	0	0	0	0	0	0	0	0	0	0	0	0	0	0	0	0	0	0	0	0	0	0	0	0	0
2	56	30	5	1	5	41	2	107	104	101	34	16	27	74	96	2	15	15	56	7	33	30	0	3	61	9	29	266	230	1	42	17	2	483	91	36	0	87	89	25	13	36	1	0	7	2	4	7	8
0	6	7	1	0	0	4	1	4	0	0	13	1	1	3	45	15	17	27	66	29	10	13	0	0	0	0	2	13	18	2	10	8	17	8	7	2	0	89	52	8	3	19	0	0	0	0	0	0	0
0	27	1	0	0	0	3	0	0	0	0	18	0	1	0	4	24	16	0	25	77	2	6	0	0	0	2	4	4	5	0	18	5	1	0	17	3	0	25	8	27	0	69	0	3	0	0	0	0	0
0	22	25	0	0	0	1	0	2	0	0	1	30	3	0	0	0	1	0	0	0	0	0	0	0	0	0	0	0	0	0	0	1	0	8	36	0	0	13	3	0	4	12	0	5	3	0	0	0	0
0	38	7	1	0	0	4	0	8	22	10	16	3	1	5	32	3	4	9	29	4	7	12	0	0	17	1	20	100	53	0	44	21	1	17	56	99	0	36	19	69	12	108	0	16	0	1	0	1	0
1	4	5	3	0	0	6	0	3	0	0	1	7	0	0	0	0	0	0	0	0	0	0	0	0	0	0	0	0	0	0	0	0	0	6	6	1	0	1	0	0	0	0	64	37	19	0	0	0	45
1	31	19	2	0	0	14	0	3	0	0	0	27	1	0	0	1	0	0	0	0	0	0	0	0	0	0	0	0	0	0	0	0	0	14	6	1	0	0	0	3	5	16	37	272	119	7	1	0	36
3	14	35	3	0	0	7	0	8	0	0	0	16	0	0	0	0	0	0	1	1	0	0	0	0	0	0	0	0	1	0	0	0	0	15	5	1	0	7	0	0	3	0	19	119	447	134	55	1	112
0	6	11	6	0	0	15	0	17	1	0	1	3	3	0	0	0	0	0	0	0	0	0	0	0	0	0	0	1	0	0	0	1	0	30	11	4	0	2	0	0	0	1	0	7	134	71	86	7	174
0	1	1	2	3	5	13	3	10	1	0	2	2	38	1	0	0	0	0	0	0	0	0	0	0	0	0	0	0	1	0	0	0	0	59	18	4	0	4	0	0	0	0	0	1	55	86	276	90	234
0	0	0	1	0	2	1	2	10	5	0	0	0	23	1	0	0	0	0	0	0	0	0	0	0	0	0	0	0	0	0	0	0	0	43	19	1	0	7	0	0	0	1	0	0	1	7	90	139	90
6	33	45	43	6	3	116	2	81	1	0	10	28	43	1	1	0	1	0	2	1	0	0	0	0	0	0	1	0	0	0	4	0	0	174	64	7	0	8	0	0	0	0	45	36	112	174	234	90	1611
0	0	0	0	0	1	2	6	20	3	1	0	0	34	3	0	0	0	0	0	0	0	0	0	0	0	0	0	0	0	0	0	0	0	72	33	4	0	3	0	0	0	0	0	0	2	2	28	138	359
5	7	17	16	1	5	35	14	51	8	6	3	18	167	30	0	0	0	0	0	0	0	2	0	0	2	0	0	2	0	0	1	0	0	260	96	7	0	13	0	0	0	2	14	158	20	37	167	403	873
0	0	0	0	0	1	0	1	10	26	34	1	0	44	95	2	0	0	0	0	0	0	1	0	0	8	0	0	2	10	0	0	0	0	200	56	11	0	43	0	0	0	3	0	0	5	10	77	214	180
0	0	0	0	0	0	0	0	3	2	4	1	0	5	17	1	0	0	0	0	0	0	0	0	0	0	1	0	1	0	0	0	0	0	16	14	4	0	6	0	0	0	0	0	0	0	0	8	10	15
0	11	0	3	0	0	2	0	2	1	1	12	3	1	2	16	0	1	2	4	0	3	6	0	0	0	0	2	17	21	0	7	1	0	12	24	1	0	27	2	1	6	9	0	29	290	130	140	41	118
3	20	27	21	2	1	43	0	55	0	0	4	142	2	0	0	0	1	0	0	0	0	2	0	0	0	0	0	0	1	0	1	1	0	41	23	0	0	4	0	0	2	0	12	208	58	26	12	1	274
2	3	3	2	1	4	20	1	26	0	0	1	17	234	0	2	0	0	0	0	0	0	0	0	0	0	0	0	0	1	0	0	0	0	92	21	4	0	3	0	0	1	0	0	10	6	0	68	74	175
0	0	0	0	0	0	1	0	6	8	17	2	0	32	196	6	0	0	0	0	0	0	0	0	0	3	0	0	4	5	0	0	0	0	39	12	1	0	25	0	0	0	1	0	2	0	3	16	28	34
0	0	0	0	0	0	0	1	1	0	2	2	0	3	3	159	0	0	1	2	0	1	4	0	0	1	2	0	7	20	1	8	2	1	1	17	4	0	22	0	1	0	6	0	0	2	0	1	4	8
0	0	0	0	0	0	0	0	0	0	0	0	0	0	0	0	0	0	0	0	0	0	0	0	0	0	0	0	0	0	0	0	0	0	0	0	0	0	0	0	0	0	0	0	0	16	0	0	0	0
0	0	2	0	0	0	0	0	0	0	0	0	0	0	0	4	0	0	0	0	0	0	3	0	0	0	0	0	3	5	0	19	2	0	0	3	0	0	3	0	0	0	3	0	0	0	0	0	0	1
0	0	0	0	0	0	0	0	0	0	0	0	0	0	0	1	0	0	0	0	0	0	0	0	0	0	0	0	0	0	0	0	0	0	0	0	0	0	0	0	0	0	0	0	0	0	0	0	0	0
0	0	2	0	0	0	0	0	0	0	0	12	0	0	0	12	0	1	0	6	0	3	15	0	0	0	0	5	29	21	1	41	9	0	0	34	0	0	16	3	3	0	11	0	0	1	0	12	36	8
0	0	0	0	0	0	0	0	0	0	0	0	0	0	0	0	0	0	0	0	0	0	0	0	0	0	0	0	0	0	0	0	0	0	0	0	0	0	0	0	0	0	0	0	0	6	0	0	0	0
0	0	0	0	0	0	2	0	0	0	0	5	0	0	0	10	0	1	1	4	1	1	10	0	0	0	0	3	11	11	0	5	0	0	3	19	1	0	3	1	0	0	3	0	0	2	5	29	31	10
0	1	2	0	0	0	2	0	1	0	0	10	0	0	3	22	0	2	1	4	1	6	22	1	0	0	1	4	31	31	0	22	6	0	2	43	6	0	39	4	1	0	18	0	0	82	4	4	34	4
0	0	1	0	0	0	0	0	0	0	0	1	0	0	0	4	0	0	1	1	0	2	4	0	0	0	1	1	0	3	1	6	0	0	0	8	1	0	2	0	0	0	4	0	0	0	0	1	0	1
0	0	0	0	0	0	1	0	0	0	0	1	0	0	1	3	0	0	1	1	0	0	1	0	0	0	0	0	4	2	0	0	0	0	2	7	0	0	2	1	0	0	0	0	0	0	4	20	43	9
0	0	0	0	0	0	0	0	2	6	4	0	0	5	19	3	0	0	0	0	0	0	1	0	0	0	0	0	3	8	0	0	0	0	32	12	3	0	20	0	0	0	0	0	0	7	13	66	122	54
0	0	0	0	0	0	0	0	1	0	0	6	1	0	0	13	0	0	2	0	0	0	1	0	0	1	0	0	2	5	0	0	0	0	3	6	0	0	9	0	0	0	4	0	0	2	2	35	92	14
0	0	1	0	0	0	2	0	0	0	0	4	0	3	0	10	0	1	1	0	0	0	8	0	0	0	0	0	6	12	0	10	1	0	1	19	1	0	6	1	0	0	3	0	0	0	10	83	152	40
0	0	4	1	0	0	4	0	3	2	4	34	0	0	21	66	0	3	8	9	1	8	31	6	0	2	2	4	61	57	1	56	11	1	22	106	7	0	89	6	1	0	35	0	0	4	7	32	75	43
0	0	0	0	0	1	0	0	0	5	3	3	0	8	32	84	0	0	3	3	1	0	14	1	1	2	2	4	37	24	2	23	5	1	28	51	5	0	53	2	0	0	9	0	2	0	1	11	19	20
0	0	0	0	0	0	0	0	0	0	0	1	0	0	0	7	0	0	0	0	0	0	2	0	0	0	0	0	3	2	0	10	0	0	0	2	0	0	0	0	0	0	0	0	0	0	0	0	0	0
0	0	3	0	0	0	0	0	0	0	0	7	0	0	0	32	0	5	1	10	1	2	10	0	0	0	1	2	33	31	5	81	16	2	2	15	1	0	16	2	0	0	6	0	0	2	2	0	3	1
0	0	0	0	0	0	0	0	0	0	0	0	0	0	0	16	0	0	0	3	0	0	1	0	1	0	0	1	9	10	4	25	4	1	0	2	0	0	0	1	0	0	0	0	0	0	0	0	1	0
0	0	0	0	0	0	0	0	0	0	0	1	0	0	0	4	0	0	0	0	0	0	2	1	0	0	0	0	0	0	0	4	0	0	0	0	0	0	1	0	0	0	0	0	0	0	0	0	0	0
1	7	9	3	2	1	7	1	14	7	6	5	4	18	9	4	0	0	0	0	0	0	0	0	0	2	1	0	4	7	0	1	0	0	61	22	2	0	25	0	0	2	5	24	49	108	63	45	43	405
0	0	4	1	0	0	15	1	10	1	6	21	3	10	15	36	0	1	3	4	0	4	24	2	0	1	2	4	53	59	3	19	2	0	52	90	14	0	91	7	2	0	26	3	14	170	125	120	95	196
0	0	0	0	0	0	0	1	1	1	0	0	0	0	0	0	0	0	0	0	0	0	0	0	0	0	0	0	0	1	0	0	0	0	4	0	0	0	0	0	0	0	1	0	11	0	0	1	5	4
0	0	0	0	0	0	0	0	0	0	0	0	0	0	0	0	0	0	0	0	0	0	0	0	0	0	0	0	0	0	0	0	0	0	0	0	0	0	0	0	0	0	0	0	0	0	0	0	0	0
0	2	0	0	0	0	5	0	6	1	8	27	0	9	21	35	0	2	0	8	0	7	24	4	0	7	2	4	52	58	0	14	1	1	31	114	10	0	141	8	0	0	43	0	0	3	2	14	17	14
0	0	0	0	0	0	0	0	0	0	0	0	0	0	0	0	0	0	1	0	0	0	0	0	0	0	0	0	0	0	0	0	0	0	0	0	0	0	0	0	0	0	1	0	0	0	0	0	0	0
0	0	0	0	0	0	0	0	0	0	0	0	0	0	0	0	0	0	0	0	0	0	0	0	0	0	0	0	0	0	0	0	0	0	0	0	0	0	0	0	0	0	0	0	0	4	0	0	0	0
0	0	2	0	0	0	0	0	0	0	0	0	0	0	0	0	0	0	0	0	0	0	0	0	0	0	0	0	0	0	0	0	0	0	1	0	0	0	0	0	0	0	0	0	33	17	0	0	0	3
0	0	0	0	0	0	0	0	0	0	0	0	0	0	0	0	1	0	2	0	0	0	0	0	0	0	0	0	0	0	0	0	0	0	0	0	0	0	1	0	0	0	42	0	9	1	0	0	0	0
[truncated: 36 more columns]
