# Supplementary material for: Analyzing the effects of free water modeling by deep learning on diffusion MRI structural connectivity estimates in glioma patients
Source: PLoS One. 2020 Sep 25;15(9):e0239475. doi: 10.1371/journal.pone.0239475 (PMC7518620; doi:10.1371/journal.pone.0239475)
Supplement: S1 File — All utilized connectivity and length matrices as comma-separated csv files, and the free-water maps as nifti files. (ZIP) [file pone.0239475.s003.zip › S3/CMs/patients/prob_wm/vp17/fiberlengthmatrix_original.csv]

0	23	16	0	0	0	5	0	12	0	0	0	39	0	0	0	0	0	0	0	0	0	0	0	0	0	0	0	0	0	0	0	0	0	49	57	0	0	0	0	0	0	0	0	0	89	0	0	0	91
23	6	19	27	0	0	19	0	22	85	82	19	12	56	60	99	35	0	0	42	0	0	138	0	0	91	94	0	0	0	0	0	116	0	21	21	9	0	58	41	6	11	6	70	45	58	0	0	0	74
16	19	13	28	36	51	29	79	62	106	0	29	26	59	89	0	0	0	0	158	0	157	115	0	0	0	0	0	0	0	0	0	0	0	25	30	47	0	65	0	0	23	0	78	65	66	65	80	0	76
0	27	28	5	13	65	21	0	45	0	0	57	0	0	0	0	0	0	0	0	0	0	0	0	0	0	0	0	0	0	0	0	0	0	40	47	49	0	70	0	0	0	0	0	0	0	0	0	0	89
0	0	36	13	10	19	21	73	65	96	0	55	0	78	0	164	0	0	0	148	0	127	117	0	0	82	100	121	119	0	0	0	0	0	47	53	64	0	71	111	0	0	115	0	0	0	0	128	0	87
0	0	51	65	19	12	42	40	62	63	102	49	0	56	83	131	0	238	0	125	0	113	105	82	88	77	79	101	107	106	0	188	0	0	46	58	66	0	70	0	0	0	159	0	0	0	0	0	0	105
5	19	29	21	21	42	12	27	41	68	94	46	29	36	77	98	0	0	0	134	0	119	97	0	111	87	99	107	97	125	0	178	162	0	38	44	55	0	61	120	163	48	68	89	83	91	93	89	108	80
0	0	79	0	73	40	27	13	42	42	66	58	0	35	38	0	0	0	0	121	0	105	112	111	0	64	68	91	77	113	0	0	0	0	42	47	51	0	56	148	0	0	53	0	0	0	0	113	0	97
12	22	62	45	65	62	41	42	15	50	38	59	35	35	44	94	0	0	0	163	0	133	152	0	133	60	114	108	66	78	0	0	176	0	51	54	60	0	62	124	0	60	76	0	74	117	0	99	116	92
0	85	106	0	96	63	68	42	50	19	20	46	0	70	47	47	151	0	0	113	0	93	93	65	74	29	51	71	57	70	0	0	0	0	39	47	55	0	46	0	0	0	63	0	96	0	0	0	146	0
0	82	0	0	0	102	94	66	38	20	13	88	0	61	38	45	0	0	0	0	0	64	74	0	0	27	39	38	30	29	35	0	0	0	42	63	76	0	55	0	0	0	81	0	0	0	0	0	0	0
0	19	29	57	55	49	46	58	59	46	88	11	52	45	61	98	17	82	109	50	18	41	25	25	64	42	38	77	67	92	104	104	98	86	53	25	140	0	67	32	4	25	40	0	64	0	0	0	0	120
39	12	26	0	0	0	29	0	35	0	0	52	8	36	57	90	0	0	0	0	0	0	0	0	0	0	0	0	0	105	0	0	0	0	28	39	75	0	73	0	0	25	0	55	27	44	0	63	87	49
0	56	59	0	78	56	36	35	35	70	61	45	36	21	33	60	0	0	103	0	0	125	0	0	0	0	0	0	89	75	0	0	0	0	61	60	74	0	75	101	0	53	0	0	0	67	0	61	83	47
0	60	89	0	0	83	77	38	44	47	38	61	57	33	11	30	0	0	69	86	0	102	77	44	62	44	52	78	52	39	41	0	0	0	48	60	64	0	51	58	0	86	91	0	38	0	0	0	0	152
0	99	0	0	164	131	98	0	94	47	45	98	90	60	30	11	46	88	31	92	0	93	83	57	61	60	60	53	49	34	46	70	73	28	116	77	86	0	47	45	87	0	65	0	0	0	0	0	0	0
0	35	0	0	0	0	0	0	0	151	0	17	0	0	0	46	3	20	15	13	13	29	10	0	0	0	0	0	94	64	0	104	107	68	0	70	0	0	0	15	17	0	16	0	0	0	0	0	0	0
0	0	0	0	0	238	0	0	0	0	0	82	0	0	0	88	20	14	8	28	14	64	61	125	0	0	0	49	59	93	74	44	56	31	0	99	117	0	58	32	44	0	84	0	0	0	0	0	0	0
0	0	0	0	0	0	0	0	0	0	0	109	0	103	69	31	15	8	6	147	0	0	97	0	0	0	0	78	73	48	63	93	60	28	0	0	0	0	0	12	0	0	0	0	0	0	0	0	0	0
0	42	158	0	148	125	134	121	163	113	0	50	0	0	86	92	13	28	147	19	15	22	49	94	40	89	77	64	88	94	96	71	87	89	0	80	98	0	83	35	16	0	53	0	0	0	0	0	0	0
0	0	0	0	0	0	0	0	0	0	0	18	0	0	0	0	13	14	0	15	3	29	10	0	0	0	0	0	118	146	0	131	118	0	0	33	0	0	0	41	13	56	43	0	0	0	0	0	0	0
0	0	157	0	127	113	119	105	133	93	64	41	0	125	102	93	29	64	0	22	29	15	28	70	24	78	57	54	86	92	122	86	94	86	104	89	120	0	73	39	24	0	61	0	130	0	0	0	0	0
0	138	115	0	117	105	97	112	152	93	74	25	0	0	77	83	10	61	97	49	10	28	14	14	19	80	44	80	84	94	107	96	91	90	75	41	60	0	65	40	15	0	40	0	0	0	0	0	0	0
0	0	0	0	0	82	0	111	0	65	0	25	0	0	44	57	0	125	0	94	0	70	14	4	38	52	40	60	61	74	0	0	0	0	0	34	0	0	47	0	0	0	95	0	0	0	0	0	0	0
0	0	0	0	0	88	111	0	133	74	0	64	0	0	62	61	0	0	0	40	0	24	19	38	12	52	31	40	70	76	0	0	0	0	90	64	0	0	113	57	0	0	53	0	0	0	0	0	0	0
0	91	0	0	82	77	87	64	60	29	27	42	0	0	44	60	0	0	0	89	0	78	80	52	52	12	33	57	34	80	0	0	0	0	41	51	56	0	48	0	0	0	63	0	0	0	0	0	0	0
0	94	0	0	100	79	99	68	114	51	39	38	0	0	52	60	0	0	0	77	0	57	44	40	31	33	12	33	51	71	0	0	158	0	39	55	86	0	57	0	0	0	64	0	98	0	0	0	0	0
0	0	0	0	121	101	107	91	108	71	38	77	0	0	78	53	0	49	78	64	0	54	80	60	40	57	33	14	43	49	44	26	154	83	73	72	82	0	76	74	83	0	78	0	109	0	0	0	0	238
0	0	0	0	119	107	97	77	66	57	30	67	0	89	52	49	94	59	73	88	118	86	84	61	70	34	51	43	14	34	16	50	132	102	67	67	70	0	57	67	89	0	75	0	116	248	0	0	0	199
0	0	0	0	0	106	125	113	78	70	29	92	105	75	39	34	64	93	48	94	146	92	94	74	76	80	71	49	34	12	21	78	45	123	82	80	93	0	61	55	93	0	81	0	0	0	0	0	0	0
0	0	0	0	0	0	0	0	0	0	35	104	0	0	41	46	0	74	63	96	0	122	107	0	0	0	0	44	16	21	8	25	19	47	116	85	117	0	0	54	0	0	88	0	0	0	0	0	0	0
0	0	0	0	0	188	178	0	0	0	0	104	0	0	0	70	104	44	93	71	131	86	96	0	0	0	0	26	50	78	25	15	35	33	0	89	84	0	107	84	104	0	91	0	0	0	0	0	0	0
0	116	0	0	0	0	162	0	176	0	0	98	0	0	0	73	107	56	60	87	118	94	91	0	0	0	158	154	132	45	19	35	16	19	0	86	129	0	75	67	103	0	69	0	0	0	0	0	0	0
0	0	0	0	0	0	0	0	0	0	0	86	0	0	0	28	68	31	28	89	0	86	90	0	0	0	0	83	102	123	47	33	19	12	0	107	0	0	46	28	84	0	74	0	0	0	0	0	0	0
49	21	25	40	47	46	38	42	51	39	42	53	28	61	48	116	0	0	0	0	0	104	75	0	90	41	39	73	67	82	116	0	0	0	6	26	23	0	14	46	27	7	13	0	0	0	0	0	0	98
57	21	30	47	53	58	44	47	54	47	63	25	39	60	60	77	70	99	0	80	33	89	41	34	64	51	55	72	67	80	85	89	86	107	26	21	18	0	48	82	27	7	24	0	0	68	0	119	224	116
0	9	47	49	64	66	55	51	60	55	76	140	75	74	64	86	0	117	0	98	0	120	60	0	0	56	86	82	70	93	117	84	129	0	23	18	13	0	15	0	15	10	7	0	0	0	0	0	0	136
0	0	0	0	0	0	0	0	0	0	0	0	0	0	0	0	0	0	0	0	0	0	0	0	0	0	0	0	0	0	0	0	0	0	0	0	0	0	0	0	0	0	0	0	0	0	0	0	0	0
0	58	65	70	71	70	61	56	62	46	55	67	73	75	51	47	0	58	0	83	0	73	65	47	113	48	57	76	57	61	0	107	75	46	14	48	15	0	6	25	33	11	27	0	79	0	0	0	0	129
0	41	0	0	111	0	120	148	124	0	0	32	0	101	58	45	15	32	12	35	41	39	40	0	57	0	0	74	67	55	54	84	67	28	46	82	0	0	25	9	11	34	27	0	87	0	0	0	0	0
0	6	0	0	0	0	163	0	0	0	0	4	0	0	0	87	17	44	0	16	13	24	15	0	0	0	0	83	89	93	0	104	103	84	27	27	15	0	33	11	4	18	14	0	0	0	0	0	0	0
0	11	23	0	0	0	48	0	60	0	0	25	25	53	86	0	0	0	0	0	56	0	0	0	0	0	0	0	0	0	0	0	0	0	7	7	10	0	11	34	18	3	7	66	0	69	0	0	0	0
0	6	0	0	115	159	68	53	76	63	81	40	0	0	91	65	16	84	0	53	43	61	40	95	53	63	64	78	75	81	88	91	69	74	13	24	7	0	27	27	14	7	10	0	0	0	0	0	0	0
0	70	78	0	0	0	89	0	0	0	0	0	55	0	0	0	0	0	0	0	0	0	0	0	0	0	0	0	0	0	0	0	0	0	0	0	0	0	0	0	0	66	0	3	26	25	0	0	0	9
0	45	65	0	0	0	83	0	74	96	0	64	27	0	38	0	0	0	0	0	0	130	0	0	0	0	98	109	116	0	0	0	0	0	0	0	0	0	79	87	0	0	0	26	12	20	30	0	0	31
89	58	66	0	0	0	91	0	117	0	0	0	44	67	0	0	0	0	0	0	0	0	0	0	0	0	0	0	248	0	0	0	0	0	0	68	0	0	0	0	0	69	0	25	20	15	22	27	66	34
0	0	65	0	0	0	93	0	0	0	0	0	0	0	0	0	0	0	0	0	0	0	0	0	0	0	0	0	0	0	0	0	0	0	0	0	0	0	0	0	0	0	0	0	30	22	5	17	72	24
0	0	80	0	128	0	89	113	99	0	0	0	63	61	0	0	0	0	0	0	0	0	0	0	0	0	0	0	0	0	0	0	0	0	0	119	0	0	0	0	0	0	0	0	0	27	17	10	27	24
0	0	0	0	0	0	108	0	116	146	0	0	87	83	0	0	0	0	0	0	0	0	0	0	0	0	0	0	0	0	0	0	0	0	0	224	0	0	0	0	0	0	0	0	0	66	72	27	11	36
91	74	76	89	87	105	80	97	92	0	0	120	49	47	152	0	0	0	0	0	0	0	0	0	0	0	0	238	199	0	0	0	0	0	98	116	136	0	129	0	0	0	0	9	31	34	24	24	36	12
0	0	0	0	0	0	87	86	92	111	0	107	0	60	87	0	0	0	0	0	0	0	0	0	141	0	0	160	131	133	0	0	0	0	0	154	97	0	106	0	0	0	0	112	0	0	120	61	40	28
0	76	86	87	86	98	87	86	93	108	113	110	58	51	59	130	0	0	0	0	0	0	120	0	0	0	0	166	152	138	0	205	0	0	105	109	125	0	126	0	0	0	0	29	29	56	58	57	50	33
0	83	145	0	0	153	116	103	91	107	100	0	0	57	54	49	0	0	0	157	0	129	127	0	0	102	112	152	111	109	0	0	0	0	87	105	95	0	97	0	0	0	0	0	77	74	81	88	29	63
0	87	0	0	159	146	154	0	102	101	101	124	71	78	57	60	0	0	0	0	0	129	134	0	136	105	105	108	104	104	0	0	0	0	81	112	0	0	96	112	0	0	0	0	81	0	0	122	108	93
0	0	0	0	0	0	135	0	132	0	0	236	0	82	195	118	0	232	0	196	0	210	200	0	0	0	0	158	189	168	187	207	211	172	0	215	0	0	167	0	0	0	0	63	50	23	57	48	31	54
54	30	40	55	0	0	47	0	52	0	0	0	7	37	0	262	0	0	0	0	0	0	0	0	0	0	0	0	0	0	0	0	0	0	0	75	0	0	141	0	0	30	0	39	16	26	44	27	0	31
0	43	95	0	87	64	53	48	52	56	116	49	6	12	73	92	0	0	0	0	0	0	207	0	0	90	0	0	0	0	0	0	0	0	95	78	78	0	90	0	0	0	0	0	72	63	0	41	63	38
0	0	0	0	0	0	116	67	83	60	54	87	70	32	13	27	0	0	109	97	0	89	83	61	79	58	68	86	61	61	0	103	0	0	0	99	0	0	58	55	0	0	0	0	0	128	0	69	71	68
0	0	0	0	0	0	0	0	178	0	0	125	0	119	60	13	0	135	108	128	0	118	139	0	0	0	82	81	80	61	90	91	93	0	0	111	90	0	69	83	0	0	87	0	0	0	0	171	120	109
0	0	0	0	0	0	0	0	0	0	0	0	0	0	0	0	0	0	0	0	0	0	0	0	0	0	0	0	0	0	0	0	0	0	0	0	0	0	0	0	0	0	0	0	0	0	0	0	0	0
0	0	0	0	0	0	0	0	0	0	0	199	0	0	0	117	0	0	0	252	0	0	205	0	0	0	0	170	175	206	182	178	167	118	0	219	0	0	0	114	0	0	186	0	0	0	0	0	0	0
0	0	0	0	0	0	0	0	0	0	0	0	0	0	0	0	0	0	0	0	0	0	0	0	0	0	0	0	0	0	0	0	0	0	0	0	0	0	0	0	0	0	0	0	0	0	0	0	0	0
0	0	0	0	0	0	198	0	0	0	0	260	0	0	0	125	0	0	0	183	0	200	203	0	0	0	0	164	160	154	0	182	124	150	0	212	0	0	191	193	0	0	176	0	0	81	177	0	135	130
0	0	0	0	0	0	0	0	0	0	0	0	0	0	0	0	0	0	0	0	0	0	0	0	0	0	0	0	0	0	0	0	0	0	0	0	0	0	0	0	0	0	0	0	0	0	0	0	0	0
0	0	0	0	0	0	0	0	0	0	0	216	0	0	0	112	0	181	0	204	0	226	200	149	0	0	0	177	174	156	175	196	0	180	0	178	0	0	158	229	0	0	0	0	0	150	160	115	109	125
0	0	0	0	0	0	0	0	0	0	0	213	0	0	0	177	0	232	0	0	0	195	0	0	0	0	143	168	186	179	170	196	176	205	0	179	0	0	170	214	0	0	219	0	0	60	0	132	116	109
0	0	0	0	0	0	0	0	0	151	0	0	0	0	0	0	0	0	0	0	0	0	0	0	0	0	0	0	115	0	153	0	0	0	0	0	0	0	0	0	0	0	0	0	0	0	0	0	73	0
0	0	0	0	0	0	0	0	0	0	0	0	0	126	0	0	0	0	0	0	0	169	179	0	0	0	0	135	157	124	0	0	0	0	0	0	0	0	146	138	0	0	0	0	0	90	0	117	92	108
0	0	0	0	0	0	0	127	128	101	0	0	0	0	69	0	0	0	113	0	0	128	126	0	0	98	116	130	108	129	0	0	0	0	0	0	0	0	94	118	0	0	0	0	0	0	0	97	57	89
0	0	168	0	0	319	160	0	0	0	0	172	0	138	0	59	0	0	0	0	0	173	120	0	0	0	120	126	157	139	0	0	0	192	0	132	0	0	95	0	0	0	175	0	88	83	0	88	58	82
0	0	0	0	0	0	189	0	157	155	0	175	0	109	199	81	0	142	0	185	187	168	162	0	0	0	131	137	131	124	128	154	157	0	165	147	147	0	130	144	146	0	144	0	100	101	125	110	87	111
0	0	0	0	0	170	168	0	148	146	129	170	0	125	96	73	190	173	125	179	0	162	157	120	126	129	132	124	125	110	133	144	148	123	128	143	174	0	115	125	157	0	138	0	123	0	124	128	90	111
0	0	0	0	0	167	146	0	0	0	0	144	0	183	92	58	0	123	84	162	0	154	157	0	0	115	0	119	114	104	114	147	0	82	0	146	0	0	111	97	170	0	144	0	0	0	0	148	111	138
0	0	0	0	0	0	0	0	0	0	0	185	0	0	0	85	0	112	0	177	0	0	0	0	0	0	0	135	134	0	131	147	145	115	0	0	0	0	79	121	0	0	0	0	0	0	0	0	0	0
0	0	0	0	0	0	0	197	218	0	0	186	0	0	0	93	0	205	0	205	0	198	206	159	0	0	0	147	147	141	167	156	154	141	0	186	0	0	119	130	0	0	195	0	0	132	174	149	0	168
0	0	0	0	0	0	0	0	0	0	0	0	0	0	0	85	0	0	0	0	0	219	209	0	0	0	0	0	115	163	136	155	141	0	0	264	0	0	83	0	0	0	0	0	0	0	0	148	0	0
0	0	0	0	0	0	0	0	0	0	0	0	0	0	0	50	0	134	0	201	0	0	0	0	0	0	0	0	124	209	0	155	107	99	0	0	0	0	66	111	0	0	0	0	0	0	0	0	0	153
0	31	82	0	0	0	95	0	102	84	0	0	64	62	0	43	0	0	0	0	0	0	0	0	0	0	0	174	0	90	0	0	0	0	0	0	0	0	101	0	0	0	0	49	33	25	43	47	43	41
0	0	76	0	0	0	114	118	117	0	103	223	73	82	0	93	0	221	0	179	0	243	196	0	0	0	121	145	163	141	0	184	218	178	0	160	0	0	127	152	203	0	206	55	35	29	51	53	44	48
0	0	116	0	0	175	104	0	109	0	0	0	0	90	128	0	0	0	0	0	0	0	0	0	0	0	0	0	136	0	0	0	0	0	98	105	0	0	0	0	0	0	151	0	0	0	61	62	68	59
0	0	0	0	0	0	0	0	0	0	0	0	0	0	0	0	0	0	0	0	0	0	0	0	0	0	0	0	0	0	0	0	0	0	0	0	0	0	0	0	0	0	0	0	0	0	0	0	0	0
0	0	0	0	0	0	115	94	122	104	0	198	92	85	129	0	0	0	61	162	0	144	144	0	112	0	104	124	130	125	0	168	0	84	0	159	154	0	113	121	128	0	57	0	48	79	75	70	76	64
0	72	0	0	0	0	0	0	0	0	0	213	0	0	0	91	0	0	0	175	0	178	189	0	0	0	0	169	150	121	107	138	115	83	0	159	0	0	61	131	0	0	0	0	66	0	0	0	0	145
0	0	0	0	0	0	0	0	0	0	0	0	0	0	0	0	0	0	0	0	0	0	0	0	0	0	0	0	197	0	0	192	224	0	0	196	0	0	170	0	0	0	216	0	0	0	0	0	0	0
0	41	0	0	0	0	0	0	145	0	0	0	0	0	0	0	0	0	0	0	0	0	0	0	0	0	0	0	0	0	0	0	0	0	0	0	0	0	0	0	0	0	0	54	19	25	44	0	0	54
0	0	0	0	0	0	130	0	109	0	0	203	0	82	0	122	0	215	0	152	0	133	200	0	0	0	0	164	152	134	0	166	0	138	0	144	0	0	106	172	0	0	26	0	50	93	66	71	91	71
[truncated: 36 more columns]
