# Supplementary material for: Analyzing the effects of free water modeling by deep learning on diffusion MRI structural connectivity estimates in glioma patients
Source: PLoS One. 2020 Sep 25;15(9):e0239475. doi: 10.1371/journal.pone.0239475 (PMC7518620; doi:10.1371/journal.pone.0239475)
Supplement: S1 File — All utilized connectivity and length matrices as comma-separated csv files, and the free-water maps as nifti files. (ZIP) [file pone.0239475.s003.zip › S3/CMs/patients/prob_wm/vp17/cm_original.csv]

0	5	2	0	0	0	6	0	7	0	0	0	4	0	0	0	0	0	0	0	0	0	0	0	0	0	0	0	0	0	0	0	0	0	1	1	0	0	0	0	0	0	0	0	0	2	0	0	0	4
5	89	67	1	0	0	32	0	30	5	1	14	111	3	5	2	1	0	0	1	0	0	2	0	0	1	1	0	0	0	0	0	1	0	12	20	4	0	5	3	35	30	10	2	6	5	0	0	0	22
2	67	443	51	52	9	194	3	22	2	0	62	63	1	1	0	0	0	0	1	0	1	1	0	0	0	0	0	0	0	0	0	0	0	76	209	12	0	14	0	0	41	0	33	24	59	1	3	0	183
0	1	51	30	45	1	36	0	4	0	0	11	0	0	0	0	0	0	0	0	0	0	0	0	0	0	0	0	0	0	0	0	0	0	20	39	2	0	3	0	0	0	0	0	0	0	0	0	0	13
0	0	52	45	251	54	314	3	53	11	0	83	0	4	0	1	0	0	0	3	0	13	4	0	0	2	4	2	5	0	0	0	0	0	78	149	35	0	38	2	0	0	3	0	0	0	0	1	0	8
0	0	9	1	54	275	200	174	438	216	10	52	0	24	13	3	0	2	0	48	0	161	52	3	53	69	158	49	78	3	0	3	0	0	39	95	16	0	16	0	0	0	1	0	0	0	0	0	0	7
6	32	194	36	314	200	1113	256	685	152	5	126	161	214	25	2	0	0	0	12	0	42	4	0	4	34	24	42	41	4	0	5	3	0	515	535	140	0	188	2	1	3	5	7	10	7	4	24	10	556
0	0	3	0	3	174	256	491	253	357	2	23	0	21	4	0	0	0	0	5	0	56	2	1	0	64	37	48	80	1	0	0	0	0	26	85	43	0	43	1	0	0	2	0	0	0	0	1	0	5
7	30	22	4	53	438	685	253	1797	682	161	132	177	860	479	36	0	0	0	2	0	11	3	0	1	53	12	16	122	65	0	0	2	0	218	677	281	0	328	2	0	1	11	0	2	1	0	10	5	246
0	5	2	0	11	216	152	357	682	1179	93	136	0	6	126	36	1	0	0	13	0	134	18	2	47	502	269	112	260	14	0	0	0	0	107	504	121	0	265	0	0	0	27	0	3	0	0	0	1	0
0	1	0	0	0	10	5	2	161	93	174	1	0	7	277	26	0	0	0	0	0	1	2	0	0	28	4	1	34	74	1	0	0	0	22	16	16	0	30	0	0	0	1	0	0	0	0	0	0	0
0	14	62	11	83	52	126	23	132	136	1	321	2	4	6	8	7	14	1	95	38	145	158	18	20	110	87	79	122	26	6	116	53	19	11	230	3	0	17	38	9	1	22	0	1	0	0	0	0	2
4	111	63	0	0	0	161	0	177	0	0	2	80	24	24	2	0	0	0	0	0	0	0	0	0	0	0	0	0	2	0	0	0	0	10	4	1	0	2	0	0	16	0	7	17	18	0	5	1	47
0	3	1	0	4	24	214	21	860	6	7	4	24	96	177	69	0	0	1	0	0	1	0	0	0	0	0	0	2	28	0	0	0	0	15	22	7	0	14	1	0	1	0	0	0	1	0	4	5	89
0	5	1	0	0	13	25	4	479	126	277	6	24	177	139	140	0	0	7	1	0	6	10	2	3	20	23	9	88	212	4	0	0	0	12	30	14	0	30	2	0	1	1	0	5	0	0	0	0	3
0	2	0	0	1	3	2	0	36	36	26	8	2	69	140	140	3	9	25	12	0	25	15	2	3	8	12	50	158	426	21	21	1	7	1	23	2	0	17	18	1	0	7	0	0	0	0	0	0	0
0	1	0	0	0	0	0	0	0	1	0	7	0	0	0	3	34	13	7	32	20	3	12	0	0	0	0	0	2	1	0	2	3	3	0	3	0	0	0	29	18	0	6	0	0	0	0	0	0	0
0	0	0	0	0	2	0	0	0	0	0	14	0	0	0	9	13	314	4	164	7	40	31	1	0	0	0	62	33	4	2	335	48	79	0	12	1	0	8	57	5	0	14	0	0	0	0	0	0	0
0	0	0	0	0	0	0	0	0	0	0	1	0	1	7	25	7	4	53	2	0	0	3	0	0	0	0	5	15	15	3	3	2	19	0	0	0	0	0	46	0	0	0	0	0	0	0	0	0	0
0	1	1	0	3	48	12	5	2	13	0	95	0	0	1	12	32	164	2	533	12	295	88	3	4	5	12	264	129	21	7	392	69	23	0	71	5	0	12	131	50	0	33	0	0	0	0	0	0	0
0	0	0	0	0	0	0	0	0	0	0	38	0	0	0	0	20	7	0	12	15	8	56	0	0	0	0	0	2	1	0	2	1	0	0	3	0	0	0	8	36	1	3	0	0	0	0	0	0	0
0	0	1	0	13	161	42	56	11	134	1	145	0	1	6	25	3	40	0	295	8	350	155	5	74	39	126	451	199	39	11	221	77	25	1	91	6	0	15	62	9	0	23	0	1	0	0	0	0	0
0	2	1	0	4	52	4	2	3	18	2	158	0	0	10	15	12	31	3	88	56	155	572	50	44	16	49	207	256	61	4	184	64	24	2	87	10	0	24	30	24	0	26	0	0	0	0	0	0	0
0	0	0	0	0	3	0	1	0	2	0	18	0	0	2	2	0	1	0	3	0	5	50	27	3	2	16	9	46	7	0	0	0	0	0	8	0	0	3	0	0	0	1	0	0	0	0	0	0	0
0	0	0	0	0	53	4	0	1	47	0	20	0	0	3	3	0	0	0	4	0	74	44	3	65	12	127	40	35	4	0	0	0	0	1	15	0	0	1	1	0	0	1	0	0	0	0	0	0	0
0	1	0	0	2	69	34	64	53	502	28	110	0	0	20	8	0	0	0	5	0	39	16	2	12	852	345	88	246	1	0	0	0	0	30	304	48	0	120	0	0	0	11	0	0	0	0	0	0	0
0	1	0	0	4	158	24	37	12	269	4	87	0	0	23	12	0	0	0	12	0	126	49	16	127	345	453	180	418	38	0	0	2	0	3	122	6	0	25	0	0	0	4	0	1	0	0	0	0	0
0	0	0	0	2	49	42	48	16	112	1	79	0	0	9	50	0	62	5	264	0	451	207	9	40	88	180	607	506	47	1	133	6	2	2	223	25	0	84	15	4	0	39	0	1	0	0	0	0	2
0	0	0	0	5	78	41	80	122	260	34	122	0	2	88	158	2	33	15	129	2	199	256	46	35	246	418	506	824	133	30	114	7	3	26	616	66	0	415	57	14	0	95	0	1	1	0	0	0	3
0	0	0	0	0	3	4	1	65	14	74	26	2	28	212	426	1	4	15	21	1	39	61	7	4	1	38	47	133	292	27	11	5	2	2	74	11	0	63	57	4	0	19	0	0	0	0	0	0	0
0	0	0	0	0	0	0	0	0	0	1	6	0	0	4	21	0	2	3	7	0	11	4	0	0	0	0	1	30	27	61	69	39	9	1	10	1	0	0	21	0	0	5	0	0	0	0	0	0	0
0	0	0	0	0	3	5	0	0	0	0	116	0	0	0	21	2	335	3	392	2	221	184	0	0	0	0	133	114	11	69	996	147	86	0	100	3	0	11	81	6	0	59	0	0	0	0	0	0	0
0	1	0	0	0	0	3	0	2	0	0	53	0	0	0	1	3	48	2	69	1	77	64	0	0	0	2	6	7	5	39	147	101	118	0	24	3	0	21	73	4	0	15	0	0	0	0	0	0	0
0	0	0	0	0	0	0	0	0	0	0	19	0	0	0	7	3	79	19	23	0	25	24	0	0	0	0	2	3	2	9	86	118	275	0	6	0	0	13	95	1	0	5	0	0	0	0	0	0	0
1	12	76	20	78	39	515	26	218	107	22	11	10	15	12	1	0	0	0	0	0	1	2	0	1	30	3	2	26	2	1	0	0	0	172	53	39	0	212	2	1	14	19	0	0	0	0	0	0	9
1	20	209	39	149	95	535	85	677	504	16	230	4	22	30	23	3	12	0	71	3	91	87	8	15	304	122	223	616	74	10	100	24	6	53	143	49	0	55	11	12	51	57	0	0	1	0	1	1	7
0	4	12	2	35	16	140	43	281	121	16	3	1	7	14	2	0	1	0	5	0	6	10	0	0	48	6	25	66	11	1	3	3	0	39	49	20	0	28	0	10	8	128	0	0	0	0	0	0	2
0	0	0	0	0	0	0	0	0	0	0	0	0	0	0	0	0	0	0	0	0	0	0	0	0	0	0	0	0	0	0	0	0	0	0	0	0	0	0	0	0	0	0	0	0	0	0	0	0	0
0	5	14	3	38	16	188	43	328	265	30	17	2	14	30	17	0	8	0	12	0	15	24	3	1	120	25	84	415	63	0	11	21	13	212	55	28	0	90	63	9	10	40	0	4	0	0	0	0	2
0	3	0	0	2	0	2	1	2	0	0	38	0	1	2	18	29	57	46	131	8	62	30	0	1	0	0	15	57	57	21	81	73	95	2	11	0	0	63	93	37	1	17	0	1	0	0	0	0	0
0	35	0	0	0	0	1	0	0	0	0	9	0	0	0	1	18	5	0	50	36	9	24	0	0	0	0	4	14	4	0	6	4	1	1	12	10	0	9	37	38	5	72	0	0	0	0	0	0	0
0	30	41	0	0	0	3	0	1	0	0	1	16	1	1	0	0	0	0	0	1	0	0	0	0	0	0	0	0	0	0	0	0	0	14	51	8	0	10	1	5	9	26	1	0	2	0	0	0	0
0	10	0	0	3	1	5	2	11	27	1	22	0	0	1	7	6	14	0	33	3	23	26	1	1	11	4	39	95	19	5	59	15	5	19	57	128	0	40	17	72	26	57	0	0	0	0	0	0	0
0	2	33	0	0	0	7	0	0	0	0	0	7	0	0	0	0	0	0	0	0	0	0	0	0	0	0	0	0	0	0	0	0	0	0	0	0	0	0	0	0	1	0	23	63	28	0	0	0	13
0	6	24	0	0	0	10	0	2	3	0	1	17	0	5	0	0	0	0	0	0	1	0	0	0	0	1	1	1	0	0	0	0	0	0	0	0	0	4	1	0	0	0	63	139	98	2	0	0	48
2	5	59	0	0	0	7	0	1	0	0	0	18	1	0	0	0	0	0	0	0	0	0	0	0	0	0	0	1	0	0	0	0	0	0	1	0	0	0	0	0	2	0	28	98	484	177	61	1	251
0	0	1	0	0	0	4	0	0	0	0	0	0	0	0	0	0	0	0	0	0	0	0	0	0	0	0	0	0	0	0	0	0	0	0	0	0	0	0	0	0	0	0	0	2	177	74	36	5	45
0	0	3	0	1	0	24	1	10	0	0	0	5	4	0	0	0	0	0	0	0	0	0	0	0	0	0	0	0	0	0	0	0	0	0	1	0	0	0	0	0	0	0	0	0	61	36	215	69	240
0	0	0	0	0	0	10	0	5	1	0	0	1	5	0	0	0	0	0	0	0	0	0	0	0	0	0	0	0	0	0	0	0	0	0	1	0	0	0	0	0	0	0	0	0	1	5	69	214	184
4	22	183	13	8	7	556	5	246	0	0	2	47	89	3	0	0	0	0	0	0	0	0	0	0	0	0	2	3	0	0	0	0	0	9	7	2	0	2	0	0	0	0	13	48	251	45	240	184	910
0	0	0	0	0	0	13	16	30	5	0	1	0	6	4	0	0	0	0	0	0	0	0	0	1	0	0	1	6	1	0	0	0	0	0	2	1	0	5	0	0	0	0	1	0	0	1	8	180	184
0	3	27	1	4	8	399	65	382	15	6	5	32	213	51	2	0	0	0	0	0	0	1	0	0	0	0	1	4	1	0	2	0	0	9	13	6	0	8	0	0	0	0	10	74	15	2	63	436	517
0	2	1	0	0	1	1	4	45	24	20	0	0	1	24	6	0	0	0	1	0	3	7	0	0	14	3	1	24	6	0	0	0	0	3	6	2	0	16	0	0	0	0	0	5	1	1	14	123	95
0	1	0	0	1	2	1	0	15	12	15	2	1	2	25	3	0	0	0	0	0	1	1	0	1	3	2	2	18	1	0	0	0	0	1	4	0	0	5	1	0	0	0	0	6	0	0	1	1	3
0	0	0	0	0	0	10	0	6	0	0	1	0	2	1	1	0	1	0	3	0	3	3	0	0	0	0	3	14	13	2	5	4	1	0	4	0	0	1	0	0	0	0	1	3	89	40	113	97	198
3	18	66	1	0	0	77	0	48	0	0	0	66	1	0	1	0	0	0	0	0	0	0	0	0	0	0	0	0	0	0	0	0	0	0	1	0	0	1	0	0	3	0	24	65	70	10	2	0	198
0	1	3	0	3	10	74	53	256	1	2	2	18	213	6	1	0	0	0	0	0	0	1	0	0	1	0	0	0	0	0	0	0	0	2	7	5	0	6	0	0	0	0	0	4	5	0	14	11	143
0	0	0	0	0	0	6	2	24	24	22	1	2	11	90	9	0	0	1	2	0	6	8	1	2	18	17	5	72	36	0	1	0	0	0	9	0	0	17	1	0	0	0	0	0	1	0	2	3	33
0	0	0	0	0	0	0	0	2	0	0	2	0	3	1	136	0	1	2	6	0	6	6	0	0	0	1	16	52	62	10	15	1	0	0	6	1	0	8	5	0	0	6	0	0	0	0	1	1	5
0	0	0	0	0	0	0	0	0	0	0	0	0	0	0	0	0	0	0	0	0	0	0	0	0	0	0	0	0	0	0	0	0	0	0	0	0	0	0	0	0	0	0	0	0	0	0	0	0	0
0	0	0	0	0	0	0	0	0	0	0	1	0	0	0	3	0	0	0	2	0	0	1	0	0	0	0	2	14	2	4	11	1	3	0	1	0	0	0	2	0	0	1	0	0	0	0	0	0	0
0	0	0	0	0	0	0	0	0	0	0	0	0	0	0	0	0	0	0	0	0	0	0	0	0	0	0	0	0	0	0	0	0	0	0	0	0	0	0	0	0	0	0	0	0	0	0	0	0	0
0	0	0	0	0	0	1	0	0	0	0	1	0	0	0	2	0	0	0	5	0	3	4	0	0	0	0	6	21	9	0	19	1	1	0	4	0	0	1	1	0	0	1	0	0	2	2	0	3	8
0	0	0	0	0	0	0	0	0	0	0	0	0	0	0	0	0	0	0	0	0	0	0	0	0	0	0	0	0	0	0	0	0	0	0	0	0	0	0	0	0	0	0	0	0	0	0	0	0	0
0	0	0	0	0	0	0	0	0	0	0	1	0	0	0	4	0	3	0	5	0	3	2	1	0	0	0	5	28	8	3	12	0	3	0	3	0	0	3	4	0	0	0	0	0	2	1	12	24	75
0	0	0	0	0	0	0	0	0	0	0	1	0	0	0	4	0	1	0	0	0	1	0	0	0	0	1	7	13	6	1	4	1	2	0	2	0	0	3	3	0	0	3	0	0	2	0	1	2	13
0	0	0	0	0	0	0	0	0	1	0	0	0	0	0	0	0	0	0	0	0	0	0	0	0	0	0	0	1	0	1	0	0	0	0	0	0	0	0	0	0	0	0	0	0	0	0	0	1	0
0	0	0	0	0	0	0	0	0	0	0	0	0	1	0	0	0	0	0	0	0	1	1	0	0	0	0	1	4	3	0	0	0	0	0	0	0	0	1	2	0	0	0	0	0	1	0	6	14	21
0	0	0	0	0	0	0	2	2	4	0	0	0	0	3	0	0	0	1	0	0	1	4	0	0	2	1	1	7	5	0	0	0	0	0	0	0	0	4	1	0	0	0	0	0	0	0	8	58	27
0	0	1	0	0	1	2	0	0	0	0	1	0	1	0	1	0	0	0	0	0	3	1	0	0	0	2	2	1	2	0	0	0	1	0	1	0	0	2	0	0	0	1	0	1	2	0	25	128	51
0	0	0	0	0	0	4	0	4	1	0	10	0	1	1	24	0	6	0	11	1	14	11	0	0	0	2	35	75	39	3	22	3	0	1	24	2	0	18	12	1	0	5	0	1	3	2	45	133	172
0	0	0	0	0	2	3	0	8	5	5	17	0	1	7	94	1	16	3	34	0	31	45	1	6	10	10	109	391	175	34	140	21	17	1	51	4	0	67	51	3	0	13	0	2	0	1	10	48	54
0	0	0	0	0	2	2	0	0	0	0	1	0	2	3	19	0	1	1	9	0	8	8	0	0	1	0	8	34	20	6	6	0	2	0	5	0	0	15	7	2	0	5	0	0	0	0	3	2	4
0	0	0	0	0	0	0	0	0	0	0	1	0	0	0	10	0	1	0	1	0	0	0	0	0	0	0	2	17	0	8	11	7	6	0	0	0	0	3	2	0	0	0	0	0	0	0	0	0	0
0	0	0	0	0	0	0	1	1	0	0	1	0	0	0	21	0	7	0	5	0	8	4	1	0	0	0	19	93	14	13	60	10	12	0	8	0	0	5	13	0	0	4	0	0	1	2	2	0	9
0	0	0	0	0	0	0	0	0	0	0	0	0	0	0	2	0	0	0	0	0	3	1	0	0	0	0	0	4	1	1	4	2	0	0	1	0	0	2	0	0	0	0	0	0	0	0	1	0	0
0	0	0	0	0	0	0	0	0	0	0	0	0	0	0	2	0	2	0	1	0	0	0	0	0	0	0	0	4	1	0	3	2	2	0	0	0	0	1	3	0	0	0	0	0	0	0	0	0	1
0	1	5	0	0	0	20	0	6	1	0	0	1	10	0	1	0	0	0	0	0	0	0	0	0	0	0	1	0	1	0	0	0	0	0	0	0	0	1	0	0	0	0	7	14	72	43	41	13	377
0	0	3	0	0	0	15	3	10	0	1	6	4	8	0	3	0	2	0	5	0	2	4	0	0	0	2	13	26	22	0	11	1	1	0	6	0	0	7	4	4	0	3	1	9	97	52	118	88	367
0	0	2	0	0	1	13	0	6	0	0	0	0	8	1	0	0	0	0	0	0	0	0	0	0	0	0	0	2	0	0	0	0	0	1	1	0	0	0	0	0	0	1	0	0	0	16	40	23	167
0	0	0	0	0	0	0	0	0	0	0	0	0	0	0	0	0	0	0	0	0	0	0	0	0	0	0	0	0	0	0	0	0	0	0	0	0	0	0	0	0	0	0	0	0	0	0	0	0	0
0	0	0	0	0	0	27	3	9	1	0	7	3	13	1	0	0	0	1	1	0	5	6	0	2	0	3	3	27	10	0	9	0	5	0	7	1	0	9	10	1	0	4	0	8	3	11	42	13	274
0	1	0	0	0	0	0	0	0	0	0	1	0	0	0	2	0	0	0	4	0	3	1	0	0	0	0	4	18	6	4	14	6	15	0	2	0	0	11	3	0	0	0	0	2	0	0	0	0	1
0	0	0	0	0	0	0	0	0	0	0	0	0	0	0	0	0	0	0	0	0	0	0	0	0	0	0	0	2	0	0	1	1	0	0	2	0	0	1	0	0	0	1	0	0	0	0	0	0	0
0	1	0	0	0	0	0	0	1	0	0	0	0	0	0	0	0	0	0	0	0	0	0	0	0	0	0	0	0	0	0	0	0	0	0	0	0	0	0	0	0	0	0	2	17	42	1	0	0	11
0	0	0	0	0	0	2	0	1	0	0	1	0	3	0	5	0	1	0	1	0	1	3	0	0	0	0	3	5	2	0	2	0	1	0	2	0	0	1	2	0	0	22	0	2	2	1	8	3	48
[truncated: 36 more columns]
