# Supplementary material for: Analyzing the effects of free water modeling by deep learning on diffusion MRI structural connectivity estimates in glioma patients
Source: PLoS One. 2020 Sep 25;15(9):e0239475. doi: 10.1371/journal.pone.0239475 (PMC7518620; doi:10.1371/journal.pone.0239475)
Supplement: S1 File — All utilized connectivity and length matrices as comma-separated csv files, and the free-water maps as nifti files. (ZIP) [file pone.0239475.s003.zip › S3/CMs/patients/prob_wm/vp17/fiberlengthmatrix_fwm.csv]

0	20	15	0	0	0	6	0	11	0	0	0	45	63	0	0	0	0	0	0	0	0	0	0	0	0	0	0	0	0	0	0	0	0	51	60	0	0	0	0	0	0	0	0	0	0	0	102	0	93
20	7	16	0	0	0	18	0	24	96	0	8	14	40	67	0	0	0	0	0	34	50	27	0	0	97	87	0	106	138	0	0	0	0	21	21	15	0	40	47	8	9	7	62	37	62	0	0	0	79
15	16	13	26	37	48	28	84	67	0	0	26	25	73	113	0	0	0	0	179	0	162	0	0	0	0	127	0	122	0	0	0	0	0	27	29	46	0	54	0	0	25	45	83	62	66	86	80	93	76
0	0	26	5	10	35	31	0	100	0	0	48	40	0	0	0	0	0	0	0	0	0	0	0	0	0	0	0	0	0	0	0	0	0	44	44	60	0	72	0	0	48	66	0	0	0	0	0	0	88
0	0	37	10	9	17	19	61	64	96	108	58	46	68	97	0	0	0	0	171	0	138	106	0	0	119	107	128	114	0	0	180	0	0	46	52	67	0	71	112	0	0	0	0	0	0	0	0	0	98
0	0	48	35	17	13	41	41	62	59	88	53	0	65	79	125	0	118	0	127	0	113	111	103	89	80	79	97	106	120	130	213	0	0	56	64	70	0	84	158	0	0	116	0	0	0	0	0	112	107
6	18	28	31	19	41	13	27	43	70	94	45	31	35	76	146	0	103	0	135	94	123	126	0	124	90	92	113	113	125	0	196	0	0	39	45	57	0	61	94	0	49	97	93	60	106	101	91	103	81
0	0	84	0	61	41	27	13	41	39	57	51	0	34	48	0	0	0	0	111	0	102	130	0	84	60	60	88	82	84	0	115	0	0	36	52	57	0	58	132	0	0	62	0	0	0	0	212	0	95
11	24	67	100	64	62	43	41	15	52	36	58	34	35	43	93	0	137	0	166	0	133	193	0	110	60	112	118	67	77	105	0	0	162	49	54	60	0	62	0	0	61	88	107	92	92	0	113	96	93
0	96	0	0	96	59	70	39	52	19	24	41	118	58	47	48	0	161	0	112	0	91	93	70	74	29	52	74	55	75	0	0	0	0	39	47	52	0	47	67	0	132	65	0	84	0	0	0	0	136
0	0	0	0	108	88	94	57	36	24	14	72	138	56	36	43	0	0	77	92	0	70	52	0	0	21	53	0	38	22	39	0	95	0	42	64	61	0	55	76	0	0	65	0	82	0	0	0	0	0
0	8	26	48	58	53	45	51	58	41	72	12	35	50	74	141	20	59	82	53	28	40	28	15	70	41	44	76	76	97	84	103	93	88	55	21	51	0	68	49	28	22	29	0	0	0	0	0	0	113
45	14	25	40	46	0	31	0	34	118	138	35	7	31	57	108	0	0	0	0	0	112	0	0	0	0	0	0	0	117	0	0	0	0	39	45	0	0	97	0	0	19	24	49	35	45	53	60	0	58
63	40	73	0	68	65	35	34	35	58	56	50	31	16	30	61	124	0	137	173	0	144	121	0	0	106	105	0	104	74	0	0	0	0	53	68	81	0	81	86	0	61	0	0	0	0	76	79	62	53
0	67	113	0	97	79	76	48	43	47	36	74	57	30	13	31	80	0	57	96	0	87	69	49	56	47	56	85	55	36	46	131	0	56	40	54	49	0	53	55	0	89	65	0	38	0	0	0	0	144
0	0	0	0	0	125	146	0	93	48	43	141	108	61	31	10	84	87	29	93	0	75	87	52	52	59	60	60	49	33	44	66	84	25	27	75	74	0	40	31	0	0	81	0	0	0	0	0	0	104
0	0	0	0	0	0	0	0	0	0	0	20	0	124	80	84	4	14	10	16	12	0	14	0	0	0	0	0	83	99	97	128	86	43	0	31	0	0	0	19	14	49	34	0	0	0	0	0	0	0
0	0	0	0	0	118	103	0	137	161	0	59	0	0	0	87	14	12	16	26	15	55	69	0	0	103	0	52	61	77	66	45	58	37	0	109	77	0	45	25	32	0	92	0	0	0	0	0	0	0
0	0	0	0	0	0	0	0	0	0	77	82	0	137	57	29	10	16	5	63	0	50	0	0	0	0	0	79	76	56	69	73	63	24	0	0	0	0	12	11	105	0	41	0	0	0	0	0	0	0
0	0	179	0	171	127	135	111	166	112	92	53	0	173	96	93	16	26	63	17	21	24	46	84	54	98	76	61	92	92	103	74	86	79	127	83	101	0	85	32	20	51	55	0	0	217	0	0	0	0
0	34	0	0	0	0	94	0	0	0	0	28	0	0	0	0	12	15	0	21	3	12	9	0	0	0	0	0	124	133	0	110	118	134	0	32	0	0	0	39	14	0	0	0	0	0	0	0	0	0
0	50	162	0	138	113	123	102	133	91	70	40	112	144	87	75	0	55	50	24	12	14	34	82	21	84	57	49	88	90	110	85	93	90	144	79	120	0	101	43	18	51	61	0	199	0	0	0	0	187
0	27	0	0	106	111	126	130	193	93	52	28	0	121	69	87	14	69	0	46	9	34	12	26	18	93	42	76	83	94	120	98	100	93	0	52	59	0	72	48	17	0	63	0	0	0	0	0	0	0
0	0	0	0	0	103	0	0	0	70	0	15	0	0	49	52	0	0	0	84	0	82	26	4	27	49	38	63	56	63	0	72	0	0	0	23	0	0	69	0	0	0	91	0	0	0	0	0	0	0
0	0	0	0	0	89	124	84	110	74	0	70	0	0	56	52	0	0	0	54	0	21	18	27	10	64	33	43	77	65	0	65	62	0	122	73	120	0	101	124	0	0	57	0	0	0	0	0	0	0
0	97	0	0	119	80	90	60	60	29	21	41	0	106	47	59	0	103	0	98	0	84	93	49	64	12	33	56	33	70	0	200	0	153	40	49	56	0	48	0	0	0	74	0	96	0	0	0	0	0
0	87	127	0	107	79	92	60	112	52	53	44	0	105	56	60	0	0	0	76	0	57	42	38	33	33	12	32	51	70	0	161	0	0	62	58	0	0	54	105	0	0	70	0	90	0	0	0	0	0
0	0	0	0	128	97	113	88	118	74	0	76	0	0	85	60	0	52	79	61	0	49	76	63	43	56	32	13	39	51	42	32	153	105	80	74	90	0	73	81	83	0	75	0	127	0	0	0	153	0
0	106	122	0	114	106	113	82	67	55	38	76	0	104	55	49	83	61	76	92	124	88	83	56	77	33	51	39	13	28	19	38	60	87	69	68	74	0	59	66	89	0	74	0	108	0	0	262	0	203
0	138	0	0	0	120	125	84	77	75	22	97	117	74	36	33	99	77	56	92	133	90	94	63	65	70	70	51	28	12	25	83	78	65	80	75	90	0	60	53	89	0	79	0	0	0	0	0	0	166
0	0	0	0	0	130	0	0	105	0	39	84	0	0	46	44	97	66	69	103	0	110	120	0	0	0	0	42	19	25	8	20	20	45	0	93	0	0	160	57	129	0	120	0	0	0	0	0	0	0
0	0	0	0	180	213	196	115	0	0	0	103	0	0	131	66	128	45	73	74	110	85	98	72	65	200	161	32	38	83	20	14	28	30	103	88	81	0	83	81	102	0	89	0	0	0	0	0	0	0
0	0	0	0	0	0	0	0	0	0	95	93	0	0	0	84	86	58	63	86	118	93	100	0	62	0	0	153	60	78	20	28	15	19	0	84	87	0	74	60	0	0	88	0	0	0	0	0	0	0
0	0	0	0	0	0	0	0	162	0	0	88	0	0	56	25	43	37	24	79	134	90	93	0	0	153	0	105	87	65	45	30	19	12	0	88	0	0	65	28	88	0	78	0	0	0	0	0	0	0
51	21	27	44	46	56	39	36	49	39	42	55	39	53	40	27	0	0	0	127	0	144	0	0	122	40	62	80	69	80	0	103	0	0	6	32	23	0	16	41	28	7	16	67	57	0	0	83	0	85
60	21	29	44	52	64	45	52	54	47	64	21	45	68	54	75	31	109	0	83	32	79	52	23	73	49	58	74	68	75	93	88	84	88	32	24	30	0	46	41	10	7	17	0	125	68	0	0	0	107
0	15	46	60	67	70	57	57	60	52	61	51	0	81	49	74	0	77	0	101	0	120	59	0	120	56	0	90	74	90	0	81	87	0	23	30	9	0	22	0	12	11	5	0	0	0	0	0	0	108
0	0	0	0	0	0	0	0	0	0	0	0	0	0	0	0	0	0	0	0	0	0	0	0	0	0	0	0	0	0	0	0	0	0	0	0	0	0	0	0	0	0	0	0	0	0	0	0	0	0
0	40	54	72	71	84	61	58	62	47	55	68	97	81	53	40	0	45	12	85	0	101	72	69	101	48	54	73	59	60	160	83	74	65	16	46	22	0	9	27	45	16	19	0	69	0	0	0	0	130
0	47	0	0	112	158	94	132	0	67	76	49	0	86	55	31	19	25	11	32	39	43	48	0	124	0	105	81	66	53	57	81	60	28	41	41	0	0	27	10	11	64	31	0	82	0	0	0	0	0
0	8	0	0	0	0	0	0	0	0	0	28	0	0	0	0	14	32	105	20	14	18	17	0	0	0	0	83	89	89	129	102	0	88	28	10	12	0	45	11	6	14	11	0	0	0	0	0	0	0
0	9	25	48	0	0	49	0	61	132	0	22	19	61	89	0	49	0	0	51	0	51	0	0	0	0	0	0	0	0	0	0	0	0	7	7	11	0	16	64	14	4	6	0	0	0	0	0	0	0
0	7	45	66	0	116	97	62	88	65	65	29	24	0	65	81	34	92	41	55	0	61	63	91	57	74	70	75	74	79	120	89	88	78	16	17	5	0	19	31	11	6	13	0	0	0	0	0	0	110
0	62	83	0	0	0	93	0	107	0	0	0	49	0	0	0	0	0	0	0	0	0	0	0	0	0	0	0	0	0	0	0	0	0	67	0	0	0	0	0	0	0	0	3	28	33	79	0	0	13
0	37	62	0	0	0	60	0	92	84	82	0	35	0	38	0	0	0	0	0	0	199	0	0	0	96	90	127	108	0	0	0	0	0	57	125	0	0	69	82	0	0	0	28	10	20	34	0	0	33
0	62	66	0	0	0	106	0	92	0	0	0	45	0	0	0	0	0	0	217	0	0	0	0	0	0	0	0	0	0	0	0	0	0	0	68	0	0	0	0	0	0	0	33	20	14	20	25	65	34
0	0	86	0	0	0	101	0	0	0	0	0	53	76	0	0	0	0	0	0	0	0	0	0	0	0	0	0	0	0	0	0	0	0	0	0	0	0	0	0	0	0	0	79	34	20	5	11	60	28
102	0	80	0	0	0	91	212	113	0	0	0	60	79	0	0	0	0	0	0	0	0	0	0	0	0	0	0	262	0	0	0	0	0	83	0	0	0	0	0	0	0	0	0	0	25	11	9	27	23
0	0	93	0	0	112	103	0	96	0	0	0	0	62	0	0	0	0	0	0	0	0	0	0	0	0	0	153	0	0	0	0	0	0	0	0	0	0	0	0	0	0	0	0	0	65	60	27	12	41
93	79	76	88	98	107	81	95	93	136	0	113	58	53	144	104	0	0	0	0	0	187	0	0	0	0	0	0	203	166	0	0	0	0	85	107	108	0	130	0	0	0	110	13	33	34	28	23	41	13
0	0	0	0	0	109	103	85	93	108	0	0	119	61	80	0	0	0	0	0	0	0	148	0	0	0	131	0	130	144	0	0	0	0	84	0	119	0	169	0	0	0	0	0	84	0	0	50	40	27
91	85	89	0	100	99	85	86	92	110	113	116	57	51	57	67	0	0	0	231	0	0	0	0	0	114	0	175	146	148	0	200	0	0	98	111	104	0	101	0	0	0	0	14	34	66	107	54	52	33
0	84	0	0	0	166	147	93	95	96	100	109	0	99	56	52	0	0	0	154	0	138	160	0	105	104	105	134	110	109	0	259	0	0	77	115	96	0	100	0	0	0	89	0	89	0	0	86	33	68
0	0	0	0	0	200	154	0	100	99	101	97	0	0	56	54	0	0	0	0	0	144	169	0	0	103	0	131	111	139	0	0	0	0	76	102	102	0	91	126	0	0	0	0	72	145	0	88	80	103
0	0	0	162	115	0	119	0	113	0	0	0	40	74	0	118	0	227	0	192	0	183	218	0	126	105	127	184	174	170	195	222	237	0	0	166	227	0	197	161	0	0	218	77	38	19	49	43	33	53
55	28	37	0	60	0	48	0	51	0	0	79	10	55	122	0	0	0	0	0	0	0	0	0	0	0	0	0	0	0	0	0	0	0	70	34	0	0	0	0	0	0	0	40	18	27	37	42	0	30
0	0	112	0	68	65	63	48	52	69	120	0	14	13	75	0	0	0	0	0	0	0	181	0	0	119	0	162	172	0	0	0	0	0	61	72	55	0	61	0	0	0	42	54	38	52	59	65	62	39
0	41	153	0	0	92	125	0	75	57	54	47	0	53	13	28	0	0	0	106	0	99	86	0	0	62	67	75	67	62	0	0	0	0	106	75	0	0	53	0	0	0	72	0	40	97	0	106	66	73
0	0	0	0	0	133	158	0	0	0	98	103	0	0	0	13	0	159	0	131	0	91	99	0	70	0	93	69	76	60	77	94	71	48	0	107	0	0	64	79	201	0	91	0	0	0	0	105	0	155
0	0	0	0	0	0	0	0	0	0	0	0	0	0	0	0	0	0	0	0	0	0	0	0	0	0	0	0	0	0	0	0	0	0	0	0	0	0	0	0	0	0	140	0	0	0	0	0	0	0
0	0	0	0	0	0	0	0	0	0	0	0	0	0	0	0	0	0	0	0	0	0	0	0	0	0	0	167	176	146	134	175	124	127	0	0	0	0	84	0	0	0	0	0	0	0	0	0	0	113
0	0	0	0	0	0	0	0	0	0	0	0	0	0	0	0	0	0	0	0	0	0	0	0	0	0	0	0	0	0	159	0	0	0	0	0	0	0	0	0	0	0	27	0	0	0	0	0	0	0
0	0	0	220	0	0	207	0	0	164	0	261	0	0	195	122	0	189	0	215	0	251	188	0	0	0	0	154	167	166	216	179	165	150	0	206	0	0	137	197	0	0	202	0	0	0	0	138	127	129
0	0	0	0	0	0	0	0	0	0	0	0	0	0	0	0	0	0	0	0	0	0	0	0	0	0	0	0	0	0	0	0	0	0	0	0	0	0	0	0	0	0	0	0	0	2	0	0	0	0
0	0	0	0	0	0	197	0	0	0	0	234	0	148	186	129	0	260	0	236	0	235	0	0	195	0	0	166	176	149	0	190	0	219	0	208	0	0	151	177	0	0	233	0	0	56	123	132	114	126
0	0	0	0	0	0	0	0	168	0	0	0	0	0	0	158	0	206	0	204	0	223	218	0	214	0	0	194	192	195	229	214	212	210	0	241	0	0	174	180	0	0	244	0	0	60	8	129	137	128
0	0	0	0	0	0	0	0	0	0	0	0	0	0	0	0	0	0	0	0	0	173	0	0	0	0	135	168	0	0	0	0	0	0	0	0	0	0	0	0	0	0	0	0	0	0	0	0	128	0
0	0	0	0	0	0	178	0	181	0	0	0	0	0	0	0	0	0	0	231	0	150	0	0	0	0	0	153	158	115	0	177	150	0	0	0	0	0	119	123	0	0	156	0	0	0	128	114	102	109
0	89	0	0	0	0	131	0	114	110	115	90	0	86	0	67	0	0	0	0	0	134	138	0	123	111	112	149	108	112	0	0	0	0	0	126	179	0	95	0	0	0	113	0	83	0	0	101	56	92
0	0	0	0	0	0	147	0	0	0	95	0	135	101	241	0	0	0	0	195	0	134	128	0	0	0	142	0	162	147	0	0	0	0	0	125	0	0	106	136	0	0	143	0	0	105	101	82	55	79
0	123	0	0	0	0	191	0	172	169	0	177	181	134	109	69	0	152	0	168	0	173	177	135	0	124	144	123	130	120	156	142	167	156	165	149	0	0	132	143	0	0	160	0	102	116	152	112	87	111
0	110	0	0	0	170	148	0	129	129	109	156	0	0	114	76	0	158	213	165	204	150	162	114	142	117	126	123	125	113	137	144	144	120	139	140	140	0	119	137	150	0	144	0	98	131	191	118	94	113
0	0	0	0	0	168	192	151	144	135	0	180	0	124	87	56	0	148	164	170	0	162	178	0	0	0	0	112	115	120	116	123	128	108	110	140	150	0	113	114	0	0	129	177	0	139	0	152	118	112
0	0	0	0	0	0	0	0	0	0	0	0	0	0	0	82	0	165	0	229	0	0	250	0	0	0	0	130	135	122	148	148	133	113	0	175	0	0	105	86	0	0	0	0	0	0	0	0	0	163
0	0	0	0	0	239	0	0	265	0	0	192	217	194	0	91	0	173	0	171	0	197	191	0	0	0	0	155	145	137	153	159	160	140	0	183	0	0	112	177	244	0	164	0	187	134	193	179	0	156
0	0	0	0	0	0	0	0	0	0	0	0	0	0	0	66	0	123	0	0	0	203	253	0	0	0	0	0	131	187	149	165	159	121	0	160	0	0	95	71	0	0	0	0	0	157	189	0	0	175
0	0	0	0	0	0	0	0	0	0	0	0	0	0	0	65	0	138	0	127	0	0	0	0	0	0	0	0	132	99	146	129	127	88	0	0	0	0	47	69	0	0	168	0	0	0	0	0	0	0
0	69	66	0	123	0	86	117	91	0	0	86	67	48	51	0	0	0	0	0	0	0	0	0	0	90	0	0	108	126	0	0	0	0	0	0	187	0	91	0	0	0	0	46	26	26	42	46	47	40
0	79	74	0	0	0	112	82	118	221	0	190	68	69	0	86	0	152	0	190	0	182	191	0	0	152	115	160	159	140	168	193	0	0	103	137	227	0	145	178	0	0	156	60	29	27	52	49	55	50
0	0	149	0	0	0	110	0	117	0	176	0	92	111	96	0	0	0	0	0	0	0	0	0	0	0	0	136	124	143	0	0	0	0	112	166	0	0	161	136	0	0	0	0	146	52	62	58	70	58
0	0	0	0	0	0	0	0	0	0	0	0	0	0	0	0	0	0	0	0	0	0	0	0	0	0	0	0	0	0	0	0	0	0	0	0	0	0	0	0	0	0	0	0	0	0	0	0	0	0
0	0	94	0	153	122	111	124	120	99	92	183	0	74	85	90	0	115	0	182	0	170	129	0	112	0	119	126	134	126	0	182	117	75	45	144	0	0	93	139	174	17	124	0	38	66	76	71	77	67
0	0	0	0	0	0	0	0	0	206	0	188	0	0	0	71	0	134	0	171	0	198	187	0	0	0	136	159	134	153	89	140	135	80	0	139	0	0	38	71	146	131	120	0	74	0	91	0	0	122
0	0	0	0	0	0	0	0	0	0	0	0	0	0	0	0	0	0	0	0	0	248	0	0	0	0	0	0	152	163	0	0	0	133	0	186	244	0	0	0	0	0	0	0	0	33	0	0	0	0
0	5	42	0	0	0	0	0	0	83	0	0	25	0	0	0	0	0	0	0	0	0	0	0	0	107	0	0	0	0	0	0	0	0	26	0	0	0	0	0	0	0	0	51	19	26	54	0	0	60
0	0	117	0	0	0	122	0	0	0	89	0	0	91	0	0	36	124	0	188	0	198	0	0	0	0	0	148	152	135	0	206	125	0	0	151	0	0	73	69	0	10	37	73	103	62	72	75	68	71
[truncated: 36 more columns]
