# Supplementary material for: Analyzing the effects of free water modeling by deep learning on diffusion MRI structural connectivity estimates in glioma patients
Source: PLoS One. 2020 Sep 25;15(9):e0239475. doi: 10.1371/journal.pone.0239475 (PMC7518620; doi:10.1371/journal.pone.0239475)
Supplement: S1 File — All utilized connectivity and length matrices as comma-separated csv files, and the free-water maps as nifti files. (ZIP) [file pone.0239475.s003.zip › S3/CMs/patients/prob_wm/vp17/cm_fwm.csv]

0	9	2	0	0	0	9	0	7	0	0	0	2	1	0	0	0	0	0	0	0	0	0	0	0	0	0	0	0	0	0	0	0	0	1	1	0	0	0	0	0	0	0	0	0	0	0	1	0	9
9	109	74	0	0	0	41	0	41	7	0	27	125	7	3	0	0	0	0	0	1	2	1	0	0	2	1	0	3	1	0	0	0	0	15	26	4	0	11	7	28	43	20	1	5	11	0	0	0	31
2	74	506	66	57	9	233	1	30	0	0	77	67	4	3	0	0	0	0	1	0	4	0	0	0	0	3	0	1	0	0	0	0	0	134	214	16	0	7	0	0	35	4	19	17	59	2	5	1	224
0	0	66	33	41	1	40	0	1	0	0	7	1	0	0	0	0	0	0	0	0	0	0	0	0	0	0	0	0	0	0	0	0	0	29	43	7	0	10	0	0	1	2	0	0	0	0	0	0	8
0	0	57	41	220	61	336	7	51	7	1	88	3	7	2	0	0	0	0	5	0	9	3	0	0	2	6	4	3	0	0	1	0	0	110	137	27	0	41	1	0	0	0	0	0	0	0	0	0	19
0	0	9	1	61	308	227	175	441	206	3	55	0	31	5	3	0	1	0	38	0	188	62	3	56	55	150	52	85	9	1	4	0	0	40	104	13	0	24	3	0	0	2	0	0	0	0	0	2	8
9	41	233	40	336	227	1309	272	797	139	6	126	152	239	27	2	0	2	0	14	1	59	9	0	5	29	31	47	44	10	0	4	0	0	618	509	122	0	234	1	0	4	6	6	8	7	4	34	11	657
0	0	1	0	7	175	272	504	303	411	1	20	0	28	8	0	0	0	0	15	0	59	3	0	7	63	48	60	98	2	0	1	0	0	30	107	32	0	57	1	0	0	3	0	0	0	0	1	0	2
7	41	30	1	51	441	797	303	2025	708	171	128	213	883	464	35	0	1	0	10	0	25	5	0	2	48	21	19	146	82	1	0	0	1	272	628	257	0	325	0	0	3	15	1	2	1	0	5	7	214
0	7	0	0	7	206	139	411	708	1236	108	147	1	8	130	38	0	1	0	30	0	120	13	6	39	557	273	98	245	24	0	0	0	0	131	505	158	0	301	2	0	1	25	0	3	0	0	0	0	3
0	0	0	0	1	3	6	1	171	108	202	5	1	13	303	14	0	0	1	1	0	3	3	0	0	32	6	0	44	82	1	0	1	0	24	14	15	0	53	1	0	0	1	0	2	0	0	0	0	0
0	27	77	7	88	55	126	20	128	147	5	356	3	5	12	4	10	22	1	88	27	139	185	25	15	125	86	69	137	22	4	108	52	13	13	249	7	0	22	38	18	4	29	0	0	0	0	0	0	6
2	125	67	1	3	0	152	0	213	1	1	3	114	34	18	3	0	0	0	0	0	1	0	0	0	0	0	0	0	3	0	0	0	0	13	11	0	0	3	0	0	10	3	5	7	27	1	4	0	56
1	7	4	0	7	31	239	28	883	8	13	5	34	96	180	62	1	0	1	1	0	1	1	0	0	2	1	0	9	22	0	0	0	0	19	32	20	0	16	2	0	3	0	0	0	0	1	3	5	103
0	3	3	0	2	5	27	8	464	130	303	12	18	180	157	170	1	0	2	3	0	5	8	1	2	35	21	9	97	233	5	1	0	1	19	28	16	0	39	3	0	4	3	0	1	0	0	0	0	4
0	0	0	0	0	3	2	0	35	38	14	4	3	62	170	165	1	3	24	16	0	20	14	3	2	6	14	48	172	466	24	16	5	11	1	23	3	0	29	28	0	0	9	0	0	0	0	0	0	1
0	0	0	0	0	0	0	0	0	0	0	10	0	1	1	1	54	18	15	27	16	0	15	0	0	0	0	0	2	4	1	4	2	1	0	1	0	0	0	28	11	1	7	0	0	0	0	0	0	0
0	0	0	0	0	1	2	0	1	1	0	22	0	0	0	3	18	323	11	175	7	40	36	0	0	2	0	71	30	2	2	399	59	109	0	20	1	0	19	84	8	0	11	0	0	0	0	0	0	0
0	0	0	0	0	0	0	0	0	0	1	1	0	1	2	24	15	11	60	2	0	2	0	0	0	0	0	3	18	15	3	4	3	27	0	0	0	0	3	58	1	0	1	0	0	0	0	0	0	0
0	0	1	0	5	38	14	15	10	30	1	88	0	1	3	16	27	175	2	589	17	290	108	3	5	7	21	273	151	39	9	390	90	29	2	76	7	0	13	146	46	1	39	0	0	1	0	0	0	0
0	1	0	0	0	0	1	0	0	0	0	27	0	0	0	0	16	7	0	17	28	6	64	0	0	0	0	0	1	1	0	2	1	1	0	4	0	0	0	9	42	0	0	0	0	0	0	0	0	0
0	2	4	0	9	188	59	59	25	120	3	139	1	1	5	20	0	40	2	290	6	390	205	5	81	38	171	471	200	43	11	231	68	38	3	91	5	0	15	62	7	1	21	0	1	0	0	0	0	1
0	1	0	0	3	62	9	3	5	13	3	185	0	1	8	14	15	36	0	108	64	205	655	57	31	10	60	206	247	54	5	205	69	34	0	96	15	0	25	44	28	0	28	0	0	0	0	0	0	0
0	0	0	0	0	3	0	0	0	6	0	25	0	0	1	3	0	0	0	3	0	5	57	35	1	3	5	14	50	6	0	1	0	0	0	7	0	0	6	0	0	0	1	0	0	0	0	0	0	0
0	0	0	0	0	56	5	7	2	39	0	15	0	0	2	2	0	0	0	5	0	81	31	1	85	22	153	30	34	6	0	2	1	0	1	18	1	0	4	1	0	0	1	0	0	0	0	0	0	0
0	2	0	0	2	55	29	63	48	557	32	125	0	2	35	6	0	2	0	7	0	38	10	3	22	998	380	72	286	3	0	1	0	1	29	323	59	0	131	0	0	0	11	0	1	0	0	0	0	0
0	1	3	0	6	150	31	48	21	273	6	86	0	1	21	14	0	0	0	21	0	171	60	5	153	380	512	206	414	37	0	2	0	0	7	142	0	0	27	1	0	0	6	0	2	0	0	0	0	0
0	0	0	0	4	52	47	60	19	98	0	69	0	0	9	48	0	71	3	273	0	471	206	14	30	72	206	705	552	44	2	141	4	6	8	237	28	0	63	15	9	0	35	0	1	0	0	0	1	0
0	3	1	0	3	85	44	98	146	245	44	137	0	9	97	172	2	30	18	151	1	200	247	50	34	286	414	552	1128	160	41	140	21	7	38	603	75	0	422	72	15	0	82	0	2	0	0	1	0	1
0	1	0	0	0	9	10	2	82	24	82	22	3	22	233	466	4	2	15	39	1	43	54	6	6	3	37	44	160	430	26	9	6	7	10	75	9	0	79	46	5	0	26	0	0	0	0	0	0	1
0	0	0	0	0	1	0	0	1	0	1	4	0	0	5	24	1	2	3	9	0	11	5	0	0	0	0	2	41	26	92	102	61	11	0	14	0	0	2	21	1	0	3	0	0	0	0	0	0	0
0	0	0	0	1	4	4	1	0	0	0	108	0	0	1	16	4	399	4	390	2	231	205	1	2	1	2	141	140	9	102	1079	177	98	1	119	5	0	30	89	11	0	46	0	0	0	0	0	0	0
0	0	0	0	0	0	0	0	0	0	1	52	0	0	0	5	2	59	3	90	1	68	69	0	1	0	0	4	21	6	61	177	129	150	0	22	1	0	19	93	0	0	18	0	0	0	0	0	0	0
0	0	0	0	0	0	0	0	1	0	0	13	0	0	1	11	1	109	27	29	1	38	34	0	0	1	0	6	7	7	11	98	150	366	0	4	0	0	19	116	3	0	6	0	0	0	0	0	0	0
1	15	134	29	110	40	618	30	272	131	24	13	13	19	19	1	0	0	0	2	0	3	0	0	1	29	7	8	38	10	0	1	0	0	219	66	52	0	260	8	5	26	25	2	1	0	0	2	0	12
1	26	214	43	137	104	509	107	628	505	14	249	11	32	28	23	1	20	0	76	4	91	96	7	18	323	142	237	603	75	14	119	22	4	66	143	50	0	61	14	16	45	44	0	1	1	0	0	0	14
0	4	16	7	27	13	122	32	257	158	15	7	0	20	16	3	0	1	0	7	0	5	15	0	1	59	0	28	75	9	0	5	1	0	52	50	14	0	34	0	6	4	141	0	0	0	0	0	0	1
0	0	0	0	0	0	0	0	0	0	0	0	0	0	0	0	0	0	0	0	0	0	0	0	0	0	0	0	0	0	0	0	0	0	0	0	0	0	0	0	0	0	0	0	0	0	0	0	0	0
0	11	7	10	41	24	234	57	325	301	53	22	3	16	39	29	0	19	3	13	0	15	25	6	4	131	27	63	422	79	2	30	19	19	260	61	34	0	106	67	8	24	58	0	4	0	0	0	0	6
0	7	0	0	1	3	1	1	0	2	1	38	0	2	3	28	28	84	58	146	9	62	44	0	1	0	1	15	72	46	21	89	93	116	8	14	0	0	67	90	59	1	23	0	1	0	0	0	0	0
0	28	0	0	0	0	0	0	0	0	0	18	0	0	0	0	11	8	1	46	42	7	28	0	0	0	0	9	15	5	1	11	0	3	5	16	6	0	8	59	36	6	34	0	0	0	0	0	0	0
0	43	35	1	0	0	4	0	3	1	0	4	10	3	4	0	1	0	0	1	0	1	0	0	0	0	0	0	0	0	0	0	0	0	26	45	4	0	24	1	6	9	28	0	0	0	0	0	0	0
0	20	4	2	0	2	6	3	15	25	1	29	3	0	3	9	7	11	1	39	0	21	28	1	1	11	6	35	82	26	3	46	18	6	25	44	141	0	58	23	34	28	86	0	0	0	0	0	0	3
0	1	19	0	0	0	6	0	1	0	0	0	5	0	0	0	0	0	0	0	0	0	0	0	0	0	0	0	0	0	0	0	0	0	2	0	0	0	0	0	0	0	0	40	48	34	1	0	0	16
0	5	17	0	0	0	8	0	2	3	2	0	7	0	1	0	0	0	0	0	0	1	0	0	0	1	2	1	2	0	0	0	0	0	1	1	0	0	4	1	0	0	0	48	166	92	2	0	0	63
0	11	59	0	0	0	7	0	1	0	0	0	27	0	0	0	0	0	0	1	0	0	0	0	0	0	0	0	0	0	0	0	0	0	0	1	0	0	0	0	0	0	0	34	92	499	141	64	2	291
0	0	2	0	0	0	4	0	0	0	0	0	1	1	0	0	0	0	0	0	0	0	0	0	0	0	0	0	0	0	0	0	0	0	0	0	0	0	0	0	0	0	0	1	2	141	89	30	4	72
1	0	5	0	0	0	34	1	5	0	0	0	4	3	0	0	0	0	0	0	0	0	0	0	0	0	0	0	1	0	0	0	0	0	2	0	0	0	0	0	0	0	0	0	0	64	30	232	95	265
0	0	1	0	0	2	11	0	7	0	0	0	0	5	0	0	0	0	0	0	0	0	0	0	0	0	0	1	0	0	0	0	0	0	0	0	0	0	0	0	0	0	0	0	0	2	4	95	245	217
9	31	224	8	19	8	657	2	214	3	0	6	56	103	4	1	0	0	0	0	0	1	0	0	0	0	0	0	1	1	0	0	0	0	12	14	1	0	6	0	0	0	3	16	63	291	72	265	217	1106
0	0	0	0	0	1	18	15	38	1	0	0	1	11	4	0	0	0	0	0	0	0	2	0	0	0	1	0	5	1	0	0	0	0	1	0	2	0	1	0	0	0	0	0	5	0	0	13	206	196
1	6	37	0	12	16	426	65	356	16	7	7	34	259	54	2	0	0	0	1	0	0	0	0	0	2	0	1	8	1	0	2	0	0	8	22	6	0	9	0	0	0	0	20	79	19	5	95	383	620
0	1	0	0	0	2	4	7	74	64	19	4	0	7	37	6	0	0	0	1	0	5	6	0	2	15	12	5	26	9	0	1	0	0	3	11	4	0	16	0	0	0	1	0	4	0	0	14	129	82
0	0	0	0	0	1	1	0	12	14	12	1	0	0	24	4	0	0	0	0	0	1	1	0	0	3	0	2	10	3	0	0	0	0	2	2	2	0	3	2	0	0	0	0	1	1	0	1	1	9
0	0	0	1	1	0	12	0	5	0	0	0	2	5	0	2	0	2	0	5	0	3	2	0	1	1	2	8	12	8	3	10	2	0	0	3	1	0	2	4	0	0	2	2	7	115	33	117	92	225
1	22	61	0	1	0	78	0	45	0	0	1	80	4	2	0	0	0	0	0	0	0	0	0	0	0	0	0	0	0	0	0	0	0	6	2	0	0	0	0	0	0	0	32	103	67	7	1	0	200
0	0	4	0	3	11	114	75	284	4	1	0	19	246	6	0	0	0	0	0	0	0	1	0	0	2	0	2	2	0	0	0	0	0	6	11	1	0	7	0	0	0	1	1	2	5	1	15	10	151
0	1	1	0	0	3	8	0	17	31	25	2	0	13	110	13	0	0	0	3	0	8	11	0	0	18	13	6	73	32	0	0	0	0	2	8	0	0	24	0	0	0	2	0	3	1	0	5	10	25
0	0	0	0	0	2	2	0	0	0	2	5	0	0	0	191	0	2	0	6	0	4	9	0	2	0	3	9	70	71	7	15	1	5	0	5	0	0	12	11	1	0	2	0	0	0	0	1	0	7
0	0	0	0	0	0	0	0	0	0	0	0	0	0	0	0	0	0	0	0	0	0	0	0	0	0	0	0	0	0	0	0	0	0	0	0	0	0	0	0	0	0	1	0	0	0	0	0	0	0
0	0	0	0	0	0	0	0	0	0	0	0	0	0	0	0	0	0	0	0	0	0	0	0	0	0	0	4	14	2	1	3	1	7	0	0	0	0	2	0	0	0	0	0	0	0	0	0	0	1
0	0	0	0	0	0	0	0	0	0	0	0	0	0	0	0	0	0	0	0	0	0	0	0	0	0	0	0	0	0	1	0	0	0	0	0	0	0	0	0	0	0	1	0	0	0	0	0	0	0
0	0	0	1	0	0	1	0	0	1	0	1	0	0	1	4	0	2	0	6	0	1	2	0	0	0	0	12	25	13	3	13	3	4	0	5	0	0	1	4	0	0	3	0	0	0	0	2	2	11
0	0	0	0	0	0	0	0	0	0	0	0	0	0	0	0	0	0	0	0	0	0	0	0	0	0	0	0	0	0	0	0	0	0	0	0	0	0	0	0	0	0	0	0	0	14	0	0	0	0
0	0	0	0	0	0	4	0	0	0	0	2	0	1	2	6	0	2	0	3	0	3	0	0	1	0	0	12	33	7	0	11	0	3	0	4	0	0	4	1	0	0	1	0	0	1	2	16	31	63
0	0	0	0	0	0	0	0	1	0	0	0	0	0	0	4	0	1	0	2	0	3	4	0	1	0	0	4	11	5	3	7	1	3	0	2	0	0	4	2	0	0	1	0	0	2	1	3	8	10
0	0	0	0	0	0	0	0	0	0	0	0	0	0	0	0	0	0	0	0	0	1	0	0	0	0	1	2	0	0	0	0	0	0	0	0	0	0	0	0	0	0	0	0	0	0	0	0	1	0
0	0	0	0	0	0	1	0	1	0	0	0	0	0	0	0	0	0	0	1	0	1	0	0	0	0	0	2	2	3	0	1	2	0	0	0	0	0	2	1	0	0	1	0	0	0	3	5	10	29
0	1	0	0	0	0	1	0	1	1	2	1	0	1	0	1	0	0	0	0	0	3	3	0	1	5	5	2	16	5	0	0	0	0	0	4	1	0	7	0	0	0	1	0	1	0	0	8	54	19
0	0	0	0	0	0	3	0	0	0	1	0	1	2	1	0	0	0	0	2	0	1	1	0	0	0	4	0	4	4	0	0	0	0	0	2	0	0	2	2	0	0	1	0	0	1	1	23	144	52
0	1	0	0	0	0	1	0	6	5	0	7	2	4	3	19	0	6	0	13	0	17	11	1	0	1	1	16	71	47	1	21	8	2	1	19	0	0	11	17	0	0	8	0	2	2	5	32	132	145
0	1	0	0	0	2	2	0	9	12	3	25	0	0	6	105	0	24	2	49	1	39	39	1	4	4	18	117	365	166	27	125	26	32	2	46	1	0	57	60	4	0	31	0	4	2	1	12	61	51
0	0	0	0	0	1	6	1	2	2	0	3	0	1	2	23	0	7	1	6	0	5	8	0	0	0	0	13	46	19	6	17	3	5	1	4	1	0	9	10	0	0	3	1	0	1	0	1	2	11
0	0	0	0	0	0	0	0	0	0	0	0	0	0	0	12	0	1	0	1	0	0	2	0	0	0	0	5	21	7	3	22	5	13	0	2	0	0	2	3	0	0	0	0	0	0	0	0	0	2
0	0	0	0	0	1	0	0	2	0	0	4	1	1	0	19	0	10	0	7	0	2	5	0	0	0	0	16	99	19	14	68	15	31	0	3	0	0	8	6	1	0	5	0	1	3	1	2	0	7
0	0	0	0	0	0	0	0	0	0	0	0	0	0	0	3	0	3	0	0	0	1	1	0	0	0	0	0	7	2	2	4	5	5	0	1	0	0	1	1	0	0	0	0	0	1	1	0	0	2
0	0	0	0	0	0	0	0	0	0	0	0	0	0	0	9	0	1	0	2	0	0	0	0	0	0	0	0	11	1	5	8	8	14	0	0	0	0	4	7	0	0	1	0	0	0	0	0	0	0
0	2	13	0	1	0	35	2	10	0	0	1	4	8	1	0	0	0	0	0	0	0	0	0	0	1	0	0	2	1	0	0	0	0	0	0	1	0	2	0	0	0	0	15	23	106	51	56	18	550
0	1	4	0	0	0	27	1	12	1	0	7	1	6	0	2	0	2	0	5	0	7	5	0	0	1	1	9	24	15	1	11	0	0	3	6	1	0	15	7	0	0	2	4	9	94	46	120	74	359
0	0	2	0	0	0	13	0	7	0	1	0	2	6	1	0	0	0	0	0	0	0	0	0	0	0	0	2	2	2	0	0	0	0	1	2	0	0	1	1	0	0	0	0	1	5	10	48	16	167
0	0	0	0	0	0	0	0	0	0	0	0	0	0	0	0	0	0	0	0	0	0	0	0	0	0	0	0	0	0	0	0	0	0	0	0	0	0	0	0	0	0	0	0	0	0	0	0	0	0
0	0	3	0	2	1	19	4	13	2	2	1	0	12	3	2	0	2	0	7	0	3	9	0	2	0	4	5	33	19	0	9	2	11	3	8	0	0	17	9	1	1	3	0	9	1	10	49	17	272
0	0	0	0	0	0	0	0	0	1	0	4	0	0	0	3	0	7	0	3	0	4	3	0	0	0	1	6	23	12	5	14	8	16	0	4	0	0	9	12	1	1	3	0	4	0	1	0	0	4
0	0	0	0	0	0	0	0	0	0	0	0	0	0	0	0	0	0	0	0	0	1	0	0	0	0	0	0	1	1	0	0	0	1	0	1	1	0	0	0	0	0	0	0	0	2	0	0	0	0
0	1	1	0	0	0	0	0	0	1	0	0	2	0	0	0	0	0	0	0	0	0	0	0	0	1	0	0	0	0	0	0	0	0	2	0	0	0	0	0	0	0	0	1	29	37	1	0	0	11
0	0	1	0	0	0	7	0	0	0	1	0	0	3	0	0	2	2	0	3	0	2	0	0	0	0	0	2	4	3	0	2	1	0	0	1	0	0	6	5	0	1	44	1	1	2	4	9	1	49
[truncated: 36 more columns]
