# Supplementary material for: Analyzing the effects of free water modeling by deep learning on diffusion MRI structural connectivity estimates in glioma patients
Source: PLoS One. 2020 Sep 25;15(9):e0239475. doi: 10.1371/journal.pone.0239475 (PMC7518620; doi:10.1371/journal.pone.0239475)
Supplement: S1 File — All utilized connectivity and length matrices as comma-separated csv files, and the free-water maps as nifti files. (ZIP) [file pone.0239475.s003.zip › S3/CMs/patients/prob_wm/vp10/fiberlengthmatrix_original.csv]

13	27	22	0	0	0	12	0	31	0	0	63	36	0	110	0	0	0	0	0	0	0	0	0	0	0	0	0	0	0	0	175	0	0	48	58	0	0	0	0	0	0	0	90	0	87	0	0	0	95
27	5	18	0	0	0	32	0	40	110	0	13	11	43	87	114	0	106	0	209	0	0	0	0	0	126	0	0	129	136	0	145	0	0	19	33	39	0	32	133	15	8	6	88	28	45	96	0	0	0
22	18	12	24	35	37	27	107	56	119	0	29	25	76	117	166	0	116	0	140	75	87	102	0	0	81	116	134	169	149	0	162	168	137	29	35	46	0	74	75	0	21	72	79	58	67	117	90	0	103
0	0	24	4	20	39	26	66	55	0	0	52	43	66	131	147	0	150	0	0	109	0	168	0	0	84	0	158	187	0	195	180	0	178	37	48	55	0	71	0	0	48	102	97	150	92	97	150	142	92
0	0	35	20	11	17	32	48	58	77	111	49	56	52	100	142	0	171	0	142	0	128	137	0	0	63	102	161	176	149	0	180	165	0	43	57	65	0	75	0	0	0	125	110	0	141	118	116	128	96
0	0	37	39	17	8	27	28	60	15	0	36	0	57	82	124	0	182	0	147	0	152	112	60	101	41	77	154	156	142	0	0	0	0	51	68	123	0	92	199	0	0	164	0	0	0	0	120	131	94
12	32	27	26	32	27	14	27	33	100	83	52	33	39	84	132	0	150	0	168	0	142	133	0	145	95	138	166	148	128	0	181	0	170	36	50	64	0	74	0	0	46	136	88	93	97	90	107	100	84
0	0	107	66	48	28	27	10	37	30	93	32	0	37	42	0	0	129	0	99	0	92	83	0	86	52	56	80	89	109	0	132	0	0	0	24	35	0	49	0	0	0	64	0	0	0	0	0	104	100
31	40	56	55	58	60	33	37	16	36	33	67	37	39	40	96	0	163	0	145	0	149	149	0	0	93	141	120	79	91	122	181	0	157	52	59	68	0	73	129	162	0	98	108	95	101	95	120	113	94
0	110	119	0	77	15	100	30	36	8	17	50	0	107	57	95	0	128	0	93	0	79	108	114	76	21	53	76	49	69	0	96	0	0	44	55	64	0	63	105	142	0	81	0	0	0	0	230	134	180
0	0	0	0	111	0	83	93	33	17	13	126	0	0	22	0	0	0	0	145	0	0	0	0	0	19	128	102	62	34	0	0	0	0	47	84	71	0	61	0	0	0	80	0	0	0	0	0	0	0
63	13	29	52	49	36	52	32	67	50	126	14	77	59	83	123	14	90	0	85	24	52	43	19	114	27	35	106	118	121	117	127	125	106	69	28	90	0	80	52	28	23	44	90	119	76	0	157	0	182
36	11	25	43	56	0	33	0	37	0	0	77	13	28	66	105	0	0	0	0	169	192	0	0	0	0	0	0	122	122	0	171	200	0	43	56	64	0	68	138	148	21	127	57	17	34	0	102	0	83
0	43	76	66	52	57	39	37	39	107	0	59	28	9	43	85	0	179	0	189	0	144	139	0	0	127	126	180	144	91	0	0	0	185	51	58	82	0	73	146	0	53	105	0	0	82	0	59	71	57
110	87	117	131	100	82	84	42	40	57	22	83	66	43	8	32	0	0	0	144	0	88	77	0	110	68	61	0	58	42	0	0	0	0	49	79	54	0	55	83	134	0	132	0	0	153	0	0	118	140
0	114	166	147	142	124	132	0	96	95	0	123	105	85	32	10	0	98	18	89	141	105	108	71	72	0	62	66	60	29	61	73	65	47	108	81	0	0	59	33	0	0	92	0	0	0	206	0	176	167
0	0	0	0	0	0	0	0	0	0	0	14	0	0	0	0	4	16	10	0	8	0	18	0	0	0	0	0	0	132	0	0	0	0	0	0	0	0	0	25	16	0	36	0	0	0	0	0	0	0
0	106	116	150	171	182	150	129	163	128	0	90	0	179	0	98	16	15	19	44	54	78	98	124	0	115	87	49	74	99	51	45	64	19	204	99	112	0	96	43	53	0	84	0	0	236	0	0	0	224
0	0	0	0	0	0	0	0	0	0	0	0	0	0	0	18	10	19	5	0	0	100	0	0	0	144	0	0	86	59	74	166	66	18	0	0	0	0	0	9	0	0	12	0	0	0	0	0	200	0
0	209	140	0	142	147	168	99	145	93	145	85	0	189	144	89	0	44	0	16	38	27	66	81	65	83	70	66	95	90	112	83	118	88	0	101	137	0	134	41	34	222	106	0	0	276	269	0	0	328
0	0	75	109	0	0	0	0	0	0	0	24	169	0	0	141	8	54	0	38	6	23	47	0	0	0	0	135	144	140	0	133	0	91	0	84	0	0	0	38	20	0	39	0	0	0	0	0	0	0
0	0	87	0	128	152	142	92	149	79	0	52	192	144	88	105	0	78	100	27	23	13	35	99	22	65	57	48	94	104	0	106	133	103	86	75	0	0	82	40	33	0	105	0	183	0	0	260	0	241
0	0	102	168	137	112	133	83	149	108	0	43	0	139	77	108	18	98	0	66	47	35	16	21	20	63	42	86	100	97	91	107	123	139	96	63	0	0	87	94	76	0	91	0	0	0	0	0	0	282
0	0	0	0	0	60	0	0	0	114	0	19	0	0	0	71	0	124	0	81	0	99	21	7	0	0	45	79	86	87	0	0	0	0	0	38	0	0	99	0	0	0	0	0	0	0	0	0	0	0
0	0	0	0	0	101	145	86	0	76	0	114	0	0	110	72	0	0	0	65	0	22	20	0	7	53	34	39	80	76	0	81	0	0	0	79	139	0	106	0	0	0	98	0	0	0	0	0	0	0
0	126	81	84	63	41	95	52	93	21	19	27	0	127	68	0	0	115	144	83	0	65	63	0	53	11	22	70	29	64	0	124	0	0	43	57	64	0	58	120	0	0	76	0	0	0	0	0	0	0
0	0	116	0	102	77	138	56	141	53	128	35	0	126	61	62	0	87	0	70	0	57	42	45	34	22	12	34	42	62	0	87	0	0	0	62	0	0	64	78	105	0	85	0	0	0	0	0	150	150
0	0	134	158	161	154	166	80	120	76	102	106	0	180	0	66	0	49	0	66	135	48	86	79	39	70	34	14	43	76	0	31	0	214	96	90	128	0	87	84	102	0	83	0	0	355	0	0	0	0
0	129	169	187	176	156	148	89	79	49	62	118	122	144	58	60	0	74	86	95	144	94	100	86	80	29	42	43	17	45	12	42	24	45	81	84	84	0	77	95	116	0	89	0	0	226	0	195	203	159
0	136	149	0	149	142	128	109	91	69	34	121	122	91	42	29	132	99	59	90	140	104	97	87	76	64	62	76	45	14	35	126	25	21	64	102	117	0	82	66	112	0	84	0	0	224	0	236	186	216
0	0	0	195	0	0	0	0	122	0	0	117	0	0	0	61	0	51	74	112	0	0	91	0	0	0	0	0	12	35	5	17	14	37	0	97	0	0	79	65	0	0	100	0	0	0	0	0	0	0
175	145	162	180	180	0	181	132	181	96	0	127	171	0	0	73	0	45	166	83	133	106	107	0	81	124	87	31	42	126	17	18	17	36	146	108	133	0	101	93	114	143	100	0	0	235	0	0	328	257
0	0	168	0	165	0	0	0	0	0	0	125	200	0	0	65	0	64	66	118	0	133	123	0	0	0	0	0	24	25	14	17	13	23	0	98	93	0	79	60	123	0	102	0	0	0	0	0	0	0
0	0	137	178	0	0	170	0	157	0	0	106	0	185	0	47	0	19	18	88	91	103	139	0	0	0	0	214	45	21	37	36	23	12	0	120	0	0	64	29	99	0	103	0	0	0	0	0	0	0
48	19	29	37	43	51	36	0	52	44	47	69	43	51	49	108	0	204	0	0	0	86	96	0	0	43	0	96	81	64	0	146	0	0	8	24	17	0	18	53	52	13	30	96	85	73	0	0	81	110
58	33	35	48	57	68	50	24	59	55	84	28	56	58	79	81	0	99	0	101	84	75	63	38	79	57	62	90	84	102	97	108	98	120	24	38	34	0	71	99	27	11	41	90	84	186	207	114	110	112
0	39	46	55	65	123	64	35	68	64	71	90	64	82	54	0	0	112	0	137	0	0	0	0	139	64	0	128	84	117	0	133	93	0	17	34	6	0	16	8	3	5	9	102	0	0	109	110	0	118
0	0	0	0	0	0	0	0	0	0	0	0	0	0	0	0	0	0	0	0	0	0	0	0	0	0	0	0	0	0	0	0	0	0	0	0	0	0	0	0	0	0	0	0	0	0	0	0	0	0
0	32	74	71	75	92	74	49	73	63	61	80	68	73	55	59	0	96	0	134	0	82	87	99	106	58	64	87	77	82	79	101	79	64	18	71	16	0	16	25	0	10	32	157	0	223	0	193	156	151
0	133	75	0	0	199	0	0	129	105	0	52	138	146	83	33	25	43	9	41	38	40	94	0	0	120	78	84	95	66	65	93	60	29	53	99	8	0	25	5	13	0	7	0	0	105	0	0	0	224
0	15	0	0	0	0	0	0	162	142	0	28	148	0	134	0	16	53	0	34	20	33	76	0	0	0	105	102	116	112	0	114	123	99	52	27	3	0	0	13	8	0	13	0	0	0	0	0	0	0
0	8	21	48	0	0	46	0	0	0	0	23	21	53	0	0	0	0	0	222	0	0	0	0	0	0	0	0	0	0	0	143	0	0	13	11	5	0	10	0	0	3	7	0	0	52	0	0	0	0
0	6	72	102	125	164	136	64	98	81	80	44	127	105	132	92	36	84	12	106	39	105	91	0	98	76	85	83	89	84	100	100	102	103	30	41	9	0	32	7	13	7	29	0	0	228	255	0	0	0
90	88	79	97	110	0	88	0	108	0	0	90	57	0	0	0	0	0	0	0	0	0	0	0	0	0	0	0	0	0	0	0	0	0	96	90	102	0	157	0	0	0	0	7	22	25	67	122	0	21
0	28	58	150	0	0	93	0	95	0	0	119	17	0	0	0	0	0	0	0	0	183	0	0	0	0	0	0	0	0	0	0	0	0	85	84	0	0	0	0	0	0	0	22	9	18	47	0	103	56
87	45	67	92	141	0	97	0	101	0	0	76	34	82	153	0	0	236	0	276	0	0	0	0	0	0	0	355	226	224	0	235	0	0	73	186	0	0	223	105	0	52	228	25	18	13	29	30	44	28
0	96	117	97	118	0	90	0	95	0	0	0	0	0	0	206	0	0	0	269	0	0	0	0	0	0	0	0	0	0	0	0	0	0	0	207	109	0	0	0	0	0	255	67	47	29	8	23	50	26
0	0	90	150	116	120	107	0	120	230	0	157	102	59	0	0	0	0	0	0	0	260	0	0	0	0	0	0	195	236	0	0	0	0	0	114	110	0	193	0	0	0	0	122	0	30	23	14	30	36
0	0	0	142	128	131	100	104	113	134	0	0	0	71	118	176	0	0	200	0	0	0	0	0	0	0	150	0	203	186	0	328	0	0	81	110	0	0	156	0	0	0	0	0	103	44	50	30	14	40
95	0	103	92	96	94	84	100	94	180	0	182	83	57	140	167	0	224	0	328	0	241	282	0	0	0	150	0	159	216	0	257	0	0	110	112	118	0	151	224	0	0	0	21	56	28	26	36	40	14
0	0	0	0	0	96	126	89	94	151	0	166	0	59	67	0	0	0	0	0	0	0	191	0	0	0	0	0	163	144	0	0	0	0	0	98	106	0	108	0	0	0	218	0	0	0	78	64	36	37
105	0	109	98	107	111	92	85	92	109	88	126	104	55	73	97	0	200	0	250	0	268	155	0	0	148	0	148	161	163	0	284	0	0	111	108	118	0	114	0	0	161	153	32	40	57	71	66	62	41
0	0	0	0	179	115	135	112	106	108	101	174	0	102	93	111	0	174	0	185	0	227	184	0	0	125	158	163	156	145	0	0	0	0	95	132	111	0	119	0	190	0	126	101	0	125	94	88	51	71
0	0	0	0	204	0	135	107	114	104	96	156	0	106	67	105	0	191	0	180	0	181	144	0	0	111	116	157	124	116	0	180	0	0	95	124	111	0	111	183	0	0	132	151	137	0	149	121	109	106
103	66	70	117	0	0	114	0	118	0	0	250	69	54	0	135	0	226	0	221	0	254	222	0	0	0	0	226	198	178	0	242	221	0	0	197	208	0	187	241	227	0	209	57	35	24	47	45	42	58
47	49	45	56	65	64	47	0	57	0	0	69	8	59	105	145	0	169	0	0	0	0	0	0	0	0	163	0	0	148	0	210	0	0	50	71	87	0	90	0	0	0	261	36	22	33	47	56	39	37
0	0	100	90	70	63	51	64	59	0	0	65	7	12	76	169	0	0	162	154	0	0	157	0	0	105	0	0	143	127	0	0	0	0	55	65	72	0	93	0	0	0	237	66	59	64	85	59	58	39
0	0	0	0	0	0	110	0	62	62	0	142	0	10	13	0	0	0	0	0	0	0	119	0	0	73	0	0	100	94	0	0	0	0	0	74	66	0	71	186	0	0	139	0	0	0	99	87	85	77
0	0	0	0	236	0	156	0	139	121	146	166	0	120	29	17	0	90	0	131	0	147	147	0	0	114	83	0	88	67	90	104	94	55	0	116	116	0	114	44	164	0	135	0	0	154	0	149	126	132
0	0	0	0	0	0	0	0	0	0	0	0	0	0	0	0	0	0	0	0	0	0	0	0	0	0	0	0	0	0	0	0	0	0	0	0	0	0	0	0	0	0	0	0	0	0	0	0	0	0
0	139	0	0	0	0	0	0	0	0	0	204	0	0	0	99	0	161	0	186	240	215	222	0	0	186	0	170	173	0	0	184	176	0	0	200	0	0	166	0	0	0	202	0	0	133	155	0	163	149
0	0	0	0	0	0	0	0	0	0	0	218	0	0	0	0	0	0	0	0	0	0	0	0	0	0	0	0	0	0	0	0	0	0	0	0	0	0	0	53	0	0	0	0	0	0	0	0	0	0
0	0	301	297	0	0	266	0	209	188	217	242	0	0	0	110	0	197	0	207	0	223	210	0	190	168	183	195	176	160	158	197	191	179	140	199	179	0	178	207	212	0	202	95	177	74	106	183	160	145
0	0	0	0	0	0	0	0	0	0	0	0	0	0	0	0	0	221	0	0	0	0	0	0	0	0	0	0	0	0	0	0	0	0	0	0	0	0	0	199	0	0	0	0	0	50	99	0	0	96
0	0	271	0	0	0	158	0	185	149	0	242	0	0	0	130	0	208	0	214	0	245	208	197	187	0	155	0	179	178	0	234	0	0	218	214	0	0	163	216	217	0	196	97	0	87	123	148	128	138
309	0	0	0	0	0	0	234	216	165	0	234	0	0	107	165	0	199	0	208	0	237	185	0	182	156	135	196	161	149	0	208	223	0	0	182	0	0	161	197	209	0	188	217	84	104	88	165	173	182
0	0	0	0	0	0	0	0	0	162	0	0	0	0	0	0	0	0	0	0	0	0	0	0	0	0	0	0	148	0	0	0	0	0	0	0	0	0	158	0	0	0	171	0	0	0	0	0	211	0
0	0	214	0	0	0	0	0	0	178	0	187	0	0	0	125	0	0	0	0	280	0	182	162	0	0	0	248	145	139	0	290	0	0	0	165	0	0	147	166	0	0	177	0	0	134	148	135	115	148
0	0	0	0	0	0	228	0	143	113	126	123	0	0	73	104	0	220	0	176	0	146	159	0	0	115	130	214	122	116	0	0	0	0	105	127	0	0	115	0	0	0	143	0	0	94	0	108	74	97
0	0	0	0	0	0	0	0	171	117	0	170	0	192	101	108	0	0	0	179	0	176	155	0	0	119	127	0	126	144	0	160	0	0	111	132	126	0	127	164	0	0	157	0	0	136	137	116	85	125
0	0	0	238	0	0	191	154	181	138	155	208	0	156	116	75	0	157	0	197	0	163	170	187	0	146	149	138	151	127	0	171	184	0	0	188	0	0	154	187	0	0	170	0	0	128	142	131	107	128
0	0	0	246	218	0	226	150	149	135	138	184	104	201	73	86	0	156	132	171	0	182	157	180	139	129	128	168	128	123	0	176	180	122	132	147	163	0	131	150	199	0	153	0	117	142	148	125	115	118
0	0	0	235	0	177	157	0	143	125	0	184	0	113	65	74	0	148	0	147	215	150	165	0	124	116	140	157	122	113	0	205	0	219	138	154	120	0	131	148	174	0	140	144	0	127	153	152	132	129
0	0	0	0	0	0	0	0	0	0	0	0	0	0	0	81	0	0	0	0	0	0	0	0	0	0	0	0	0	0	0	167	0	130	0	0	0	0	90	0	0	0	0	0	0	143	0	0	0	0
0	0	0	0	0	0	0	0	254	0	0	256	0	0	0	89	0	169	0	207	0	223	242	0	299	201	0	0	181	179	153	169	172	162	0	211	287	0	188	151	268	0	214	181	0	138	168	158	142	162
0	0	0	0	0	0	0	0	0	0	0	221	0	0	0	75	0	159	0	0	0	232	205	0	0	0	0	0	170	0	0	170	177	143	0	0	0	0	0	110	0	0	0	0	0	133	0	0	0	126
0	0	0	0	284	0	0	0	0	0	0	261	0	0	0	59	0	0	0	247	0	0	0	0	0	0	0	0	0	182	122	154	85	89	0	0	0	0	0	61	0	0	195	0	0	123	163	0	0	206
92	90	78	104	105	81	89	95	90	87	90	148	58	60	83	0	0	0	0	0	0	0	136	0	0	121	96	180	129	131	0	0	0	0	77	98	96	0	110	0	0	0	166	43	35	31	45	50	90	41
106	59	172	110	114	143	99	117	105	128	0	233	86	61	87	118	0	197	0	203	0	209	177	186	166	124	171	201	151	152	0	217	0	213	117	167	119	0	146	182	226	0	182	59	75	36	53	57	51	53
0	0	205	118	119	0	108	99	110	109	97	207	0	73	78	86	0	173	0	198	0	189	223	0	0	0	137	0	152	142	0	246	0	0	103	138	121	0	139	191	221	0	165	64	0	45	60	62	107	71
0	0	0	0	0	0	0	0	0	0	0	0	0	0	0	0	0	0	0	0	0	0	0	0	0	0	0	0	0	0	0	0	0	0	0	0	0	0	0	0	0	0	0	0	0	0	0	0	0	0
0	73	242	138	130	114	115	98	110	108	93	164	59	70	85	98	0	189	0	180	222	188	155	143	148	107	131	244	125	119	168	225	0	272	108	136	138	0	112	163	168	0	143	81	101	41	100	96	112	71
0	0	231	275	0	0	264	0	191	171	0	214	122	0	0	61	0	176	0	189	211	211	180	0	0	0	143	155	151	151	0	196	83	52	0	179	0	0	165	136	203	0	173	93	0	92	0	0	0	94
0	0	267	0	0	0	0	0	0	0	0	228	0	0	0	165	0	208	0	212	260	224	204	0	196	0	0	164	181	167	0	222	0	0	0	196	0	0	188	0	228	0	196	0	28	10	0	0	176	87
0	0	60	0	0	0	0	0	0	0	0	0	24	0	0	0	0	0	0	0	0	0	0	0	0	0	0	0	0	0	0	0	0	0	0	0	0	0	0	0	0	0	0	42	15	23	42	0	0	65
0	13	250	127	0	0	227	0	185	162	0	216	0	185	103	114	0	192	0	193	228	200	181	0	165	130	148	180	149	144	0	203	250	0	156	185	120	0	145	169	203	16	108	79	0	9	70	66	0	76
[truncated: 36 more columns]
