# Supplementary material for: Analyzing the effects of free water modeling by deep learning on diffusion MRI structural connectivity estimates in glioma patients
Source: PLoS One. 2020 Sep 25;15(9):e0239475. doi: 10.1371/journal.pone.0239475 (PMC7518620; doi:10.1371/journal.pone.0239475)
Supplement: S1 File — All utilized connectivity and length matrices as comma-separated csv files, and the free-water maps as nifti files. (ZIP) [file pone.0239475.s003.zip › S3/CMs/patients/prob_wm/vp10/cm_original.csv]

3	19	44	0	0	0	6	0	30	0	0	5	21	0	2	0	0	0	0	0	0	0	0	0	0	0	0	0	0	0	0	1	0	0	3	11	0	0	0	0	0	0	0	8	0	5	0	0	0	9
19	264	114	0	0	0	15	0	43	1	0	22	254	20	10	4	0	1	0	1	0	0	0	0	0	1	0	0	2	5	0	4	0	0	1	18	1	0	19	2	7	43	14	3	19	17	1	0	0	0
44	114	862	120	55	22	281	3	159	2	0	133	195	12	3	2	0	17	0	3	2	4	10	0	0	2	5	5	14	4	0	37	3	4	51	249	20	0	20	2	0	78	5	44	26	110	1	1	0	24
0	0	120	107	120	23	150	1	120	0	0	12	19	7	1	2	0	1	0	0	1	0	1	0	0	1	0	1	1	0	1	7	0	1	34	99	15	0	13	0	0	1	1	8	2	6	1	2	2	37
0	0	55	120	240	79	427	29	483	10	2	58	11	71	9	3	0	2	0	2	0	1	17	0	0	33	13	2	6	13	0	6	1	0	20	65	4	0	17	0	0	0	4	2	0	1	2	6	5	26
0	0	22	23	79	183	106	133	313	83	0	60	0	20	7	5	0	2	0	5	0	2	33	1	9	96	32	2	11	17	0	0	0	0	1	26	1	0	6	1	0	0	2	0	0	0	0	2	3	4
6	15	281	150	427	106	1862	178	827	3	4	92	98	52	8	8	0	17	0	3	0	1	10	0	1	7	5	17	37	28	0	16	0	3	99	327	31	0	65	0	0	3	7	24	5	28	8	12	16	142
0	0	3	1	29	133	178	166	137	45	1	42	0	7	2	0	0	3	0	42	0	41	8	0	6	6	8	70	34	6	0	4	0	0	0	175	13	0	24	0	0	0	1	0	0	0	0	0	3	2
30	43	159	120	483	313	827	137	1715	98	36	223	216	368	184	59	0	14	0	24	0	13	27	0	0	18	7	70	323	226	1	28	0	3	119	1329	205	0	420	2	1	0	61	14	3	14	10	19	35	148
0	1	2	0	10	83	3	45	98	755	23	66	0	3	8	3	0	8	0	134	0	223	31	1	56	186	69	201	466	43	0	9	0	0	40	627	246	0	202	1	1	0	56	0	0	0	0	1	1	2
0	0	0	0	2	0	4	1	36	23	8	2	0	0	7	0	0	0	0	1	0	0	0	0	0	7	3	1	13	12	0	0	0	0	4	14	2	0	6	0	0	0	1	0	0	0	0	0	0	0
5	22	133	12	58	60	92	42	223	66	2	486	24	8	5	13	8	212	0	69	88	120	237	36	10	83	124	100	173	47	2	386	4	32	6	281	3	0	13	10	20	6	46	1	1	1	0	2	0	3
21	254	195	19	11	0	98	0	216	0	0	24	62	42	30	17	0	0	0	0	1	2	0	0	0	0	0	0	4	9	0	2	1	0	16	40	10	0	11	5	2	2	2	8	58	79	0	1	0	13
0	20	12	7	71	20	52	7	368	3	0	8	42	109	122	48	0	1	0	1	0	1	2	0	0	3	1	2	11	76	0	0	0	2	15	99	10	0	41	1	0	1	8	0	0	1	0	9	8	21
2	10	3	1	9	7	8	2	184	8	7	5	30	122	197	97	0	0	0	3	0	1	5	0	1	13	2	0	22	185	0	0	0	0	11	38	4	0	43	2	1	0	1	0	0	1	0	0	2	4
0	4	2	2	3	5	8	0	59	3	0	13	17	48	97	92	0	23	28	25	1	15	18	3	4	0	6	3	174	175	35	122	55	73	4	43	0	0	30	16	0	0	31	0	0	0	1	0	2	2
0	0	0	0	0	0	0	0	0	0	0	8	0	0	0	0	46	39	15	0	7	0	1	0	0	0	0	0	0	1	0	0	0	0	0	0	0	0	0	6	42	0	2	0	0	0	0	0	0	0
0	1	17	1	2	2	17	3	14	8	0	212	0	1	0	23	39	859	19	457	44	117	35	1	0	1	6	65	106	25	3	457	6	122	1	61	1	0	12	119	126	0	49	0	0	3	0	0	0	3
0	0	0	0	0	0	0	0	0	0	0	0	0	0	0	28	15	19	98	0	0	1	0	0	0	3	0	0	5	4	2	2	7	74	0	0	0	0	0	29	0	0	6	0	0	0	0	0	1	0
0	1	3	0	2	5	3	42	24	134	1	69	0	1	3	25	0	457	0	748	31	391	84	1	13	15	35	373	298	60	1	536	4	19	0	53	2	0	9	34	19	1	19	0	0	2	1	0	0	1
0	0	2	1	0	0	0	0	0	0	0	88	1	0	0	1	7	44	0	31	36	19	9	0	0	0	0	3	6	2	0	24	0	1	0	8	0	0	0	25	92	0	4	0	0	0	0	0	0	0
0	0	4	0	1	2	1	41	13	223	0	120	2	1	1	15	0	117	1	391	19	416	92	2	75	46	78	395	205	35	0	230	2	19	1	63	0	0	9	20	18	0	19	0	1	0	0	1	0	1
0	0	10	1	17	33	10	8	27	31	0	237	0	2	5	18	1	35	0	84	9	92	592	96	76	104	250	191	352	71	3	243	4	7	4	141	0	0	13	5	6	0	28	0	0	0	0	0	0	2
0	0	0	0	0	1	0	0	0	1	0	36	0	0	0	3	0	1	0	1	0	2	96	87	0	0	7	3	31	3	0	0	0	0	0	7	0	0	2	0	0	0	0	0	0	0	0	0	0	0
0	0	0	0	0	9	1	6	0	56	0	10	0	0	1	4	0	0	0	13	0	75	76	0	147	49	176	101	47	6	0	8	0	0	0	7	1	0	1	0	0	0	2	0	0	0	0	0	0	0
0	1	2	1	33	96	7	6	18	186	7	83	0	3	13	0	0	1	3	15	0	46	104	0	49	541	348	21	215	7	0	1	0	0	10	475	39	0	86	1	0	0	24	0	0	0	0	0	0	0
0	0	5	0	13	32	5	8	7	69	3	124	0	1	2	6	0	6	0	35	0	78	250	7	176	348	547	241	343	22	0	6	0	0	0	55	0	0	2	1	1	0	6	0	0	0	0	0	1	1
0	0	5	1	2	2	17	70	70	201	1	100	0	2	0	3	0	65	0	373	3	395	191	3	101	21	241	663	661	19	0	252	0	1	2	135	5	0	20	5	8	0	66	0	0	1	0	0	0	0
0	2	14	1	6	11	37	34	323	466	13	173	4	11	22	174	0	106	5	298	6	205	352	31	47	215	343	661	1184	117	61	283	52	68	15	584	17	0	283	29	14	0	278	0	0	6	0	1	5	1
0	5	4	0	13	17	28	6	226	43	12	47	9	76	185	175	1	25	4	60	2	35	71	3	6	7	22	19	117	218	6	18	25	38	3	131	1	0	83	12	6	0	56	0	0	1	0	1	3	3
0	0	0	1	0	0	0	0	1	0	0	2	0	0	0	35	0	3	2	1	0	0	3	0	0	0	0	0	61	6	69	11	76	92	0	3	0	0	1	15	0	0	1	0	0	0	0	0	0	0
1	4	37	7	6	0	16	4	28	9	0	386	2	0	0	122	0	457	2	536	24	230	243	0	8	1	6	252	283	18	11	1278	63	142	2	215	1	0	86	65	46	1	164	0	0	1	0	0	1	1
0	0	3	0	1	0	0	0	0	0	0	4	1	0	0	55	0	6	7	4	0	2	4	0	0	0	0	0	52	25	76	63	89	252	0	5	1	0	1	19	2	0	3	0	0	0	0	0	0	0
0	0	4	1	0	0	3	0	3	0	0	32	0	2	0	73	0	122	74	19	1	19	7	0	0	0	0	1	68	38	92	142	252	682	0	13	0	0	5	132	12	0	6	0	0	0	0	0	0	0
3	1	51	34	20	1	99	0	119	40	4	6	16	15	11	4	0	1	0	0	0	1	4	0	0	10	0	2	15	3	0	2	0	0	148	43	56	0	407	2	1	3	27	1	1	3	0	0	1	13
11	18	249	99	65	26	327	175	1329	627	14	281	40	99	38	43	0	61	0	53	8	63	141	7	7	475	55	135	584	131	3	215	5	13	43	129	46	0	46	5	10	19	63	2	2	7	2	9	8	46
0	1	20	15	4	1	31	13	205	246	2	3	10	10	4	0	0	1	0	2	0	0	0	0	1	39	0	5	17	1	0	1	1	0	56	46	4	0	53	1	6	4	193	4	0	0	1	3	0	6
0	0	0	0	0	0	0	0	0	0	0	0	0	0	0	0	0	0	0	0	0	0	0	0	0	0	0	0	0	0	0	0	0	0	0	0	0	0	0	0	0	0	0	0	0	0	0	0	0	0
0	19	20	13	17	6	65	24	420	202	6	13	11	41	43	30	0	12	0	9	0	9	13	2	1	86	2	20	283	83	1	86	1	5	407	46	53	0	87	25	0	19	53	1	0	6	0	2	6	12
0	2	2	0	0	1	0	0	2	1	0	10	5	1	2	16	6	119	29	34	25	20	5	0	0	1	1	5	29	12	15	65	19	132	2	5	1	0	25	26	50	0	37	0	0	2	0	0	0	1
0	7	0	0	0	0	0	0	1	1	0	20	2	0	1	0	42	126	0	19	92	18	6	0	0	0	1	8	14	6	0	46	2	12	1	10	6	0	0	50	13	0	41	0	0	0	0	0	0	0
0	43	78	1	0	0	3	0	0	0	0	6	2	1	0	0	0	0	0	1	0	0	0	0	0	0	0	0	0	0	0	1	0	0	3	19	4	0	19	0	0	16	11	0	0	1	0	0	0	0
0	14	5	1	4	2	7	1	61	56	1	46	2	8	1	31	2	49	6	19	4	19	28	0	2	24	6	66	278	56	1	164	3	6	27	63	193	0	53	37	41	11	127	0	0	1	1	0	0	0
8	3	44	8	2	0	24	0	14	0	0	1	8	0	0	0	0	0	0	0	0	0	0	0	0	0	0	0	0	0	0	0	0	0	1	2	4	0	1	0	0	0	0	47	84	104	2	1	0	15
0	19	26	2	0	0	5	0	3	0	0	1	58	0	0	0	0	0	0	0	0	1	0	0	0	0	0	0	0	0	0	0	0	0	1	2	0	0	0	0	0	0	0	84	421	185	2	0	1	4
5	17	110	6	1	0	28	0	14	0	0	1	79	1	1	0	0	3	0	2	0	0	0	0	0	0	0	1	6	1	0	1	0	0	3	7	0	0	6	2	0	1	1	104	185	735	92	58	20	264
0	1	1	1	2	0	8	0	10	0	0	0	0	0	0	1	0	0	0	1	0	0	0	0	0	0	0	0	0	0	0	0	0	0	0	2	1	0	0	0	0	0	1	2	2	92	131	103	29	130
0	0	1	2	6	2	12	0	19	1	0	2	1	9	0	0	0	0	0	0	0	1	0	0	0	0	0	0	1	1	0	0	0	0	0	9	3	0	2	0	0	0	0	1	0	58	103	148	118	151
0	0	0	2	5	3	16	3	35	1	0	0	0	8	2	2	0	0	1	0	0	0	0	0	0	0	1	0	5	3	0	1	0	0	1	8	0	0	6	0	0	0	0	0	1	20	29	118	138	162
9	0	24	37	26	4	142	2	148	2	0	3	13	21	4	2	0	3	0	1	0	1	2	0	0	0	1	0	1	3	0	1	0	0	13	46	6	0	12	1	0	0	0	15	4	264	130	151	162	1741
0	0	0	0	0	2	3	3	80	1	0	2	0	3	2	0	0	0	0	0	0	0	1	0	0	0	0	0	4	4	0	0	0	0	0	8	5	0	9	0	0	0	1	0	0	0	4	20	139	277
3	0	16	30	35	11	136	25	424	23	15	10	7	61	10	4	0	2	0	3	0	2	1	0	0	4	0	1	16	17	0	2	0	0	15	86	28	0	39	0	0	1	4	116	205	83	58	325	680	1058
0	0	0	0	1	2	2	6	153	108	31	5	0	5	10	2	0	1	0	5	0	2	5	0	0	18	1	4	28	15	0	0	0	0	10	26	8	0	51	0	1	0	10	1	0	13	7	30	155	198
0	0	0	0	1	0	1	2	56	82	15	1	0	1	16	3	0	1	0	1	0	1	6	0	0	26	3	1	23	25	0	1	0	0	6	10	7	0	32	1	0	0	8	1	1	0	1	2	12	13
1	1	6	1	0	0	4	0	8	0	0	14	10	1	0	7	0	11	0	21	0	5	13	0	0	0	0	1	25	14	0	12	3	0	0	15	2	0	11	7	2	0	14	10	36	238	82	75	53	112
16	5	58	26	6	1	89	0	141	0	0	10	194	4	1	2	0	1	0	0	0	0	0	0	0	0	1	0	0	1	0	1	0	0	14	29	5	0	5	0	0	0	1	157	127	95	16	8	1	193
0	0	3	3	31	3	70	3	153	0	0	5	5	145	4	2	0	0	1	1	0	0	1	0	0	1	0	0	5	7	0	0	0	0	5	40	2	0	23	0	0	0	1	2	11	3	8	40	94	127
0	0	0	0	0	0	2	0	45	7	0	3	0	14	60	0	0	0	0	0	0	0	1	0	0	4	0	0	6	10	0	0	0	0	0	9	4	0	7	1	0	0	5	0	0	0	1	8	19	13
0	0	0	0	1	0	1	0	7	1	1	1	0	1	5	113	0	9	0	3	0	4	5	0	0	2	1	0	53	27	5	35	11	10	0	3	1	0	10	14	2	0	8	0	0	4	0	3	8	11
0	0	0	0	0	0	0	0	0	0	0	0	0	0	0	0	0	0	0	0	0	0	0	0	0	0	0	0	0	0	0	0	0	0	0	0	0	0	0	0	0	0	0	0	0	0	0	0	0	0
0	1	0	0	0	0	0	0	0	0	0	4	0	0	0	11	0	7	0	9	1	4	4	0	0	1	0	1	9	0	0	27	3	0	0	3	0	0	3	0	0	0	2	0	0	3	3	0	1	1
0	0	0	0	0	0	0	0	0	0	0	1	0	0	0	0	0	0	0	0	0	0	0	0	0	0	0	0	0	0	0	0	0	0	0	0	0	0	0	1	0	0	0	0	0	0	0	0	0	0
0	0	1	2	0	0	3	0	6	3	1	20	0	0	0	18	0	29	0	30	0	12	16	0	2	1	2	8	49	26	1	54	3	2	1	20	1	0	17	7	6	0	18	1	1	21	4	7	21	44
0	0	0	0	0	0	0	0	0	0	0	0	0	0	0	0	0	1	0	0	0	0	0	0	0	0	0	0	0	0	0	0	0	0	0	0	0	0	0	1	0	0	0	0	0	7	1	0	0	2
0	0	1	0	0	0	1	0	1	1	0	13	0	0	0	7	0	11	0	16	0	3	10	2	1	0	1	0	38	12	0	12	0	0	1	16	0	0	14	4	1	0	11	1	0	14	9	5	35	35
1	0	0	0	0	0	0	1	2	3	0	9	0	0	1	3	0	1	0	15	0	3	9	0	1	5	1	3	58	13	0	8	1	0	0	21	0	0	12	1	1	0	16	1	1	8	1	3	6	7
0	0	0	0	0	0	0	0	0	1	0	0	0	0	0	0	0	0	0	0	0	0	0	0	0	0	0	0	1	0	0	0	0	0	0	0	0	0	1	0	0	0	1	0	0	0	0	0	1	0
0	0	1	0	0	0	0	0	0	1	0	3	0	0	0	1	0	0	0	0	1	0	5	1	0	0	0	1	24	5	0	1	0	0	0	5	0	0	5	2	0	0	3	0	0	1	2	2	15	8
0	0	0	0	0	0	1	0	12	22	3	3	0	0	8	4	0	1	0	2	0	2	6	0	0	55	8	1	71	17	0	0	0	0	3	12	0	0	27	0	0	0	5	0	0	1	0	3	24	52
0	0	0	0	0	0	0	0	4	6	0	2	0	1	3	2	0	0	0	1	0	3	5	0	0	14	2	0	29	12	0	1	0	0	1	6	1	0	8	1	0	0	2	0	0	5	1	6	17	12
0	0	0	1	0	0	2	1	5	2	1	3	0	2	1	3	0	7	0	7	0	2	10	2	0	4	1	3	29	15	0	11	1	0	0	11	0	0	12	1	0	0	8	0	0	10	10	35	120	130
0	0	0	1	2	0	4	3	26	20	2	25	2	1	2	64	0	16	2	23	0	16	45	2	4	22	15	10	257	66	0	27	1	3	3	47	4	0	78	10	5	0	53	0	1	6	3	26	75	105
0	0	0	1	0	2	6	0	30	12	0	19	0	1	7	18	0	6	0	12	1	4	21	0	1	35	7	8	108	40	0	8	0	1	3	27	2	0	44	10	2	0	21	1	0	5	1	15	60	38
0	0	0	0	0	0	0	0	0	0	0	0	0	0	0	17	0	0	0	0	0	0	0	0	0	0	0	0	0	0	0	5	0	1	0	0	0	0	1	0	0	0	0	0	0	2	0	0	0	0
0	0	0	0	0	0	0	0	2	0	0	7	0	0	0	103	0	30	0	15	0	10	4	0	1	1	0	0	48	7	3	139	6	13	0	10	1	0	15	19	2	0	12	2	0	33	12	2	2	34
0	0	0	0	0	0	0	0	0	0	0	1	0	0	0	5	0	2	0	0	0	2	1	0	0	0	0	0	4	0	0	9	2	2	0	0	0	0	0	1	0	0	0	0	0	2	0	0	0	1
0	0	0	0	1	0	0	0	0	0	0	1	0	0	0	24	0	0	0	2	0	0	0	0	0	0	0	0	0	1	1	10	1	8	0	0	0	0	0	11	0	0	1	0	0	3	1	0	0	1
2	1	14	15	10	2	48	3	145	25	16	3	4	9	11	0	0	0	0	0	0	0	1	0	0	4	1	1	4	6	0	0	0	0	4	30	7	0	20	0	0	0	4	40	13	73	41	9	7	331
1	1	9	7	14	4	67	4	96	8	0	25	6	18	9	15	0	23	0	40	0	13	24	1	1	10	4	14	96	32	0	33	0	1	5	54	3	0	54	9	6	0	36	35	3	152	75	61	102	324
0	0	2	2	9	0	25	1	77	5	2	6	0	5	3	1	0	1	0	2	0	2	2	0	0	0	1	0	14	9	0	4	0	0	2	21	2	0	8	1	1	0	3	3	0	12	11	8	3	78
0	0	0	0	0	0	0	0	0	0	0	0	0	0	0	0	0	0	0	0	0	0	0	0	0	0	0	0	0	0	0	0	0	0	0	0	0	0	0	0	0	0	0	0	0	0	0	0	0	0
0	3	2	1	7	5	26	11	106	37	5	19	6	20	12	10	0	11	0	16	1	18	38	2	3	40	10	2	124	48	1	6	0	1	6	41	9	0	61	11	2	0	24	3	1	15	5	4	9	74
0	0	2	1	0	0	1	0	1	1	0	15	2	0	0	13	0	10	0	21	1	9	11	0	0	0	2	1	33	28	0	14	1	2	0	19	0	0	23	7	4	0	21	1	0	4	0	0	0	1
0	0	1	0	0	0	0	0	0	0	0	2	0	0	0	1	0	3	0	13	1	5	6	0	1	0	0	1	17	5	0	5	0	0	0	5	0	0	7	0	5	0	8	0	1	51	0	0	1	1
0	0	1	0	0	0	0	0	0	0	0	0	6	0	0	0	0	0	0	0	0	0	0	0	0	0	0	0	0	0	0	0	0	0	0	0	0	0	0	0	0	0	0	3	36	38	1	0	0	2
0	1	1	1	0	0	2	0	8	6	0	20	0	1	3	8	0	12	0	16	2	13	24	0	2	6	4	5	56	24	0	14	2	0	1	28	2	0	29	4	3	1	66	2	0	50	2	2	0	26
[truncated: 36 more columns]
