# Supplementary material for: Analyzing the effects of free water modeling by deep learning on diffusion MRI structural connectivity estimates in glioma patients
Source: PLoS One. 2020 Sep 25;15(9):e0239475. doi: 10.1371/journal.pone.0239475 (PMC7518620; doi:10.1371/journal.pone.0239475)
Supplement: S1 File — All utilized connectivity and length matrices as comma-separated csv files, and the free-water maps as nifti files. (ZIP) [file pone.0239475.s003.zip › S3/CMs/patients/prob_wm/vp10/fiberlengthmatrix_fwm.csv]

8	25	21	51	0	0	9	0	35	0	0	90	38	61	109	0	0	0	0	0	0	0	0	0	0	0	0	0	0	0	0	0	0	0	55	59	68	0	0	0	0	0	0	94	0	86	115	0	0	89
25	6	17	58	103	0	37	0	43	126	0	17	11	45	81	125	0	115	0	167	0	0	206	0	0	129	0	208	211	160	147	135	0	0	28	47	20	0	39	73	26	7	23	90	7	37	0	0	0	0
21	17	13	22	37	43	28	73	56	134	0	29	28	77	112	140	0	119	0	232	41	116	145	0	0	87	104	147	184	160	0	155	148	137	30	35	57	0	74	76	74	24	94	80	53	66	92	124	98	97
51	58	22	5	20	36	27	76	56	0	0	52	49	57	0	160	0	150	0	135	0	121	124	0	0	81	148	169	174	174	0	181	0	175	40	52	57	0	70	159	0	0	177	103	75	90	98	95	131	92
0	103	37	20	10	23	33	47	61	90	0	47	52	55	100	123	0	156	0	163	0	153	128	121	120	65	100	185	153	151	0	188	225	0	43	65	68	0	94	0	205	0	134	137	0	0	110	118	106	103
0	0	43	36	23	6	28	27	61	20	92	34	131	59	78	173	0	171	0	137	0	135	111	65	99	41	75	163	147	143	168	179	0	0	58	85	119	0	83	0	0	0	139	0	0	0	154	0	175	117
9	37	28	27	33	28	14	25	34	93	102	50	35	45	98	142	0	167	203	144	106	96	126	0	126	79	129	138	145	135	0	187	0	176	37	51	67	0	71	187	0	50	135	87	77	86	95	100	93	85
0	0	73	76	47	27	25	11	33	30	55	40	0	51	90	122	0	133	0	102	0	90	103	0	87	60	62	82	90	96	0	148	0	0	45	28	40	0	64	0	0	0	67	0	0	0	0	0	91	81
35	43	56	56	61	61	34	33	16	40	36	71	40	36	40	94	0	176	0	163	0	125	142	0	131	94	141	114	83	89	0	190	217	182	48	60	68	0	72	124	0	62	93	112	100	95	117	114	124	95
0	126	134	0	90	20	93	30	40	8	17	58	114	0	63	113	0	141	104	94	0	79	100	115	76	23	59	77	51	67	119	117	0	0	49	54	62	0	62	0	0	0	80	0	0	219	0	174	166	0
0	0	0	0	0	92	102	55	36	17	9	0	0	0	36	0	0	0	0	0	0	0	0	0	0	14	77	0	46	30	0	0	0	0	47	79	85	0	84	0	0	0	0	0	0	0	0	0	137	119
90	17	29	52	47	34	50	40	71	58	0	13	54	98	131	114	14	91	0	84	24	54	44	14	74	34	32	109	110	123	137	128	136	109	50	27	64	0	86	44	11	17	48	0	0	115	109	0	119	124
38	11	28	49	52	131	35	0	40	114	0	54	20	35	66	107	0	170	0	128	0	165	189	0	0	106	113	149	150	110	0	127	141	156	41	55	78	0	63	163	152	34	112	63	18	36	60	119	0	80
61	45	77	57	55	59	45	51	36	0	0	98	35	9	44	86	0	158	0	169	0	0	160	0	0	0	114	139	123	99	0	194	0	0	56	60	77	0	75	153	156	0	94	0	0	90	0	93	77	67
109	81	112	0	100	78	98	90	40	63	36	131	66	44	9	29	0	0	0	99	0	83	91	0	0	43	71	140	53	46	0	0	0	0	44	80	52	0	55	0	0	100	75	0	0	0	0	137	0	0
0	125	140	160	123	173	142	122	94	113	0	114	107	86	29	13	0	92	22	100	152	105	98	101	73	0	62	53	61	28	61	71	65	48	94	92	111	0	64	21	184	0	86	239	0	194	0	0	0	242
0	0	0	0	0	0	0	0	0	0	0	14	0	0	0	0	3	22	12	34	8	0	0	0	0	0	0	0	0	96	0	111	0	48	0	134	0	0	0	28	16	0	32	0	0	0	0	0	0	0
0	115	119	150	156	171	167	133	176	141	0	91	170	158	0	92	22	16	15	41	62	75	91	0	76	0	92	64	71	87	66	51	51	24	0	89	106	0	93	37	54	0	80	0	0	226	0	0	0	272
0	0	0	0	0	0	203	0	0	104	0	0	0	0	0	22	12	15	6	115	0	143	0	0	0	93	75	113	91	47	75	97	61	20	0	108	0	0	86	10	0	0	33	0	0	0	0	0	0	0
0	167	232	135	163	137	144	102	163	94	0	84	128	169	99	100	34	41	115	16	38	26	58	0	83	77	81	66	96	98	103	82	96	88	173	114	149	0	114	38	52	0	76	304	0	156	0	171	0	289
0	0	41	0	0	0	106	0	0	0	0	24	0	0	0	152	8	62	0	38	5	17	46	0	0	109	105	127	146	141	0	143	0	125	0	38	54	0	67	39	21	0	45	0	0	0	0	0	0	0
0	0	116	121	153	135	96	90	125	79	0	54	165	0	83	105	0	75	143	26	17	12	41	93	23	60	60	50	96	96	99	104	98	107	0	81	0	0	130	35	40	66	61	0	0	0	0	0	0	0
0	206	145	124	128	111	126	103	142	100	0	44	189	160	91	98	0	91	0	58	46	41	18	16	17	63	45	82	100	97	0	107	117	109	135	63	0	0	88	97	65	0	96	0	0	258	0	0	0	216
0	0	0	0	121	65	0	0	0	115	0	14	0	0	0	101	0	0	0	0	0	93	16	7	0	0	28	90	90	84	0	105	0	0	0	43	0	0	0	0	0	0	46	0	0	0	0	0	0	0
0	0	0	0	120	99	126	87	131	76	0	74	0	0	0	73	0	76	0	83	0	23	17	0	7	56	34	41	81	82	0	128	0	0	0	97	0	0	108	0	0	0	0	0	0	0	0	0	0	0
0	129	87	81	65	41	79	60	94	23	14	34	106	0	43	0	0	0	93	77	109	60	63	0	56	10	21	60	30	79	0	132	0	147	68	58	65	0	59	86	0	0	81	0	0	0	0	192	151	166
0	0	104	148	100	75	129	62	141	59	77	32	113	114	71	62	0	92	75	81	105	60	45	28	34	21	13	36	48	70	0	126	0	0	69	73	0	0	66	0	0	0	86	0	0	345	0	0	189	0
0	208	147	169	185	163	138	82	114	77	0	109	149	139	140	53	0	64	113	66	127	50	82	90	41	60	36	15	42	59	0	35	0	0	117	90	125	0	83	78	104	150	82	0	0	197	0	0	190	0
0	211	184	174	153	147	145	90	83	51	46	110	150	123	53	61	0	71	91	96	146	96	100	90	81	30	48	42	16	47	10	44	26	48	89	82	97	0	75	93	113	140	88	0	223	172	0	202	191	197
0	160	160	174	151	143	135	96	89	67	30	123	110	99	46	28	96	87	47	98	141	96	97	84	82	79	70	59	47	13	35	145	21	22	104	106	120	0	86	73	120	0	88	0	0	212	0	0	184	206
0	147	0	0	0	168	0	0	0	119	0	137	0	0	0	61	0	66	75	103	0	99	0	0	0	0	0	0	10	35	6	15	13	39	0	93	0	0	83	66	0	0	0	0	0	0	0	0	0	0
0	135	155	181	188	179	187	148	190	117	0	128	127	194	0	71	111	51	97	82	143	104	107	105	128	132	126	35	44	145	15	16	23	33	141	109	150	0	97	91	116	138	102	0	0	237	0	0	0	260
0	0	148	0	225	0	0	0	217	0	0	136	141	0	0	65	0	51	61	96	0	98	117	0	0	0	0	0	26	21	13	23	13	25	0	125	0	0	91	63	127	0	80	0	0	0	0	0	0	0
0	0	137	175	0	0	176	0	182	0	0	109	156	0	0	48	48	24	20	88	125	107	109	0	0	147	0	0	48	22	39	33	25	12	0	96	0	0	62	31	87	0	105	0	0	0	0	0	0	0
55	28	30	40	43	58	37	45	48	49	47	50	41	56	44	94	0	0	0	173	0	0	135	0	0	68	69	117	89	104	0	141	0	0	8	39	15	0	19	53	67	11	24	99	51	69	91	92	0	84
59	47	35	52	65	85	51	28	60	54	79	27	55	60	80	92	134	89	108	114	38	81	63	43	97	58	73	90	82	106	93	109	125	96	39	37	44	0	66	54	43	9	47	101	115	131	145	115	132	112
68	20	57	57	68	119	67	40	68	62	85	64	78	77	52	111	0	106	0	149	54	0	0	0	0	65	0	125	97	120	0	150	0	0	15	44	23	0	13	0	3	15	9	0	0	110	0	0	145	118
0	0	0	0	0	0	0	0	0	0	0	0	0	0	0	0	0	0	0	0	0	0	0	0	0	0	0	0	0	0	0	0	0	0	0	0	0	0	0	0	0	0	0	0	0	0	0	0	0	0
0	39	74	70	94	83	71	64	72	62	84	86	63	75	55	64	0	93	86	114	67	130	88	0	108	59	66	83	75	86	83	97	91	62	19	66	13	0	13	22	41	10	22	117	192	177	257	159	148	153
0	73	76	159	0	0	187	0	124	0	0	44	163	153	0	21	28	37	10	38	39	35	97	0	0	86	0	78	93	73	66	91	63	31	53	54	0	0	22	7	14	0	9	0	0	0	0	262	0	0
0	26	74	0	205	0	0	0	0	0	0	11	152	156	0	184	16	54	0	52	21	40	65	0	0	0	0	104	113	120	0	116	127	87	67	43	3	0	41	14	5	0	10	0	29	263	0	0	0	0
0	7	24	0	0	0	50	0	62	0	0	17	34	0	100	0	0	0	0	0	0	66	0	0	0	0	0	150	140	0	0	138	0	0	11	9	15	0	10	0	0	4	7	0	0	0	0	0	0	0
0	23	94	177	134	139	135	67	93	80	0	48	112	94	75	86	32	80	33	76	45	61	96	46	0	81	86	82	88	88	0	102	80	105	24	47	9	0	22	9	10	7	27	0	0	99	169	0	0	189
94	90	80	103	137	0	87	0	112	0	0	0	63	0	0	239	0	0	0	304	0	0	0	0	0	0	0	0	0	0	0	0	0	0	99	101	0	0	117	0	0	0	0	6	25	29	99	151	0	37
0	7	53	75	0	0	77	0	100	0	0	0	18	0	0	0	0	0	0	0	0	0	0	0	0	0	0	0	223	0	0	0	0	0	51	115	0	0	192	0	29	0	0	25	9	18	54	0	131	46
86	37	66	90	0	0	86	0	95	219	0	115	36	90	0	194	0	226	0	156	0	0	258	0	0	0	345	197	172	212	0	237	0	0	69	131	110	0	177	0	263	0	99	29	18	12	28	26	58	29
115	0	92	98	110	154	95	0	117	0	0	109	60	0	0	0	0	0	0	0	0	0	0	0	0	0	0	0	0	0	0	0	0	0	91	145	0	0	257	0	0	0	169	99	54	28	11	23	52	29
0	0	124	95	118	0	100	0	114	174	0	0	119	93	137	0	0	0	0	171	0	0	0	0	0	192	0	0	202	0	0	0	0	0	92	115	0	0	159	262	0	0	0	151	0	26	23	13	25	35
0	0	98	131	106	175	93	91	124	166	137	119	0	77	0	0	0	0	0	0	0	0	0	0	0	151	189	190	191	184	0	0	0	0	0	132	145	0	148	0	0	0	0	0	131	58	52	25	13	36
89	0	97	92	103	117	85	81	95	0	119	124	80	67	0	242	0	272	0	289	0	0	216	0	0	166	0	0	197	206	0	260	0	0	84	112	118	0	153	0	0	0	189	37	46	29	29	35	36	14
0	0	0	146	0	110	107	84	94	113	147	164	0	83	67	162	0	0	0	0	0	0	254	0	0	0	0	0	162	150	0	246	0	0	97	120	97	0	117	0	0	0	163	0	0	217	108	66	39	35
115	82	99	106	110	105	92	85	95	112	91	117	88	55	62	162	0	0	0	242	0	0	214	0	0	135	0	164	176	154	0	336	0	0	97	115	112	0	117	240	0	123	156	31	38	54	64	68	61	43
0	0	0	231	0	187	176	109	109	110	97	165	87	65	82	131	0	191	0	215	0	215	193	0	0	128	157	178	151	148	0	0	0	0	102	131	111	0	122	0	0	0	159	141	0	91	90	81	50	72
0	0	0	0	0	0	148	116	115	105	97	158	0	111	68	97	0	0	0	0	0	0	150	0	0	108	135	156	117	112	0	0	0	0	89	128	108	0	111	0	0	0	123	0	148	0	0	132	109	108
107	206	104	134	111	88	153	0	140	222	0	258	59	77	0	161	0	214	268	224	263	232	220	208	0	193	0	196	192	178	0	231	246	257	89	209	0	0	194	228	246	153	215	58	33	24	52	42	29	60
50	28	44	64	55	0	48	0	61	145	0	63	8	61	120	0	0	0	0	128	0	0	0	0	0	111	0	0	208	173	0	187	0	0	60	72	76	0	103	0	167	131	103	37	22	35	44	44	58	36
0	0	75	75	73	63	56	45	54	0	0	72	67	11	78	136	0	199	0	198	0	0	181	0	0	148	0	176	162	130	0	0	0	0	62	67	86	0	86	0	0	0	166	71	58	70	79	57	54	41
0	0	0	0	0	0	128	82	57	65	76	127	0	16	11	72	0	0	0	0	0	0	0	0	121	82	80	0	86	81	0	0	0	0	41	77	79	0	75	0	0	0	116	114	0	115	115	91	83	94
0	0	207	0	184	0	138	0	163	119	125	133	0	126	38	19	0	86	0	123	185	155	149	0	0	57	130	138	89	72	106	97	94	60	0	116	0	0	101	43	181	0	114	129	195	174	182	151	135	141
0	0	0	0	0	0	0	0	0	0	0	249	0	0	0	0	0	0	0	0	0	0	0	0	0	0	0	0	0	185	0	217	0	0	0	0	0	0	227	208	0	0	0	0	0	41	0	0	0	0
0	0	0	0	0	0	0	0	203	0	0	236	0	0	0	95	0	179	0	201	0	214	254	0	0	0	0	201	158	185	159	185	0	170	0	180	0	0	128	187	0	0	193	0	0	91	0	0	164	142
0	0	0	0	0	0	0	0	0	0	0	0	0	0	0	46	0	161	0	0	0	0	0	0	0	0	0	0	0	0	0	0	0	0	0	0	0	0	0	0	0	0	0	0	0	96	0	227	0	0
0	0	254	0	0	0	309	0	195	180	0	240	0	0	141	105	0	186	196	198	310	213	213	0	0	176	168	200	172	173	196	198	195	191	0	207	195	0	184	212	234	0	203	100	159	75	96	170	151	162
0	0	281	0	0	0	0	0	0	0	0	0	0	0	0	132	0	0	0	0	0	284	0	0	0	0	0	0	215	0	0	0	0	0	0	242	0	0	0	0	0	0	0	0	81	43	110	0	0	0
0	0	0	291	0	0	0	202	197	169	0	239	0	168	207	135	0	227	0	214	0	236	206	237	0	166	176	177	175	190	232	227	224	0	192	209	253	0	192	197	228	0	200	105	82	88	130	153	128	141
0	0	235	0	0	0	0	185	232	179	0	239	0	202	0	116	0	206	0	214	220	218	189	0	171	137	170	205	155	150	0	221	0	0	153	181	0	0	154	247	219	0	194	105	0	243	96	0	127	151
0	0	0	0	0	0	0	0	0	0	0	231	0	0	0	0	0	0	0	0	0	0	178	0	0	0	0	0	151	144	0	0	0	0	0	178	0	0	0	0	0	0	151	0	0	0	0	0	0	0
0	0	0	211	0	0	198	0	146	138	0	173	0	0	128	102	0	298	0	205	0	0	172	0	0	127	146	0	151	145	0	184	0	0	0	189	0	0	142	174	0	0	174	0	0	128	154	142	114	152
0	0	0	0	180	0	0	135	144	116	112	200	0	147	72	111	0	0	0	160	0	173	153	0	0	116	118	239	120	114	0	135	0	0	88	121	119	0	114	0	0	0	149	138	0	84	123	93	84	88
0	0	0	0	186	0	245	0	157	128	0	200	101	0	83	76	0	0	0	164	0	169	156	0	139	121	130	140	127	123	0	0	0	0	0	171	133	0	126	147	187	0	137	0	0	109	124	111	87	113
0	0	0	0	0	0	0	161	186	144	0	214	112	262	133	79	0	174	0	178	0	189	174	0	144	156	148	225	142	128	0	156	0	0	162	175	0	0	152	169	0	0	175	183	0	126	155	128	107	132
0	176	214	0	0	0	229	168	155	134	124	190	107	152	103	87	0	160	117	179	203	166	162	132	145	126	131	146	128	124	154	170	164	166	132	144	173	0	128	131	179	0	148	175	0	163	152	137	111	117
235	0	243	0	0	200	170	143	155	125	114	188	228	247	72	73	0	140	0	162	0	180	161	179	131	115	126	163	123	116	0	195	0	236	136	145	0	0	125	165	164	0	161	0	165	142	169	148	131	131
0	0	0	0	0	0	0	0	0	0	0	0	0	0	0	81	0	0	0	0	0	0	0	0	0	0	0	0	29	0	4	171	173	113	0	0	0	0	0	88	0	0	0	0	0	160	0	0	0	0
0	0	279	0	286	0	0	0	223	292	0	246	152	0	0	89	0	170	0	205	0	248	226	0	0	197	208	227	170	217	177	171	173	152	0	233	0	0	176	116	242	268	236	173	174	141	171	179	123	169
0	0	0	0	0	0	0	0	0	0	0	227	0	0	0	98	0	212	0	189	0	0	242	0	0	0	0	0	154	141	0	163	169	149	0	178	0	0	81	83	0	0	0	0	0	134	0	0	0	178
0	0	0	0	0	0	0	0	0	0	0	257	0	0	0	54	0	184	0	172	0	0	0	0	0	0	0	0	155	64	0	145	98	72	0	226	0	0	85	60	0	0	99	0	0	121	178	0	0	136
74	66	64	97	97	118	83	93	91	91	76	155	68	77	63	118	0	195	0	251	0	0	0	0	0	111	0	147	143	134	0	0	0	0	90	103	96	0	104	0	0	43	131	39	32	32	48	69	70	41
99	167	86	108	119	147	105	91	105	162	107	198	103	64	61	124	0	196	0	193	226	199	195	193	164	137	139	159	156	148	0	211	230	0	100	156	111	0	153	185	201	0	178	54	53	35	55	59	52	54
0	0	209	164	128	0	112	99	112	126	115	145	118	72	97	130	0	208	0	252	0	222	191	0	164	120	121	0	142	145	0	245	0	0	110	135	131	0	142	0	0	0	195	80	80	67	67	85	120	67
0	0	0	0	0	0	0	0	0	0	0	0	0	0	0	0	0	0	0	0	0	0	0	0	0	0	0	0	0	0	0	0	0	0	0	0	0	0	0	0	0	0	0	0	0	0	0	0	0	0
0	61	67	124	122	133	115	97	112	114	99	174	54	78	77	108	0	194	0	173	0	204	158	120	196	109	134	150	121	125	0	208	194	75	94	138	121	0	112	147	176	0	147	74	58	49	70	90	133	70
0	0	250	264	0	0	0	0	285	166	0	203	0	0	0	57	0	186	28	194	0	195	177	0	158	136	152	191	149	148	141	174	128	66	0	191	146	0	148	74	191	0	155	0	0	55	221	88	202	88
0	0	0	0	0	0	0	0	210	217	0	226	204	0	0	115	0	218	0	203	0	197	212	0	0	181	0	171	164	164	0	206	0	0	0	217	0	0	150	212	154	0	200	0	25	11	0	0	0	171
0	16	60	0	0	0	0	0	148	0	0	0	15	0	0	0	0	0	0	0	0	0	0	0	0	0	0	0	199	235	0	0	0	0	0	0	0	0	0	0	0	0	0	43	15	21	52	57	0	55
0	10	125	0	0	0	198	208	194	142	111	224	35	0	84	113	0	181	0	197	0	187	184	0	182	141	147	162	152	141	0	206	0	0	0	179	0	0	145	149	217	0	79	74	0	15	78	120	154	81
[truncated: 36 more columns]
