# Supplementary material for: Analyzing the effects of free water modeling by deep learning on diffusion MRI structural connectivity estimates in glioma patients
Source: PLoS One. 2020 Sep 25;15(9):e0239475. doi: 10.1371/journal.pone.0239475 (PMC7518620; doi:10.1371/journal.pone.0239475)
Supplement: S1 File — All utilized connectivity and length matrices as comma-separated csv files, and the free-water maps as nifti files. (ZIP) [file pone.0239475.s003.zip › S3/CMs/patients/prob_wm/vp10/cm_fwm.csv]

36	24	75	1	0	0	28	0	61	0	0	3	41	3	1	0	0	0	0	0	0	0	0	0	0	0	0	0	0	0	0	0	0	0	6	16	6	0	0	0	0	0	0	13	0	9	2	0	0	4
24	293	140	1	1	0	25	0	33	2	0	40	254	12	17	2	0	1	0	3	0	0	1	0	0	1	0	1	1	2	1	2	0	0	13	27	1	0	15	3	20	49	8	7	32	35	0	0	0	0
75	140	860	126	67	19	287	4	163	2	0	127	198	12	4	2	0	13	0	2	2	3	4	0	0	9	1	8	4	7	0	43	2	1	108	252	20	0	16	2	2	92	9	51	39	122	6	3	1	39
1	1	126	114	140	17	171	1	140	0	0	15	24	4	0	1	0	6	0	4	0	2	4	0	0	1	2	5	1	3	0	9	0	1	78	103	28	0	15	2	0	0	2	3	2	8	7	2	1	39
0	1	67	140	277	96	431	53	500	9	0	47	20	59	11	4	0	2	0	6	0	4	21	1	2	29	12	4	11	27	0	4	1	0	50	69	3	0	26	0	1	0	4	1	0	0	1	11	5	30
0	0	19	17	96	217	114	194	414	116	3	71	1	32	5	1	0	3	0	9	0	9	53	1	3	148	48	5	19	19	1	4	0	0	4	18	3	0	7	0	0	0	3	0	0	0	2	0	1	7
28	25	287	171	431	114	1935	180	892	15	2	110	87	57	10	4	0	9	1	9	1	1	16	0	1	10	2	15	41	36	0	35	0	3	185	382	43	0	63	1	0	2	6	25	2	22	9	32	10	150
0	0	4	1	53	194	180	203	169	75	1	66	0	4	2	1	0	5	0	50	0	49	33	0	13	8	20	88	33	6	0	2	0	0	12	180	19	0	24	0	0	0	4	0	0	0	0	0	1	2
61	33	163	140	500	414	892	169	1775	140	33	249	200	360	182	46	0	22	0	16	0	11	26	0	3	22	8	54	328	226	0	38	1	5	269	1268	235	0	468	2	0	3	76	15	4	21	13	25	47	171
0	2	2	0	9	116	15	75	140	899	23	83	2	0	7	2	0	7	2	136	0	233	55	2	62	267	89	193	486	47	1	7	0	0	67	716	259	0	239	0	0	0	66	0	0	1	0	1	2	0
0	0	0	0	0	3	2	1	33	23	15	0	0	0	7	0	0	0	0	0	0	0	0	0	0	9	1	0	17	17	0	0	0	0	4	12	5	0	12	0	0	0	0	0	0	0	0	0	1	1
3	40	127	15	47	71	110	66	249	83	0	576	17	10	3	21	8	206	0	100	85	139	266	26	4	82	138	95	223	46	2	422	7	25	15	351	9	0	9	15	37	5	37	0	0	5	1	0	1	6
41	254	198	24	20	1	87	0	200	2	0	17	69	39	31	17	0	4	0	1	0	2	1	0	0	1	1	1	9	7	0	1	1	1	36	59	6	0	30	2	1	9	1	25	68	99	1	1	0	15
3	12	12	4	59	32	57	4	360	0	0	10	39	107	132	60	0	3	0	1	0	0	1	0	0	0	2	2	9	73	0	4	0	0	27	116	14	0	36	1	1	0	7	0	0	3	0	3	11	23
1	17	4	0	11	5	10	2	182	7	7	3	31	132	218	114	0	0	0	3	0	3	4	0	0	15	6	1	39	162	0	0	0	0	11	24	8	0	57	0	0	1	10	0	0	0	0	1	0	0
0	2	2	1	4	1	4	1	46	2	0	21	17	60	114	117	0	19	25	31	1	14	34	1	1	0	16	5	192	208	37	145	64	87	5	58	1	0	24	28	1	0	32	1	0	1	0	0	0	1
0	0	0	0	0	0	0	0	0	0	0	8	0	0	0	0	50	46	25	3	6	0	0	0	0	0	0	0	0	1	0	2	0	2	0	1	0	0	0	18	51	0	3	0	0	0	0	0	0	0
0	1	13	6	2	3	9	5	22	7	0	206	4	3	0	19	46	899	26	463	51	129	37	0	1	0	6	66	102	22	4	449	6	126	0	45	1	0	18	154	114	0	48	0	0	2	0	0	0	1
0	0	0	0	0	0	1	0	0	2	0	0	0	0	0	25	25	26	134	1	0	2	0	0	0	1	1	1	5	6	6	7	8	87	0	1	0	0	2	54	0	0	5	0	0	0	0	0	0	0
0	3	2	4	6	9	9	50	16	136	0	100	1	1	3	31	3	463	1	731	37	419	94	0	11	24	41	370	296	65	4	606	4	18	2	55	2	0	13	38	26	0	18	1	0	1	0	1	0	5
0	0	2	0	0	0	1	0	0	0	0	85	0	0	0	1	6	51	0	37	54	25	8	0	0	1	1	3	10	2	0	17	0	5	0	20	1	0	1	25	92	0	6	0	0	0	0	0	0	0
0	0	3	2	4	9	1	49	11	233	0	139	2	0	3	14	0	129	2	419	25	447	106	1	93	40	94	403	212	22	1	218	2	20	0	61	0	0	16	33	19	1	19	0	0	0	0	0	0	0
0	1	4	4	21	53	16	33	26	55	0	266	1	1	4	34	0	37	0	94	8	106	640	132	73	124	303	176	374	83	0	262	2	6	3	141	0	0	8	5	6	0	19	0	0	1	0	0	0	4
0	0	0	0	1	1	0	0	0	2	0	26	0	0	0	1	0	0	0	0	0	1	132	117	0	0	9	8	17	2	0	3	0	0	0	21	0	0	0	0	0	0	1	0	0	0	0	0	0	0
0	0	0	0	2	3	1	13	3	62	0	4	0	0	0	1	0	1	0	11	0	93	73	0	144	45	169	104	45	10	0	2	0	0	0	9	0	0	5	0	0	0	0	0	0	0	0	0	0	0
0	1	9	1	29	148	10	8	22	267	9	82	1	0	15	0	0	0	1	24	1	40	124	0	45	597	443	26	252	6	0	3	0	2	9	523	41	0	100	1	0	0	30	0	0	0	0	2	1	1
0	0	1	2	12	48	2	20	8	89	1	138	1	2	6	16	0	6	1	41	1	94	303	9	169	443	627	231	448	28	0	6	0	0	2	42	0	0	5	0	0	0	5	0	0	1	0	0	1	0
0	1	8	5	4	5	15	88	54	193	0	95	1	2	1	5	0	66	1	370	3	403	176	8	104	26	231	743	693	23	0	261	0	0	2	145	8	0	37	3	8	1	69	0	0	1	0	0	1	0
0	1	4	1	11	19	41	33	328	486	17	223	9	9	39	192	0	102	5	296	10	212	374	17	45	252	448	693	1248	129	70	292	52	73	21	794	27	0	316	38	27	1	347	0	1	2	0	3	5	6
0	2	7	3	27	19	36	6	226	47	17	46	7	73	162	208	1	22	6	65	2	22	83	2	10	6	28	23	129	222	11	17	21	35	18	113	9	0	97	18	7	0	66	0	0	6	0	0	2	4
0	1	0	0	0	1	0	0	0	1	0	2	0	0	0	37	0	4	6	4	0	1	0	0	0	0	0	0	70	11	59	19	102	100	0	4	0	0	3	17	0	0	0	0	0	0	0	0	0	0
0	2	43	9	4	4	35	2	38	7	0	422	1	4	0	145	2	449	7	606	17	218	262	3	2	3	6	261	292	17	19	1325	65	159	5	265	2	0	65	92	71	2	164	0	0	5	0	0	0	3
0	0	2	0	1	0	0	0	1	0	0	7	1	0	0	64	0	6	8	4	0	2	2	0	0	0	0	0	52	21	102	65	114	302	0	2	0	0	5	21	1	0	1	0	0	0	0	0	0	0
0	0	1	1	0	0	3	0	5	0	0	25	1	0	0	87	2	126	87	18	5	20	6	0	0	2	0	0	73	35	100	159	302	706	0	9	0	0	4	132	18	0	4	0	0	0	0	0	0	0
6	13	108	78	50	4	185	12	269	67	4	15	36	27	11	5	0	0	0	2	0	0	3	0	0	9	2	2	21	18	0	5	0	0	231	72	53	0	426	2	2	10	39	4	4	9	2	4	0	38
16	27	252	103	69	18	382	180	1268	716	12	351	59	116	24	58	1	45	1	55	20	61	141	21	9	523	42	145	794	113	4	265	2	9	72	150	30	0	54	3	18	22	81	4	3	5	5	5	15	53
6	1	20	28	3	3	43	19	235	259	5	9	6	14	8	1	0	1	0	2	1	0	0	0	0	41	0	8	27	9	0	2	0	0	53	30	3	0	60	0	25	4	199	0	0	1	0	0	1	3
0	0	0	0	0	0	0	0	0	0	0	0	0	0	0	0	0	0	0	0	0	0	0	0	0	0	0	0	0	0	0	0	0	0	0	0	0	0	0	0	0	0	0	0	0	0	0	0	0	0
0	15	16	15	26	7	63	24	468	239	12	9	30	36	57	24	0	18	2	13	1	16	8	0	5	100	5	37	316	97	3	65	5	4	426	54	60	0	94	32	8	26	55	1	1	3	1	3	10	18
0	3	2	2	0	0	1	0	2	0	0	15	2	1	0	28	18	154	54	38	25	33	5	0	0	1	0	3	38	18	17	92	21	132	2	3	0	0	32	64	45	0	41	0	0	0	0	1	0	0
0	20	2	0	1	0	0	0	0	0	0	37	1	1	0	1	51	114	0	26	92	19	6	0	0	0	0	8	27	7	0	71	1	18	2	18	25	0	8	45	20	0	54	0	4	2	0	0	0	0
0	49	92	0	0	0	2	0	3	0	0	5	9	0	1	0	0	0	0	0	0	1	0	0	0	0	0	1	1	0	0	2	0	0	10	22	4	0	26	0	0	7	10	0	0	0	0	0	0	0
0	8	9	2	4	3	6	4	76	66	0	37	1	7	10	32	3	48	5	18	6	19	19	1	0	30	5	69	347	66	0	164	1	4	39	81	199	0	55	41	54	10	138	0	0	3	1	0	0	4
13	7	51	3	1	0	25	0	15	0	0	0	25	0	0	1	0	0	0	1	0	0	0	0	0	0	0	0	0	0	0	0	0	0	4	4	0	0	1	0	0	0	0	52	92	91	1	1	0	32
0	32	39	2	0	0	2	0	4	0	0	0	68	0	0	0	0	0	0	0	0	0	0	0	0	0	0	0	1	0	0	0	0	0	4	3	0	0	1	0	4	0	0	92	440	226	1	0	1	9
9	35	122	8	0	0	22	0	21	1	0	5	99	3	0	1	0	2	0	1	0	0	1	0	0	0	1	1	2	6	0	5	0	0	9	5	1	0	3	0	2	0	3	91	226	772	119	58	18	292
2	0	6	7	1	2	9	0	13	0	0	1	1	0	0	0	0	0	0	0	0	0	0	0	0	0	0	0	0	0	0	0	0	0	2	5	0	0	1	0	0	0	1	1	1	119	111	103	33	188
0	0	3	2	11	0	32	0	25	1	0	0	1	3	1	0	0	0	0	1	0	0	0	0	0	2	0	0	3	0	0	0	0	0	4	5	0	0	3	1	0	0	0	1	0	58	103	134	124	194
0	0	1	1	5	1	10	1	47	2	1	1	0	11	0	0	0	0	0	0	0	0	0	0	0	1	1	1	5	2	0	0	0	0	0	15	1	0	10	0	0	0	0	0	1	18	33	124	124	189
4	0	39	39	30	7	150	2	171	0	1	6	15	23	0	1	0	1	0	5	0	0	4	0	0	1	0	0	6	4	0	3	0	0	38	53	3	0	18	0	0	0	4	32	9	292	188	194	189	1863
0	0	0	1	0	1	3	5	93	3	1	3	0	2	5	1	0	0	0	0	0	0	1	0	0	0	0	0	5	3	0	1	0	0	4	13	2	0	11	0	0	0	5	0	0	1	3	13	142	272
9	2	25	25	35	17	171	25	503	40	18	13	13	47	18	2	0	0	0	2	0	0	4	0	0	4	0	5	21	29	0	1	0	0	48	107	21	0	62	1	0	2	11	121	203	99	87	287	704	1108
0	0	0	1	0	5	5	11	180	102	21	4	4	2	13	2	0	1	0	3	0	2	3	0	0	20	7	3	35	19	0	0	0	0	16	33	13	0	49	0	0	0	10	1	0	11	8	35	153	183
0	0	0	0	0	0	2	1	51	99	12	3	0	1	20	11	0	0	0	0	0	0	1	0	0	29	1	1	35	20	0	0	0	0	7	12	10	0	38	0	0	0	8	0	1	0	0	6	17	5
1	2	7	1	2	1	7	0	10	2	0	20	7	1	0	9	0	15	1	26	1	10	8	2	0	1	0	2	49	19	0	29	2	2	1	21	0	0	19	9	2	1	18	11	28	216	90	92	63	139
27	7	64	22	3	0	134	0	162	1	0	3	190	5	2	0	0	0	0	1	0	0	0	0	0	1	0	0	1	1	0	1	0	0	20	19	8	0	4	0	1	1	1	195	140	80	13	5	5	221
0	0	2	5	28	8	56	5	146	0	0	12	4	171	3	1	0	3	0	1	0	0	2	0	0	1	0	1	6	6	0	0	0	0	13	45	6	0	23	0	0	0	4	3	14	5	1	44	75	141
0	0	0	0	0	0	2	4	80	8	4	1	0	24	121	6	0	0	0	0	0	0	0	0	1	6	2	0	14	12	0	0	0	0	2	10	6	0	12	0	0	0	2	2	0	2	1	8	24	9
0	0	1	0	1	0	1	0	5	2	1	5	0	2	10	165	0	4	0	10	1	5	15	0	0	1	4	4	60	30	6	37	7	22	0	24	0	0	16	14	1	0	8	1	1	1	1	7	13	11
0	0	0	0	0	0	0	0	0	0	0	1	0	0	0	0	0	0	0	0	0	0	0	0	0	0	0	0	0	1	0	1	0	0	0	0	0	0	1	1	0	0	0	0	0	1	0	0	0	0
0	0	0	0	0	0	0	0	1	0	0	11	0	0	0	6	0	10	0	9	0	2	2	0	0	0	0	1	10	4	1	21	0	2	0	2	0	0	2	4	0	0	7	0	0	8	0	0	1	3
0	0	0	0	0	0	0	0	0	0	0	0	0	0	0	1	0	1	0	0	0	0	0	0	0	0	0	0	0	0	0	0	0	0	0	0	0	0	0	0	0	0	0	0	0	1	0	1	0	0
0	0	4	0	0	0	1	0	2	3	0	26	0	0	2	15	0	33	1	36	1	20	18	0	0	3	3	9	70	36	1	55	5	5	0	26	1	0	21	11	9	0	24	1	2	30	6	5	14	46
0	0	1	0	0	0	0	0	0	0	0	0	0	0	0	1	0	0	0	0	0	1	0	0	0	0	0	0	1	0	0	0	0	0	0	1	0	0	0	0	0	0	0	0	1	7	1	0	0	0
0	0	0	1	0	0	0	1	3	4	0	11	0	2	1	11	0	8	0	17	0	8	11	1	0	4	5	2	40	12	1	21	1	0	2	24	1	0	16	2	7	0	15	1	1	21	11	17	21	50
0	0	1	0	0	0	0	2	3	2	0	11	0	1	0	12	0	9	0	13	1	5	16	0	1	3	3	3	61	15	0	9	0	0	2	27	0	0	30	3	4	0	14	1	0	1	4	0	14	11
0	0	0	0	0	0	0	0	0	0	0	1	0	0	0	0	0	0	0	0	0	0	1	0	0	0	0	0	2	1	0	0	0	0	0	1	0	0	0	0	0	0	2	0	0	0	0	0	0	0
0	0	0	1	0	0	2	0	1	1	0	3	0	0	1	1	0	1	0	2	0	0	9	0	0	1	3	0	30	5	0	1	0	0	0	2	0	0	9	2	0	0	5	0	0	7	3	8	17	10
0	0	0	0	1	0	0	1	11	29	5	1	0	1	7	2	0	0	0	1	0	3	12	0	0	68	13	1	90	24	0	1	0	0	8	16	1	0	36	0	0	0	12	1	0	3	4	10	28	47
0	0	0	0	1	0	1	0	3	11	0	2	2	0	6	4	0	0	0	2	0	3	7	0	2	26	7	1	47	16	0	0	0	0	0	10	2	0	23	1	1	0	3	0	0	11	7	10	38	11
0	0	0	0	0	0	0	2	7	5	0	5	1	2	1	8	0	6	0	11	0	5	5	0	1	2	1	1	37	11	0	7	0	0	3	6	0	0	11	3	0	0	5	1	0	18	16	51	139	118
0	1	6	0	0	0	6	3	18	15	2	46	4	1	12	60	0	15	1	36	2	25	74	2	6	29	25	7	265	76	1	32	2	3	9	59	3	0	101	17	5	0	35	1	0	7	4	29	69	110
1	0	1	0	0	3	7	7	31	23	1	19	1	1	14	28	0	4	0	17	0	11	28	1	3	24	13	5	129	63	0	7	0	1	4	41	0	0	51	2	5	0	20	0	1	2	3	16	55	42
0	0	0	0	0	0	0	0	0	0	0	0	0	0	0	14	0	0	0	0	0	0	0	0	0	0	0	0	7	0	2	14	2	2	0	0	0	0	0	3	0	0	0	0	0	1	0	0	0	0
0	0	1	0	1	0	0	0	1	1	0	7	3	0	0	125	0	34	0	32	0	3	7	0	0	2	3	1	62	6	5	150	28	23	0	12	0	0	18	15	6	1	15	5	1	32	11	2	2	33
0	0	0	0	0	0	0	0	0	0	0	1	0	0	0	4	0	3	0	2	0	0	1	0	0	0	0	0	2	2	0	14	1	1	0	1	0	0	1	3	0	0	0	0	0	2	0	0	0	1
0	0	0	0	0	0	0	0	0	0	0	1	0	0	0	23	0	3	0	1	0	0	0	0	0	0	0	0	6	1	0	14	3	15	0	2	0	0	2	12	0	0	1	0	0	1	1	0	0	1
1	3	32	11	25	3	121	2	206	50	10	7	16	19	4	3	0	3	0	2	0	0	0	0	0	7	0	1	11	6	0	0	0	0	19	49	10	0	26	0	0	1	3	75	31	94	72	27	14	520
1	1	8	5	14	6	42	5	130	11	4	28	3	24	5	22	0	21	0	34	2	17	33	3	2	12	13	5	118	43	0	32	1	0	8	86	2	0	51	6	10	0	32	30	15	142	107	67	107	332
0	0	2	2	9	0	19	3	78	4	2	6	1	10	1	2	0	3	0	2	0	1	3	0	1	2	1	0	12	5	0	1	0	0	7	23	3	0	13	0	0	0	6	4	4	11	21	9	5	76
0	0	0	0	0	0	0	0	0	0	0	0	0	0	0	0	0	0	0	0	0	0	0	0	0	0	0	0	0	0	0	0	0	0	0	0	0	0	0	0	0	0	0	0	0	0	0	0	0	0
0	5	1	3	9	9	32	11	115	47	7	25	10	15	14	10	0	10	0	17	0	9	30	1	1	53	14	5	155	64	0	15	1	4	19	53	9	0	90	10	8	0	32	1	1	30	3	7	11	74
0	0	2	1	0	0	0	0	3	1	0	16	0	0	0	8	0	10	1	18	0	6	9	0	1	1	3	3	42	17	2	15	7	6	0	16	1	0	29	20	8	0	25	0	0	3	1	1	1	1
0	0	0	0	0	0	0	0	1	1	0	9	2	0	0	5	0	9	0	5	0	3	5	0	0	1	0	1	16	9	0	12	0	0	0	11	0	0	2	3	2	0	11	0	3	54	0	0	0	1
0	1	5	0	0	0	0	0	1	0	0	0	9	0	0	0	0	0	0	0	0	0	0	0	0	0	0	0	1	1	0	0	0	0	0	0	0	0	0	0	0	0	0	2	38	36	1	1	0	3
0	2	1	0	0	0	9	1	10	7	1	13	5	0	1	8	0	13	0	28	0	8	16	0	4	3	5	8	57	19	0	14	0	0	0	25	0	0	24	9	6	0	84	2	0	49	6	3	1	22
[truncated: 36 more columns]
